# Supplementary material for: Slovak morphological tokenizer using the Byte-Pair Encoding algorithm
Source: PeerJ Comput Sci. 2024 Nov 19;10:e2465. doi: 10.7717/peerj-cs.2465 (PMC11622830; doi:10.7717/peerj-cs.2465)
Supplement: Supplemental Information 1 [file peerj-cs-10-2465-s001.zip]

Archive with 60 entries (45 files):
- SuppFiles/
- SuppFiles/0 Tokenizers/
- SuppFiles/0 Tokenizers/info.txt
- SuppFiles/0 Tokenizers/pureBPE/
- SuppFiles/0 Tokenizers/pureBPE/tokenization_demo.ipynb
- SuppFiles/0 Tokenizers/pureBPE/tokenizer/
- SuppFiles/0 Tokenizers/pureBPE/tokenizer/kodovanie.json
- SuppFiles/0 Tokenizers/pureBPE/tokenizer/merges.txt
- SuppFiles/0 Tokenizers/pureBPE/tokenizer/vocab.json
- SuppFiles/0 Tokenizers/SKMT/
- SuppFiles/0 Tokenizers/SKMT/SKMT_lib_v2/
- SuppFiles/0 Tokenizers/SKMT/SKMT_lib_v2/dolezite_slova_MDBSNK
- SuppFiles/0 Tokenizers/SKMT/SKMT_lib_v2/kodovanie.json
- SuppFiles/0 Tokenizers/SKMT/SKMT_lib_v2/rootWordsOnlyInText
- SuppFiles/0 Tokenizers/SKMT/SKMT_lib_v2/SKMT_BPE.py
- SuppFiles/0 Tokenizers/SKMT/SKMT_lib_v2/slova_MDBSNK
- SuppFiles/0 Tokenizers/SKMT/SKMT_lib_v2/tokenizers/
- SuppFiles/0 Tokenizers/SKMT/SKMT_lib_v2/tokenizers/SKMT_BPE/
- SuppFiles/0 Tokenizers/SKMT/SKMT_lib_v2/tokenizers/SKMT_BPE/merges.txt
- SuppFiles/0 Tokenizers/SKMT/SKMT_lib_v2/tokenizers/SKMT_BPE/vocab.json
- SuppFiles/0 Tokenizers/SKMT/SKMT_lib_v2/word_root_20231210_sorted
- SuppFiles/0 Tokenizers/SKMT/tokenization_demo.ipynb
- SuppFiles/1 Tokenization of a random sample of text by three tokenizers + results/
- SuppFiles/1 Tokenization of a random sample of text by three tokenizers + results/link to output file.txt
- SuppFiles/1 Tokenization of a random sample of text by three tokenizers + results/statistics.xlsx
- SuppFiles/1 Tokenization of a random sample of text by three tokenizers + results/tokenization of text.py
- SuppFiles/2 Pre training and fine-tunning models/
- SuppFiles/2 Pre training and fine-tunning models/encodings_creation PureBPE.ipynb
- SuppFiles/2 Pre training and fine-tunning models/encodings_creation SKMT.ipynb
- SuppFiles/2 Pre training and fine-tunning models/Full tokenization SKMT and PureBPE.py
- SuppFiles/2 Pre training and fine-tunning models/MLM_pureBPE.py
- SuppFiles/2 Pre training and fine-tunning models/MLM_skmt.py
- SuppFiles/2 Pre training and fine-tunning models/perplexity.ipynb
- SuppFiles/2 Pre training and fine-tunning models/pre-trained models/
- SuppFiles/2 Pre training and fine-tunning models/pre-trained models/link to models.txt
- SuppFiles/2 Pre training and fine-tunning models/sentiment datasets from SlovakBERT/
- SuppFiles/2 Pre training and fine-tunning models/sentiment datasets from SlovakBERT/in Slovak/
- SuppFiles/2 Pre training and fine-tunning models/sentiment datasets from SlovakBERT/in Slovak/kinit_golden_accomodation.xlsx
- SuppFiles/2 Pre training and fine-tunning models/sentiment datasets from SlovakBERT/in Slovak/kinit_golden_books.xlsx
- SuppFiles/2 Pre training and fine-tunning models/sentiment datasets from SlovakBERT/in Slovak/kinit_golden_cars.xlsx
- SuppFiles/2 Pre training and fine-tunning models/sentiment datasets from SlovakBERT/in Slovak/kinit_golden_games.xlsx
- SuppFiles/2 Pre training and fine-tunning models/sentiment datasets from SlovakBERT/in Slovak/kinit_golden_mobiles.xlsx
- SuppFiles/2 Pre training and fine-tunning models/sentiment datasets from SlovakBERT/in Slovak/kinit_golden_movies.xlsx
- SuppFiles/2 Pre training and fine-tunning models/sentiment datasets from SlovakBERT/in Slovak/kinit_golden_stress.xlsx
- SuppFiles/2 Pre training and fine-tunning models/sentiment datasets from SlovakBERT/original source.txt
- SuppFiles/2 Pre training and fine-tunning models/sentiment datasets from SlovakBERT/translated to English/
- SuppFiles/2 Pre training and fine-tunning models/sentiment datasets from SlovakBERT/translated to English/kinit_golden_accomodation.xlsx
- SuppFiles/2 Pre training and fine-tunning models/sentiment datasets from SlovakBERT/translated to English/kinit_golden_books.xlsx
- SuppFiles/2 Pre training and fine-tunning models/sentiment datasets from SlovakBERT/translated to English/kinit_golden_cars.xlsx
- SuppFiles/2 Pre training and fine-tunning models/sentiment datasets from SlovakBERT/translated to English/kinit_golden_games.xlsx
- SuppFiles/2 Pre training and fine-tunning models/sentiment datasets from SlovakBERT/translated to English/kinit_golden_mobiles.xlsx
- SuppFiles/2 Pre training and fine-tunning models/sentiment datasets from SlovakBERT/translated to English/kinit_golden_movies.xlsx
- SuppFiles/2 Pre training and fine-tunning models/sentiment datasets from SlovakBERT/translated to English/kinit_golden_stress.xlsx
- SuppFiles/2 Pre training and fine-tunning models/sentiment_PureBPE_Kfold_m9.py
- SuppFiles/2 Pre training and fine-tunning models/sentiment_SKMT_Kfold_m9.py
- SuppFiles/2 Pre training and fine-tunning models/STS dataset/
- SuppFiles/2 Pre training and fine-tunning models/STS dataset/original source.txt
- SuppFiles/2 Pre training and fine-tunning models/STS_pureBPE_devana_m9.py
- SuppFiles/2 Pre training and fine-tunning models/STS_SKMT_devana_m9.py
- SuppFiles/ReadMe.txt
