# Supplementary material for: Slovak morphological tokenizer using the Byte-Pair Encoding algorithm
Source: PeerJ Comput Sci. 2024 Nov 19;10:e2465. doi: 10.7717/peerj-cs.2465 (PMC11622830; doi:10.7717/peerj-cs.2465)
Supplement: Supplemental Information 1 [file peerj-cs-10-2465-s001.zip › SuppFiles/0 Tokenizers/pureBPE/tokenizer/kodovanie.json]

{
    "\u00c3\u00a1": "\u00e1",
    "\u00c3\u00a4": "\u00e4",
    "\u00c3\u00a9": "\u00e9",
    "\u00c3\u00b3": "\u00f3",
    "\u00c3\u00b4": "\u00f4",
    "\u00c3\u00b6": "\u00f6",
    "\u00c3\u00ba": "\u00fa",
    "\u00c3\u00bc": "\u00fc",
    "\u00c3\u00bd": "\u00fd",
    "\u00c3\u0123": "\u00c1",
    "\u00c3\u0126": "\u00c4",
    "\u00c3\u012b": "\u00c9",
    "\u00c3\u012f": "\u00cd",
    "\u00c3\u0135": "\u00d3",
    "\u00c3\u0136": "\u00d4",
    "\u00c3\u0138": "\u00d6",
    "\u00c3\u013c": "\u00da",
    "\u00c3\u013e": "\u00dc",
    "\u00c3\u013f": "\u00dd",
    "\u00c3\u0143": "\u00ed",
    "\u00c4\u00b9": "\u0139",
    "\u00c4\u00ba": "\u013a",
    "\u00c4\u00bd": "\u013d",
    "\u00c4\u00be": "\u013e",
    "\u00c4\u012e": "\u010c",
    "\u00c4\u012f": "\u010d",
    "\u00c4\u0130": "\u010e",
    "\u00c4\u0131": "\u010f",
    "\u00c5\u00a1": "\u0161",
    "\u00c5\u00a4": "\u0164",
    "\u00c5\u00a5": "\u0165",
    "\u00c5\u00ae": "\u016e",
    "\u00c5\u00af": "\u016f",
    "\u00c5\u00bd": "\u017d",
    "\u00c5\u00be": "\u017e",
    "\u00c5\u0129": "\u0147",
    "\u00c5\u012a": "\u0148",
    "\u00c5\u0137": "\u0155",
    "\u00c5\u013a": "\u0158",
    "\u00c5\u013b": "\u0159",
    "\u00c5\u0142": "\u0160"
}
