# Supplementary material for: Slovak morphological tokenizer using the Byte-Pair Encoding algorithm
Source: PeerJ Comput Sci. 2024 Nov 19;10:e2465. doi: 10.7717/peerj-cs.2465 (PMC11622830; doi:10.7717/peerj-cs.2465)
Supplement: Supplemental Information 1 [file peerj-cs-10-2465-s001.zip › SuppFiles/0 Tokenizers/pureBPE/tokenizer/merges.txt]

#version: 0.2
Ġ p
Ġ s
Ã ¡
Ġ v
Ġ n
Ġ a
o v
Ã Ń
Ä į
Ã ½
i e
Å ¾
c h
Ġp r
t o
e n
Ġ z
Å ¡
Ġ k
Ã º
Ã ©
Ġ m
s t
Ġ d
Ġ o
Å ¥
Ġp o
Ġn a
Ġ t
j e
r a
i a
o m
n e
l a
h o
Ġ b
t e
l e
k o
l i
r o
a n
Ä ¾
Ġ je
r e
Ġs a
i n
Ġpr e
Ġn e
n o
s k
l o
Ġd o
Ã½ ch
Ġ u
v o
m e
Ġ Äį
v a
r Ã¡
Ġz a
d e
a k
n Ã©
Å¾ e
c i
Ġ to
Ġv y
p o
m i
to r
c e
Ã ´
k a
n i
k y
r i
n a
v e
k u
Ġs t
Ġ h
Ġ ro
t i
ov a
b o
j Ãº
d a
e j
r u
Ġm a
Ġ f
Ġ Å¡
Ġk tor
Ġo d
Ġo b
s Å¥
Ġv e
n Ã½
Ġ i
Ġn Ã¡
o b
st i
Å Ī
Å¾ i
Ġa le
Ġpr i
n Ã¡
Ä ı
Ġa j
l Ã¡
Ġ Å¾e
st a
Ġs i
Ġ e
Ġs Ãº
Ä¾ a
ne j
Ġk o
t a
Ġb o
Ġz Ã¡
k ov
Ġ Ãº
u je
c k
Ġpo d
Ġv Ã½
e r
Ġa ko
ÃŃ m
Ġm o
l ov
l en
o u
j a
Ġ in
l u
e t
Ġpr ÃŃ
n ÃŃ
o r
Ã ³
n y
v i
n u
d i
Ġt ak
ov an
Ġs p
Ġv o
Ã© ho
Ġ ch
Ġn ie
Ġt e
b y
z a
t u
d u
Ã½ m
m u
m o
Ġ ho
d y
Ġ c
p a
Ġ re
d en
Ġpr o
p e
Ġ r
Ġpre d
Ġb y
Äį a
Ġk a
b a
u d
Ġv Å¡
Ġ 1
Ã¡ l
n Ã½ch
n Ãº
Ġs om
Ġ (
Ġa k
Ġro z
m a
Ã ¤
Ġs po
k la
Å¡ ie
a r
Ġm e
k Ã¡
Ġ ce
Ġale bo
Äį i
c ie
s a
te Ä¾
r ov
Ġna j
v y
en ie
Ġm Ã´
Ġ 2
b e
ova Å¥
t Ã¡
Ġje d
Ġd e
z i
t y
m en
Ġs vo
t ÃŃ
t ov
Å¥ a
Ġm Ã¡
v Ã¡
Ġktor Ã©
a l
no sÅ¥
nÃ© ho
d o
Ġk e
c a
Ġm i
ĠÄį o
s i
Ġ g
Ġv Ã¡
p i
Ġko n
Ġve Ä¾
Ġu Å¾
Ġ le
s ob
Å¡ ÃŃ
l y
Å¡ i
Ġs e
ĠÄį a
Ġ ra
s e
k e
no sti
Ġb u
d Ã¡
u p
n om
ch o
ĠvÅ¡ et
Ġs me
r ie
p ra
ho d
Å¾ ia
Ġb e
c ia
ĠmÃ´ Å¾e
u jÃº
s to
Ġp a
Ġz o
Ġm u
Ġpr Ã¡
r ÃŃ
Ġpr a
m Ã¡
ĠÄį i
r ia
v an
Ġs lov
Ġs o
b u
Ġn i
Ġktor Ã½
Ġk to
Ġv z
en ia
Ġsvo j
m y
Ġst a
to m
s le
Ġ ja
k om
Ġ len
h a
ko n
ÅĪ a
Ġke Äı
l ÃŃ
en sk
l ie
r y
ov e
Ġ Å¾i
0 0
c ov
Ġbu de
Ġi ch
Äį ÃŃ
Ġ -
en Ã©
Ġs k
Ġ j
m ie
ra z
s o
kla d
Å¾ ÃŃ
Ġpo t
z e
ch Ã¡
Ġa by
sk y
ia c
Ġt ie
Ġmo Å¾
b i
u r
re j
nÃ½ m
Ġk om
d za
Ġ Ä¾
Ġn o
Ġn ov
g i
Ġm ie
Ġ Äı
Ġbe z
Ġd i
h u
t ie
st up
ko u
d ne
v ie
ra n
d z
Ġpo u
Ġna p
an i
Ġt a
Ġt en
n ov
z na
Ġjed no
Ġka Å¾
Ã¡ va
en ÃŃ
k t
Ġje ho
Å¡ te
Ġv la
Äįa s
Ġp e
p re
in Ã¡
an ie
v ÃŃ
en Ã½
i l
tÃŃ v
en Ã¡
d ie
t Ã©
Ġd om
l Ã©
Ġt r
s la
Ġt u
lo Äį
Äį ia
Ġslov ensk
v Ã½
s ia
Ġh la
ci u
Ġv a
d om
Ã¡l ne
Ġpr ie
s ÃŃ
sk a
Ġd Ã´
p l
s u
ĠveÄ¾ mi
ĠÄ¾ ud
Å¡ e
sk u
z Ã¡
chÃ¡ dza
Ġs ve
Ġv i
Ã´ sob
v r
d ÃŃ
Ġ 3
Ġz d
to Äį
t ia
Ġpre to
in y
p u
r om
f or
t Ãº
Ġpod Ä¾a
Ġa u
v u
ny ch
Ġspo loÄį
no u
ovan ie
h Ä¾a
Ġkto rÃ¡
f i
h y
re b
0 1
Ġpo z
Ġdo b
Ġm in
i st
l ia
h ra
Ġk u
s po
Ġst re
ĠÅ¾i vo
te r
sle d
le j
st e
Ġp Ã¡
Ġst ra
sk ej
Ġa Å¾
Ġto m
ti ck
Ġce l
Ġby Å¥
Ġv iac
Ġ Å¾ia
Äį e
Ġbo l
Äį o
Ġc en
ĠvÅ¡ ak
ĠvÃ¡ m
t vo
ro b
ov o
st ÃŃ
ĠprÃŃ pa
Ġ li
Ġo sob
ci i
s ko
Ġs y
sta v
ko Ä¾
Ġp la
ra j
p la
) .
Å¡ a
Ġs te
Ġje j
Ã½ mi
Ġd ru
va li
r g
rÃ¡ v
st re
Ã¤ Äį
Ġb a
Ġu r
t nÃ©
Ġb ud
Ġo p
t ne
d ov
Ġ ru
ĠÄı al
v om
Ġ w
Å¾ a
Ġk rÃ¡
Ġd a
Ġro ku
Ġch ce
Ġa ni
Ġ .
Ġj u
d zi
ĠÅ¡ ko
ĠkaÅ¾ d
Ġvla st
g ra
Ġe Å¡te
s pe
Äį nÃ©
Ġm y
po r
Ġm no
d ia
t ra
da j
s y
in a
d ob
rÃ¡ n
l Ãº
Ġsvo je
Ġk de
c u
Å¡ÃŃ ch
ka z
v Ã©
st vo
Ġe x
Ġbo lo
Ġt Ã½m
ro d
Ġ 4
Å¡ ej
Ġho d
Ġbo la
Ġin for
ĠmÃ´Å¾e te
Ġ Å¾
b ra
Ġs ku
Ġo k
le p
an ia
s ov
Ġd ie
Ġm en
Å¾ÃŃ va
Ġnie k
ova l
ch u
l om
Ġp ov
Ġ2 01
Ġ "
Ġten to
r Ã©
s p
Ġsa mo
Ġme dzi
Ġk Ãº
Ġne j
Ġd Ã¡
u n
f e
lo Å¾
Ġd l
j te
Ġpot reb
c ÃŃ
ck Ã©
h la
Ġna d
t Ã½
d r
n ie
Ġ la
Ġ rÃ¡
Ġdru h
st Ã©
Äį ky
Ġ 5
to k
Ġbo li
Ġtie Å¾
Ġv ie
k Ãº
Ġo rg
ak a
Ġt re
j i
Å¾ u
k Ã½ch
Ġpr ia
Äį ne
r ne
en e
ĠnÃ¡ s
Ġs to
ova li
h nu
da Å¥
sa h
ov Ã©
Ġp ar
Ġe ur
ch a
Ġs u
c ky
Ġsp Ã´sob
Ġdo sta
Ġf o
b li
Ġbud Ãº
ci ÃŃ
ĠvÃ¡ s
Äį ka
Ġt ej
Ġktor ÃŃ
Ġz na
pra v
ch y
) ,
b er
le Å¾i
Å¥a Å¾
l Ã³
ÃŃm a
z ÃŃ
Ġto ho
Ġh ra
o k
Ġspo lu
Ã½ va
jÃº ci
t ky
Äį nÃ½
Ġk vali
Ġr ov
Ġs lu
Ġhla v
Ġa n
m Ã¤
Ġf i
uje m
Ġpr ob
o d
Ġ1 9
Ġi de
te ri
en t
Å¾i Å¥
bo r
Ġpo Äįas
r t
Ġpo k
vo d
l ne
m ov
Ã´ z
ĠÄį ÃŃ
Ġma l
Ġ lo
in g
ĠvÅ¡et ky
s ie
ĠnÃ¡ j
an Ã©
Ġt i
Ġzd ra
Ġvy u
Ġma jÃº
c om
i m
an ÃŃ
Ã¡ ch
st va
Ġd u
m Ã´
u j
nÃŃ k
Ġv Ã¤Äį
Ġr Ã´z
rÃ¡ t
Ä º
Ġpo tom
nÃŃ kov
Ġt vo
je m
ov Ã¡
sk e
Ġroz hod
Å¡ t
Ġt Ã½
Ã´ r
Ġp Ã´
je d
Ġk raj
ĠnÃ¡ m
ĠprÃŃpa de
Äį in
ck ej
Å¡ ia
Ġb ra
Ġp ove
Ġst Ã¡
ro j
Ġo ch
ovan Ã©
ria den
ve r
en ÃŃm
p ove
ĠvÅ¡et ko
Ġro kov
s tor
Ġo s
Ġsk Ãº
Ġf un
sk Ã©
Ġslu Å¾
Ġsy stÃ©
k Ã©
Ġz men
Ġprob lÃ©
z u
me r
Ġpo sky
cho d
nÃº Å¥
Ġst rÃ¡n
teÄ¾ ov
Ġt Ã½ch
Ġt Ã¡
Ġ ,
Ġd ne
Ġza me
pe Äį
Ġo ko
jÃº ce
Ä¾a h
ovan ia
t r
Ġf a
Ġf or
Ġpo nÃº
Ġtej to
Ġvy so
vi Å¥
Ġne po
Ġta m
Ġinfor mÃ¡
ko na
Ġ ci
z nÃ¡
a li
sÅ¥ ou
nÃ½ mi
in u
ÃŃ n
va Å¥
ni Å¥
t ku
Ġto mu
s ne
Ġr Ã½ch
en i
je k
za j
ĠmoÅ¾ no
n ky
Ġz ÃŃ
ĠÅ¡ tÃ¡
r d
Ġ lÃ¡
Äį ov
ĠÄ¾ud ÃŃ
Ġorg ani
Ġte ch
en Ã½ch
Ġpo mo
be z
Ġt Ãº
Ġt y
Ġkon t
Ġjedno du
Ġz e
Ġne p
t li
ka mi
Ġf ar
h ov
Ġe le
Ġsp ra
Ġr ie
Ġp ÃŃ
Ġma li
z y
Äįi Å¥
sk Ã½
van ie
tvo r
Ġu ve
Ġv Äı
sk Ã©ho
Ã¤ Å¥
Ġt ra
uje me
ck Ã½ch
nÃŃ c
Ġpro stre
Ġnie Äįo
Ġi ba
Ġb i
an ov
Ġd vo
la d
Ġmo de
Ġce z
lov e
Ġniek tor
Ġce st
Ġ :
z o
Ġ 6
Ġpro du
ri Å¥
Ġza Äįa
Å¡ et
ĠÅ¾ivo t
Ġc ie
Ġob la
Ġte le
c ou
Ġ lie
Å¾ dy
h e
t re
ĠÄį e
re m
tÃŃv ne
Å¡ ÃŃm
ĠmÃ´ Å¾u
Äį nÃ½ch
Ġte da
Ġpreto Å¾e
Ġt ro
Ġpou Å¾ÃŃva
ova la
Ġi m
Ġma Å¥
Ġpo Äį
Ġur Äįi
Ġro k
no k
Ġpro ti
nej Å¡ie
ve k
rÃŃ klad
v Ã¤
k Ã½m
Ġk ni
Ġmu sÃŃ
ĠvÄı aka
sk Ã¡
Ġob sah
s om
Ġpod ob
st Ãº
Ġnaj v
Ã¡l ny
h li
Ġ en
sk Ã½ch
Ġposky t
ĠprÃ¡ ve
koÄ¾ vek
Ġp l
Ġr ia
Ġp lÃ¡
di Å¥
ck Ã½
p ÃŃ
g u
r Ãº
z or
ie r
Ġne ch
p y
ĠkaÅ¾d Ã½
Ġsp rÃ¡v
ĠÄį love
Ġv ÃŃ
ĠvÅ¡et kÃ½ch
Ġeur Ã³
Ġde ÅĪ
Ġro d
Ġv ia
Ġpa t
en o
g a
u t
z d
ko ch
r ch
Ġpro gra
h to
st n
v ky
ni ka
Ġa si
Ġpou Å¾i
Ġ ov
st Ã¡
Ġtie to
Ġv hod
Ġnie koÄ¾
Ġpra cov
Ġv Å¾dy
Ġto hto
Ġin ter
ĠÅ¡ t
da l
ĠzÃ¡ klad
s lo
Ġnap rÃŃklad
Ġnej ak
Ġ 8
Ġna o
ĠÅ¡ pe
sk om
ÄįÃŃ ta
ovan ÃŃ
st ia
mo Å¾
Ġne bo
Ġnaj lep
ov ej
Ġm an
Ġpo li
rov e
Ġz m
Ġa l
b ud
Ġa p
bo u
d la
ĠzÃ¡ pa
Ġza riaden
ujÃº ci
v ia
Ġne do
Ġau to
s lu
Ġt ova
Ä¾ Ãº
ĠmoÅ¾ nÃ©
in an
Ġv Ã´
a lej
Ġve Ä¾a
ovan Ã½
Ġp i
Ġst ar
Ġsp rÃ¡
en a
Ġsku toÄį
ni k
Ġne vy
hÄ¾a d
t en
ti sla
dÃ¡ va
ho l
Ġje den
Ġele kt
Ġke dy
n ak
o ch
n ka
ti Å¥
Äį nej
ĠponÃº ka
ÅĪ uje
ze m
Ġna Å¡
ci ou
Ġ 7
Ġto to
Ġhod no
Ġd et
p Ã¡
Ġpod mie
ĠÃº pl
uj ÃŃma
ĠmoÅ¾ nosÅ¥
Ãº Äįa
ie k
Ġna Å¡i
ĠÄį len
Ġktor Ã½ch
u m
Ġna chÃ¡dza
Ġtom to
a le
Ġdne s
Ġv rÃ¡
Ġf il
Ġni Äį
Ġni k
t nÃ½
Ġne u
Ġt ri
den ie
Ġp er
ĠstÃ¡ le
Ġni ch
Ã³ n
Ġte raz
l Ã½
de l
ĠÄįa s
st u
p rÃ¡
rove ÅĪ
ov Ã½ch
v en
Ġz nÃ¡
Ġktor Ãº
bi Å¥
g e
Ġmno Å¾
Ġde ti
Ġz i
te Ä¾a
ĠÄį in
ĠvÃ½ rob
Ġpo sled
Ġh Ä¾a
Ġod o
Ġw e
Ġd ve
Ġnaj mÃ¤
Ġdl h
Ġle p
o n
ĠzÃŃ ska
Ġ1 0
Ġmie st
v Ã½ch
Å¡i Å¥
vy Å¡
zna m
Å¡i u
te j
p ri
Ġvy Å¡
Ġma teri
Ġt la
Ã¡ m
to u
Ġk r
ĠtÃ½ Å¾
Ġprodu k
la n
Ġve rej
Ġ2 00
i Å¥
Ġkom p
Ġvo Ä¾
Ġs na
Ġho te
Ġpod po
sk Ãº
Ġsvoj i
Ġpra v
Ġkto rej
ĠÃº Äįin
an Ã½
nÃŃc t
van ia
Ġbra tisla
Ġok rem
k ej
k Ã½
Ġpo stup
Å¡ ta
p ly
ko j
cho p
s ve
Äį om
Ġo sta
Ġfun k
ia Ä¾
Ġh ov
ĠspoloÄį nosti
t nej
Å¡t ru
Ġk ri
ck Ã©ho
Ġch o
d lo
Ġf inan
ov Ã½
Ġprie stor
ĠsÃº Äįas
Ġur Äį
Ġch a
e c
li vo
Ġne za
Ġpov in
ĠÄį lÃ¡
vÃ¡ dz
Ġzm lu
ĠvÃ¡ Å¡
Ġza bez
ĠdÃ´ leÅ¾i
Ġza ujÃŃma
ĠÄıal Å¡ie
ĠÅ¡ por
o nÃ¡
Ġtak Å¾e
Ġs ÃŃ
Ġre gi
nÃŃ ka
Ġs m
Ġle bo
ro z
Ä¾ u
Ã¡ n
de te
pi s
ci Ã¡l
Ġsve t
rej me
Ġp u
Ġ ÅĪ
t vÃ¡
Ġd va
Ġkom u
kÃ¡ za
ĠÄįa sti
Ġhov or
c Ãº
ra Å¥
Å¾ ne
Ġb an
Ġp Ã´sob
st Ã¡va
Ġpo Å¡
ĠmÃ¡ m
Ġ Å¥aÅ¾
Ġne mÃ¡
h lÃ¡
Ġ 9
ck Ã¡
Å¡ enie
Ġo tÃ¡
Ġh a
Ġsvoj u
Ġmy s
ĠnÃ¡ Å¡
ĠÅ¡ i
Ġob jed
t nÃ½ch
Ġk an
ĠÄ¾ud ia
s Ãº
Ġo n
Ġk la
Ġf ak
Ġin Ã©
ma ti
mÃ´ Å¾e
se l
vo u
ĠzÃ¡ kaz
Ġne ma
Ġz v
c en
Ġdob re
Ġv lÃ¡
Ġsku p
sk Ã´r
Ġob dob
b ÃŃ
Ġdom Ã¡
j om
Ġobla sti
ny m
ĠniekoÄ¾ ko
Ġsp om
Ġma la
Ġen er
ĠpÃ¡ r
ro u
Ġnie len
Ġa d
ve j
Ġ Ä¾ah
Ġmie sto
Ġvo j
g ie
Ġs r
ĠÄį er
d li
f a
Ġmno h
die Å¥
Ġspo j
Äį nÃ©ho
ĠtÃ½ch to
Ġh rÃ¡
ĠurÄįi te
ĠvÃ½ ro
st ie
die l
pre d
p r
ĠrÃ½ch lo
Ġpre daj
Ġv en
Ġve r
ĠÃºpl ne
x i
Äį enie
do l
ba v
Ġpro jek
Ġdo kon
Äį nÃ¡
Ġd r
en ej
ĠinformÃ¡ cie
Äį ku
Ġdo pl
Ġ ri
Ġku l
m om
ĠtÃ¡ to
Ġslovensk u
Ġpra vi
sa Å¥
ĠÄįa sto
Ġob chod
h Ã¡
Ġho r
Ġod bor
ĠzÃ¡ roveÅĪ
Ġoch ra
Ġdie Å¥a
Ġnao zaj
Ġfo to
Ġse ba
Ġpo Å¾ia
ĠÃº spe
Ġpr vÃ½
ujÃº ce
Ġuve den
Ġma r
ĠmÃ¡ te
ĠvÃ¤Äį Å¡
ĠrÃ¡ m
Ġvz Å¥a
Ġza Äįia
ĠnÃ¡ v
ĠÃº daj
Ġ1 5
Ġsta ro
ĠotÃ¡ z
Ġb ie
ova teÄ¾
p ro
z mu
Ġi z
Ġm ÅĪa
p om
Ġte p
ĠnÃ¡ ro
pla t
lo gi
Ġ2 0
Ġp le
Ġpotreb nÃ©
Ġnov Ã©
Ġzdra vo
Ġa b
po j
Ġd re
Ġv nÃº
ĠvÃ½ sled
v Å¡
n enie
Ġpo nu
t ka
kla de
Ġk re
Å¡ie l
s Ã¡
Ġtre ba
ĠspoloÄį nosÅ¥
t ÃŃm
ni te
ĠÅ¡ a
pi Å¥
no stÃŃ
Ġ lu
Ġa t
Ġinter ne
Ġne z
Å ķ
n ku
ch ov
Ġpra c
Ġg a
Ġpo sta
Ġre ali
Ġ Â
kov Ã©
Ġne mu
Ġsi tu
ĠskÃº s
len ie
ĠprÃ¡ v
Ġpre vÃ¡dz
st ra
m ÃŃ
Ġsvoje j
Ġh e
Ġu moÅ¾
Ġjedno tli
Ġk up
Ġs ie
s lov
Ġsvoji ch
ĠprÃŃ jem
Ġob y
nu tie
ra Äį
si l
st rÃ¡
k rÃ¡t
Ġro di
b ie
Ġtak Ã©
Ġmin u
ĠprÃ¡ ce
ie b
ni ce
ĠeurÃ³ p
2 01
Ġcie Ä¾
t nÃ¡
Ġne bu
Ġsamo z
Ġvy bra
Ġjednodu ch
Ġpred stav
en Ãº
Ġak ti
ĠÄı alej
c o
nÃŃ ci
ra d
ĠÄįa sÅ¥
Ġk li
Ġhlav ne
Ġp lo
ĠsÃº Äįa
ovan Ã¡
Ġne vie
by t
Ġorgani zÃ¡
Äį er
Ġtech ni
Ġz vÃ½
ĠvÃ½ Å¡
Ġh y
Ġslovensk ej
ĠrÃ¡m ci
Ġfi r
Ġv r
Ġob ja
Ġap li
tick Ã©
te g
Ġh ud
Ġpred sta
Ġte x
Ġsvoj ho
li Å¥
Ġs chop
n ia
Ġpro ce
ov i
Ġm et
Ġt er
an Ã¡
ĠtÃº to
Ġod por
Ġme sta
eni u
s s
Ġz ob
k tor
Ġkul tÃº
Ġf e
Ġsve te
uje te
Ġpre k
no st
ĠÅ¡ tu
Ġ1 2
kÃ¡ Å¾e
ru Äį
pu bli
Ġsitu Ã¡
ro ch
ĠÅ¾ivo ta
Ġmin Ãº
Ġktor Ã©ho
st ri
nÃ¡ va
ĠnÃ¡ rod
ke dy
Ġva Å¡e
Ġne s
ĠÃº lo
Ġpria mo
p er
Ġko le
ni kÃ¡
Ã© n
Ġpe k
ĠuÅ¾ ÃŃ
Ġdl ho
ĠmÃ¡ me
Ġo pa
ĠnÃ¡ z
Ġpre Äįo
Ġh ne
slu Å¡
t Ã½ch
Ġ1 8
te dy
ĠnÃ¡j dete
da r
Ġna Å¡ej
Å¡ om
Ġpo hy
Ġh i
in ou
de j
Ġre publi
Ġpr v
den ia
n t
Ġpo ci
ĠrÃ´z nych
Ġpri prav
Ġle kÃ¡
Ġsta v
h ne
Ġpoz or
Ġvia ce
dÃ¡ r
vi li
Ġp ova
ri l
Ġdokon ca
fe k
nosÅ¥ ou
Ġmu Å¾
Ġbude te
ĠmnoÅ¾ stvo
d nej
Ġcel Ã½
m in
Ġ lÃŃ
Ġs ch
ra t
g en
men Ã¡
i u
Ġpre h
Ġve ci
Ġoko lo
vo j
Ã³ nov
kov Ã¡
Ġwe b
do k
ru je
Ġvi de
ĠzÃ¡ klade
ĠnaÅ¡i ch
Ġak tu
men t
Ġb lÃŃ
an Ãº
Ġsi l
ĠdÃ´ vo
rie k
ra k
Ġne ho
ci Ã¡lne
ĠveÄ¾ ko
ĠÄ¾ u
te lia
ĠsÃº Å¥a
Ġsk ve
Ġzo d
Ġpred Ã¡va
lo sti
Ġna Å¡e
Ġnajv Ã¤Äį
Ġs va
Äį nÃº
Ã³ ri
st ov
Å¡tru k
ra v
t Ã½m
Ġd ÅĪa
be c
Ġin Ã½ch
ĠÄįlove k
Ġs kon
Ġch y
Ġkont ak
Ġau tor
n d
Ġpla t
ÅĪ ov
Ġve d
na Å¥
y k
Ġkont ro
Ġd nÃŃ
Ġne Å¾
sku toÄį
s nÃ©
ie c
ĠsluÅ¾ by
ĠprÃŃ stup
ĠnÃ¡v Å¡te
li Å¡
ĠÅ¡ tÃº
tia Ä¾
ce p
Ġmo hli
ĠvÅ¡ e
u ja
00 0
tvÃ¡ ra
an ÃŃm
Ġprostre d
Ġzod pove
Ġtak mer
ĠrÃ´z ne
Ġsamoz rejme
ro k
Ġex ist
Ġin Å¡
Ġz vo
s ÃŃm
zna Äį
Ġka r
na ko
ske ho
ĠÅ¡ k
Ġnebu de
rie d
nÃŃct vom
Ġbez peÄį
Ġmie sta
ĠprÃŃ sluÅ¡
Ġlep Å¡ie
ĠÃº Äįe
leÅ¾i to
Ġsk Ã´r
ĠskÃºs eno
Ġktor om
z er
Ġvy tvo
ĠkeÄı Å¾e
hÄ¾a dom
Ġd ar
Ġu ro
Ġdo sia
Ġt vr
Ġc o
Ġzame stn
Ġpre z
Å¡ li
ĠÅ¡por tov
d nu
Ġv Ã½ch
ĠvÃ½ raz
ĠÄįa se
ko nom
g o
Ġpat rÃŃ
Ġvz de
Ġnik dy
Ġtvo r
ĠzÃ¡ kona
z ni
ĠzÃ¡ kon
Ġre kla
li n
Ġpr in
Ġd en
ĠvÃ´ bec
c Å¥
Ġza hra
Ġd ovo
vi l
ti Å¾
ĠsystÃ© m
Ġbo j
Ġpo ra
jÃºci ch
Ġja zy
Ġm lad
Ġs le
en y
Ä¾Ãº b
an a
Ġdi spo
Ġpomo cou
na j
ply v
Ġvy bav
di l
Ġktor Ã½m
Ġto tiÅ¾
Ġnap ÃŃ
me ri
va l
Ġg ra
Ġme sia
spo ÅĪ
Ġop Ã¤Å¥
ti l
ĠmÃ´ j
z ie
Å¡ ou
Ġmin ist
ĠnÃ¡ vr
kov ej
Ġpo ko
Ä¾ ko
Ġkomp le
ĠÅ¡ tÃ½
Ġ3 0
teÄ¾ om
vÃ¡ dza
Ġdvo ch
Ġst rÃ¡
Ġb lo
mÃ¡ ha
di ne
Ġk lie
Ġchce te
Ġb Ã¡
b Ã¡
Ġzv lÃ¡
Ġprostred nÃŃctvom
Ġrov nako
f o
bi l
Ġzabez peÄį
ĠsÃº vi
Ġf ran
Ġtech no
Ġch u
ĠproblÃ© m
ĠÃºdaj ov
Ġpro fe
ĠÃº Äįa
so l
ĠkrÃ¡ t
Ġj o
Ã½ ba
va jÃº
x u
Ġstre t
sky ch
ru Å¡
Ġnajlep Å¡ie
Ġra z
Ġmode r
Äįi l
Ġbo ha
Ġvo zi
Ġd ia
a mi
cia ch
ĠsÃºÄįa sÅ¥ou
Å¾a d
Ġdo sÅ¥
Ġjednodu cho
Ġs l
Ġo bo
Ġa spoÅĪ
ci ch
li z
Ġhovor ÃŃ
da la
ovan Ã½ch
da je
rÃ¡ l
Ġz ve
ĠprÃŃ rod
Ġsve ta
ri lo
Ġrov nak
Ġt Ã©
an Ã½ch
Ġvo d
be h
ĠÃº Äį
l ÃŃm
Ã© r
ĠÅ¡ko ly
li ne
Ġu mie
Ġpok raÄį
pra c
Ġpo mÃ´
ÄįÃŃ na
Ġvy ko
Ġne o
Ġniektor Ã©
r Ã½ch
Ġsta ve
Ġpo ria
f er
Ġc ÃŃ
nu tia
Ġapli kÃ¡
vÃ¤ z
ĠvÅ¡et ci
y zi
Ġak Ã©
Ġr y
Ġtova ru
Ġvo dy
Ġne pre
Ġmo je
Ġ x
po Äį
ovan ÃŃm
nÃŃ kom
Ġra st
Ġb Ã½va
ro ni
Ġch vÃŃ
pra vy
Ġme dz
kla dy
ni l
Ġnap riek
Ġpa ra
Ġpo sla
r Ã½
d lÃ¡
st ro
lov i
Ġpr ak
Ġg ene
me dz
Ġkom b
kÃ¡ ch
Ġcen y
Ġfoto gra
Ġs rd
Ġpou Å¾ÃŃ
Ġz my
t nÃ©ho
Å¡ lo
Ġ l
Ġvyu Å¾i
Ġd Ã¡va
Ġse be
Ġtep lo
do ch
v ne
Ġpot vr
ĠspÃ´sob om
Ġh u
Ġpo mÃ¡ha
ĠÃº daje
Ġo Äį
bi li
stia ch
po d
m ia
Ġniek to
Ġ /
Ġo h
t ak
â Ĥ
nÃ© mu
ĠvÃ½ kon
âĤ ¬
Ġpot re
Ġbe Å¾
da jÃº
Ġpova Å¾
Ġa r
va r
Ġze len
t ro
ĠblÃŃ z
Ġt ÃŃm
Ġman Å¾e
ĠkÃº pe
ĠvÃ½ znam
ĠtÃ½ ka
Ġobjed nÃ¡
Ġz vyÅ¡
ob ec
en Ã©ho
Ġu me
lÃ¡ r
Ġv tedy
Ġfun g
Ġvy ze
Ġpar tne
Ġko ne
Ġnov Ã½
Ġstra ny
Ġja z
ĠÅ¡ Å¥a
Ġf yzi
Ġch la
da li
Ġob raz
Ġo tvor
ĠÄıal Å¡ÃŃch
Ġpo Ä¾
k nu
Ġu za
teÄ¾ nÃ©
Ġin ak
ck Ãº
Ġk lu
Äº Å¾
Ġspo tre
ho r
Ġra di
u l
s kou
ĠveÄ¾ kÃ©
Ġkla si
ko l
ie n
ta Å¥
Ġnie kedy
Ġpri ja
Ġu ni
Äį iek
kov Ã½
Ġz loÅ¾
k rÃ©
Ġka teg
Ġobsah uje
Ġm Ãº
Ġslov en
ĠÅ¡ ta
inÃ¡ rod
Ġob e
lÃ³ g
ĠÅ¡ ty
to ch
Ġhne Äı
Ġpok iaÄ¾
Ġza ÄįÃŃna
Ġza tiaÄ¾
Ġz lep
ri g
de r
Ġg o
ur l
Ġmie ste
ta ne
Ã¡l nej
h er
Ġne skÃ´r
Ġa meri
Ġne me
b Ãº
st ej
tie Å¾
z v
m ou
Ġro koch
ĠÄį ÃŃm
Ġo pe
Ã³ ny
Ġne mÃ´Å¾e
lo Å¾i
ce j
inÃ¡ ch
Ġrie Å¡
van ÃŃ
Ġk y
Ġro ka
r ka
Ġ Å¥a
Ġn or
Ġra d
Ġnajv iac
Ġpro st
lo u
ĠpoÅ¾ia da
h rÃ¡
Ġne ve
ĠmÃ´Å¾e me
je kt
m an
Ġ1 4
Ġ <
Ġne mo
Ġstaro st
ri li
Ġu dr
Ġsp e
Ġod pove
Ġs er
Ġob rÃ¡
Ġk rÃŃ
ov Ã©ho
Ġje m
Ġme sto
Ġdi zaj
Ġvy rob
Ġu skutoÄį
lo bo
Ġb al
ĠkrÃ¡ s
Å¾ Å¡ie
pa d
Ġ Ã¡
Ġakti vi
Ġpod sta
Ġzahra ni
Ġtak Ã½
Ġnech ce
Ġd ra
Ġ1 00
Ġ 0
Ġmedz inÃ¡rod
Ġpo ÄįÃŃta
Ġmateri Ã¡
Å¡ u
Ġme st
ÃŃ na
Ġ: )
Ġstra ne
spo dÃ¡r
Ġmateri Ã¡l
a Å¾
Ġpove dal
Ġ1 6
ĠpÃ´ vod
Ġpo l
Ġz la
ĠÃºspe Å¡
Ġma x
Ġp ia
Ġminist er
Ġdo ku
Ġzmlu vy
Ġspra c
Ġv ar
Ġmen ej
ve t
ĠvÃ½ ber
ĠprÃ¡ vo
re s
l Ã½ch
ĠstrÃ¡n ke
Ġpri Äįom
z ia
ĠpÃŃ s
Ġne v
Ġzamestn an
Ġu byt
ĠsprÃ¡v ne
m p
Ġodpor ÃºÄįa
Ġv l
len ia
Ġvyu Å¾ÃŃva
vo k
ĠÅ¾ia d
Äįa j
ĠsÃº hla
sti Å¥
m bra
Ġslovensk a
f Ã©
Ġov lÃ¡
Ġk Ã¡
Äį enÃŃ
Ġz vy
Ġe u
Ġpo s
Ġpo hod
kov Ã½ch
Ġdom ov
ck om
Ġjed in
ka m
ck Ã½m
Ġho dÃŃ
ny mi
den Ã©
ÃŃ sÅ¥
Ġs lÃ¡
Ġmi li
Ġin ve
Ġza ch
Ġc vi
ĠÅ¡tu den
de li
Ġdo stup
c ent
rÃ¡ cie
Ġcel kom
Ġsto ro
ĠÄįa su
Ġspolu prÃ¡
Ġcen t
n enÃŃ
Ġzo sta
Ġku chy
Ġvy ja
Å¥a z
Ġtak to
ĠÅ¡ko l
Ġsle d
Ã³ nu
hra d
Ġ jÃº
Ġtro chu
ru Å¾
Ġpre ja
Ġoby va
Ġs lÃº
Ġpri sp
ĠdÃ´leÅ¾i tÃ©
ĠÄį ia
len Ã©
Ġstarost livo
Ġro ky
Ġs ko
g y
Ġs la
ĠnÃ¡j sÅ¥
ĠÃº zem
a ko
Ġn ÃŃm
Ġsve tov
Ġpred me
Ġpo da
Ġzna menÃ¡
p ie
j ÃŃ
Ġtova r
Ġp ovo
vy Å¡e
ku r
ak Ã¡
Ġt ÃŃ
to ra
ova lo
ĠÅĪ om
Ġvzde lÃ¡
Ġ1 7
Ġv stup
Ġrepubli ky
di teÄ¾
Ġvz ni
ĠÅ¾ia dne
Ġp ly
ĠprÃŃpa dne
Ġnap r
Ġkon krÃ©
Ġmno ho
v Ã´
Ġdet ÃŃ
ĠsÃŃ ce
Ġprofe si
Ġdo kÃ¡Å¾e
Ġa na
Ġk Ã½m
ÅĪ u
Ġpre sne
kt Ãº
Ġprogra m
Å¡ Å¥
t ri
m Ã½
Ġ1 1
Ġt vÃ¡
ku p
ĠcieÄ¾ om
st y
pra vu
ĠÂ §
Ġob cho
Äį enia
m or
ĠpoÄį et
Ġm om
Ġn ÃŃ
po dob
d anie
st roj
ca mi
ĠvrÃ¡ tane
ĠzÃ¡ ujem
ĠplÃ¡ n
nej Å¡ÃŃ
Ġdispo zÃŃ
p ak
v ku
Ġg u
my s
Ġ1 3
Ġ %
do sÅ¥
Ġpohy b
Å¡et kÃ½m
ĠzÃ¡ vi
ro dz
ĠÄıal Å¡ÃŃ
Ġzd roj
Ġtak tieÅ¾
Å¡et r
ĠprÃŃ leÅ¾ito
Ġdruh ej
Ġke by
Ġpo lo
Ġp ie
Ġz mie
Ġma j
Ġ Ä¾a
h i
Ġso ciÃ¡l
Ġc a
ĠkaÅ¾d Ã©
n enÃ©
Ġzariaden ia
h om
r k
t la
Ġvhod nÃ©
mo k
ÅĪ ujÃº
st ve
Ġm Ã¤
g an
Ġdom a
Ġpod uja
Ġob Ä¾Ãºb
st r
ho u
Ġro Äį
ĠvÅ¡e obec
ĠÅ¡t vr
Ġdo kona
Ġza s
st rov
Ġva Å¡i
Äįe k
Ġpoci t
Ġn u
ti fi
Ġna vyÅ¡e
Ġm ob
Ġt ur
rie Å¥
Ġme ste
ĠsluÅ¾ ieb
Ġ2 5
Äįi li
Å¾ ky
vÅ¡ ak
Ġz ne
ĠÅ¡tÃ¡ t
st er
im Ã¡lne
Ġst anov
Ġad re
Ġho ci
stor i
p rÃŃ
Ġdob rÃ©
Ġpomo c
Ġjed nej
Ġdo dÃ¡va
onÃ¡ l
Ġnedo sta
Ġpove daÅ¥
Ġro biÅ¥
Ġrod in
inÃ¡ Å¡a
ĠtÃ½m to
Ġv ra
Ġbo le
Ġra da
ĠzaÄįia tku
Ġp sy
Ġjed na
Ġpred ov
ri sti
en tÃ¡
ĠvnÃº tor
ĠÃº rov
Ġin di
Ġpredov Å¡etkÃ½m
en Ã½m
Ġuni ver
Ġ ove
Ġs vÃ¤
d ra
se li
Ġna vr
den ÃŃ
Ġniektor Ã½ch
ni li
ĠnÃ¡ sle
vÃ´ li
ĠsystÃ© mu
sa hu
t nÃº
Ġprost ried
Ġ ly
Ġslov Ã¡
Ġsp Ã¡
ĠnÃŃ z
Äįia n
Ġpo ist
Ġpo rov
sie la
ĠÄįÃŃ slo
Ã¡l na
hod no
stÃº p
Ġklie n
Ġpri pom
ĠnÃ¡Å¡ ho
ov Ãº
Ġdvo j
Ġz u
Ġs Ã¡m
ob e
ova cie
ĠveÄ¾ kÃ½
Ġpo me
Ġvz du
Äį nÃ½m
Å¡ la
Ġu li
Ġpa mÃ¤
Ġvy sve
Ġte lo
ĠÄįlove ka
kov i
ĠÅ¡i ro
ĠuÅ¾ÃŃ va
Ġg e
j de
ĠÅ¾ eny
Ġs up
Ġe fek
Ġprek va
Ġz ÃºÄįa
Ġse z
ĠÄ¾u Äı
Ġpodmie nky
Ġa rch
1 9
stÃº pi
ĠpoÅ¡ ko
g li
Ġs c
Ġz h
, "
Ġu po
d ku
Ġk vÃ´li
Ġnevie m
Ġma lo
si Å¥
ĠprÃŃ ro
Ġmo tor
Ġdne Å¡
Ġsta ÄįÃŃ
ova nej
Ġsamo sta
Ġjed nÃ©ho
Ġh mo
Ġu Äįi
Ġpoli ti
ĠprÃ¡ cu
Ġtr en
Ġpri pra
t Ã©ho
Ġh ru
ĠsÃº bo
Ġvi dieÅ¥
Ġ5 0
Å¡ Å¥a
g Ã¡
Ġa vÅ¡ak
Ġp enia
Ġn ena
ĠÄįlÃ¡ nok
Ġtele f
ĠproblÃ© my
tick Ã½ch
Ġpoz nÃ¡
ĠvÃ½ ni
Ġsp a
Ġpr inÃ¡Å¡a
Ġvy hlÃ¡
Ġk ra
Ġk ur
Ġtr hu
Å¡ ov
fer en
ĠÄ¾ah ko
Ġzob raz
. "
da lo
Ġpe v
Ġpr vÃ©
ko ho
Ġu k
ia n
Ġp an
di li
Ã´ l
Ġcha rak
Ġnemu sÃŃ
Ġinfor m
ĠÄį ier
Ġ201 8
Ġmi mo
. ,
Ġopa tr
Ġc m
Ġr Ãº
Ġpou Å¾iÅ¥
Ġspo koj
Ġne dÃ¡
Ġpri rodz
ĠÅ¡ e
Å¡ie ho
Ġnaj vyÅ¡
ka li
be hu
Äį nom
Ġs kla
Ġsvoj om
Ġza h
ĠtÃ½Å¾ d
st inÃ¡
ĠÃº ra
i ne
cÃŃ ch
Ġko Å¡i
Ä¾ ov
Ġob ce
Ġ âĤ¬
Ã© ne
Ġpre s
ĠdispozÃŃ cii
Ġni mi
ĠminÃº t
ĠÅ¡ ÃŃ
tick Ã½
Ġz vie
hÄ¾a du
Ġod s
Ġzodpove d
Ġjed nu
Ġz ni
zmu s
b ri
ĠkaÅ¾d Ã©ho
Ġbude me
Ġs lobo
Ġosob nÃ½ch
Ġce lo
Äį ke
n tÃ¡
Ġnov Ã½ch
slo sti
kon iec
Ġz nÃŃ
ĠvÃ½ sku
k rom
ci Ã¡ch
f t
ĠprÃŃ liÅ¡
an u
Ġhi stori
Ġvo Äįi
Ġje dine
Ġvyso ko
ke Äı
t nÃŃ
Ġsm s
Äı alej
s iac
Ġra dy
Ġdoku men
Ġko r
Ã¡l nych
Ġna sta
Äº ÅĪa
n ÃŃm
ĠprÃŃ spe
Ġtr Ã©n
ĠvÃ¡Å¡ ho
ĠzÃŃ sk
Ġmo hol
ĠinformÃ¡ ciÃŃ
ĠnÃ¡ d
Ġan ti
jÃºce ho
1 0
Ġkom i
ĠvÅ¡et kÃ½m
Ġmy Å¡
Ġak Ã½
Ġna v
Ġ [
tÃŃv ny
ru m
sk Ã½m
Ġvy rÃ¡
Ġtechno lÃ³
lov Ã©
ko sti
z ne
Ġt ran
Ġsm r
Ġelekt roni
p ov
Ġvlast ne
konom i
Ġ y
Ġstre d
c nosti
ĠÄįin nosti
Ġs vie
ut ba
Ġpo ho
Ġsup er
Ġvy hÄ¾a
ĠzÃ¡ uj
van Ã©
t nÃ½m
Ġpo ze
Ġva Å¡ej
Ġsloven sko
ĠkrÃ¡ sne
Ġvy tvor
Ġs klad
ran ie
ĠvÃ½ bor
k Ã©ho
ĠprÃ¡ va
Ġpostup ne
ka ch
pra va
Ã© ri
Ġosob y
Ġna stav
dr Å¾
Ġ ÃŃsÅ¥
i s
st anov
ÅĪ ou
2 00
ĠmanÅ¾e l
Ġka me
st vÃ¡
Ġoch or
n enia
Ġh ar
Ġpo zna
Ġkomb inÃ¡
Ġk ry
zi den
Ġcen u
Ġ19 9
Ġu vie
Ġu plat
Ġc u
Ġstave b
Ġse bou
hnu Å¥
s ho
Å¡ ku
ĠhodÃŃ n
ĠnÃ¡sle dne
Ġo z
Ġna ro
Ġdom u
Ġhla d
Ġcen a
ĠÄı ak
Ġro bÃŃ
Ġde stinÃ¡
Ġo znÃ¡
Ġfa reb
ĠpÃ¡ n
Ġk Ã³
vi la
tov Ã©
" .
Ġo lej
Ġo znaÄį
Ġvy pl
Ġb ar
Ġna z
Ġve Äįer
Ġpo lovi
hov or
Ġdie v
po n
p le
t ovaÅ¥
den Ã½
Ġdo be
Ġzabez pe
p te
e l
Ġob jek
Ġna koniec
Ġu sa
Ġpo hÄ¾ad
Ġpred sa
de podob
o sti
ĠrÃ¡ d
ĠstrÃ¡n ky
Ġh ry
ĠÅ¡pe ci
Ġpred po
Äįi la
Ġpo zi
Ġme siac
ri la
tick ej
Ġumie stn
Ġf utba
Ġpri bli
ĠskutoÄį ne
pla tnÃ©
z me
Ġmi l
Ġtro ch
ni ca
Ġtra di
Ġpre te
Ġch od
Ġst rie
Ġre Å¾i
c kou
Ġdo z
Ġka m
Ġvz nik
Å¾i l
Ġdi sku
vo la
ĠumoÅ¾ ÅĪuje
ti li
u Å¾
Ġch rÃ¡
Ġd y
Ġob medz
Ġspotre bi
en om
Ġpa cie
Ġob Äį
Ġde Å¥
sve d
Ġpo ma
Ġbratisla ve
c ko
Ġve dom
Ġse m
Ġan gli
ra zi
ĠsÃºÄįas nosti
ĠvÃ½ hod
sle du
sto m
Ġe konomi
Å¡ Ä¾a
de ÅĪ
Å¥a h
cÃº z
ĠvÃ½sled ky
ta l
Ġpenia ze
Ġt rie
ĠnÃ¡ zor
ĠnÃ¡vÅ¡te v
Ġjednotli vÃ½ch
Ġprojek tu
Ġpred chÃ¡dza
Ġroz diel
Å¾a Å¥
Ġpred pi
Ġob a
Ġskup iny
Ġzna Äįky
h lo
Ã³ ne
Ġvz Ã¡
Ġma je
ĠmyÅ¡ lie
ĠdÃ¡ v
Ġne cha
Ġuro biÅ¥
fe kt
va Å¾
ĠmoÅ¾ nosti
d ro
Ġmnoh Ã½ch
st vom
Ġch Ã½ba
d Ã´
Ġo tvo
Ġo Äįi
Ġh ist
Ġpodpo ru
z n
zÃ¡ cie
Ġcel Ã©ho
Ġo rig
il om
ĠÄįlen ov
d Ãº
Ġpre ve
t enie
Ġpri chÃ¡dza
Ġda Å¥
Ġpre v
Ġpo zem
Ġhote l
s en
Å¡ ka
Äį kou
ĠkaÅ¾ do
Ġmys lÃŃm
Ġsp l
tra k
in i
ĠzÃºÄįa st
Ġc yk
Ġkup ujÃºci
v Ãº
ĠvÃŃ Å¥az
Å¡ ky
slov ensk
q u
Ġfor mu
mo s
Ġob le
ĠobrÃ¡ z
Ġove Ä¾a
Ġp et
men a
s me
ta li
Ġk ro
rov o
ĠÅ¡t an
Ġpod nika
i lov
ĠsÃº krom
Ġce lÃ©
ĠsÃºÅ¥a Å¾e
kov Ã©ho
Ġchu Å¥
Ġtele vÃŃ
ĠkÃºpe Ä¾
k ro
Ġo t
k nite
Ġka ta
Ġma lÃ©
ĠÅ¾ivo te
n ÃŃma
Ġin te
Ġn ove
rÃ¡ Å¾
Ġh ovo
Ġsy m
Ġdosta ne
Ġbude m
ĠlekÃ¡ r
ĠÃºÄįa st
Ã´ b
Ġpreh lia
nu tÃŃ
Ġelekt ri
len ÃŃ
Ġpr vom
Ġu stanov
Ġdruh Ã½
Ġna u
Ġzariaden ÃŃ
di la
Ġvz or
Å¾i li
Ġd ni
Ġpo stav
Ġpri j
Ġhud ob
Ġ2 4
ĠÅ¡tÃº di
Ġt rÃ¡
Ġorg Ã¡
lÃŃ n
Ġfran cÃºz
ni ci
b ov
Ä¾ uje
Ġve c
vi s
ĠÄį om
te raz
Ġprav depodob
en u
Ġre zer
t kom
stre d
Ġsvoj im
i sÅ¥
Ġvia no
ĠsprÃ¡ vy
k et
t reb
n enÃ½
b le
l Ã©ho
Ġin Ã½
ti cky
Ġna sledu
Ġkomu nikÃ¡
Ġu s
ra l
Ġd ÄºÅ¾
Ġob rov
Ġpred se
tu jÃº
Ġobdob ÃŃ
ĠzÃŃska Å¥
ĠmÃ¡ lo
t h
ti la
ÅĪ och
p rÃ¡v
Ġpri tom
ĠpouÅ¾ÃŃva Å¥
Ġob ec
Ġroz Å¡ÃŃ
Ġlie Äį
Ġu kon
Ġpria teÄ¾
Ġk m
Ġvy tvÃ¡ra
Ġnebo lo
Ġkni Å¾
l nÃ©
Ġt zv
vo Ä¾
Ġne od
Ġpov rch
Ġop rÃ¡v
z ovaÅ¥
Ġkan ce
Ã¡lny m
Ġstoro Äįia
Ġo ce
Ġener gie
Ġrie Å¡enie
Ġm ne
Ġmu sia
Ġpro jekt
ĠnaÅ¡ om
Ġpod ie
ĠprÃŃ beh
Ġte la
Ġpo r
Ġprogra mu
ĠskÃºseno sti
Ġri zi
Ġop ak
Ġfar by
Ġsu b
den ÃŃm
Ġza loÅ¾
Ġve de
Ã¡l nu
ĠzÃ¡ ve
Ġb rÃ¡
ĠvzÅ¥a h
Ġvy hra
sa l
c ka
Ġkon Å¡truk
Ġst rom
ĠzaÄįa l
Ã¡lne ho
Ġfotogra f
Ġr om
Ġdosta toÄį
Ġna vÅ¡
a j
Ġkraj iny
Ġrozhod ne
Ġh l
Ġst u
Ġjed nÃ½m
Ġne ob
Ġdiev Äįa
na mi
k to
ĠzÃ¡ Å¾i
Ġu kÃ¡za
Ġ ovo
Ġvy h
Ġrod iny
Ġmen o
Ġzve rej
Ġpodob ne
Ġsa mi
Ġfir my
skÃº Å¡a
cia mi
Ġzame st
Ġb er
Ġre sp
bie ha
i li
ĠkaÅ¾ dej
ck e
re k
Å¾i te
Ġz vu
ĠÄį aka
Ġosob i
k ova
cov ia
Ġzmen y
a g
ani u
Ġme di
k ovaÅ¥
Ġko sto
Ġab sol
b Ã¡ch
kov o
Ġvz dia
Ġbi o
Ġp Ãº
an Ã©ho
sÃŃ c
Ġdo spe
ne c
2 0
Ġk Ä¾Ãº
len Ã½
Ġposkyt uje
Ġuve dom
ĠtrÃ©n ing
Ġje Å¾i
pra ve
ĠprÃŃ de
ĠvÃ¤ÄįÅ¡ ina
Ġmo c
Ġdi va
Ġpoda rilo
Ġz ru
ĠprÃŃ tom
gi u
ra jÃº
Ġh Ã¡
Ġchce m
e x
Ġnik to
Ġpotre by
Ġt va
ĠzÃ¡ sa
Ġnejak Ã©
Ġdovo len
ĠpomÃ´ cÅ¥
Ġkateg Ã³ri
Ġnep ri
Ġod bo
Ġpr vej
Ġinterne tov
Ġma rt
Ġz b
ĠÃº rad
s h
Ġat mos
Ġpoz ÃŃ
Ġvi ta
Ġnov Ã©ho
Ġvybra Å¥
Ġm la
Ġnao pak
v ovaÅ¥
Ġna sled
Ġde ta
j u
Ġn enÃ¡
pre z
Ġkni hy
d l
ĠznÃ¡ my
Ġm lie
Ġka pi
Ġpo koj
ni la
Ġ201 7
Ġpo ste
ĠznÃ¡ me
Ġop ti
ĠdÃ´vo du
Ġ4 0
Ġd Ãº
ta mi
Ġvy ber
k Ã½mi
Ġho spodÃ¡r
te ra
Ġp Ã¤Å¥
Ġcel om
Ġz Ä¾a
in ky
Ġpo pu
Ġov plyv
vie z
Ġpre ziden
Ã³ rie
Ġdosta Å¥
ĠinÅ¡ pi
5 0
Ġatmos fÃ©
ĠdÃ´ sled
Ġa m
Ġpre sved
Ġb ri
by toÄį
d nÃ©
Ġma ji
Ġin Ã©ho
Ġve Äı
ĠvyÅ¡ Å¡ie
Ġa gen
ĠÄįlÃ¡ nku
ĠÅ¡ an
Ġorig in
Ġve ku
ro n
s enie
Ġmob il
my sel
lo Å¾iÅ¥
ĠÄįin nosÅ¥
Ġch r
Ġst up
Ġz re
Ġpla tÃŃ
an om
Ġmet Ã³
Ġpu bli
ĠslÃ¡ v
kt Ã³
Ġvla sy
Ġpacie n
Ġpri hlÃ¡
kla dÃ¡
Ġne de
Ġsvoj ou
Ġce lej
Ġve dieÅ¥
Ġo f
ĠÅ¡ te
Ġb la
to l
Ġpribli Å¾ne
Ġh er
t kov
Ġvyko nÃ¡
hnu teÄ¾
Ġpoko Å¾
ĠpouÅ¾i tie
Ġau tom
Ġu spo
Ġre Å¡ta
Ġvy nika
ra li
Ġpo Å¾ad
Ġso bo
Ġkole k
Ġpe ÅĪa
Ġta bu
Ġo te
van ÃŃm
ho dy
Ġto u
Ġchce l
ĠzÃ¡ stup
Ġdo bu
d ou
pu st
ĠzaÄįa li
ĠvaÅ¡i ch
Ġjednoduch Ã©
ovan Ã©ho
Ġnov ej
ĠÅ¡pe cia
Ġu m
Ġpo cho
3 0
Ġ 000
Ġd ej
mor ia
g re
v re
i d
Ġcest y
Ġnov Ã¡
Ġh r
Ġkedy koÄ¾vek
nka j
ĠtÃ½Å¾ deÅĪ
ĠÅ¾e le
en ou
Ġre la
Ġon line
vÃŃ ja
do sti
li k
l ovaÅ¥
Ġupo zor
Ġs v
Å¡ ko
Ġsy n
jed no
Ġkon zu
Ġma Äı
stÃ¡ le
stej Å¡ie
ĠÃº Å¾a
n ova
sla v
no ho
Ġty pu
Ġosob nÃ©
Ġz ist
ĠzaÄįa la
li sti
rov i
Ġm Ã©
Ġfil m
Ã¡ ra
in o
Ġod ha
Ġpov ie
ĠvÃ½ stav
ĠnÃ¡d her
Ġve cÃŃ
Ġmom ent
Äį ko
ce ho
vi du
zi u
Ġdo dÃ¡
Ġnaj men
Ġpo mÃ´Å¾e
vi d
Ġde sia
Ġorgani z
Ġkon ce
ĠvÃ½ ko
la de
Ġvhod nÃ½
v Ã½m
ch e
Ġna po
Ġba tÃ©
Ġpo ku
Ġna mie
Ġcest u
ujÃºci ch
teÄ¾ov i
Ġza ra
Ġtak Ã¡
Ġt al
ale ko
Ġod de
ĠnÃ¡z vom
ku je
ĠpÃŃ som
ĠprÃ¡ ci
Ġne sko
ĠzÃ¡ hra
ji Å¥
Ġnejak Ã½
Ġza Äįne
tu l
Ġroz prÃ¡
Ġz me
Ġdo prav
Ġka ma
Ġpovin nÃ½
Ġne zÃ¡
ĠÄįi st
Ġse k
sp rÃ¡v
Ġvo nkaj
ch om
Ġvyu Å¾iÅ¥
Ġkomu ni
Ġdo kÃ¡za
rne ho
k mi
Ġpo te
Ġre cep
Ġpri poj
nej Å¡ÃŃch
ĠÅ¡ty ri
Ġpo lÃŃ
Ġc ca
Ġro b
ĠpredÃ¡va jÃºci
Ġprie behu
Ġvie m
Ġsme r
j sÅ¥
Ġob ra
Ġnep ria
Ġproce s
Ġnebo l
Ġproduk ty
di ska
Ġpot rav
Ġtu risti
ĠÅ¡k Ã´l
ĠvÃ½ z
ĠÅ¥aÅ¾ ko
Ġv re
ĠpÃ´sob ÃŃ
Ġna Å¡a
ĠÃºrov ni
Ġpre u
Ġm m
Ġroz ho
ĠsÃº Å¥aÅ¾
Äį ie
ĠkÃº p
Ġne hnuteÄ¾
bo Å¾
Ġuveden Ã©
Ġob Äįian
Ġpo sil
ovan iu
Ġte ra
Ġo kam
Ġnes mie
Ġin teri
Ġbud ov
Ġfak t
Ġe Ãº
Ġod po
zÃ¡ cia
Ġ +
Ġpo ru
Ġdob rÃ½
Ġce sta
b rÃ¡
ĠsÃº d
Ġvy skÃºÅ¡a
ĠhÄ¾a dÃ¡
Ġv plyv
v in
Ġst al
. )
Ġsto jÃŃ
Ġtran s
Ġmode l
teÄ¾ nÃ½
Ġa da
Ġosob a
Ġvytvo riÅ¥
Ġme ch
Ġhla s
r ke
Ġin ten
Ġu kaz
ĠÅ¡ko le
o sÅ¥
ti u
Ġprisp Ã´sob
klad ov
ĠzÃ¡ ru
Ã¡va Å¥
Ġkre sÅ¥
Ġmi moria
Ġst ani
Ġdo hod
1 1
pÃŃ s
ĠkaÅ¾ dom
Ġpred platnÃ©
w a
Ġi den
Ġmesia cov
Ġo m
mÃ½ Å¡Ä¾a
Ġm Ã³
ĠreÅ¡ta u
s li
Ġ201 6
Ġpod la
ĠÃ¡ no
Ġob nov
Ġle te
van Ã½
ĠnavÅ¡ tÃŃ
Ġod pa
Ġnap l
kÃ¡ r
Ġod ov
ti tÃº
Ġzd ruÅ¾
ja z
tick Ã¡
lo ch
Ġbu Äı
Ġsa m
zÃ¡ ciu
Ġobdob ie
Ġza sa
ĠtakÃ© to
st ran
Ġmin i
Ġpodmie nok
Ġne bez
Ġi st
c ku
Ġpred tÃ½m
Ġch cÃº
Ġpre ÄįÃŃta
Ġo rie
Ġz im
p s
Ġodo l
Ġuniver zi
Ġfe sti
Ġpr Ãº
Ġko Ä¾ko
Ġre prez
Ġvyja d
Ġindi vidu
Ġproduk tov
ĠmaÄı ar
c yk
kov anie
k en
ĠÅ¡t ru
c vi
na l
Ġpodob e
v iac
rovo Ä¾
Ġde f
Ġcel Ãº
ti ch
ĠspoloÄį ensk
Ġd al
tÃº ry
ĠÅ¡pe ciÃ¡lne
Ġdosta l
o l
lov ej
Ġse pte
t rov
Ġvlast nÃ©
ĠprÃŃ j
dÃŃ me
Ġprostre dia
tÃŃv nych
Ġzame ra
Ġs lne
Ġpo hÃ¡
Ġs ne
Ġnep rÃŃ
dne s
ĠvÃ¤ÄįÅ¡ inou
Ġv Ã¤
ĠprÃ¡ ca
li ny
ĠveÄ¾ kÃ¡
ĠÅ¡ p
li te
i te
ĠsÃº lade
Ġhod iny
Ġch e
ĠnÃ¡vr h
Ġst Ã¡va
Ġkomple x
Ġch or
Ġochra nu
v uje
ri Ã¡
ĠvÃ½Å¡ ke
ĠÅ¡ pi
lÃ¡ cie
Ġved Ãº
rÃ© m
Ġtre st
st rÃ¡n
ĠkrÃ¡ Ä¾ov
so ch
ĠnÃ¡z ov
Ġza bud
Ġdo p
Ġod mie
v Ã©ho
ca j
rÃ¡ cia
Ġte st
Ġce ste
Ġslovensk Ã½ch
ĠzÃ¡kaz nÃŃkov
Ġviace rÃ½ch
nu tÃ©
tÃ¡ ch
Ġvy be
d ky
v ka
da rd
Ġvy p
Ġdopl n
Ġbo hu
ĠvÃ½ sta
Ġne chÃ¡
Ġvz hÄ¾adom
Ġneu stÃ¡le
Ġkvali ty
Ġra de
Ġpre bieha
Ġu prav
Ġ2 1
Ġbo h
van Ã¡
Ġru Å¾
Ġpoz rieÅ¥
men ia
Ġpoz o
Ġsvoj ÃŃm
vo sÅ¥
Ġpredstav uje
Ġak Ãº
Ġnevy hnu
Ġslovensk Ã©ho
chÃ¡ dz
ÅĪ ovaÅ¥
ĠnÃ¡ klady
Ġpara me
Ġos Ã´b
ĠinÅ¡ titÃº
" ,
Ġk ru
ĠproblÃ© mov
Ġvy chÃ¡dza
Ġty p
Ġmo ji
ĠktorÃ½ mi
Ġs via
Ġva Å¡u
inÃ¡ r
ĠpÃ´ vo
pa r
vÃŃ n
Ġnor m
ĠveÄ¾ kej
Ġmo ja
Ġcho ro
Ġlo kali
Ġg Ã³
Ġa trak
Ġbratisla va
Ġrodi Äįov
Ġrad Å¡ej
Ġprin ie
s r
len Ã¡
Ġroz vo
Ġvysve t
nÃŃct va
Ġinfor ma
Ġz bytoÄį
hla s
Ġria diteÄ¾
chy b
Ġmech ani
Ġpo pla
Ġna mi
Ġ ?
ĠdestinÃ¡ cii
Ġch ud
Ġmo hla
Ġroz voj
ĠÅ¡peci fi
Ġsna Å¾ÃŃ
ne ho
sto u
Ġo fi
Ġprie sto
Ġk ov
k ne
v nÃ©
lov Ã½
de m
Ġby t
ĠzvÃ½ Å¡
Ġch lad
Ġde saÅ¥
Ġf an
Ġchla p
nov Ã¡
1 2
Ġminu losti
ri te
Ġo ktÃ³
Ġkon ci
Ġpo loÅ¾
vÃ¡ Å¾
v la
kov Ãº
Ġ6 0
ĠkultÃº r
ĠobjednÃ¡ vky
ĠÅ¡tÃ¡ tu
Ġtr va
c t
ĠnÃ¡ stroj
Ġja r
Ġod kaz
ĠnÃ¡ sled
Ġza se
Ġnov Ãº
bo o
r enie
le s
Ġre kon
Ġved Ä¾a
Ġvo di
Ġpri mÃ¡
ĠnaÅ¡ u
Ġpat ria
Ġkance lÃ¡
Ġle ho
Ġchce li
Ġh rd
Ġsp Ã¤Å¥
m pi
so k
Ġtal ian
Ġroz de
z ov
pod Ä¾a
Ġvy Å¡etr
Ġt roj
Ġpr enÃ¡
Ġman aÅ¾
n g
Ġzmy sle
b ru
Ġst i
m ÃŃn
kla da
Ġoko lÃŃ
Ġzi sti
ĠotÃ¡z ky
Å¾ uje
Ġvla sov
Ġpod nik
ĠmateriÃ¡ lu
ĠkaÅ¾d Ãº
Ġob ci
k lo
Ġ !
men ÃŃ
Ġda ÅĪ
Ġma ter
Ġsym bo
Ġmin imÃ¡lne
Ġpoli caj
a d
Ġtr Ã©ne
Ġfunk cie
i la
ĠkaÅ¾ dÃ¡
cov i
Ġosob ne
ĠÅĪ ou
ĠvÃ½ voj
Ġpome rne
Ġnaj bli
Ġdu chov
Ġt he
Ġkon kur
Ġnemo c
le t
Ġosta tnÃ½ch
jÃºce j
Ġspo Ä¾ah
ter na
Ġume le
l ky
s c
Ġc ud
Ġvo da
Ġza pla
ch i
ĠtÃ½Å¾ dne
ĠrÃ¡ no
Ġden ne
Ġsko ro
ĠmusÃŃ te
koÄ¾ ko
Ġkone Äįne
ĠsÃºvi slosti
ĠrieÅ¡ enia
tor ov
Ġprekva p
Ġd iaÄ¾
Ġt an
ÅĪ om
onÃ¡ lne
ĠÄįÃŃ ta
Ġjed nom
Ġhmo t
Ġu vÃ¡dza
Ġpri Å¡iel
Ġnema jÃº
ĠmÃ´Å¾e m
st en
Ãº Äį
Ġs en
Ġpo chÃ¡dza
a de
Ġp lu
ĠÅ¡tru ktÃº
ĠvÃ½ni mo
Ġm lÃ¡
Ġzlep Å¡
Ġza sta
rÃ¡ ciu
Ġtla Äįi
Ġchce la
kÃ¡ m
lo sÅ¥
ba mi
Ġaktivi ty
ĠÄįi ta
ÅĪa j
Ġauto mati
ĠÅ¾ ena
ĠvÃ½raz ne
ĠeurÃ³p skej
re l
Ġsp i
Ġkvali tu
Ġprac ovaÅ¥
anÃº Å¡i
Ġsa ma
Ġb re
le b
se ku
tie k
an y
Ġno ci
rÃ¡ lne
ĠoÄį ak
Ġi sto
ĠzaujÃŃma vÃ©
de lne
Ġan d
Ġk i
Äį u
ti on
tick Ã©ho
Ġpartne r
tov Ã½
Ġj anu
Ġu voÄ¾
Ġzariaden ie
ĠvlÃ¡ dy
Ġk lÃ¡
Ġvide o
Ġvy z
Ġvyko nÃ¡va
daj te
ck Ã½mi
stie v
dr Å¾ia
ro zu
ten to
Ġre gu
Ġpravi del
ĠlÃ¡ tky
Ġat Äı
Ġi i
Ġvyze rÃ¡
Ġin Å¡ta
Ġpe st
Ã© ru
Ġb ru
me ra
Ã¡ r
ĠvÃ½ be
Ġple Å¥
Ġno c
h lia
s nÃ½
Ġdo by
ĠurÄį enÃ©
Äįi lo
t uje
tÃ¡ cie
Ġh viez
Ġprofesi onÃ¡l
Ġdob rovoÄ¾
Ġpot ra
Ġsme rom
ĠÄį akÃ¡
pr v
Ġd c
Ġosta tnÃ©
ĠskutoÄį nosti
d ania
ĠzÃ¡ ba
ĠÄıak ujem
le r
Ġrok mi
kla du
lov Ã¡
d Ã©
Ġroz me
ĠvÃ½ Å¾i
Ġponu ky
Ġk va
ĠvÃ½ bo
Ġprostre die
ĠkonkrÃ© tne
Ġnaj nov
Ã½ ta
Å¡i l
Ġre ak
Äı ak
Ġnov o
Ġf anÃºÅ¡i
Ġchce me
r Ã½va
Ġru ky
Å¾i la
i sto
Ġni Å¾Å¡ie
Ġze m
ĠzÃ¡ vÃ¤z
Ġmu sÃŃm
ĠponÃºka me
ro ti
Ġst roj
Ġu rob
nov u
ĠÃºzem ÃŃ
l d
li l
Ġcest ov
Ġst ro
Ġpro spe
ĠvÃŃ ken
je me
lÃ¡ ch
Ġcen tra
ĠzaÄįa Å¥
Ġvy Å¾ad
Ġd vom
Ġkvali tnÃ©
ĠÄ¾uÄı om
Ġpro sÃŃm
ĠprÃŃpa doch
Ġal terna
Ġs ka
Ġ201 5
Ġpozor nosÅ¥
Ġkon feren
Ġne ga
hod ob
ĠdÃ´ chod
kom u
ĠÅĪ u
Ġ lÃº
enÃ½ mi
Ã¡l y
Ġdre v
ĠbudÃº cnosti
nÃ¡ l
zÃŃ v
Ġ2 2
Ġpotreb ujete
Ġsvoji mi
ra mi
Ġako by
Äį nou
Ġdosta li
Ġpr vÃ¡
Ġv Äįe
Ġt rÃ¡v
Ġzvie ra
Ġnaj k
d lom
Ġhodno ty
tÃ¡ r
Ġra dosÅ¥
Ġuza vre
Å¡ pe
Ġh ro
Ġpravi delne
Ġrekla mÃ¡
ĠnÃ¡ ra
Ã³ na
Ġdo stÃ¡va
Ġpo by
Ġto Ä¾ko
Ġdo teraz
Ġprij ÃŃma
Ġap rÃŃ
ĠnÃ¡ me
Ġposled nÃ½ch
sie Å¥
Ġmet rov
sle dok
ĠbezpeÄį nost
Ġblo g
Ġ )
ni lo
nÃŃ ku
ĠÃºÄįe ly
ĠpÃŃ Å¡e
r z
den Ã¡
ĠmÃº ze
ov Ã½m
t nom
Ġkraj ÃŃn
lo k
Ġsta ne
Ġna hra
ĠÅ¾ia kov
Ġta jom
Ġpot en
Ġvy rov
kÃº nd
Ġve die
Ä¾ ud
di o
Ġp ani
Ġsta lo
tÃŃv nej
ĠmÃ© di
Ġener ge
ÃŃ te
Ġcu k
Ġdie l
Ġla c
ĠÄįer v
ĠveÄ¾ kÃº
Ġkni ha
ÄįnÃ½ mi
Ġdi vÃ¡
ho tov
Ġte m
Ġprostre dÃŃ
kÃ¡ z
f u
Ġs Ã©
Ġdo ruÄį
Ġu Å¾i
n enÃ¡
Ġtak Ã½ch
Ġse kÃºnd
Ġdl hodob
Ġpo h
Ġautom ob
Ġroz poÄį
Ġoch ran
ĠmÃ´ cÅ¥
ĠnÃ¡j de
ka Å¾
Ġsta Å¥
ĠdÃº fa
Ġpod rob
Ġfotogra fi
Ġpo isÅ¥
Ġd rob
raz u
Ġprodu kt
Ġporia dku
ar d
ĠvÃ¤ z
Ġz ba
Ġochra ny
tifi kÃ¡
Ġnebo la
ĠnÃ¡ kup
va la
ti vi
re a
Ġzmen iÅ¥
Ġele gan
vi ce
Äįaj ne
t ko
Ġeu ro
teÄ¾ ne
Ġmi ne
Ġh an
ing u
Ġsch vÃ¡
Ġpek ne
lov Ã½ch
zi i
Ġbo Å¾
Ġvie me
p Ãº
Ġpo rt
Ġz om
Ġst ia
Ġob Äįas
no ch
Ġdi gi
Ġzdra vie
Ġz rejme
s l
Ġpod por
Ġra kÃº
Ġ201 4
ma mi
ĠvyrÃ¡ ba
Ġkup ujÃºce
Ġfor me
ĠspoloÄį ne
men tu
p ia
Ġby stri
Ġin Ã½m
Ġarch ite
li na
Ġg i
Ġpod ni
Ġvzdia len
Ġpo kÃº
Ġne sta
Ġiz by
Ġho rÃº
mi l
Ġpa pie
a u
Ġposla n
dÃ´ leÅ¾i
Ġu pra
Ġsie Å¥
Ġvr cho
Ġd ÅĪoch
Ġmys lÃŃ
Ġo sa
Ġmaj strov
ĠvÃ½ch od
ĠznÃŃ Å¾
Ġpre chÃ¡dza
ko r
na li
bud Ãº
ĠÅ¡Å¥a st
tov Ã½ch
Ġov er
Ġm ak
Ġpo sti
Ġbal ÃŃ
Ġak cie
Äįia r
Ġhra Å¥
Ġzamestnan cov
x e
b lÃŃ
Ġvlast nosti
Ġo cho
Ġa f
Ġn Ãº
t nÃ½mi
ĠÃºra du
Äı te
Ġnamie sto
ĠniekoÄ¾ kÃ½ch
Ġkr v
k iaÄ¾
ĠmateriÃ¡ lov
Ġz novu
Ġe m
ĠsprÃ¡ vu
Ġkon ca
nÃŃk mi
Ġnema li
d anÃ©
lej Å¡ie
Ġbo d
Ġz nova
ĠÅ¾ ien
ran ia
Å¡ ti
Ġpotreb uje
Ġgra fi
ĠkÃº pi
Ġs an
Ġbez pe
Ġexist uje
d le
Ġrekon Å¡truk
ĠvÃ½ men
du jÃº
ĠpoÅ¾iada vky
Ġli st
Ġpredpi sov
kÃ¡ Å¾u
ĠurÄį enÃ½
Ġhl bo
Ġvzni ku
Ġmoment Ã¡lne
Ġfor mou
ĠdÃ¡ tu
Ġmax im
ĠkÃº piÅ¥
ĠprÃŃpa d
Ġtra dÃŃ
ve Ä¾
ĠÃº sta
Ġne vi
Äį enÃ©
Ġobdob ia
Ġvl h
Ġvie te
ĠzÃ¡ sob
Ġau gu
k an
Ġsp u
ru jÃº
Ġsp re
Ġnaj Äįa
ĠeurÃ³ pe
Ġod strÃ¡
Å¡ ne
Ġsl ova
Ġzo znam
l ti
Ġi h
Ġprie mer
Ġpa mia
Ġpravdepodob ne
ĠhÄ¾a diska
ex ist
Ġni Å¾
ĠÅ¥aÅ¾ kÃ©
Ġneu ve
ovan Ãº
Ġmlad Ã½ch
Ġce r
Ġs ma
Ġvyrob enÃ©
tov ej
Ġko zme
c y
Ġal bu
Ġab so
ĠÃºlo hu
Ġbratisla v
stÃ¡ v
Ġponu ke
Ġa ku
Äįe b
Ġstarostlivo sÅ¥
r ky
rov Ã©
ĠvÃ½ vo
Ġtr h
Ġs lad
Ġslov o
Ġba z
Ã´ Å¾
Ġadre su
o g
Ġpro te
Ġnaj prv
Ġo sla
Ġpar la
Ġmo dli
Ġda ne
Ġtak Ãº
Ġporov n
Ġvzdu chu
Ġobyva teÄ¾ov
Å¡ k
Ã© ra
ĠÅ¡ o
Ġmnoh Ã©
ĠnachÃ¡dza jÃº
Ġjedno u
ĠÄįi Å¾e
Â Ń
ĠchvÃŃ Ä¾u
Ġpoduja tia
g ani
Ġpa ne
ĠvzÃ¡ jom
Ġin f
Ġza po
Ġfor mÃ¡
Ã³ m
Ġvita mÃŃ
Ġprav da
Ġpo ly
Ġbole sti
sto j
Ġu vi
ĠÃºÄįin ky
Ġka pa
Ġpo sÃº
s or
ĠprÃŃ prav
Ġpodmie nka
ĠpoisÅ¥ ov
ĠÅ¡pe ciÃ¡l
Ġse da
en stvo
Ġtelef Ã³n
Ġneza bud
Ġven ovaÅ¥
Ġmart in
Ġhote lov
re ÅĪ
f un
ĠdieÅ¥a Å¥a
Ġt ma
Ġlie ta
Ġvoj ensk
t nou
ĠzÃ¡pa s
Ġnaj skÃ´r
ĠnÃ¡ boÅ¾
Ġz bra
ka Å¥
kÃ¡ Å¾
Ġp en
min ist
Ġauto bu
Ġt var
Ġo na
po u
ĠspÃ¡ ja
Ġnajlep Å¡ÃŃ
Ġpodsta te
Ġza obe
l ku
g h
Ġb Ã½
Ġpo ch
Ġmoje j
Ġfil mov
t iny
p h
Ġja snÃ©
Ġobo ch
Å¡i li
Ġci rk
ĠmuÅ¾ ov
dÃŃ te
ĠkaÅ¾do den
tor om
Ġde d
Ġkon ania
Ġdru Å¾
ĠnemÃ¡ m
Ġro bo
ĠktorÃ© mu
ĠvÃ½ sledok
Ġj Ã¡
ĠpÃ´ Å¾i
Ġvy men
Ġu loÅ¾
de la
Ġk ve
ĠzÃ¡klad nÃ©
Ġpr eno
bi la
h ovo
ĠÅ¡ko la
Ġch rÃ¡n
Ġnebo li
Ġfung uje
b an
v Å¡et
Ġna Äıalej
Ġprin cÃŃ
ĠzÃ¡ ch
Ġde ce
ĠhrÃ¡ Äįov
ĠÅ¡tÃ½ l
ĠmusÃŃ me
Ġkto rou
ĠtechnolÃ³ gi
ci m
Ġzamest nÃ¡va
ĠorganizÃ¡ cie
to lÃŃ
k ovateÄ¾
Ġpri Å¡li
Ġci tli
Ġka ri
Ġsp rie
Ġpriestor u
tÃº ra
se m
ĠveÄ¾ko sÅ¥
Ġpo su
Ġu dalo
ÃŃ me
Ġkan di
ĠvÃ½sku m
Ġo c
Ġna koÄ¾ko
Ġvyu Å¾ÃŃ
Ġvypl Ã½va
t mi
Ġpod o
Ġe ko
Ġmal Ã½
Ġza ne
Ġza kÃº
Ġodpove Äı
Ġf Ã³
z uje
Ġza ve
ĠvyhÄ¾a dÃ¡
o ri
pe l
tov i
ĠeurÃ³ py
Åķ ÅĪa
Ġjednotli vÃ©
Ġmo d
Ġkom for
Ġodov z
Ġdom e
Ġabso lÃº
Ġmi cha
Ġhist Ã³ri
Ġcharak teri
sk up
Ġpodob nÃ©
Ġno ha
Ġtr na
Ġsu ch
lÃ³g ia
ĠvÅ¡ ade
ĠvzÅ¥a hu
Ġf Ã¡
Ġaktu ali
ĠÅ¡ tvor
Ġmo hlo
Ġpre sta
Ġw i
Ġpoma ly
r v
lÃ¡ ciu
Ġvozi dla
Ġdo t
j ak
to sÅ¥
ĠkresÅ¥ an
Ġa pa
Ġv nÃŃma
Ġnesko r
anie l
Ġniektor ÃŃ
Ġjed nÃ¡
ĠÅ¡tan dard
Ġpred nÃ¡
ĠnÃ¡ by
jÃºci m
Ġt Ã½mi
Ġdo sah
tÃŃ n
st vu
l Ã½m
h le
rÃ¡ ch
Ġpripom ÃŃna
Ġchr b
Ġdve re
Ġsi g
Ġex t
7 8
f il
r tu
Ġop roti
Ġsie te
Ġti sÃŃc
pa Å¥
Ġza p
ĠÅ¡ ie
Ġho re
Ġpe s
moÅ¾ no
spe k
ĠcÃŃ ti
Äį enÃ½
Ġmy sle
Ġso ft
g ov
Ġokam Å¾ite
Ġo ni
Ġpre ven
Ġ19 8
Ġa re
Ġmar ket
Ġprev za
ĠdÃ´ vod
spo loÄį
Ġskup ina
Ġada p
Ġdizaj n
Ġabsol v
ĠsÃºvi sia
Ġ201 3
hnu tÃ©
tor i
Ġprisp ie
Ġprv Ã©ho
a t
Ġsobo tu
stÃº piÅ¥
Ġnema l
Ġvy bud
Ġslovensk Ã½
Ġna to
ĠspoluprÃ¡ ci
Ġnavr h
t an
Ġvo du
Ġmimoria dne
Ġklu b
Ġvod ou
k i
Ġpr vÃ½ch
Ġse ver
Ġroz sahu
Ġdu Å¡e
Ġpe ter
ĠpoÄį Ãº
Ġpove dala
Ġza d
Ġ8 0
ĠpoÄį tu
nov Ã©
Ġpsy cho
ĠÃº roveÅĪ
Äįka mi
Ġaktu Ã¡lne
Ġmili Ã³nov
Ġ2 3
Ġdlh Ã©
Ġmi kro
ĠprÃ¡ zd
Ġh roz
Ġnov in
Ġote c
Ġva Å¡a
Ġmu sieÅ¥
Ġli p
Ġi stÃ©
ĠbatÃ© rie
li li
ĠvÃ½rob ky
ĠsprÃ¡ va
Ġmnoh ÃŃ
ĠvÃ½ch o
Ġria di
Ġubyt ovanie
Ġo zna
Ġpre mi
Ġvyja dr
Ġkr vi
Ġb li
ĠdÃ´ ve
Ġzo zna
Ġrodi Äįia
Ġspom ÃŃna
ĠmÃ´j ho
Ġja s
ma il
pla tÃŃ
ĠÅ¾ l
Ġbo dov
Ã¡l nom
w e
Ġdlh Å¡ie
ie m
Ġ9 0
m ky
Ġjo ze
ĠprÃŃleÅ¾ito sti
Ġza ruÄį
lÃ¡ cia
Ġz bo
Ġspoj enÃ©
Ġ2 8
Ġo cen
Ġprie mysel
tÃ¡ m
ĠsÃº stre
Ġinterne t
Ġdo da
Ġtvo rÃŃ
pro du
n de
Ġso ciÃ¡lne
klad om
Ġv rch
Ġstarostlivo sti
v inu
Ġkapa ci
Ġka men
Ġci rke
Ġuli ci
ok ie
Ġfir ma
Ġh re
ĠÄįÃŃ t
ĠÅ¡e sÅ¥
Ġkonkur en
Ġmo ti
Ġzru Å¡iÅ¥
Ġvhod nÃ¡
Ġo st
ĠzÃ¡ hrad
ĠskÃº Å¡
Ġrozhod nutie
Ġch Ã¡
Ġcent rum
ĠÄįe sko
ja ko
Ġvy Å¡e
1 8
Ġfesti va
stia m
ti p
Ġochra ne
Ġkli knite
Ġhla vy
Ġda jÃº
ne s
Ġzmen e
mo ch
Ġo po
Ġfa j
va me
to sti
Ġsk lo
Ġdruh om
201 8
tick Ãº
ĠnÃ¡ hod
d an
ĠmlÃ¡ de
Ġtr vÃ¡
Ġtabu Ä¾
ĠÃº z
ĠzÃ¡ve re
te l
rom a
s er
al Ãº
Ġsta vu
Ġna riaden
Ġregi strÃ¡
Ġmax imÃ¡lne
dz uje
Ġho kej
Ġce stou
ne u
Ġvo de
ĠlÃ¡ tok
Ġst ri
ĠÃº to
o logi
dÃ´leÅ¾i tej
ĠponÃº k
Ġpe da
chu t
ĠpeÅĪa zÃŃ
Ġche mi
Ġdo j
t in
Ġper fekt
Ġsvet lo
ĠodporÃºÄįa me
Ġ: -
Ġle s
Ġzdroj ov
Ġmal Ã½ch
Ġv al
Ġdoz ve
Ġty pi
rom aÅ¾
Ġva mi
ĠlÃ¡ ska
Ġcen tre
Ġne w
Ġh lÃ¡
tÃŃv na
Ġv raj
Ġod strÃ¡n
Å¡ÃŃ mi
zna Å¥
ĠdÃ´sled ku
to n
1 5
r gi
Äº b
i ly
Ġvz hÄ¾ad
Ġdo po
ĠdÃ´vo dov
Ġsu se
ĠsociÃ¡l nych
ĠÃº ve
Ġvy sky
Å Ļ
Äį ÃŃm
Ġsled ovaÅ¥
ĠvÃ¤Äį Å¡ie
Ġpre mie
ov om
Ġta ble
Ġm ani
Ã¡ k
Ġsi ly
ĠkultÃº ry
jÃº ca
me j
Ġd ro
Ġpro ste
t ke
ĠvrÃ¡ tiÅ¥
teÄ¾ nÃ¡
Ġu de
r ovaÅ¥
Ġmo ni
Ġschop nosÅ¥
ĠblÃŃz kosti
Ġta t
teÄ¾ stva
mok ra
Ġzo stÃ¡va
nej Å¡ia
Ġdosta la
Ġlo gi
ri ÃŃ
Ġspe vÃ¡
st nÃ©
lan ia
ĠÄįÃŃ taÅ¥
Ġ7 0
ĠÅ¡tÃº dia
Ġfar ba
Ġide Ã¡lne
dar mo
Ġtvo ria
Ġpo hÄ¾a
en stva
ĠpokoÅ¾ ku
ĠveÄ¾ko sti
Ġmu seli
Ġvy kona
ĠvÃ¡ Å¾
Ġka len
Ġza zna
Ġdvo ji
Ġko lo
Ġin teg
t var
te ch
se ÅĪ
Å¡i la
g ene
ĠÃºÄį tov
ĠaplikÃ¡ cie
Ġvy kon
Ġak tÃŃvne
Ġt v
Ã³ ria
Ġniek de
Ġze me
Ġrozhod nutia
ĠlÃ¡ sky
h al
ĠstrÃ¡n ku
ko ne
Ġzmy sel
Ġle gi
or gani
Ġtak isto
ĠÅ¾ia da
r n
Ġfa ce
Ġspra cÃº
Ġte ho
Ġod liÅ¡
ĠÅ¾i Å¥
Ġpodpo ruje
Ġd rÃ¡
ĠÄı aleko
Ġre d
ĠÄįia sto
kov anÃ©
Ġoby Äįaj
Ġpredsta vi
Ġprob le
Ġkraj ine
ĠrÃ½ch le
Ġnu tnÃ©
Ġma g
Ġsta la
ĠzÃ¡klad nÃ½ch
k vi
ĠÅ¾iad ny
Ġpracov nÃ½ch
Ġco okie
Ġg y
Åķ t
ro ÄįnÃ½
Ġex tra
Ġumie st
Ġod tie
ĠpokraÄį ovaÅ¥
Ġautomati cky
Ġlu xu
b re
Ġroz u
z in
ova cÃŃ
ĠdeÅ¥ om
Ġ2 6
Ġse xu
Ġzah ÅķÅĪa
ĠnÃ¡rod nej
Ġg Ã©
Ġe li
ĠvÃ¡ Å¾ne
Ġpre hÄ¾ad
Ġa ka
Ġno te
d saÅ¥
Ġmiest nosti
tÃŃ vy
Ġvyso kej
na pr
Ġre ag
Ġfotograf ie
tor y
Ġvy rie
Ġ2 7
Ġspolu prac
Ġprez entÃ¡
Ġvlast nej
Ġuvie dol
Ġdosia hnuÅ¥
i r
ovan Ã½m
va m
ĠoÄįak Ã¡va
Ġzmen u
Ġmu sel
Ġnede Ä¾u
Ġz nenÃŃ
Ġo r
my sle
Ġvyso kÃ©
Ġochor enia
Ġvy s
Ġod vo
ale bo
Ġfe bru
Ġzabezpe ÄįiÅ¥
Ġdigi t
ov ou
Ġze mi
Ġmi lov
Ġrozhod li
Ġme ta
Ġper cent
Ġg rÃ©
Ġj Ã¡n
Ġz loÅ¾i
Ġzh romaÅ¾
le Å¾ÃŃ
Ġg al
ho ch
Ġkom entÃ¡
Ġvy hov
tov Ã¡
Ġne Ãº
rov ej
Ġko na
Ġza uja
Ġana lÃ½
m Ãº
Ġdo chÃ¡dza
Ġih ri
dov Ã©
Ġnaj dÃ´leÅ¾itej
Ġcirke v
Ġob Ã½va
ĠslÃº Å¾i
Ġdob r
Ġu nikÃ¡
r ku
u s
ĠveÄ¾ kÃ½ch
Ġrie Å¡iÅ¥
Ġne znÃ¡
Ġkon cep
ĠmoÅ¾no stÃŃ
ni cu
Ġu te
Å¡ nÃ©
Ġpodnika teÄ¾
ĠovlÃ¡ da
Ġob sahu
Ġsepte mbra
Ġh om
Ġak Ã½m
g n
or d
Ġ19 4
Ġin Ã½mi
Ġo le
Ġ201 2
Ġpomo ci
Ġos ve
Ġnebez peÄį
lie Å¥
ĠpÃ¡ Äįi
ĠotÃ¡z ku
Ġzv Ã¤Äį
vy k
ĠvÃ½ro by
ĠpouÅ¾ÃŃva jÃº
Äį enÃŃm
be ra
tov Ã©ho
sta r
l kov
Ġkomb in
Ġhote la
Ġpo za
ĠsituÃ¡ cie
Ġty py
dÃ¡ m
pi su
Ġtro Å¡ku
ĠpoÄį u
ĠprÃŃro dy
ĠjeÅ¾i Å¡
Ġa s
Ġpredsta viÅ¥
Ġna dob
hnu tie
so n
Ġdie la
Ġprez ent
Ġrozho dol
Ġporia dne
Ġdo ho
Ġudr Å¾ia
ĠvyÅ¾ad uje
Ġz ja
Ġos vet
ĠdÃ´ kaz
ĠÄįa so
l l
ĠvlÃ¡ k
Ġme d
ha Å¥
Ġobraz ov
Ġvy stav
livo sÅ¥
o s
sti ckÃ©
Ġpro fi
Ġve s
ĠvÃ½ro bu
Ġhe re
Ġkon iec
Ġme sa
Ġk le
Ġklu bu
ĠÅ¾ia dosti
la nie
ĠprÃŃleÅ¾ito sÅ¥
Ġju Å¾
ĠoktÃ³ bra
Ġvyu Äį
Ġsub jek
Ġsi lu
ĠvÃ½rob kov
Ġuspo ria
Ġmo ntÃ¡
Ġter mÃŃ
Ġno s
Ġ3 1
ĠneprÃŃ jem
ĠÅ¡ tÃŃ
Ġprostried ky
Ġv ply
Ġdo ty
jedno du
ĠsÃºÄįas ne
de sia
d ka
Ġna sa
Ġvo n
ĠnemusÃŃ te
Ġobla sÅ¥
Ġauto ma
m enie
Ġzd Ã´
Ġnie koho
Ġvo pred
Ġviace ro
Ġi zo
sÃŃ v
Ġk ilom
Ġv rÃ¡t
Ġfo n
ĠmÃ¤ k
ĠÄįa sov
ci p
ĠÄįa j
Ġsmr ti
ĠvÃ½sled kom
Ġgo og
Ġz nak
Ġopatr enia
Ġdru hy
Ġzd ro
Ġpo pri
ova cÃŃch
Ġvi d
c ÃŃm
Ġp al
je te
Å¡ tÃ¡
Ġcirk vi
ĠnajÄįa stejÅ¡ie
Ġdi sp
Ġz dÃ¡
ch ce
Ġstre tÃ¡
Ġto p
ĠnedÃ¡ v
Ġper so
Ġpre men
Ġko Å¾
rÃ¡ cii
nÃŃ h
i t
Ġnaj ne
Ä¾u b
Ġrovnak Ã©
Ġnove mbra
Ġposled nÃ©
Ġka pe
Ġpravi dlÃ¡
Ġvoj ny
ĠjÃº na
Ġtre tÃŃ
ĠzÃŃsk al
et y
ĠtakÃ½ to
Ġd ov
ci Ã¡m
ĠuÄįi teÄ¾
rÃ¡ r
Ġsto li
ĠtÃŃm u
ĠdÃ¡ m
t enia
Ġza chy
ma li
u Äį
g er
Ġstre dnej
Ġo sem
Ġse dem
Ġprac uje
rov Ã½ch
Ġpozi tÃŃvne
gra fi
Ġsvoj mu
ch al
Ġmom en
Ġno hy
ĠkonkrÃ© t
bo k
Ġnapo kon
Ġza darmo
ĠÅ¡tuden tov
ĠpÃŃs m
Ġve dia
Ġo ku
Ġmie ru
Ġne budÃº
Ġdi s
Ġda li
Ġsla b
Ġve Äįe
Ġm z
Ġkraj inÃ¡ch
l ka
Äį nosÅ¥
Ġrom an
ĠveÄ¾ kÃ½m
nov i
tre ba
lÃŃ k
Ġmu lti
den Ã½ch
Ġ5 00
Ġdre va
Ġpriestor y
Ġo ut
ĠcÃŃ tiÅ¥
ĠmÃ¡ ja
ti ky
pu sti
Ġkvali ta
Ġb et
te x
Ġod seku
Ġne Äį
Ġdostup nÃ©
Ġslovensk Ã¡
Ġpre poj
Ġpovin nosti
d Ã½
ĠdeÅ¥ mi
Ġdef in
kov Ã½m
Ġce lÃ¡
re z
ak u
Ġdo pravy
Ġlie Äįi
Ġobja v
ĠroÄį nÃŃk
r enia
Ġw in
vÃŃ t
ĠprvÃ½ krÃ¡t
Ġk vet
Ġdo l
Ġpo hÄ¾adu
Ġnov om
k li
Ġpla st
Ġkni hu
Ġak Ã¡
Ġk nÃŃh
Ġuk raj
ĠnÃ¡ ku
Ġ >
Ġp lne
rie m
ĠÃºÄį et
rov Ã¡
l t
Ġcel kovo
Ġde mokra
Ġvlast nÃº
Ġoh roz
Ġfak ul
ĠobÄį anov
ina mi
ĠtvÃ¡ r
lÃ³ gie
Ġsrd ce
lÃ¡ n
sa la
ĠprÃ¡v ni
cho dom
Ġdruh ov
ĠÅ¾i v
Ġtex tom
Ġp h
Ġjed lo
Ġsma rt
Ġser vis
Ġtou to
sky m
Ġo Äįa
Ġmie rne
Ġtomu to
Ġsp rÃŃ
Äį ania
Ġroz die
Ġk ÅĪa
vÃ½ mi
Ġi mu
Ġde ko
Ġpre vo
Ġzvy Äįajne
ĠoÄį akÃ¡
ĠÅ¾ivot nÃ©ho
ĠÄįer ven
Ġsprie vod
Ġex pe
ĠÃº nie
Ġne spo
Ġkre a
Ġstret nutia
Ġi nej
ĠzÃ¡ ver
dy ch
po nÃº
Ġdra h
Ġna k
Ġu ply
Ġinve stÃŃ
Ġu p
Ġmu se
ĠnÃ¡vr hu
nov Ã½
6 0
nÃ¡ sob
Ġminister stva
or k
Äįo k
Ġzb ier
Ġd Ã½ch
vie k
ĠpÃ´sob ia
Ġdo kÃ¡Å¾u
stu pi
Ġvy prac
ĠzÃ¡klad nej
Ġne pa
Äį an
Ġnejak Ãº
Ġhovo riÅ¥
Ġ *
ĠmÃ¡ Å¡
lan d
Ġak ej
Ġfinan c
ĠkaÅ¾dÃ© mu
Ġo Å¡etr
kÃ¡ cie
Ġinte li
Ġz dar
Ġvlast nÃ½
Ġmiesta ch
Ġzvo len
ĠuÅ¾i toÄį
Ġroz po
Ġdob rÃ¡
c nosÅ¥
Äį mi
Ġg lo
Ġpria zni
nie k
l k
ĠpoÄ¾ noho
ĠzÃ¡ z
Ġtak om
Ġs ia
Ġspom ÃŃn
Ġva Å¡om
p ky
Ġne exist
h nÃºÅ¥
Ġpia tok
rÃŃ me
Ġt ru
Ġle d
rt mÃ¡
tÃ¡ to
Ġope ra
ĠkrÃ¡t ko
ĠsÃºhla s
o re
hne Äı
Ġa rg
Ġ ]
Ġin Ã¡
Ġgoog le
Ġhlav nÃ©
Ġfi lo
Ġkon f
vo sti
t enÃ©
ĠÅ¡pecia li
Ġmo r
Ġodpor ÃºÄį
f f
ĠÅ¡an cu
Ġroz vÃŃja
Ġkilom et
g ia
Ġz Ãº
Ġv an
si li
Ġverej nosti
Ã³ z
Ġko p
Ġpodmienka ch
Ġsve d
ĠvyhlÃ¡ s
i lu
t kou
Ġkateg Ã³rie
vÃ¡ ch
Ġpriesto roch
tÃ¡ ciu
ra la
ĠpoÅ¡ lite
ĠÃºlo hy
Ġhodno tu
cie ho
z nak
ĠbezpeÄį nosÅ¥
Ġnajbli Å¾
ĠzvyÅ¡ uje
ĠÅ¡ et
Ġpri Å¡la
ÄįÃŃ t
Ġc on
Ġponu ku
Ġdo drÅ¾ia
ĠÃºÄįe lom
Ġvy stÃºp
inÃ¡ le
Ġpre Å¡ov
Ġvysve tli
v l
ĠurÄį enÃ¡
Ġpov r
Ġst Ãº
Ġs Ã©ri
Ġbu n
Äį len
Ġnajmen ej
Ġobsah ujÃº
ĠzÃ¡pa d
Ġpro pa
ka me
Ġdi stri
Ġz die
Ġrov no
Ġsvetov ej
ĠÄ¾uÄı mi
Ġrob ia
Ġpar k
ti ne
ĠvÃ½ stup
Ġposled nÃ½
Ġk rok
k lu
pa dne
Ġo strov
sl ova
ĠÅ¾i je
Ġpovin nosÅ¥
Ġto pÃ¡
Ġo tvÃ¡ra
Ġdruh Ã¡
Ġmi lo
ĠkategÃ³ri i
Ã© ry
Ġmo j
ĠÅ¡ Ã©
pe v
Ġsp ro
ĠprÃŃ sÅ¥
ĠponÃºka jÃº
Ġstret nutie
Ġfunk ciu
Ġdruh Ã©
Ġza k
pe c
Ġti tul
Ġtak Ã½m
Ġtak ej
Ġm enÃŃ
Ġkandi dÃ¡
Ġve li
Ġma sÃ¡
pl om
Ġob sa
Ġzdar ma
ok rem
Ġprostried kov
Ġener giu
Ġpo pis
Ġli tera
nÃ¡ Äı
ĠvÅ¡eobec ne
ĠsÃº per
Ġinterne te
Ġb ran
ĠÃºspe ch
mati ky
ĠÄįi sto
Ġply nu
Ġv loÅ¾
Ġdruh Ã©ho
da va
Ġsmr Å¥
Ġprak ticky
Ġsp ÄºÅĪa
ĠdostatoÄį ne
ĠvzdelÃ¡ vania
Ġu Ä¾ah
Ġbo dy
Ġte Å¡ÃŃ
Ġi p
Ġsc Ã©
Ġp Ã¤
Ġin de
ĠÄįa som
Ġslovensk Ã©
ĠsituÃ¡ cia
Ġvy tvÃ¡
ĠfanÃºÅ¡i kov
Ġrela x
sk Ã½mi
Ġko Å¡ÃŃ
ĠÄįÃŃ sla
Ġko ru
ti ku
ĠvÃ½ da
a m
Ġs Å¥aÅ¾
ĠstrÃ¡ nok
Ġk g
Ġz ran
Äįa Å¥
Ġzdravo t
no s
Ġe van
ĠstrÃ¡n kach
Ġpreziden t
Ġma te
Ġnad Å¡
Ġprav du
Ġjedno zna
ĠskÃºseno sÅ¥
ĠÄį ie
cky ch
Ġh li
ĠÃº stav
ĠÅ¾ ensk
Å¾ia Ä¾
Ġreali z
Ġpre su
zÃŃ vne
ne r
m bri
Ġe fekt
na p
tick Ã½m
Ġpo hla
Ġz lom
ĠÃº vod
Ġvy siela
ĠvyuÅ¾ÃŃva Å¥
Ġple ti
Ġkama rÃ¡
Ġautor i
Ġnap Ã¤
ĠaprÃŃ la
Ġho sÅ¥
Ġz do
Ġbratisla vy
Ġvlast nÃ½ch
nej Å¡ÃŃm
Ġhod inu
v z
Ġpsy chi
ĠprÃŃ be
ĠnaÅ¡i m
Ġobcho du
pa l
lu d
Ġn ut
Ġfilo zo
ĠdomÃ¡ ci
nÃŃ ky
ĠvnÃº tri
do bo
Ġvyber te
d anÃŃ
mo n
t kami
Ġzas lÃº
Ġfo tky
ĠÅ¡ty roch
ÅĪ ovanie
ĠÄįo raz
Ġta len
Ġspra vod
Ġpr vo
ĠvÃ½ch ov
ĠprÃŃjem nÃ©
ĠÅ¾ia ci
Ġza sla
nu tÃŃm
Ġp Ã³
ĠÄįe skej
ĠvyuÅ¾i tie
Ġprojek tov
Ġtechni ky
Ã´ t
Ġ201 1
re gi
Ġschop nosti
ĠsystÃ© mov
ma ilov
ĠvzÅ¥a hy
ĠÅ¾ivo tnÃ©
ro ÄįnÃ©
Ġar mÃ¡
ĠsituÃ¡ ciu
Ġby tu
ĠkoÅ¡i ce
Ġzvie rat
Ġmo ra
Ġpre sa
Äįi st
Ġnema la
Å¡a Å¥
Ġkvali fi
Ġo hÄ¾adom
ti ka
Ġdeta il
Ġpracov nÃ©
Ġ3 5
ĠvÃ½Å¡ ky
Ġbli Å¾Å¡ie
Ġhra d
st anÃº
Ã½ b
Ġko la
Ġrizi ko
di lo
Ġre Å¡pe
Ġp neu
Ġoko li
9 0
Ġni m
no stiach
Ġly Å¾ia
Ġoko l
ĠtechnolÃ³ gie
s lÃ¡
di u
Ġdo slova
Ġdo Å¡lo
ova teÄ¾ov
pre du
ĠpÃ¡ na
1 4
ĠÅ¡tan dar
Ġj an
Ġdosta tok
r in
bo j
ĠÅ¾ia dosÅ¥
Ġrekla m
Ġposkyt nÃºÅ¥
Ġneuve ri
ĠdÃºfa m
Ġpos ud
Ġse ve
Ġvie sÅ¥
Ġz ruÄį
ĠÅ¡p aniel
Ġist Ã½
Ġjanu Ã¡ra
ĠtÃº Å¾
f le
Ġin i
Ġma lÃ¡
ĠÄįlÃ¡ n
Ġ201 0
ĠhÄ¾a daÅ¥
Ġprie sku
Ġpoz rite
Ġobjed naÅ¥
Ġu da
Ġpozem ku
Ġsu rov
ĠÄįo ho
ci o
Ġau ta
ĠvÃ¤Äį Å¡ÃŃ
di Äį
ĠrÃº k
n kou
va j
ĠÄįom u
ko sÅ¥
ĠpovaÅ¾ uje
stu pe
ĠÄįer st
ne sie
Ġmin im
ĠpÃ´ jde
ĠÄįa stÃŃ
Ġkontak tu
Ġmu Å¾i
f ar
Ġdokona le
pri m
ĠvÃ½ko nu
ve dom
Ġmo z
ÅĪ te
t enÃ½
Ġok re
t enÃŃ
te li
ĠtÃ½Å¾d ÅĪa
Ġrozhod la
ĠÅ¡tÃ¡ tnej
ve l
Ġmaje tku
Ġdob rÃº
Ġm l
Å¡t an
Ġporovn anÃŃ
Ġhotel s
Ġs nÃ¡Äı
Ġklien tov
Ġfil mu
ne t
Ġdar Äįe
Ä Ľ
po zÃŃ
Ġroz prÃ¡v
lo Å¾ÃŃ
Äį iny
lia r
ĠÃº drÅ¾
ĠprÃŃ pravu
Ġprie me
Ġbudov y
Ġmar ca
Ġext rÃ©m
f al
Ġzi stiÅ¥
ĠzÃ¡ leÅ¾ito
Ġpohod l
Ġb Ãº
kov om
Ġfar ieb
Ġsrd ca
Ġob lie
ĠvyskÃºÅ¡a Å¥
me dzi
i sti
ĠsociÃ¡l nej
Ġmesia ce
vo lÃ¡
ĠvrÃ¡ ti
in Å¡ta
Ġkomp li
Äı al
a h
1 3
Ġky seli
Ġnepo treb
Ġnecha Å¥
ĠoznÃ¡ mi
Ġodo sla
Ġana ly
Ġb ak
Ġre cen
Ġzodpoved nosÅ¥
Ġmoji ch
Ġm er
Ġdre vo
Ġne sÃº
razi Å¥
ĠzaÄįia tkom
Ġpri daÅ¥
ĠmoÅ¾nosÅ¥ ou
Ġdop ÄºÅĪa
zÃ¡ cii
Ġjedin Ã½
ĠrÃ½chlo sÅ¥
Ġevan je
ĠpoÄ¾noho spodÃ¡r
Ġpredse da
Ġuda losti
rÃ¡ va
ĠpÃ´vo dne
Ġob sta
Ġpek nÃ©
Ġs nÃŃm
Ġi t
Ġakti vÃŃt
ĠtÃ© mu
tÃ¡ cia
Ġhlav nÃ½m
p rie
Ġho stÃŃ
Ġz lÃ©
Äį uje
Ġdo ba
ĠÄįlen om
Ġja pon
ĠnÃ¡ hra
Ġpri mera
tÃŃv nu
bo ok
Ġpr vky
Ġoble Äįenie
ĠzabezpeÄį uje
Ġnajne skÃ´r
Ġta j
ĠprÃŃ Äįin
Ã¡l nou
Ġhla vu
Ġne Äı
Ġpo Äıak
ĠÅ¡ko da
Ġpar ku
Ġda la
lie ha
Ġpri dÃ¡
vi den
Ġz le
Ġprv Ãº
Ġkni he
be Å¾
Ġnajk raj
boo ku
Ġvy znaÄį
ĠdomÃ¡ cnosti
Ġo hÄ¾adu
ĠnaÅ¡ li
Ġtex t
2 5
cho de
ĠvzdelÃ¡ va
ĠslÃ¡v nost
ĠprÃŃspe vok
Ġadap tÃ©
for mÃ¡
chov Ã¡va
Ġsoft vÃ©
Ġza ob
Ġpozo stÃ¡va
Ġda ÅĪov
ĠdÃ¡v no
Ġv za
ĠnÃ¡ pa
stro je
Ġst vo
Ġpotreb ujÃº
Ġstra nu
Ġza stupi
Ġs eni
sov Ã©
Ġh rie
Ġst r
Ġe mi
Ġvo la
ĠveÄ¾ kou
for m
Ġnej de
ĠÃº sme
Ġtvo j
Ġli mi
ĠvÃ½ tvar
Ġtu ri
Ġok res
ĠkÃºp nej
Ġnajlep Å¡ÃŃch
Ġpl nÃ©
Ġstra v
Ġstav by
ĠÄıal Å¡ÃŃm
Ġpriestor ov
Ġsta li
Ġza b
Ġrod ina
Ġbie ly
Ġra n
Ġstar Ã©
Ġmani pu
Å¾ te
ĠzÃ¡ sie
Ġno si
lov Ã©ho
ĠskutoÄį nosÅ¥
Ã ¶
spoloÄį nosÅ¥
Ġbole sÅ¥
Ġpocho pi
Ġstre di
Ġde je
Ġk rÃº
Ġfinan ÄįnÃ©
Ġh um
Ġod men
ie t
Ġbie le
Ġsez Ã³ny
ĠatmosfÃ© ru
ci Ã¡
d nÃ½
Ġnov Ã½m
ti k
Ġpoko Å¾ky
in ov
Ġre k
Ġprv Ã½m
Ġmoni tor
Ġka tolÃŃ
Ġ19 6
Ã³ nom
Ġlo p
Ġposled nej
Ġkon com
Ġexist en
Ġapa rtmÃ¡
tie r
Ã´ d
o dom
ĠzÃ¡ bav
Ġra do
Ġpos cho
Ġst ov
Ġsprac ovanie
gra f
Ġad minist
ĠpredÃ¡va jÃºceho
Ġdvom a
Ġzahrani ÄįÃŃ
Ġrozvo ja
Ġobsah om
Ġra du
bÃŃ ja
Ġu h
Ġpre va
j me
Ġobchod nÃ½ch
Ġsvet la
Ġtla k
Ġfar bu
Ġjed Ã¡l
t na
ze mie
ĠÅ¾iad na
Ġt k
Ġdo le
ĠkrÃ¡ tky
kov ou
Ġf Ä¾a
Ġn ene
Ġch i
pe ra
Ġpi v
ĠotÃ¡z ka
ro Äįne
Ġban ky
ri k
Ġpr ena
t t
Ġuveden Ã½ch
Ġtrie dy
Ġ Å¾a
Ġnaj vÃ½
ĠvÃŃken d
Ġimu ni
Ġf le
Ġvy lÃº
Ġopti m
Ġhru b
Ġal koho
Å¡ ok
c ro
Ġprogra mov
78 7
Ġdi sk
ĠzdÃ´ raz
teÄ¾ mi
ĠpouÅ¾ÃŃ vanie
g Ã©
Ġse ku
Ġmen Å¡ie
Ġs Ã¡
ĠnÃ¡ hrad
Äį en
h n
Ġlegi sla
Ġnasled ov
bo li
Ġroz um
ĠrÃ½ch ly
Ġver ÃŃm
Ġpo ruÅ¡
Ġvozi diel
st ky
ĠÅ¾ alÃº
rÃ¡ tor
ĠbezpeÄį nosti
ĠspoloÄį nÃ©
ĠchrÃ¡ ni
Ġp y
ĠzÃ¡ konom
Ġpo pra
Ġkontro lu
ĠvÃ½ni m
Ġverej nej
ĠzÃ¡vi slosti
Ġe pi
Ġelekt r
Ġ2 9
s nej
u Å¾ÃŃva
stÃºpi l
tÃŃv nym
odom knite
Ġna hrÃ¡
Ġkon cent
n enÃŃm
Ġ8 787
Ġok raj
ĠÅ¾ele zni
ĠsluÅ¾ bu
ĠodporÃºÄįa m
livo sti
ĠjÃº la
Ġle ti
Ġpora den
ĠzÃ¡ ko
Ġp sa
Ġza brÃ¡
Ġte ku
rov Ã½
ĠzÃ¡kon ov
Ġexist ujÃº
pa dlo
Ġdy nami
sk ÃŃ
Ġne sp
ĠvlÃ¡ da
m ani
ĠmateriÃ¡l y
Ġpotra vÃŃn
ĠkoÅ¡i ciach
Ġpri blÃŃ
van iu
Ġko re
Ġpa li
ĠsÃŃ l
Ġz rka
Ġ ).
Ġob u
Ġvzni kla
ĠÄį ak
ĠbÃ¡ b
Ġweb ovej
pÃ¡ r
Äį enÃ¡
Ä¾ ovanie
Ġm Åķt
Ġjoze f
van Ã½ch
Ġna kup
4 0
ĠhrÃ¡ Äįi
Ġvyso kÃ½
Ġvyso kÃº
sa mo
ĠÄįlenov ia
Ġda ta
ĠÅ¡te f
Ġmodli t
Ġvy lep
Ġd la
g r
Ġsvie ti
Ġkontak t
ĠtakÃ½ch to
ĠprÃŃ znak
ĠproblÃ© mom
ĠÄ¾ah kÃ©
Ġk rÃ©
Ä¾ ou
ĠzÃ¡Å¾i tok
ĠÄıal Å¡iu
Ġpacien tov
Ġpripra viÅ¥
ĠzÃ¡uj mu
t va
Ġminister stvo
Ġc om
n skej
v ke
Ġzdra via
n kami
Ġ &
ĠsprÃ¡v ny
Ġs mo
nÃ¡ ch
Ġkomi sie
Ġne m
klad ne
Ġko Å¾e
Ġhy po
ĠsÃº du
Ġb ro
Ġzmen a
Å¾ al
ÄįÃŃ me
ĠstrÃ¡n ka
ĠÅ¡tÃ¡ tov
Ġh Äºb
li la
t Ã½mi
Ġne roz
ha j
m m
Ġzdravo tnÃŃ
Ġneskor Å¡ÃŃch
Ġve ria
Ġi hneÄı
Ġod i
ĠdneÅ¡ nej
Ġu Å¡et
tÃŃvne ho
Ġbi cyk
ro biÅ¥
Ġne sprÃ¡v
ĠvÅ¡et kÃ½mi
Ġpodie Ä¾a
Ġroz o
d ru
ĠpÃŃ saÅ¥
ĠvÃ½Å¡ ka
Ġpr uÅ¾
an Ã½m
ku lÃ¡
Ġinve st
Ġza pÃ¡
Ġs ud
ĠnajvÃ¤Äį Å¡ÃŃ
teÄ¾ nÃ½ch
Ġskve lÃ©
a pa
ĠrÃ´z nymi
p Ã¤
Ġstra tÃ©
Ġob jem
Ġvyber ie
Ġsta bili
Ġper cen
ĠzÃŃska te
te s
Ġin fek
ĠnavÅ¡tÃŃ viÅ¥
vÃ¡ t
ĠÅ¡ta ti
Ġsp Ã¤
sti ch
Ġm nou
ni u
ĠzaÄįa lo
Ġdis cip
nÃŃc tvo
Ġz lo
Â °
Ġmo n
ĠÃºlo h
st v
Ġpo byt
ĠkrÃŃ Å¾
1 6
Ġpla nÃ©
Å¡ kol
ĠuskutoÄį nÃŃ
Ġu l
Ġkedy si
ĠÅ¡i kov
Ġslovensk om
Ġja zd
Ġcen e
ĠÃº ro
Ġkontro l
kla daÅ¥
Ġz razu
tÃŃ va
Ġmarket ing
Ġsta rÃ¡
Ġplu s
ĠprevÃ¡dz ky
Ġdruh Ãº
v ra
1 7
Ġproce su
Ġs or
Ġposti hnu
Ġvy ba
ni i
sta l
tr va
loÅ¾i l
ĠnÃ¡ kladov
ĠnÃ¡vÅ¡tev nÃŃkov
ĠÃºÄįast nÃŃkov
Ġve del
sko ro
c m
sp ie
ĠprÃ¡ c
ĠdomÃ¡ cich
ĠprÃŃ stroj
Ġhud by
den iu
g Ã³
Ġb en
ĠkÃº sok
Ġkonce r
Ġta ne
Ġformu lÃ¡
Ġba to
Ġorg Ã¡n
c ti
do w
Ġc ar
Ġ3 00
Ġod stra
Ġstre du
Ġse ri
Ġve deli
Ġte pel
cho du
vo de
Ġse st
Ġte ba
ĠkrÃ¡s ny
Ġkama rÃ¡t
n enÃ½ch
Ã¡ ri
Ã½ taÅ¥
Ġreprez ent
Ġo kami
lin g
Ġnaz Ã½va
Äįi k
i de
Ġjazy k
Ġpl nÃ½
ĠÅ¡Å¥a stie
ĠprÃŃ lo
go gi
ponÃº kame
to to
Ġkri tÃ©
Ġre vo
ĠÅ¾ia dnu
Ġ ),
ĠsÃºÅ¥a Å¾i
Ġverej nÃ©ho
Ġvy hodno
z om
ĠÅ¡tÃ¡ tne
Ġelekt ro
i lo
Ġo ly
Ġroz hovor
ĠÃºÄįa sÅ¥
Ġrodi ne
ĠlÃ¡ sku
Ġpreu kaz
da ja
Ġsp is
Ġkam pa
ĠsÃº bor
Ġs ho
ĠÃºspeÅ¡ ne
Ġdo dnes
ĠpoÄįas ie
Ġvy ra
Ġvi del
Ġak Ã½ch
Ġdlho dobo
Å¡i ne
Ġdece mbra
ĠÃº prim
ĠponÃº knu
o c
ĠabsolÃº tne
Ġum Ã½va
Ġu chÃ¡dza
Ġcer tifikÃ¡
Ġz ra
d or
ĠzvÃ½ Å¡enie
Ġves mÃŃ
ĠsystÃ© mom
Ġosve d
m r
zv lÃ¡
Ġzazna men
Ġspotrebi teÄ¾
Ġpoten ciÃ¡l
Ġpok ro
po Äįas
Ġin fo
Ġhovor ia
Ġpoze mok
Ġproduk tu
ĠmÃ´Å¾e Å¡
jÃº cu
x y
st nÃ½
Ġle to
Ġ19 7
Ġpoz n
vi lo
Ġi van
pa dÃ¡
Ġin g
ĠorganizÃ¡ cia
ĠodstrÃ¡ niÅ¥
Ġverej nosÅ¥
ĠkupujÃºce ho
Ġrod inu
Ġpovr chu
nÃŃ cke
ĠÅ¡Ã© f
Ġ =
Ġi g
Ġne treba
Ġpotrav iny
Ä¾ ovaÅ¥
Ġle gen
len ÃŃm
ĠprÃŃrod nÃ©
Ġsva d
eno sÅ¥
Ġtvr dÃŃ
Ġvyso kÃ½ch
Ġra kov
ĠprÃŃro de
Ġdisp lej
d ri
Ġin Ãº
Ġdot knu
Ġsto ja
ĠÅ¡a ty
ob Ä¾Ãºb
Ġjazy ka
n ko
ti sÃŃc
Ġtvor bu
ĠnapÃŃ saÅ¥
Ġaugu sta
v ov
Ġle sk
Ġmla dÃŃ
vÃŃ me
ĠprÃŃ pravy
Ġpo po
s ch
ĠnÃ¡ klad
Ġvy kur
vola Å¥
Ġban skej
Ġtvo ri
ĠdomÃ¡ ce
ĠrozÅ¡ÃŃ r
Ġpoby tu
pa li
d ny
sa li
Ġbohu Å¾iaÄ¾
Ġby tov
Ġmedi cÃŃ
Ġi Å¡lo
ko lÃ¡
Ġh lu
ĠnapÃŃ sal
Ġdoz vie
pra vou
Ġe viden
Ġvyso kÃ¡
Ġbie lkov
ĠÃº va
Ġdie lo
ĠprevÃ¡dz kovateÄ¾
Ġtur na
Ġc y
ĠvÃ½hod ou
Ġba vl
r mi
Ġza bra
Ġteplo ty
Ġpo p
Ġpre chÃ¡dz
Ġf la
ve s
Ġstra na
Ġga ran
Ġven uje
Ġstra ch
Ġra ÅĪaj
sÅ¥ ah
Ġmen u
Ġdostane te
Ġma ri
ta j
ĠÃº spo
Ġgene rÃ¡l
ĠakÃ© koÄ¾vek
ĠÃºzem ia
Ġfar be
Ġroz sia
ĠnÃ¡ la
da mi
Ġos lov
ĠvÃ¤ÄįÅ¡ inu
l f
Ġpre Å¡
ĠbeÅ¾ nÃ©
Ġrezer vÃ¡
ĠÄį re
Ġp Ã½ta
ĠÃºÄįe l
Ġkar ty
Ġdru hu
veÄ¾ mi
Ġob di
Ġuniverzi ty
Ġpo Å¾i
Ġpria teÄ¾ov
Ġf rek
Äį te
Ġm ÃŃ
sho p
Ġvy vinu
Ġve denie
ĠrÃ½ch lejÅ¡ie
ĠzabezpeÄį enie
Ġvyrob enÃ½
Ġv tÃ¡
Ġti tu
Ġok nÃ¡
Ġponu ka
ĠÄįesko slovensk
Ġlip tov
Ġne jako
ĠhrÃ¡ Äį
ĠzÃŃska li
ĠzaÄįia tok
k nÃºÅ¥
v kov
n iny
Ġs cho
me ÅĪ
d Ã½ch
ĠÅ¡ko lu
ĠpouÅ¾i tia
ĠÅ¡por t
dÃ¡ ch
Ġjednoduch Ã½
pi ne
b om
Ġ200 9
Ġmu Å¾a
Ġefek tÃŃvne
Ġna Å¡iel
Ġmi k
Ġprekva pi
Ġpov z
Ġu menia
Ġspro stred
Ġne vÃ¡
Ġiden tifi
Ġskve lÃ½
lie b
Å¾ ÃŃm
Ġu vaÅ¾
Ġda lo
z ovanÃ©
rÃ¡ Å¾a
be l
Ġvy k
Ġko naÅ¥
Ġni t
Ġtvor be
Ġpolovi ci
ri i
ĠnedÃ¡v no
Ġdospe lÃ½ch
Ġmesia ca
Ġare Ã¡
ĠnÃ¡ dob
e s
Ġpre daja
Ġtak Ã©ho
ĠpÃ¡ s
ĠdÃ´ raz
Ġe ta
fun k
Ġv in
ĠvÃ½sku mu
Ġpo no
ĠvÃ½ hody
ĠtÃ½Å¾d ÅĪov
Ġsy na
Ġpodo z
Ġk Åķ
p t
Ġzahrani ÄįnÃ½ch
ka r
ĠÅ¡tu d
Ġzna Äįka
ĠzvÃ½ Å¡iÅ¥
Ġcie st
ĠtÃ© my
Ġpor tÃ¡
k tu
ĠkÄ¾Ãº Äįov
Ġmo du
Ġko lÃ¡
Ġdva ja
po z
ĠeurÃ³p skeho
Ġkon anie
Ġprojek ty
Ġhy gie
logi ckÃ©
Ġzmlu v
rÃ¡ m
ĠzÃ¡ vaÅ¾
rÃ¡ ciÃŃ
Ġobla stiach
p en
Å¾ Äı
ĠroÄį nÃŃka
sov ej
Ġfor m
Ġ4 5
Ġs Ã½
Ġter mÃŃn
pro stred
Ġvz nika
ĠumoÅ¾ nÃŃ
Ġza poj
ĠvÃ½be re
ĠsituÃ¡ cii
ĠÃºÄįin ok
Ġoko lia
ĠvzÃ¡ c
Ġposky tne
Ġpod Ã¡va
Ġre b
Ġ:- )
Ġvy dr
ba l
Ġkvali tnÃ½
lÃ¡ m
Ġkli mati
st ne
ĠmyÅ¡lie nky
ĠsÃ© rie
Äį ovÃ©
h ar
Ġ qu
ty ch
Ġcie n
Ġpohy bu
Ġbal k
ĠreÅ¡pe kt
Ġza ist
Ġorie nt
Ġria dne
ĠpomÃ¡ha jÃº
Ġstoro ÄįÃŃ
dov Ã¡
ĠmontÃ¡ Å¾
Ġvlast nÃ©ho
Ġko nÃ¡
ĠreklamÃ¡ cie
Ġred ak
Ġroz Å¡i
ĠsÃºbo ry
Ġo ne
Ġmuse la
st an
ĠÅ¡portov Ã©
Ġgy m
Ġpred o
ĠnÃ¡rod nÃ©ho
d re
t nu
ĠÅ¡ta rt
Ġja sne
Ġhlav nÃ©ho
Ġpripra vili
Ġvo nku
Ġd ph
bra tisla
ĠmnoÅ¾ stva
Ã³ r
Ġma tra
Ġvybav enie
Ġvi zu
Ã¡lny mi
Ġdi Ã©
sk i
mo ni
Ġkra ja
Ġjedno tky
ĠvÃ½ hra
hÃ¡ ÅĪa
len Ã½ch
m Ã©
sah uje
kov anÃ½
Ġ200 8
te p
Ġlen Å¾e
fo ni
dnu Å¥
Ġpo chyb
Ġbri t
ĠzÃ¡ leÅ¾ÃŃ
d mi
ova teÄ¾a
Ġw a
ĠkombinÃ¡ cii
Ġfan ta
Ġli cen
Ġja b
st nÃ¡
Ġr ÃŃm
ĠnÃŃz ky
ovacie ho
Ġspo ÄįÃŃ
Ġpa le
Ġjednotli v
ĠspoÄ¾ah li
si u
Ġop Ã¤
ĠboÅ¾ ie
vo l
Ġlep Å¡ÃŃ
Ġofi ciÃ¡lne
Ġspre vÃ¡dza
m b
ĠveÄ¾ kom
tÃŃv u
n enÃº
ĠnemÃ¡ te
zo ru
Ġob vyk
Ġpra xi
ĠnehnuteÄ¾ nosti
ĠÅ¡pecia liz
Ġsil nÃ©
Ġz bie
Ġpek nÃ½
Ġfinan ÄįnÃ½ch
ĠvÃ½ le
Ġod chÃ¡dza
8 0
Ġko lie
ria n
Ġf re
ĠmlÃ¡de Å¾
Ġposta vy
Ġfi riem
Ġpre be
Ġzni Å¾
Ġume l
ĠÄıalÅ¡ie ho
Ġnev z
Ġz ho
ĠskÃºseno stÃŃ
Ġregi stra
Ġhod inÃ¡ch
Ġvy dava
ĠkrÃ¡ Ä¾
ĠvÃ½ ho
a ho
Ġsp rch
Ġpo rad
Ġk rÃ©m
Ġhlav nÃ½
ĠchvÃŃ li
st nej
ĠÄ¾ud skÃ©
ĠkomunikÃ¡ cie
Ġna ÅĪ
Ġprospe ch
dob rÃ½
Ġvo li
ĠsystÃ© my
Ġzame ria
nov ej
s ud
Ġsva dob
Ġspo d
Ġh ier
p ier
lÃ¡ rov
Ġza ba
ĠdÄºÅ¾ ka
d sia
Ġdob rod
Ġli te
Ġzdra vÃ©
Ġvo leb
ĠvÅ¡ im
Ġfor my
tov o
Ġsamo tnÃ½
Ġnorm Ã¡lne
Ġhlav nej
Ġmo jom
Ġnadob ud
ni Äįky
Ġprehlia da
Ġkuchy ne
ĠuÅ¾ÃŃva teÄ¾
ĠspoloÄįnosÅ¥ ou
ĠvÅ¡et kÃ©ho
Ġevanje li
Ġmie r
pu stiÅ¥
Ġo ÄįÃŃ
ĠnÃ¡ pad
Ġschop nÃ½
ĠzÃ¡kaz nÃŃk
Ġem Ã³
Ġobo ha
ĠÅ¡por tu
raz ÃŃ
Â ®
Ġtvo je
si la
Ġma gi
s nÃ¡
Ġobchod nÃ©
Ġge o
ĠvyhÄ¾a dÃ¡va
Ġsti mu
Ġot ca
Ä¾ ujÃº
Ġdet skÃ©
Ġbu l
ĠprÃŃrod nÃ½ch
Ġ15 0
Ġok ru
v Ã¤Äį
sk ov
Ġdo Äįas
Ġpla tiÅ¥
ud r
Ġzd ob
ĠpeÅĪa Å¾
Ġja sky
Ġnau ÄįiÅ¥
Ġjednozna Äįne
Ġvy hotov
Ġjed la
ĠvykonÃ¡ vaÅ¥
Ġspom ie
ĠtÃ½mi to
Ġna h
ĠpouÅ¾i tÃŃm
ĠzÃ¡kaz nÃŃkom
Ġoko lie
za Å¥
Ġ3 6
Ġvoj ak
Å¾ in
Ġt l
Ġka ro
Ġjazy ku
Ġla m
ĠstrÃ¡ ca
Ġto mÃ¡
Ġmode ly
ĠzÃ¡pa se
Ġmi kulÃ¡
k rÃ¡
Ġzni Å¾uje
Ġod sÃº
Ġre Å¥az
Ġlo k
Ġspra viÅ¥
Ġfran ti
Ġhy dra
Ġs n
d ovo
lu jÃº
Ġka te
Ġne rv
Ġz nie
Ġstret nutÃŃ
Ġchy by
Ġk Ã´
Ġaf ri
Ġblo gu
ĠnÃ¡ stup
ĠvÃ´ ÅĪa
t ina
Ġposky tujÃº
Ġkilomet rov
da m
Ġzve da
Ġorgani zmu
pÃŃ na
Ġru ku
Ġha si
s mi
ĠsÃº sta
ĠÂ »
ch Ã½
ĠdÃ¡tu m
Ġsk ry
Ġcharak ter
Ġpo siela
Ġustanov enia
Ġplo chy
Ġsamosta tne
Ġza pa
ĠnÃ¡ poj
ran ÃŃm
Â ´
Ġza Å¥aÅ¾
ĠtvÃ¡ re
Ġstanov i
Ġob et
ĠumoÅ¾ ÅĪujÃº
Ġzach rÃ¡
or ov
Ġte Å¡iÅ¥
Ġfebru Ã¡ra
Ġve denÃŃm
ĠnapÃŃ s
Ġmest skej
ro Äįia
Ġne moÅ¾no
Ġodo hra
Ġnech Ã½ba
ĠÄįo kolÃ¡
Ġod v
znÃ¡ mi
ĠjÃ¡ na
ĠvÃŃ na
ĠÄįo skoro
Ġdovolen ku
Ġs Å¥ah
Ġroz mer
Ġmen iÅ¥
Ġskon tro
ĠtÃ© ma
Ġrozme ry
2 4
Ġklie nt
mÃ´ Å¾u
Ġpia tich
Ġp c
ĠzÃ¡kaz nÃŃka
Ġso li
ĠpouÅ¾i tÃ©
re la
Ġtur naj
ce l
Ġvz nikÃ¡
Ġu Äįeb
mÃ¡ m
ĠÅ¡tvr tok
te k
g nosti
Ġw c
k vali
hnu tÃ½
2 1
Ġo li
tÃº ru
rÃŃ te
Ġpoduja tie
ĠvÄı a
Ġrepubli ke
Ġtre tie
kÃ¡ cia
dov ej
Ġpodie l
Ġposte Ä¾
Ġho stia
ĠÅ¡ tr
Ġvyrob enÃ¡
Ġzna mena
Ġo re
ma ilom
Ġsamo sprÃ¡v
Ġvzdu ch
Ġf er
nÃ¡ r
Ġre produ
Ġvi diteÄ¾
Ġkonzu l
ĠveÄ¾ kÃ©ho
Ġpri ori
ri s
ĠorgÃ¡ nov
ĠrieÅ¡ enÃŃ
Ġpracov i
Ġmo ci
Ġmiesto m
dov Ã½ch
ĠlÃ¡ ka
ĠnÃ¡j om
p li
Ġpot la
ĠpoznÃ¡ m
Ġoly mpi
Ġak Ã©ho
Ġru ke
Ãº Å¡Å¥a
ĠdÃ½ch a
Ġsk rÃ¡t
p ka
ovan om
kaz uje
Ġb lu
Ġkvali te
Ġuniver z
ĠmnoÅ¾ stvom
Ġnevyhnu tnÃ©
ĠvÃ¤Äį Å¡iu
Ġcookie s
ĠzÃ¡ me
e ur
Ġpl no
obÄ¾Ãºb enej
Ġpri po
Ġprofesi onÃ¡lne
Ġzo pÃ¡r
jÃºce mu
Ġpar ti
Ġpok ry
Ġnedo kÃ¡Å¾e
Ġexpe ri
Ġhla ve
ÃŃ r
Ġhod in
Ġspoj enÃ½ch
Å¡ nÃ½
Ġnasta viÅ¥
Ġos vie
Ġpoda rÃŃ
Ġkontro ly
ĠzvlÃ¡ Å¡Å¥
b ia
ĠvzÅ¥a hov
Ġp sov
s si
Ġpeda gogi
o t
Ġosob u
Ġkur z
Ġd an
ĠhÄ¾adÃ¡ te
Ġsil nÃ½
Ġst eny
Ġte pla
ĠeurÃ³p skych
Ġpopla tok
Ġseku n
sÃŃ vne
ri u
Ġdopl nky
Ġstar Ã½ch
Ġchud ob
Ġst Äº
ber t
Å¥ om
ĠÅ¾ia Ä¾
ti z
Ġrast liny
Ġslov ak
Ġzdro je
va mi
Ġod stÃºp
Ġne skutoÄį
m no
Ġpoduja tÃŃ
Ġkon tra
Ġvide li
Ġre me
t ru
Ġre gene
Ġminu lÃ½
Ġvy dÃ¡
ĠdÃ¡ t
Ġst la
Ġrozu mie
Ġpoz Ã½va
Ġpo st
Ġbe l
Ġf lo
Ġvy stup
w er
ĠzdruÅ¾ enia
ĠÄįlÃ¡ nky
Ġpre prav
Ġcho diÅ¥
Ġzme s
Ġzmie n
Ġtechni ckÃ©
Ġsp la
Ġk lo
Ġpo bo
Ġs mu
Ġsk ri
kaÅ¾ dÃ½
pe z
n uje
Ġke d
Ġde si
Ġspi Å¡
Ġkomi sia
f Ã³
mo der
Ġuza tvor
ĠzÃ¡vi sÃŃ
Ġpo men
ĠtrÃ©ne r
h l
Ġpoist enie
Ġg ran
gra m
ujÃº ca
ĠpoÅ¾iada viek
t rie
Ã³ mov
19 9
tra di
zÃ¡ ciou
Ġdar Äįek
se k
Ġtr om
Ġkre s
an d
Ġmesiac och
Ġener gi
ĠspoluprÃ¡ ce
ĠvÃ½sled kov
Ġpre jsÅ¥
Ġvy slov
Ġn om
Ġvybav enÃ©
Ġtvor by
Ġsamoz rej
ĠdievÄįa tÃ¡
Ġdoda toÄį
g ent
ĠzÃŃska la
Ġoz dob
ĠnezÃ¡ vis
lÃ¡ cii
Ġi sla
ĠnÃ¡hod ou
Ġs Ä¾ub
Ġ200 0
Ġpracov nÃŃkov
vÅ¡et ky
l uje
ĠplÃ¡ nu
ĠvÃ½be ru
ĠÅ¡pi Äį
ĠÄıak ujeme
Ġos lobo
Ġobcho de
ĠvÃ½ lu
Ġnaj star
Ġo stÃ¡va
ĠprÃ¡ vom
ĠspoluprÃ¡ cu
ĠÅ¡ per
Ġza j
Ġmoder nÃ©
Ġko ho
Ġregi str
Ġspo znÃ¡
Ġkosto l
Ġjednodu chÃ¡
ku jÃº
lie k
po kiaÄ¾
Ġvytvor enie
ĠÅ¡ko dli
Ã© rov
Ġzmlu vu
Ġsi la
Ġminu lÃ©ho
ĠÅ¡ko dy
Ġuro bil
Ġsp ie
Ġsor ti
Ġdiva del
jed nÃ¡
Ġpora dÃŃ
Ġak cep
Ġjem ne
Ġpora diÅ¥
Ġmo to
Ġnap Ã¡
Ġti sÃŃ
Ġdob ro
Ġnaj obÄ¾Ãºbenej
Ġkapi tÃ¡
Ġa po
ĠmÃ¤ so
Ġmo tÃŃv
h r
t v
sta mi
ĠvnÃº tra
s hi
Ġpodpo ry
Ġdo predu
Ġp sÃŃ
Ġkon zer
sov Ã¡
Ġpoz d
Ġzlep Å¡enie
ru ba
Ġra stÃº
tÃŃ ve
Ġstra te
k ni
ĠobÄ¾Ãºb enÃ©
Ġpriprav enÃ©
Ġfrek ven
Ġinten zÃŃv
u Å¾i
ma l
ĠpÃ¡ pe
Ġpa u
Ġskup ÃŃn
ro Äįnej
Ġbo nu
Ġu znÃ¡
Ġa gre
Ġsa dz
Ġma tka
s lom
Ġmen om
Ġkapi to
Ġmie re
gh t
Ġs li
Ġhodno ta
ĠsÃºÄįas nej
Ġvzni kol
Ġcharakteri sti
ĠvzdelÃ¡ vanie
mys lÃŃm
2 2
Ġovo cie
Ġmo ju
Ġma mi
Ġod vet
Ġu tr
Ġparame tre
Ġjedin Ã©
Ġchoro by
Ġe l
ĠsÃŃ dli
Ġne tu
Ġarchite ktÃº
kov ania
Ġo ci
Ġproble mati
cha Å¥
Ġda nej
j o
ĠÄıalÅ¡ÃŃ mi
Ġin om
lov Ãº
Ġodpo ru
ĠgÃ³ l
Ġpo le
ĠnÃ¡boÅ¾ ensk
Ġli n
Ġhote li
ĠprÃŃ klad
Ġsna Å¾ia
Ġukaz uje
Ġkontak tovaÅ¥
na v
dÃŃ n
Ġs Ã³
Ġglo b
Ġstre do
m l
ĠÅ¡tÃ½ le
vie sÅ¥
Ġkonce rt
Ġdo dal
Ġst y
ĠvedÄ¾a j
Ġtu re
ĠÄįiasto Äįne
ĠnÃ¡ro ÄįnÃ©
Ġne hovor
Ġbe Å¾ne
ĠobrÃ¡z ky
Ġnepo d
zd vi
Ġnebu dete
Ġb r
Ġka li
ĠvÃ½ro be
ĠspoloÄį nostÃŃ
Ġdo ru
Ġprak tickÃ©
Ġu to
Ġzdroj om
Ġcvi Äįenia
Ġsp Ã¡n
ĠspÃ´sob uje
Ġprogra me
Ġpo lie
ce st
Ġvyze raÅ¥
ujÃºci m
ĠÅ¡kol stva
Ġpri Å¡lo
Ġna dÃ¡
Ġme to
hrÃ¡ va
ĠÅ¾i dov
ĠzaujÃŃma vÃ½
Ġdob rej
Ġvozi dlo
Ġarg u
ni ku
Ġboj ov
por t
Ġdi plom
bratisla va
Ġpred ÄºÅ¾
Ġbaz Ã©
Ġ ;
nu tÃ½
ĠÅ¾i jÃº
Ġz riaden
Ġpo klad
Ġja ze
ÄįÃŃ k
zÃ¡ jom
Ġsku pine
Ġod pad
Ġale x
Ġna raz
Ġu kÃ¡Å¾e
Ġtele foni
Ġjaz dy
Ġin ova
Ġli gy
ĠtÃ¡ bo
Ġroz sah
ĠvoÄ¾ by
Ġk Äº
Ġzi me
Ġosob e
Ġochra na
ĠvÃ¤Äį Å¡ine
ĠnaÅ¡ Å¥a
ĠkÃ³ d
Ġprie stran
Ġje sÅ¥
Ġmi g
ĠÃº pravy
Ġse riÃ¡
Ġindividu Ã¡lne
Ġpotreb ovaÅ¥
nia ch
ĠvÄįe ra
Ġangli Äį
Ġs lo
znÃ¡ m
bi o
Ġpo nde
ch ou
Ġnastav enia
ĠnaÅ¡Å¥a stie
Ġini cia
Ġsme re
ĠsystÃ© me
Ġhra nice
Ġsez Ã³ne
Ġnebude m
ĠÅ¡tÃºdi um
Ġz vÃ¤z
Ġpripoj enie
Ġadminist ra
Ġpriprav enÃ½
ĠblÃŃz ko
Ġbak tÃ©
t vr
ĠvÃ½bo rne
Ġregi onÃ¡l
v Äı
Ġne zna
ĠÅ¡tuden ti
ĠzÃ¡ch ra
Ġm Ã½
Ġcharak te
Ġponde lok
ĠzaÄįÃŃna jÃº
ĠvÃ½ cvi
Ġnecha jte
nd Ã½
teÄ¾ stvo
Äį nosti
Äį kÃ¡
Ġzu b
Ġpod ne
Å¡ le
Ġz ria
ĠÄıal Å¡ia
zvlÃ¡ Å¡Å¥
Ġver zia
stÃºpi li
ĠznÃ¡ ma
Ġpracov nÃ½
Ġpot rie
ĠÅ¡ ia
Ġdata bÃ¡
Ġz hor
Ġma Ä¾
Ġprirodz ene
ĠsÃºÅ¥a Å¾ia
Ġmiest nosÅ¥
Ġinform ovaÅ¥
ma liz
ĠnÃ¡by tok
ĠdÃ¡va Å¥
Ġre Ã¡lne
ĠnajvÃ¤Äį Å¡ie
ĠprÃŃ behu
Ġpreja v
po ch
ĠÃºlo hou
Ġna s
ĠmedzinÃ¡rod nej
Ġten i
Ġlie ky
Ġvply vom
z mi
Ġm s
Ġpro ku
ĠlÃ¡ ske
Ġe t
Ġpreva Å¾ne
Ġcent rÃ¡l
Ġudr Å¾aÅ¥
Ġza klada
Ġte pl
po li
men o
nov Ã½ch
Ġy ou
ĠreÅ¾i s
Ġpreziden ta
ĠaplikÃ¡ ciu
a by
ĠvÃ½ poÄį
Ġspoj enie
Ġne mÃ´Å¾u
Ġnedosta tok
Ġpod pÃŃ
Ġtre tej
Ġman u
ÅĪa mi
cov Ã¡
ĠvÃ½rob cov
h ly
Ġnechce m
ĠvoÄ¾ nÃ½
ĠzvlÃ¡ Å¡t
ĠnÃ¡ro k
Ġrast lÃŃn
Ġhmot nosÅ¥
ĠpreÄįÃŃta Å¥
ĠzÃ¡pa su
Ġdobrod ruÅ¾
ĠlyÅ¾ia r
Ġtla Äį
ĠÅ¡i r
ĠdÃ´vo dom
ĠovlÃ¡ danie
sto k
ĠprÃŃjem ne
rÃº b
ĠprÃŃpa dov
Ġbi zni
Ġodbor nej
Ġg ar
ĠtvÃ¡ ri
ĠsÃºhla su
Ġmode lov
Äįia tku
li p
zd ra
Ġspe v
Ġsta bil
Ġdo hody
ĠnÃ¡ dej
Ġprv kov
Ġrekla ma
ĠÅ¾ivot nosÅ¥
Ġnav zÃ¡jom
Ġdu cha
Ġzah r
Ġkon Å¡ta
Ġmie ry
ĠÄ¾ Ãº
Ġteho ten
Ġhlav nÃ½ch
Ġwin dow
te raj
Ġpa pier
Ġpohod lnÃ©
ni Äįka
tie to
in t
ĠvÃ½ ba
Ġzmie r
Ġweb ovÃ½ch
ĠvÃ½vo ja
re c
Ġma lej
Ġpo se
Ġhist Ã³rie
Ġ200 7
od pove
ro ÄįnÃ¡
Ġdo jem
Ġst rÃ¡v
cie Å¥
no stiam
Ġplat by
ĠpoÅ¾iada v
c s
jÃº com
Ġro Äįne
Ġnebez pe
Ġo de
ĠÄįaka Å¥
Ġdva krÃ¡t
ti ce
Ġos ud
Ġza isÅ¥
Ġm r
ni ckÃ©
vÃŃ ta
Ġte Å¡ÃŃm
Ġrozhod nÃºÅ¥
Ġkraj ina
Ġs mie
Ġex e
Ġa ma
Ġ19 3
Ġte s
nÃŃct ve
Ġpriesto re
Ġom noho
Ġslobo dy
Ġviace rÃ©
Ġide Ã¡lny
ra b
Å¾a li
ĠsÃºÄįa sÅ¥
Ġhor Å¡ie
ĠtechnolÃ³gi ÃŃ
Ġkvali tnÃ½ch
zi Å¥
ĠprevÃ¡dz kova
Ġob al
ĠvÃ½ber om
Ġf inÃ¡le
ĠvyuÅ¾ÃŃva jÃº
Ġvytvo rili
v lÃ¡
ĠznÃ¡my ch
zn anie
Ġu hor
ĠÅ¡ Ä¾a
Ġrie Å¡i
stvÃ¡ ch
di j
Ġza sia
Ġuve rej
ĠuÅ¾ÃŃ vaÅ¥
Ġo so
ma Å¥
Ġplat for
Ġnepo da
Ġch cieÅ¥
Ġverej nÃ½ch
ky ÅĪa
ĠchÃ½ba Å¥
ĠdokÃ¡za li
vÄı aka
ĠslÃº Å¾ia
ĠskÃº ste
Ġole ja
ĠneÄı aleko
Ġkuchy n
chu tnÃ¡
Ġleho te
chut naÅ¥
Ġstrie bor
zd rav
z ka
ene c
Ġje seÅĪ
Ġo Å¾i
Ä¾ te
Ġposta viÅ¥
Ġpri spe
ĠvÃ½ sky
ma r
Ġb le
Ġgene rÃ¡cie
Ġ lov
Ġmo re
vo du
Ġiz ra
Ġ19 5
Ġkame ÅĪ
Ġ% .
Ġg re
ĠÄįo si
ĠnevÃ¡ ha
Ġi lu
hod nÃ©
Ġz hodno
Ġdve rÃŃ
ro den
Ġmi cro
Ġmlie ko
Ã ¼
Ġob vin
Ġpre Å¾i
Ġne vÃ½
ĠvÃ½ro bok
Ġo pis
h an
Ġslova mi
Ġfle xi
Ġklien ta
ĠponÃºknu Å¥
teÄ¾ nou
ÄįÃŃ te
Ġdr Å¾ÃŃ
ĠÅ¡ vaj
Ġz ruÅ¡
ĠlekÃ¡ ra
Ġumiestn enie
Ġpopu lÃ¡r
tÃŃ k
ĠvÃŃ ru
Ġma ma
ĠvÃ½rob cu
ĠÅ¡tati sti
Ġiz ieb
Ġorgani zmus
Ġkom pon
sov Ã½ch
ĠÄįa stejÅ¡ie
Ġkomp et
Ġpoliti ky
Ġsp lÃ¡
Ġod kiaÄ¾
Ġmen e
ĠsprÃŃ stup
teÄ¾ nÃº
Ġrovnak Ã½
ĠzloÅ¾ enie
Ġho j
ne me
Ġdr Å¾ia
ĠpoÄįas ia
ĠslovÃ¡ kov
Ġve k
Ġpra x
znÃ¡ mej
ĠÂ °
Ġdia gnosti
h Ã¡ch
st nÃ½ch
ĠvÃ½rob ca
in ka
Ã´ vod
Ġne kone
Ġofi ciÃ¡l
Ġnav Å¡te
Ġpotvr denie
Ġsamo sp
u jte
ĠÃºÄį tu
2 3
Ġfotografi ÃŃ
k cie
ĠdÃ¡ ta
ĠtlaÄįi dlo
ĠÄıal Å¡ej
ĠdÃ´leÅ¾i tÃ½
Ġka u
ĠmetÃ³ dy
Ġvy vÃŃja
ĠopÃ¤ tov
to b
Ġmi chal
Ġpri bud
Ġodbor nÃŃkov
lÃ³g ov
Ġro kom
Ġsamo tnÃ©
ĠnaÅ¡ la
Ġbude Å¡
Ġpoci ty
Ġop ÃŃ
ĠreÅ¾i m
ja zd
Ġte sne
Äįov ej
ĠvÃ½rob ku
ĠdÃ´leÅ¾i tÃ¡
ob chod
inÃ¡ m
ĠchvÃŃ le
Ġdu chu
al ÃŃ
Ġod dych
Ġr ÃŃ
Ã¡ no
Ġinter pre
Ġe ste
Ġpro to
se Ä¾
ĠoÄįa mi
Ġsmart f
Ġso cia
Ġpar ÃŃ
ĠÄ¾ah Å¡ie
Ġvyso kÃ½m
Ġvykona Å¥
Ġmode lu
r m
Ġautomob ilov
Ġe la
Ġoce Ä¾
ova ne
ĠzÃ¡klad om
Ġpred pis
ke l
Ġpracov nÃ©ho
Ġvid ÃŃm
Ġmaji teÄ¾
Ġdoku ment
ĠmanaÅ¾ Ã©r
ĠvÃ½Å¡ ku
Ġkon anÃŃ
ĠzÃ¡ ber
Ġoku lia
skÃ© mu
Ġmag ne
jÃºci mi
Ġprija Å¥
Ġan je
Ġposled nom
nosÅ¥ ami
ĠÅ¡tÃ¡ ty
Ġvy volÃ¡
logi ckÃ½ch
Ġfoto apa
ĠkupujÃºce mu
re d
ĠÅ¡tuden t
Ġvybra li
vÃŃ te
m ber
Ġrezer v
ujÃºce j
organi z
ĠprÃŃspe vku
ĠvÃ½nim kou
Ġkomfor t
ĠspÃ´sob iÅ¥
Ġpredme tom
ĠÅ¡ko lÃ¡ch
en ta
h anie
Ġpet ra
ktor Ã©
Ġre feren
ĠodstrÃ¡n enie
Ġkom er
dov Ã½
ĠprÃŃ du
Ġvo do
Ġza mie
ĠpÃ´vod nÃ©ho
Ġaka dÃ©
Ġex ter
ĠÅ¾ia r
f y
Ġoba ja
ĠzloÅ¾ ky
Äį kov
Ġpra xe
Ġtren ÄįÃŃ
ĠspoÄįÃŃ va
ĠprÃŃ kaz
Ġhra ni
Ġpre chod
ĠzÃ¡ k
ĠbÃ¡b Ã¤
o p
pre to
Ġnapl no
vÃ© d
ĠnÃ¡ u
ĠÅ¾ia den
Ġzvu k
Ġza stÃºp
ĠprÃ¡v ne
ma tickÃ©
Å¥ ou
Ġpo ky
Ġu kÃ¡Å¾
ĠÃº hra
Ġvi rtu
Ġdlh Ãº
Ġkom o
Ġvar ian
bo l
Ä¾ om
ĠblÃŃz ky
Ġdo teraj
Ġpo daÅ¥
roz prÃ¡
t inu
st rie
Ġko t
ne te
ĠaplikÃ¡ cia
b roj
i le
Å¥ u
Ġroz lÃŃ
ĠtrÃ©ning u
Ġl Ã´Å¾
hla v
Ġku s
Ġfo lk
Ġlo ndÃ½
Ġpr eni
Ġzmlu va
Ġex klu
Ġparla mentu
lia n
Ġklasi ckÃ©
Ġhud ba
Ġdom ova
Ġzviera tÃ¡
Ġinteg r
ĠlieÄį bu
Ġskve lÃº
Ġin ÃŃ
Ġzdravo tnej
Ġneexist uje
Ġrast lin
ie ra
ĠznÃŃ Å¾iÅ¥
ĠnÃ¡by tku
Å¾ enie
Ġsu mu
Ġre zor
Ġza stav
Ġob id
g om
ĠnemÃ´Å¾e m
Ġinf ra
Ġry bÃ¡
ĠbÃ½ vanie
ĠprÃŃjem nÃ½
Ġreb rÃŃ
Ġd ÅĪom
Ġpotrie b
Ġfi rem
mu m
Ġdu b
Ġnep om
Ġtalen t
Ġnap om
Ġaku rÃ¡t
ĠkrÃ¡t ke
ĠnenÃ¡ vi
ĠzÃ¡ zna
Ġzdravo tnÃ©
ĠnÃ¡vÅ¡te vu
Ġu hra
ujÃºce ho
Ġv Äįas
tak Å¾e
Ġo pra
Ġcest Ã¡ch
Ġboj ovaÅ¥
ĠÃº c
Ġpodpo ra
enÃº Å¥
ĠÄįist enie
s nÃ½ch
Ġi ste
ovan Ã½mi
kÃ¡za l
den ej
Å¡ to
Ġs ov
Ġfareb nÃ©
Ġka p
Ġochor enÃŃ
Ġme da
Ġzh ruba
Ġpo ro
Ġre fle
Ġprogra my
tÃº r
Ġvar ia
Ġa no
Ġob zvlÃ¡Å¡Å¥
ĠurÄįi tÃ©
lu s
ĠhistÃ³ri i
pi som
Äį nÃŃ
ri t
Ġalbu m
Ġhar ry
ĠbudÃº cnosÅ¥
d anÃŃm
dÃ¡ v
Ġorgani za
Ġru kÃ¡ch
lÃŃ me
Ġpracov nej
Ġst Ã´l
Ġria d
Ġosob nosti
s nÃŃ
Ġky s
Ġstra Å¡ne
ĠvaÅ¡i m
ho ne
ĠprÃŃj mov
Ġbra t
Ġfestiva lu
ĠukÃ¡za Å¥
Ġdo lÃ¡rov
201 7
Ġnevie te
ti lo
ĠnÃ¡ pl
Ġteplo ta
ĠÃº zemie
Ġcvi Äįenie
Ġbla ho
) :
Ġhmot nosti
Ġde diÄį
Ġko ord
ji li
Ġbri tÃ¡
ĠrozpoÄį tu
ĠvÃ½ hÄ¾ad
Ġzbo ru
Ġg ri
Ġv tip
Ġcie le
ĠprÃŃ prave
Ã³ zy
Ġposte le
mo c
ĠÅ¡tu dij
vo kÃ¡
ĠoprÃ¡v nenÃ½
ĠpomÃ´ Å¾u
Å¾i vo
de mi
Ġob slu
Ġpla tob
ĠjeÅ¾i Å¡a
cia m
a s
Ġrodin nÃ½
Ġak ciÃŃ
Ġobjed nÃ¡va
Ġka Å¡
Ġkon ÄįÃŃ
Ġria dia
Ġvy ma
Ġz mi
j anie
ĠkrÃ¡s na
Ġst ÃŃ
Ġne re
Ġinve sti
prave dl
Ġobjed n
Ġhud bu
ĠzÃ¡ pis
Ġza plat
ĠnÃ¡ stroje
Ġhodno tenie
Ġkontaktu jte
ĠnÃ¡zor y
Ġosta tnÃŃ
Ġg ro
Ã³ p
Ġfinan ciÃŃ
Ġzlep Å¡iÅ¥
Ġvy nÃ¡
Ġbu r
Ġpredstav ujÃº
Ġdruh Ã½m
ĠnaÅ¡ ou
ĠprÃŃ prava
Ġubyt ovania
po l
Ġve se
Ġte ore
Ġwindow s
g al
Ġvy Å¾ia
Ġve ter
zi ÃŃ
Ġovo c
Ġbu niek
Ġstani ce
le c
Ġpo bre
Ġnaj hor
Ġodpove de
Ġtla ku
Ġhla vou
ĠprÃŃbe hy
mie n
ĠpouÅ¾ÃŃ vania
zo n
ĠpokraÄį uje
Ġnajbli Å¾Å¡ie
Ġla bo
Ġsc enÃ¡
Ġst ru
Ġpravi diel
s enia
ĠsprÃ¡vne ho
Ġu ÄįiÅ¥
Ġpredpo kladÃ¡
ĠsprÃ¡ vanie
ĠÄįo koÄ¾vek
Ġ4 00
Ġru ka
Ġpre kona
Ġma xi
Ġvozi dlÃ¡
Ġcyk lo
Ġpotre bu
ĠÄįia s
Ġdopl nok
Ġser ve
an o
Ġjed inÃ¡
Ġneme cku
Ġdva dsaÅ¥
Ġuply nu
ĠrÃ½chlo sti
la c
Å¡ enia
Ġsl nko
ĠÄ¾ud skÃ½ch
ĠchvÃŃ Ä¾
ĠobjednÃ¡ vku
Ġme ra
Ġve denia
Ġkon cov
Ġz ly
Ġb rz
ĠpozÃŃ cie
Ġpla y
Ġpo mer
Ġvy poÄį
ti mi
ĠstÃ¡ Å¥
Ġh d
kÃ¡ Å¾ky
Ġa rt
ĠvnÃº tro
ĠsvÃ¤ tÃ©ho
Ġkve ty
Ġvybe raÅ¥
Ġmo no
Ġpreve denÃŃ
pa ti
ova Äį
Ġzdie Ä¾a
Ġtechno lÃ³gia
ĠprÃ¡ cou
ĠsÃºbo rov
ĠkombinÃ¡ cia
Ġfunk ciÃŃ
Ġu ch
Ġba lenie
ÄįnÃ© mu
s pi
r en
Ġz vÃ¡
, .
Ġkri sta
ĠsluÅ¾ ba
di t
ĠotÃ¡z ok
sÃ¡ r
ĠÃºva hy
Ġh al
c och
Ġspom e
Ġnasledu jÃºcich
ĠÅ¡vaj Äįiar
ÄįÃŃta Å¥
Ġli sty
fa reb
Ġu pev
Ġco l
Ġb ene
Ġinterne tu
ĠÄįÃŃ n
Ġne Å¾ia
Ġmi lÃ¡
hra ni
ĠvÃ½ konom
se da
ĠvÃ½ h
Ġiz ba
Ġbi skup
pi sy
ĠÃº ver
Ġkalen dÃ¡r
Ġvi dÃŃ
p lo
Ġnega tÃŃvne
Ġma s
Ġpre skÃº
Ġv nÃŃm
ĠkancelÃ¡ rie
ĠtÃ½Å¾ den
di te
Ġne rob
ĠnajvÃ¤Äį Å¡ÃŃch
ĠÃºÄįa sti
ĠzÃ¡ lo
ĠpoÅ¾ia daÅ¥
Ġtrva lo
Ġvy tia
2 8
t ny
Ã¡ ha
Ġpre hra
ĠÄįlove ku
Ġhl b
ĠnemÃ¡ me
ovan ou
Ġgi ta
ĠÄįa ro
ĠpoÄįu Å¥
Ġrov novÃ¡
ĠnÃ¡ po
loÅ¾i li
ĠznÃŃÅ¾ enie
Ġz ver
so ft
Ġri ch
ĠvnÃºtor nÃ©
Ġ3 3
Äį ina
Ġum enie
Ġpo j
Ġc in
ĠÅ¡tÃ½ lu
Ġovo cia
ĠrieÅ¡ enÃŃm
Ġpri de
Ġa so
Ġf u
Ġkomu nika
Ġvyrov n
kÃ¡z anÃ©
Ġdom y
teÄ¾ nÃ½m
Ġin ovÃ¡
sov Ã½
lÃŃ ka
Ġz hotov
k ry
bu rg
Ġmiest nych
Ġkalen dÃ¡
z da
Ġbystri ci
sla va
dÃ¡va jÃº
Ġre du
Ġra stie
Ġvlast nÃ½m
pÃº Å¡Å¥a
k s
nej Å¡iu
Ġmi ro
ĠtopÃ¡ nky
Ġbo du
Ġpokoj ne
Ġpen zi
Ġvy na
Ġ200 6
kÃ¡za Å¥
Ġze mia
Ġpre Å¡iel
Ġra stu
ĠnÃ¡ le
Å¡ tne
Ġroz lo
Ġnastav enie
Ġma tky
Ġstre tli
Ġza uj
Ġobra ny
ca Å¥
Ġod va
Ġpria my
Ġcel kovej
Ġodbor nÃ©
Ġpocho piÅ¥
ova cej
g men
ĠÃº toÄį
Ġskup inu
Ġroz mÃ½Å¡Ä¾a
Ġnaj znÃ¡mej
Ġak om
Ġt w
Ġve t
Ġrela tÃŃvne
Ġmlie ka
Ġse x
ĠdokÃ¡za l
Ġuro bili
ĠpolÃŃ cia
ri o
Ġre Äį
Ġ Ã´
me stn
Ġvy Å¾a
ĠskÃº Å¡ky
eno sti
ĠkÃº sky
Ġuveden Ã½
ĠÄįie rne
Ġcuk ru
Ġfaj n
ia Å¥
ĠplÃ¡ Å¾
Ġob ran
ĠÃº na
Ġb rÃ¡n
Ġc d
Ġvy zdvi
Ġza regi
Ġne zi
ĠÃº Å¾i
ĠzÃ¡hra dy
ĠzdruÅ¾ enie
Ġre z
Ġokam Å¾i
ĠobrÃ¡z ok
Ġfor ma
Ġmen a
Ġroz hovo
Ġne va
Ġspokoj nÃ½
i z
Ġosta tnÃ½mi
201 5
Ġv te
sk la
Ġna inÅ¡ta
Ġpre Å¾ÃŃva
ĠvytvÃ¡ raÅ¥
ĠnajvÃ¤Äį Å¡ÃŃm
Ġzodpove dÃ¡
Ġagen tÃºra
Ġgym nÃ¡
u Å¾ÃŃ
lÃŃ na
Ġzisti li
7 0
Ġpo chop
Ġnasta vi
ĠÅ¡ta di
Ġpr om
ĠtÃ½ka jÃºce
Ġstar Ã½
Ġport Ã¡l
p rob
Ġpove danÃ©
Ġ '
Ġzapla tiÅ¥
ro ÄįnÃ©ho
ĠÅ¡tvr Å¥
Ġau strÃ¡
Ġregi Ã³ne
ĠÃºÅ¾a snÃ©
Ġja d
z rejme
Ġstra vy
ĠdÃ´ stoj
tick om
le y
Ġsamozrej mo
Ġc la
ĠÅ¡ kÃ¡
Ġle Å¾ÃŃ
Ġfung ovaÅ¥
to p
Ġdopl nenÃŃ
Ġnaro den
Ġci vili
Ġposled nÃº
ĠpoÄįÃŃta Äį
ovateÄ¾ om
me s
Ġfolk lÃ³
Ġna jÃº
Ġpo stoj
ĠrÃ¡ dio
Ġmine rÃ¡l
Ġvyso kou
% .
nÃŃ Äįka
Ġw il
lov anÃ©
Ġpre mÃ¡
zna l
Ġpredme ty
Ġdo pa
ĠinÅ¡pi r
ĠÅ¡tÃº die
ĠÃº prava
be rÃ¡
Ġdo sky
or y
ĠmÃºze um
ĠzÃ¡z ra
Ġban ka
Ġzba viÅ¥
rÃ¡ ba
ĠÅ¾ia ri
ze rÃ¡
ĠzÃ¡ m
Å¡ enÃ©
ĠÄį r
Ġide m
klad anie
ĠvÃŃ no
Ġprie z
Ġdistri bÃº
Ġnemo hol
Ġne pred
rÃ¡lne ho
Ġuto rok
Ġex pozÃŃ
ĠzÃºÄįast nili
Ġno siÅ¥
ze ÅĪ
Ġchce Å¡
ĠÅ¡a mpi
e d
ĠnajvyÅ¡ Å¡ej
ra te
v rÃ¡
ĠextrÃ©m ne
g ar
Ġverej nÃ©
e le
Ġtento krÃ¡t
Ġh rÃºb
Ġzozna mu
Ġdla Å¾
Ġne tradi
Ġbu nky
Å¡li te
ra lo
Ġiz bu
cha ri
ĠÃº si
Ġsk rÃ½va
ĠsprÃ¡ ve
d ÅĪa
ĠsnaÅ¾ÃŃ me
ci onÃ¡
t ovanie
Ġpotreb ujeme
Ġz ber
Ġe mo
Ġv sta
Ġodol nosÅ¥
b la
Ġvan kÃº
ĠprenÃ¡ jom
ĠpoÅ¾ad ovanÃ©
vo ch
Ġdet skej
Ġmeta boli
Ġob cÃŃ
ĠzÃ¡hra de
ĠpozÃŃ ciu
Ġfesti val
Ġstre s
ĠÄįaka jÃº
Ġod ber
Ġpri nesie
Ġpred loÅ¾
Ġvy tla
Ġvla di
Ġap ple
ĠlieÄį by
Ġu v
Ġnemoc nice
ĠvÃ½bo ru
Ġos lÃ¡
c al
ĠÅ¾ivo ÄįÃŃ
ĠslÃº Å¾iÅ¥
Ġiz be
Ġve dy
Ġti p
Ġbo ja
Ġtak z
Ġna vi
st in
vej Å¡ie
ĠnezÃ¡ vi
Ġkosto la
Ġchy stÃ¡
Ġvy po
Ġplo cha
Ġnie komu
Ġvy ch
ĠvytvÃ¡ra jÃº
Ġhote ly
ti me
Ġbo ji
t nejÅ¡ie
ĠpÃ´vo du
Ġfe de
Ġhy d
Ġhod inky
Ġskon ÄįenÃŃ
Ġvodi Äį
Ġtr pez
ĠvÃ½lu Äįne
Ġsva lov
Ġobsah ovaÅ¥
Ġi dÃº
Ġf ia
Äį kÃ¡ch
ĠÃºrov ne
e la
ĠzbytoÄį ne
kÃ¡ n
Ġporia dok
Ġber ie
Ġmlad Ã½
tu d
min o
Ġmak e
Å¾ ova
Ġinteli gen
ĠbudÃº ci
Ġmest Ã¡ch
vi dla
Ġlo Äı
Ġpo pred
k ra
Å¡tru ktÃº
2 6
2 7
Ġk Ä¾ud
Ġwe l
Ġver ziu
ĠÄįi stia
Ġhlav nou
Ġsie ti
Ġhviez di
Ġskon Äįil
Ġobrov skÃ©
Ġneve dia
rÃ¡ ciou
Ġpredme tov
ĠkaÅ¾do roÄįne
Ã³ za
s an
Ġinte rak
Ġslovak ia
Ġdo daÅ¥
Ġvo lÃ¡
ĠmasÃ¡ Å¾
Ġto r
Ġupo koj
Ġnov inÃ¡
t Ã¡lne
Ġstar Å¡ÃŃch
Ġkonf lik
ĠvÃ½Å¾i v
Äįi ne
Ġvede la
sti ckÃ½
Ġzi sÅ¥
ĠvÃ½ro ba
tov Ãº
t nosÅ¥
m inÃ¡
Ġobyva telia
Ġasi sten
Ġpar kovi
Ġprispie va
tu s
ĠÅ¾i lin
Ġvysvet Ä¾uje
d anÃ½
Ġau tÃ¡
Ġlokali te
Ġzdravot nÃŃctva
Ġw ork
ĠÃºÄįin nosÅ¥
Ġodpa du
Ġstup ÅĪov
en er
Ġex per
Ġfyzi ckej
Ġmal Ã©ho
Ġobla stÃŃ
Ġpo m
4 5
Ġpr ov
Ġpre Äį
ĠsluÅ¾ ob
Äı a
Ġbie la
vÃ¡ r
Ġfon du
ĠÄį l
le g
pi l
Ġf in
ĠÄįier nej
Ġa ir
bu z
b et
ĠnÃŃz ke
ĠÅ¡ u
ÅĪ ujeme
Ġnep Ã¡
ta jÃº
Ġpodnik ania
Ġchor vÃ¡t
Ġtva re
eur Ã³p
Ġzd vi
Ġdlh Ã½
ĠsprÃ¡v nu
ĠvÃ½sta vy
Ġu z
Ġsl nka
Ġprez ra
Ġroz li
Ġv ak
Å¡ nÃ½ch
Ġti ch
Ġz Å¡
Ġni tre
ova com
t oval
ĠuÄįi teÄ¾ov
ĠchrÃ¡ niÅ¥
ri ta
Ġz lÃº
Ġpartne rov
ovo Ä¾
Ġschop nÃŃ
ka l
nap rÃŃklad
Ġpo plat
Ġz loÄį
Ġzdra vÃ½
v Ã¤Å¥
Ġpria m
ran Å¾
kov ia
Ġmu zi
keÄı Å¾e
re li
Ġpredaj i
Ġdosia hnu
Ġmaje tok
Ġvy danie
Ġpomo hli
za ujÃŃma
Ġvie d
Ġprinie sÅ¥
Ġstre de
ĠvÃ½ let
Ġvy vÃ¡Å¾
Ġinternetov ej
ĠÃ¡ ut
ĠstrÃ¡ Å¾
Ġvi die
Ġkro ky
Ġo prav
Ġsp Ã¡l
Ġka be
Ġho ro
Ġe s
pi se
Ġinteri Ã©ru
Ġkuchy ÅĪa
Ġpod Ã¡
ĠnaÅ¡i mi
ja Å¥
Ġvide la
Ġz jednodu
Ġsme ru
Ġstar Å¡ÃŃ
Ġpl nej
ĠorgÃ¡ ny
ka jÃº
f in
z Ãº
Ġregi Ã³nu
Ġzahrani Äįia
Äį Ãº
Ġma lÃº
pa s
Ġven ti
si i
teÄ¾ nosÅ¥
Ġklien tom
ĠzaloÅ¾ enÃ¡
ĠtakÃ½m to
Ġod tiaÄ¾
Ġuvie dla
Ġjem nÃ©
Äįer p
Ġzaj tra
Ġmys lieÅ¥
Ġmine rÃ¡
Ġakej koÄ¾vek
nu tÃ¡
Ġprac ujÃº
Ġpohod lie
Ġprete kÃ¡
Ġnad vÃ¤z
Ġudalo sÅ¥
z ou
sk Ã¡ch
ĠnehnuteÄ¾ nostÃŃ
ĠinformÃ¡ ciu
Ġin Å¾in
ĠÅ¾ivo tom
Ġmoti vÃ¡
ĠÄįier na
w i
t rÃŃ
Ġkvali tnej
Ġpodpo riÅ¥
Ġla k
Ġka via
Ġturi stov
len e
Ġk ob
Ġefek tÃŃv
Ġposlan cov
Ġh lÃº
Ġdozvie te
ĠpouÅ¾i tÃŃ
Ġpok r
Ġte ro
ĠspÃ¡n ku
lov o
Ġpostav enie
Ġrekla my
Ġadre sa
ĠvÃŃÅ¥az stvo
Ġboha t
Ġzo h
Ġkompon en
Ġst an
Ġzaobe rÃ¡
st ka
Ġcyk listi
Ġza pÃŃs
o xi
Ġs et
vi ta
Ġpod rÃ¡Å¾
Ġdo ko
ĠvoÄ¾ bou
ĠÅ¡ vÃ©d
Ġnezna menÃ¡
Ġzabezpe ÄįÃŃ
Ġmoz gu
Ġodbor nÃ½ch
Ġinten zÃŃvne
ÅĪ ujem
Ġi Å¡li
Ġnejak Ã¡
ĠÅ¾ enu
Ġz vÃ¤
Ġstre tne
Ġvzdialen osti
Ġokol nostÃŃ
Ġko l
Ġpa s
tÃ© r
Ġhor nej
Ġsvete l
Ġdo klad
Ġke rami
ĠÄ¾u b
in ovÃ©
Ġlabo rat
vie m
Ġzvo liÅ¥
Ġrek rea
Ġna kÃº
Ġne Å¡Å¥a
ci Ã¡lny
Ġskla m
Ġ12 0
Ã© mu
Ġosobi tnÃ©ho
Ġp ut
ov Ã½mi
ĠzaujÃŃma vÃ½ch
Ġm enÃ¡
Ġkro kom
Ġoce le
Ġpo lia
ĠÄıal Å¡om
ĠtÃŃ to
Ġspu st
201 4
Ġnesmie rne
Ġinten zi
Ġelektroni ckej
Ġru Äįne
Ġfilozo fi
ĠpÃ´sob iÅ¥
ĠpouÅ¾ÃŃva teÄ¾
Ġria denia
ĠÄįÃŃt anie
Ġok ien
Ġsta rej
Ġje sen
den Ã©ho
Ġspo treb
Ġporov nÃ¡
Ġpodni ku
Ġne sie
Äįka Å¥
ĠprÃ¡v nych
Ġcel kovÃ½
Å¾a la
Ġve rÃŃme
Ġpos lÃº
Ġhra du
Ġnemu sia
Ġk rat
Ġtento raz
d ÅĪ
Ġpoist enia
ĠprÃŃtom nosÅ¥
Ġzozna me
Ġb om
Ġviano ce
d nÃ½ch
Ġarch ÃŃ
Ġd vanÃ¡
Ġkomp ak
Ġvybav enia
k ri
Ġmesto m
prob lÃ©
Ġmz dy
ĠzÃ¡pa sy
ĠmÃ¡ ria
ĠtelevÃŃ z
Ġli kvi
Ġzodpoved nosti
Ġpre mÃ½Å¡Ä¾a
ĠnÃ¡j du
Ġhr n
ĠnevÃ¡ha jte
. ).
Ġva j
Ġnariaden ia
Ã½ tal
Ġjed lÃ¡
Ġpoz rie
Ġpoze raÅ¥
ĠvrÃ¡ til
dne ho
Ġsem inÃ¡
ĠpamÃ¤ Å¥
Ġnie t
ĠÅ¡o Å¡ov
Ġ25 0
nom i
Ġur Ã½ch
t enÃ¡
Ġrov nom
Äį na
Ġo tra
Ġob jekt
ĠuÅ¾ÃŃva teÄ¾ov
ĠpamÃ¤ ti
zo l
s chop
Ġobchod nÃ©ho
Ġfan tÃ¡
ĠprÃŃ buz
Ġko Å¾u
ĠÃº stre
ĠadaptÃ© ra
Ġda jte
Ġtex tu
ĠÅ¡ta r
Ġsk r
tÃ¡ cii
, -
Ġsna Å¾iÅ¥
Ġb rig
Ġfunk cia
Å¡ uje
Ġd anÃ½
ĠzaujÃŃma vo
Ġvrcho l
Ġudr Å¾
Ġzna Äįiek
Ġne ba
Ġr Ã³m
Ġdizaj nu
Ġmart ina
Ġotvor enÃ©
Ġuvie sÅ¥
Ġkon tex
Ġpl nenie
Ġos pravedl
Ġsez Ã³nu
l ly
ĠbÃ¡ s
hov Ã½ch
ĠakÃ½ch koÄ¾vek
Ġju raj
l s
tr vÃ¡
Ġpartne ra
ĠnÃ¡me stÃŃ
vy pl
? "
klo p
len ej
ĠtakÃº to
Ġeko logi
Ġlie kov
Ġdr Å¾aÅ¥
Ġne r
Ġkli ni
men e
ĠÅ¡portov Ã½ch
Ġni koho
Ġperso nÃ¡l
h Ã©
en cov
ĠoÄįakÃ¡ vania
vÃŃ Å¥a
Ġpre kÃ¡Å¾
Ġk s
Ġne moÅ¾
ĠvoÄ¾ ne
Ġuplat niÅ¥
Ġvte daj
ĠÅ¡iro kÃ©
k re
via z
Ġhom o
pi sov
nu tiu
i i
Ġak ciu
b ak
vi Äįky
far b
Ġstar Ã©ho
ĠbÃ¡ ze
b ovÃ½
ĠÅ¡tÃºdi u
t nosti
Ġochor enie
Ġma py
Ġupra viÅ¥
Ġdr Å¾i
Ġd er
ĠÄį ud
Ġe gy
Ġak cia
ĠkupujÃºci m
Ġkance lÃ¡r
Ġpohod lne
ĠzaÄįia toÄį
m s
201 3
d na
Ġtu ku
Ġprie beh
Ġpartne rom
ĠÄįer pa
Ġ3 2
ko p
Ġly Å¾i
ĠdoruÄį enia
Å¡ enÃŃm
Ġkra bi
Ġumiestn enÃ©
Ġnov inky
Ġtk ani
Ġmi x
m ina
Ġsrd cov
Ġpov er
b in
ĠprÃŃstup u
Ġdispo nuje
po k
ĠprichÃ¡dza jÃº
ĠprevÃ¡dz ku
Ġzamestnan ci
Ġstov ky
Ġza ÄįnÃº
Ġale rgi
ĠmÃ©di ÃŃ
ti o
ĠkultÃº rne
ĠzakÃº piÅ¥
Ġpolo hy
Ġsa u
e Å¡te
ĠÃº st
dla mi
Ġko ko
Ġzamest na
Äį anov
Ġpa vol
ĠmnoÅ¾ stve
Ġur ÄįiÅ¥
Ġlie Äįeb
Ġna pa
ĠprÃŃ s
s enÃŃ
Ġdo pravu
Ġspom enu
ĠÄįi stÃ©
Ġdo prava
sti ckej
Ġza pÃŃ
Ġa g
Ġzd r
Ġpria me
Ġdokumen tov
ur Äįi
Ġfinan Äįnej
ĠvyÅ¡ Å¡ÃŃ
ĠzvyÅ¡ ok
ĠsÃºvisia ce
Ġto ale
Ġfi tne
Ġdokumen ty
Ġb il
Ġdobr Ã½m
Ġorie ntÃ¡
se xu
ĠminÃº ty
nÃ¡ Å¡
201 6
Ġvybav enÃ½
Ġnad mer
Ġsprac ovania
ĠÅ¡tÃ¡tne ho
pre s
nÃ¡ Å¡a
Ġku sov
Ġho ri
Ġdesia tky
ĠspÃ´sob enÃ©
ĠnÃ¡dher nÃ©
Ġnedosta toÄį
lo n
Ġinfra Å¡truktÃº
Ġsto j
Ġsne hu
Ġpo rozu
Ġru kÃ¡
ĠzlepÅ¡ uje
Ġza kon
Ġpod loÅ¾
be Å¾ne
Ġsto p
Ġju ni
Ġho land
Ġstred ove
Ġz ani
Ġtat ran
Ġve ciach
Ġm ly
ĠsprÃ¡v nej
Ġstred nÃ½ch
t rÃ¡
hne te
Ġkraj inu
Ġhovo ril
Ġdo stanÃº
Ġob sia
Å¡e k
de c
Ġspe kt
Ġosob nÃ½
Ġface booku
Ġne zo
Ġde pre
Ġkvali tnÃ©ho
Ġsig nÃ¡
Ġne kon
kla dajÃº
ĠÃºspe chu
ĠpÃ¡pe Å¾
Ġnajnov Å¡ie
Ġnepria zni
Ġa c
Ġfil my
ĠzvlÃ¡ Å¡tne
lÃ¡ rne
Ġkonferen cie
zi ou
Ġbra Å¥
kov anÃ½ch
Ġz hod
Ġchu ti
Ġplast ovÃ©
Ġjednoduch Å¡ie
ĠkonÅ¡truk cia
Ġdeta ily
Ġpovin nostÃŃ
nejÅ¡ie ho
Ġodov zd
Ġ1 000
Ġzmen ÃŃ
ĠbrÃ¡ ny
Ġf ra
Ġkar tu
ĠduÅ¡e v
Ġtakej to
Ġko Å¡e
Ġv ku
Ġo to
Ġcie Ä¾a
Ġdopln kov
ĠÅ¾ele z
Ġzna Äįku
Ġo l
po Ä¾
Ġbe h
v ent
Ġhor m
Ġvie ry
d nych
Äį ovÃ¡
ĠakÃ©ho koÄ¾vek
lÃ¡ tor
Å¡i lo
Ġfutba l
Ġpred Äįas
zi li
pra cov
rov Ã©ho
Ġu prostred
Ġhodno te
Ġspotrebi teÄ¾a
ĠakÃ½ koÄ¾vek
ĠmedzinÃ¡rod nÃ½ch
d s
Ġorigin Ã¡lne
Ġty pov
ĠzakÃº p
ĠprispÃ´sob iÅ¥
Ġprav di
Ġmed ve
Ġpeda gÃ³
Ġni jak
Ġrecep t
Ġpr ud
ri z
Ġstret nÃºÅ¥
Ġviace r
Ġus b
to xi
Ġkuchy ni
lÃ¡ va
si ÃŃ
y a
ne m
sle dy
Ġpr u
Ġpote Å¡ÃŃ
ĠprimÃ¡ tor
raj te
Ġkyseli ny
Ġ200 4
ĠpÃ´sob il
Ġpet r
Ġver zie
ĠmyÅ¡lie nka
ĠvoÄ¾ bÃ¡ch
Ġstaveb nÃ©
pe ÅĪ
Ġvita mÃŃn
Ġneza mestn
Ġparame trov
. -
a si
s ou
Ġfil me
3 5
Ġza siela
Ġbez pla
ĠvyÅ¡ Å¡iu
ĠdivÃ¡ kov
samo zrejme
Ġaso ciÃ¡
Ġrodin nÃ½ch
ĠoznaÄį enÃŃm
Ġo platÃŃ
Ġpredo Å¡
Ġs nÃŃma
nu Å¥
Ġsu ma
Ġdy ch
Ġobrov skÃ½
Ġskla dÃ¡
Ġspra vidla
ĠmedzinÃ¡rod nÃ©ho
ĠÅ¡a mp
Ġo str
Å¡i m
ĠkÃ¡ vy
Ġnaj rÃ½ch
Äįa l
Ġnap lÃ¡n
Ġvedom osti
Ġtva ru
Ġvonkaj Å¡ie
j dete
Ġspome dzi
Ġsve dom
Ġtro cha
pi li
ĠbeÅ¾ nÃ½ch
Ġdovolen ky
Ġkraj i
c z
Ġako si
ĠpredÃ¡va jÃºcemu
zi l
Å¡ nÃ¡
tra mi
Ġosta tnÃ½m
p p
Ġpredse du
Ġzamera nÃ©
Ġpostav enÃ½
Ġno senie
k ÃŃ
Ġ200 5
pe k
ĠpoisÅ¥ov ne
ĠnajvÃ½ znam
ĠvyÅ¡ Å¡ia
sa d
ĠvÃ½stav by
Ġpra he
ma to
ĠÄįlÃ¡n kov
le k
Ġpre snÃ©
ĠÄįa stiach
Ġvia z
pe m
Ġmet ro
ĠpoÄ¾ ov
Ã© re
lÃ³ gi
ĠspÃ´sob y
Ġposcho dÃŃ
Ġvybav enÃ¡
Ġza o
ĠorganizÃ¡ ciÃŃ
Ġobja vili
lov anÃ½
Ġnejak ej
ĠtÃ© me
Ġproce se
Ġkole gov
ĠvyrÃ¡ b
ĠorgÃ¡ nu
w o
ĠpÃ´ rod
ru s
bÃ¡ t
Ġzom rel
Ġbezpe ÄįnÃ©
ĠÅ¡a t
Ġser vi
ĠkaÅ¾d Ã½m
ensk Ã©ho
ĠnajvyÅ¡ Å¡ÃŃ
jÃº c
ĠÃº pravu
Ġinteli gent
Ġcin tor
Ġ4 8
Ġjedin Ã½m
Ġhli nÃŃkov
vo daj
Ġpredpo klad
por ÃºÄįa
Ġmen Å¡ÃŃ
Ġz vÃŃÅ¥a
Ġde vÃ¤Å¥
Ġsna Å¾ÃŃm
ĠpoÄįÃŃta Äįov
Ġvyh nÃºÅ¥
Ġmest skÃ©ho
ĠzaruÄį uje
Ġc an
r Ã³
wa re
Ġpe vne
Ġzbra ne
Ġpreno s
Ġsov iet
Ġmoder nÃ½
Ġbi bli
Ġpl nÃ¡
ĠvÃ´ ÅĪu
Ġtr val
ĠsÃºhla sÃŃ
Ġen vi
ĠtomÃ¡ Å¡
Ġfareb nÃ½ch
Ġmil ujem
b s
Ġ3 4
ĠzruÄį nosti
re o
Å¡ an
Ġanti oxi
Ġo zaj
Ġsy ste
Ġreak cie
ĠÅ¡iro kÃº
Ġposlan ci
Ġneu ro
ĠzÃ¡ba vy
Ġni tra
Ġga la
Ġdosia hnutie
ĠkonÅ¡truk cie
ĠvÃ¡ p
Ġod vola
ĠprÃŃznak y
ĠnÃ¡vÅ¡tev nÃŃci
my slu
Ġpotreb nÃ½
Ġpu sti
Ġotvo riÅ¥
Ġnepo uÅ¾ÃŃva
ĠnÃ¡v rat
ĠnajdÃ´leÅ¾itej Å¡ie
Ġna Å¡ÃŃm
Ġskla da
Ġobjek tu
Ġautor ov
ĠreÅ¡tau rÃ¡cie
Ã¡l om
Ġsu my
ĠtakÃ¡ to
Ġdrev enÃ©
Ġslov an
2 9
Ġpolovi ce
ĠvÃ½men u
Ġma tu
Ġpa lÃ¡
Ġsna Å¾il
Ġbystri ca
Ġstrate gi
Ġpriez vi
Ġod ve
ĠÃºdaj ne
Ġm enia
Ġpozna Å¥
vie dol
l z
Ġchi ru
n enej
ĠsÃºvi sÃŃ
Ġ q
kov anÃ¡
Ġan dro
Ġoble Äįenia
ĠpriateÄ¾ mi
Ġdo pra
Ġroz mani
Ġstup ÅĪa
nov o
Ġhlbo ko
ĠnÃ¡ zoru
Ġu zne
kov anÃŃ
Ġsek cii
Ġzob raziÅ¥
ĠpouÅ¾ÃŃ vanÃŃ
Ġjedine ÄįnÃ½
Ġex teri
ska mi
ĠzÃºÄįa stn
Ġza tep
ĠâĤ¬ .
Ġudalo stÃŃ
Ġneve del
Ġpred stÃ¡v
ĠnÃ¡stroj ov
Ġkur zu
Ġbo x
Ġpodob nÃ½
Ġv ÃŃn
Ġvyrie Å¡iÅ¥
Ġm gr
ĠdÃ´vo dy
ĠlÃ¡ skou
ĠpÃŃsom ne
ct va
ste ro
Ġreprez entÃ¡
ĠpÃ´ dy
ĠÄįin nostÃŃ
Ġmo dr
Ġobvyk le
ĠnÃ¡ si
ĠÅ¡iro kÃ½
Ġobsta rÃ¡
Ġo Äįia
ĠmÃºze a
Ġv ani
pra vok
Ġdom inan
Ġju ho
Ġpodsta tne
Ġsamosp rÃ¡
Ġdopo ruÄį
Ġ5 5
ĠpÃ´ ro
Ġpriprav uje
ÃŃ ny
ĠnÃ¡jde me
Ġle tnÃ½ch
Ġkompet en
ĠvÃ½ hÄ¾adom
ried ka
Ġdiva dla
ĠpolÃŃ cie
ova r
Å¾ ie
Ġtren dy
ĠpoznÃ¡ me
sky mi
Ġna znaÄį
Ġspokoj nÃ¡
ra st
Ġda Å¾Äı
Ġpev nÃ©
ĠraÅĪaj ky
Ġtla Äįia
Ġnezabud nite
ĠpÃ´Å¾i Äįky
Ġisto tu
Ġpra vej
Ġb ron
ĠdÃ´ jde
Ġout fi
tick Ã½mi
Ġb l
an t
Ġho dine
Ġva jÃŃ
Ġprete ky
Ġod hod
Ġo znam
Ġdi vo
Ġby te
Ġpredpi su
Ġpoho de
ĠvoÄ¾ ba
Å¡ al
c on
ĠzÃ¡kaz nÃŃci
Ġbud ova
ĠprÃŃro da
ĠjuÅ¾ nej
mys lieÅ¥
Ġmater skej
ĠzÃ¡ sah
Ġsk len
Ġspra v
ck ÃŃ
dz ujÃº
zÃ¡ pa
Ġteplo tu
Ġko pÃŃ
Ġbrig Ã¡
Ġroz h
Ġm raz
Ġreali zovaÅ¥
sk lad
Ġpolovi cu
Ġdo ktor
slu Å¾
ci mi
ĠzvÃ½ raz
f Ãº
Ġmesia ci
Ġdov tedy
ĠskrÃ¡t ka
g ur
ĠÄįa sÅ¥ou
Ġza dnej
Ġvr st
Ġosvet lenie
n Ã´t
Ġrepubli ka
Ġstu peÅĪ
ĠvÃ½ pove
Ġpi lo
ni kov
Ġ7 5
Ġtechni ckÃ½ch
Ġi mi
Ġt h
Ġpodmie nkami
er y
ÃŃ k
ĠprÃŃtom nosti
ckÃ© mu
ĠproblÃ© mu
Ġspra vodaj
ĠukÃ¡za l
Ġagen tÃºry
Ġwe be
slo sÅ¥
Ġo su
Ġh en
ĠhÄ¾a dajÃº
razi l
pre daj
ĠvÃ¤Äį Å¡ia
Ġpopo lud
Ġso Ä¾
Ġobu v
ĠzÃ¡ loÅ¾
Ġbud ove
Ġle g
Ġch ar
Ġreali ty
ĠÅ¾i lina
Ġuza tvÃ¡ra
ĠvÃ½z vy
Ġpo Ä¾a
Ġle ta
ĠÅ¾ivo to
Ġneve dela
Ġrevo lÃº
Ġauto ra
Ġe di
pa t
Ġformu lÃ¡r
Ġbie lej
Ġstra ty
ĠpoÄıak ovaÅ¥
Ġob li
nu l
Ġodha d
le van
lov Ã½m
Ġpodla hy
en ky
ĠmÃ¤ sa
ĠnÃŃz ko
Ġry by
ĠpomÃ¡ha Å¥
Ġkonzu mÃ¡
Ġla ser
Ġopatr enÃŃ
Ġau di
Ġte be
Ġvojak ov
Ġnapo sledy
Ġde via
k m
ĠzvlÃ¡ dne
Ġuli ce
Ġprirodz enÃ©
j ÃŃma
Ġcelo sve
ĠkrÃ¡ sy
Ġmys li
bez peÄį
Ġbez plat
ĠÄįe le
Ġroz lÃº
ĠcÃŃti m
h ovÃ©
ĠmÃ©di Ã¡
Ġne h
Ġuvedom iÅ¥
Ġpove dali
Ġst enu
Ġprofe sor
Ġvzdialen osÅ¥
Ġu my
Ġslobo du
ĠzÃ¡uj me
Ġobyva teÄ¾stva
Ġvybra nÃ½ch
Ġz mÃ¤
Ġparla men
Ġz da
Ġbo Å¾e
mu s
Ġd anÃ©
Ġtakom to
Ġtelefoni cky
Ġodde lenia
Ġo me
Ġim ple
r ovanie
ĠkategÃ³ri ÃŃ
Ġlite rÃ¡r
ĠÄ¾ud skej
Ġvzde lanie
p anie
c uje
Ġnepoda rilo
t s
s lÃº
Ġpod pis
Ġobo j
Ġdu naj
Ġsamozrejmo sÅ¥ou
Ġsrd ci
Ã© nu
ĠdÃ¡va jÃº
Ġudr Å¾a
z la
Ġsp r
Ġdizaj nÃ©
Ġnechce l
Ġdostup nosÅ¥
lu b
Ġsva ly
Ġvoj ne
Ġkata stro
po zor
Ġvy dÃ¡va
Ġro bili
ĠÄ¾ud skÃ©ho
f ie
Ġs ou
ĠtÃ½Å¾d ni
ĠhistÃ³ri u
Ġexperi ment
Äįe ka
Ġdisku sie
Ġposkyt ovaÅ¥
ĠÅ¡ko du
ber ie
Ġtradi Äįne
ĠzÃ¡ch ran
k anie
Ġ3 8
Ġpria telia
Ã© mi
Ġvi dÃŃme
ĠkultÃº rneho
Ġnato Ä¾ko
Ġza m
Ġdef ini
Ġkonzer va
Ġma t
Ġo pu
Ġvra cia
Ġvladi mÃŃ
Ġporu chy
Ġvyjad riÅ¥
ĠmÃ¡ rie
Ġodbor nÃŃci
Ġob lo
Ġve riÅ¥
Ġvz iaÅ¥
st ru
ĠzÃ¡pa sov
ĠnÃ¡vr hy
Ġzelen iny
ĠniekoÄ¾ kÃ½mi
Ġmo tora
Ġpozor nosti
Ġnaro denia
Ġodo Å¡lite
Ġwel lne
Ġdob rÃ½ch
ĠkomunikÃ¡ ciu
Ġurob ÃŃ
Ġpre prac
Ġdo py
Ġoba vy
Ġbez platnÃ©
ĠpohÃ¡ r
Ġra dosti
Ġmili Ã³na
Å¡ o
Ġpod vo
rg o
Ġlie k
Ġchy bu
ak tu
d nÃº
n eniu
Ġpove dz
ĠneÄį aka
ĠprÃŃspe vky
7 5
Ġvytvo ril
Ġalkoho lu
ri tu
Ġhovor ÃŃm
Ġnote boo
Ġfir me
b Ã½va
Ġd anÃŃ
vie zd
Ġaka demi
m Ã³
Ġna mo
Ġi s
Ġtvr do
ĠobÄį ania
Ġobdi v
Ġodv tedy
Ġnech ty
Ġkonzu m
li stov
ta m
ĠreÅ¾i mu
Ġul tra
Ġprost rie
tÃº re
Ġti cho
ĠzÄ¾a vy
ĠneÃº spe
Ġpred pove
Ġposud z
sp Ã¤Å¥
Ġlitera tÃºry
Ġzre ali
Ġhra li
li vÃ©
Ġsamosta tnÃ©
ĠspoloÄį en
do x
ĠskÃº Å¡a
ket y
Ġozna Äįenie
Ġau te
ova cÃŃm
Ġzaregi str
Ġhmo ty
Ġstar Å¡ie
Ġener gia
lÃŃ te
bÃº da
Ġpred vypl
Ġpre pa
Å¥ah uje
Ġspokoj nÃŃ
Ġprostrie dok
Ġob haj
ĠvÃ½hra dne
Ġpo to
Ġza stup
ĠvÅ¡et kom
Ġobja vÃŃ
d nÃ¡
Ġtrans par
Ġu pred
Ġprac oval
h Ãº
ĠtabuÄ¾ ky
Ġpostup y
Ġtoho to
ĠÃºÄįast nÃŃci
ĠvoÄ¾ nÃ©ho
rÃ¡ z
Ġtechni ckej
ĠveÄįe ra
Ġhod nÃ´t
Ġzi sk
Ġpie Å¡Å¥
ĠÅ¾ia rov
Ġi Å¡iel
Äįe ky
Ġsho w
c ovaÅ¥
ĠminÃº te
Ġzu z
Ġand rej
Ġmy seÄ¾
ho ci
stro ja
ĠvÃ¤Äį Å¡ÃŃch
Ġpohyb uje
Ġpre cÃŃ
Ġmobil nÃ©
hÄ¾a dÃ¡
ĠrozvÃŃja Å¥
Ġme stÃ¡
Ġcer tifi
hnu tÃ¡
Ã© rie
Ġnejak Ã©ho
qu a
Ġa spek
Ġvy sta
Ġob Äįer
Ġsna Å¾ili
ĠÅ¾ Ã¡n
ĠÃºsme v
Ġro bil
Ġovplyv ÅĪuje
p ria
ĠzÃ¡ba vu
Ġelekt rom
fun g
ni Å¾
ĠzvÃ¤Äį Å¡a
ĠareÃ¡ li
s enÃ©
Ġdvom i
ci onÃ¡l
ĠÅ¾i line
Ġter mo
ĠÄ¾ub ovoÄ¾
Ġrie ky
Ġpo cti
Ġdet skÃ½ch
Ġvide Ã¡
Ġex o
Ġba by
Ġhar moni
Ġzastupi teÄ¾stva
va te
Ġpla v
Ġhy dro
ĠpoÄį tom
lov om
nÃ¡ lne
Ġskve lÃ¡
Ã© ria
t ran
h nite
ĠklÃ¡ Å¡
nÃŃ cky
Ġhistori ckÃ©
Ġvy ho
p lÃ¡
Ġ6 00
Ġinve stor
Ġpopla tky
Ġdar ÃŃ
Ġj aku
ĠaplikÃ¡ ciÃŃ
Ġprij ÃŃm
ha m
Ġdrob nÃ©
ĠoznÃ¡ menie
Ġako u
Ġminu lo
Ġdom nie
Ġoh ni
! "
ĠzÃ¡stup ca
ĠÄįita teÄ¾
z du
Ġjed nak
ĠtermÃŃ ne
Ãº Å¥
ĠvÃ½znam nÃ©
Ġroz to
en ul
Ġvedom ie
Ġleho ty
Ġcel kovÃ¡
ĠÅ¾ia do
ĠÅ¡Å¥a stia
Ġcuk rov
k va
ĠslovÃ¡ ci
Ġobe d
Ġna vo
ĠÅ¡ie stich
ĠvitamÃŃ nov
Ġpo ne
no w
Ġtren Äįian
Ġkli knu
Ġoso bou
Ġhodno tenia
Ġkla die
ĠnemÃ´Å¾e me
Ġtradi ÄįnÃ©
Ġb ruÅ¡
mu n
Ġokulia re
Ġok no
cke ho
s na
ĠsÃºbo ru
Ġpacien ta
ku l
Ġzmlu ve
Ġvyze rajÃº
Ġmo rÃ¡l
Ġiden ti
ba r
Äı me
Ġchlap ci
Ġzla to
pusti l
dov i
Ġch ov
ĠroÄį nÃŃku
Ġvysvetli Å¥
Ġfa lo
Ġpredvypl nenÃº
dl h
Ġvyhov uje
tech ni
ÅĪ ovania
Ġboha tÃ©
o sob
Ġne dovo
ĠbezpeÄįnost nÃ©
Ġnie Äįom
Ġnevie me
g Ã©n
Ġkolek cie
s d
Ġzo hÄ¾ad
Å¡ enÃŃ
Ġci tr
Ġdistri bu
ĠvÃ½bor nÃ©
Ġra j
Ġo no
Ġs nÃŃ
Ġbaz Ã©n
ĠvÃ½ zna
Ġc or
Ġnik de
men ty
Ġba vÃŃ
d rÃ¡
vie dli
Ġpoch vÃ¡
Ġspo dnej
ĠzÃ¡uj mov
spo rt
ĠsÃŃ dlom
Ġzasta viÅ¥
Ġa stro
Ġvy chutnaÅ¥
Ġpovin nÃ©
Ġs h
ĠgÃ© l
ĠzÃºÄįast niÅ¥
ĠlieÄį be
Ġoz broj
ĠdÃ´ve ry
ĠpredÃ¡vajÃºci m
Ġukaz ujÃº
ar ov
ĠuÅ¾itoÄį nÃ©
Ġci ty
len a
ĠpÃ´sob enia
Ġstrom ov
Ġface book
ĠpoÄįÃŃta Äįa
ak e
ĠzÃ¡Å¾i tky
ĠÄįist Ã½
Ġlikvi dÃ¡
ve c
ĠÃºÄįin nÃ©
Ġkan Ã¡
Ġma lom
Ġsym pa
ho tel
Ġpo stre
ĠprÃŃj mu
chÃ¡ ch
Ġpovo lenie
Ġrod inou
ĠvÃ½sta va
Ġrodin nÃ©ho
Ġtr vaÅ¥
Ġch roni
Ġstaro sti
Ġhlav nÃ¡
m bu
lu Äį
ĠspÃ´sob i
Äį eniu
v d
le ran
ti ke
Ġobja vil
ĠtrÃ¡v ia
Ġbielkov ÃŃn
Ġbla ck
ĠÅ¡kol skÃ©ho
Ġobraz u
ĠnajvÃ¤Äį Å¡ou
ĠpoÄį te
ha jÃº
ĠvÃ½ uÄį
Ġvy vola
Ġh roma
Ġobmedz enia
ĠkniÅ¾ nice
Ġjednoduch Ã½m
Ġsk ra
pÃ¡ n
Ġcharakte ru
Ġmen Å¡ÃŃch
Ġsamo tnÃ©ho
Ġsie d
ĠskutoÄį nÃ©
Ġf Ãº
Ġbizni s
Ġfar bÃ¡ch
Ġskve le
Ġseba vedom
Ġvo zÃŃ
ĠvÃ¤Äį Å¡ej
Ġpl nom
Ġpod zem
ĠdÃ´ kladne
Ġpo Äįia
Ġtex ty
Äįo ch
ĠsÃº pera
Ġskon Äįila
Ġs vi
Ġdre ven
ĠdÃ¡ vku
Ġporaden stvo
Ġneob medz
ĠplÃ¡ ny
ĠpouÅ¾ÃŃva me
ĠÅ¾ivot nÃ½
Ġba lenia
Ġvytvo rÃŃ
van Ã©ho
ĠlÃ¡ tka
Ġcha la
Ġu nav
kÃ¡ ciu
Ġsamo tnÃ¡
ĠprÃŃ kladom
Ġmil uje
Ġzo stav
ĠvyuÅ¾i tia
Ġh viezd
Ġpre po
nej Å¡ou
Ġnajlep Å¡ÃŃm
ĠnÃ¡vÅ¡te vy
Ġpo de
Ġsta raÅ¥
Ġnemo hli
Ġposkyt ovanie
Ġza bi
Ġdie lne
Ġnahra diÅ¥
Ġlep Å¡iu
ĠklÃ¡ ves
sÃŃ me
cha jte
ĠspÃ´sob u
ĠlekÃ¡ ri
Ġodbo ru
Ġzasa dnu
ĠÅ¡a lÃ¡
Ġvymen iÅ¥
Ġautomob il
Ġdiva dlo
ĠÄįa sy
Ġmo st
Ġle t
sia Ä¾
Ġa la
Ġva dy
ĠnÃ¡ vod
Ġria denie
Ġz bor
Ġst ud
spek tÃŃve
Ġtri Äįko
Ġmal Ã½m
sve t
Ġadre se
Ġvyh Ã½ba
Ġp Ä¾Ãº
ĠÃºlo ha
ĠovlÃ¡ daÅ¥
Ġprek ro
Ġka pu
Ġtelef Ã³nu
Ġvie Å¡
Å¡ ina
v kou
Ġzu by
ĠpouÅ¾ÃŃva teÄ¾ov
Ġz rÃ½ch
Ġnaz Ã½
ĠoÄįak Ã¡vaÅ¥
Ġdizaj nom
men ej
Ġa e
ÅĪa Å¥
ĠpokraÄį ovanie
ru p
ĠzÃŃsk anie
Ġlimi t
Ġle tnÃ©
ĠvoÄ¾ nÃ©
Ġmiest nej
ĠmetÃ³ da
ĠkaÅ¡ tie
ĠpÃ´ de
Ġna spÃ¤Å¥
Ġvie tor
ĠzloÅ¾ iek
Ġuvi dÃŃte
n in
ĠkrÃ¡ Ä¾a
Ġsm Ãº
Ġsvetov Ã½ch
Ġodpo Äįin
dov Ã©ho
Ġzosta Å¥
Ġsk rÃ¡
sta ne
Ġad vokÃ¡
ri ty
Ġs tor
Ġfir mu
Ġtu kov
Äį kom
Ġmi lan
Ġtu ne
lov anie
Ġnez odpove
Ġpre lom
ĠnÃ¡ raz
ĠzabrÃ¡ niÅ¥
Ġutr p
ĠzvÃ¤ zu
Ġuvi dÃŃme
Ġpri dÃ¡va
Ġrokov ania
Ġsa teli
ĠzÃ¡ su
Ġply n
ĠaplikÃ¡ cii
Ġperfekt ne
Ġkomple tne
Ġli stov
be ru
Ġtr pia
Ġobjek tov
Ġstredi sko
Ġkr ku
Ġspokoj nosÅ¥
ĠspoluprÃ¡ ca
Ġstia hnuÅ¥
Ġbi cy
sy stÃ©
Ġii i
st Ã½m
Ġza ja
h ovÃ¡
Ġb ob
ĠvÃ¡Å¡ mu
Ġb rÃº
ĠpohÄ¾a dÃ¡
nie sÅ¥
di teÄ¾nÃ©
ĠrÃ½chlo sÅ¥ou
zÃŃ n
Ġig no
ĠprÃŃrod nÃ½
Ġnoha vice
ĠÅ¡iro kej
Ġvznik li
Ġdobr Ã©ho
ĠnapÃ¤ tie
Ġsest ry
Ġzisti l
lÃ¡ ciou
Ġ lom
Ġnaro dil
Ġvrst vy
Ġprete kov
ĠpouÅ¾i te
po zi
stÃºpi la
Ġabsol ven
Ġdro g
Ġpodsta tnÃ©
ĠvÃ½stav bu
Ġproce sov
Ġpreve denie
rie va
ĠsprÃ¡ vania
sta t
Ġdovo liÅ¥
Ġver zii
Ġprojek te
Ġvy lie
Ġrodi Äįom
Ġpoli tickÃ½ch
Ġper y
Ġuspo koj
Ġ6 5
ĠstÃº pa
Ġpoz ri
ko la
ĠprÃŃ ve
rov na
vie b
Ġbo hom
ensk Ã©
Ġkape ly
Ġb lÃ¡
Ġvynika jÃºce
ĠnÃ¡ vy
Ġvyberie te
Ġspo l
nu tÃ½ch
ĠÄįlen skÃ½ch
ĠkÅĪa z
Ġr Ã©
Ġvy Äįerp
ĠÄı a
Ġorganiz uje
Ġru sko
Ġmys lia
ĠÅ¡tÃ¡ te
Ġstvo r
Ġh m
Ġdeko ra
t he
Ġfa sÃ¡
Ġmi liar
Ġku chÃ¡
Ġe sen
vo r
ĠcieÄ¾ ov
ĠvyhlÃ¡ sil
4 8
Ġslovensk Ãº
ĠniekoÄ¾ko krÃ¡t
sti ckÃ½ch
Ġsymbo li
men i
kon Å¡tru
Ġradi k
Ġdoty k
Ġspo n
ĠnajvyÅ¡ Å¡ie
Ġe d
Ġodovz dÃ¡
Ġrob ÃŃm
b ro
Ġpo pÃŃ
n enÃ©ho
Ġ18 0
ĠÅ¡ nÃº
Ġzne Äįist
ĠÄıal Å¡ou
ĠzÃ¡ko ny
Ġt et
ĠskutoÄį nÃ½
Ġpre Å¡li
ĠzÃ¡klad nÃ¡
Ġzapo jiÅ¥
ĠprÃŃÄįin ou
Ġci bu
ĠvyhlÃ¡ senie
Ġdlh Ã¡
ĠrÃ½ch lej
l mi
ĠpovaÅ¾ ovaÅ¥
Ġpie sne
ko rd
Ġvydr Å¾ÃŃ
in te
cov Ã½
ĠprÃŃ pravok
d nÃ©ho
Ġroz hla
ĠteÅ¡ÃŃ me
Ġhro zÃŃ
ova cia
ĠvÃ½ me
Ġinform oval
Ġpredme t
Ġcu kor
da v
Ġproce sy
n ke
Ġwellne ss
an ou
Ġli nky
Ġsk ru
Ġdokona lÃ½
ĠzÃ¡ ha
Ġreali zÃ¡ciu
Ġzdo kona
ĠtÃ© mou
ĠkÃºpeÄ¾ ÅĪa
Ġm ra
Ġdo ta
tivi tu
ova telia
Ġrodin nÃ©
Ġre Äįi
Ġod Ã´vod
Ġpro f
ĠfÃ¡ ze
Ġo pravy
Ġza Äį
ĠpoznÃ¡ te
ĠneskutoÄį ne
Ġverej ne
ĠrozprÃ¡ vaÅ¥
bu lan
ĠlieÄį ba
Ġpl nenia
ĠÅ¾iad nom
ĠvÃ½sled ku
ĠkrÃº Å¾
rÃ© n
Ġbio logi
Ġvlh kosti
Ġak tÃŃv
ĠdomÃ¡ cej
Ġ3 9
ĠnapÃŃ Å¡e
Ġpodporu jÃº
la Å¥
tia v
Ġvytvor enÃ©
Ġdosia hli
ĠmyslÃŃ te
vid ÃŃm
nÃŃ ckej
Ġroz ma
Äıak ujem
Ġihri sko
Ġkampa ne
Ġvyjad ril
Ġpra jem
Ġde tek
ĠukÃ¡za li
Ġm udr
Ġle tÃ¡
ĠmÅķt vy
Ġsvetov Ã©ho
ĠvÃ½bor nÃ½
Ġpo sto
ĠvÃ½ro Äįia
Ã© rom
ĠÅ¡tÃ¡ toch
Ġprekvap enie
le z
Ġhla va
Ġmoder nÃ½ch
kÃ¡za li
Ġukon ÄįenÃŃ
ĠprÃŃ zem
no prÃ¡v
ĠvÃ½ko ne
Ġelektr iny
sie k
Ġposkyt nutie
sho pe
Ġmnoh Ã½mi
d ke
Ġi stej
na Å¡a
Ġarch e
Ġas fal
je den
Ġch ut
pl Ã½va
Ġs kom
ĠbÃ½va lÃ½
ĠrozprÃ¡ va
ĠnÃ¡ra st
Ġnav iac
ĠrÃ´z no
Ġpovie m
ĠruÅ¾ om
Ġrozho du
Ġcel kovÃ©
ĠÃºdaj mi
ĠlekÃ¡ rov
ĠpreÅ¡ ove
Ġpre stÃŃ
Ġv ino
Ġcud zÃŃ
Ġpr ene
Ġtrie de
Ġab s
Ġzria Äı
ĠÃº seku
Ġska l
Ġtro ji
Ġvy hrÃ¡
ĠobÄįer stv
Ġvy su
ĠvÅ¡eobec nÃ©
Ġnasledu jÃºce
enÃ¡ ch
ktor ov
Ġpa vla
Ġpre klad
Ġpo rozprÃ¡
Ġpot ru
Ġst Ã¡l
Ġkomu nik
ĠzaloÅ¾ enÃ©
ĠponÃº kne
Ã´ h
Ġuveden Ã¡
Ġsa lÃ³
teÄ¾ nej
Ġposled nÃ¡
den Ãº
Ġvy robiÅ¥
Ġupred nost
Ġb anÃŃ
Ġvr stva
Ġneme cka
ĠminÃº tu
ĠobÄįian skeho
Ġo xi
Ġak tÃŃvny
Ġrado sÅ¥ou
f ia
Ġpri zn
Ġpreja vuje
Ġob je
Ġk ovÃ¡
Ġvlh kosÅ¥
Ġe r
Ġne rov
Ġblu e
Ġvy dal
Å¡a me
ĠbÃ½va jÃº
Ġmysle l
Ġstra nÃ¡ch
ĠÃº tok
ria Å¥
Ġposla Å¥
Ġlokali ty
ruje me
Ġmili Ã³ny
d f
Ġplno hodno
ĠprÃŃpa dnÃ©
Ġne pra
Ġpi vo
Ġbezpe Äįne
Ġz ma
Äįov i
ĠnavÅ¡te v
Ġhistori ckÃ½ch
ĠvitamÃŃ nu
Å¾ ovanie
Ġzobraz enie
Ġk lad
Ġp lie
Ġposled nÃ©ho
ma x
Ġslne ÄįnÃ©
ka la
Ġrovnak ej
ti m
ĠÅ¾ up
Ġpo sÃ¡
ĠmlÃ¡de Å¾e
Ġjaz du
Ġfar bou
Ġmeto di
ĠinvestÃŃ cie
Ġdie ly
ĠvÃ´ ne
Ġz lÃ½
Ġip hone
Ġinteri Ã©r
vla st
Ġpo Å¾e
Ġpodpor ovaÅ¥
Ġturna ja
Ġpo pre
Ġcho dÃŃ
ĠkomunikÃ¡ cia
Ġ3 7
Ġiden tifikÃ¡
Ġdob rom
ĠvitamÃŃ ny
Ġcho le
Ġdopo siaÄ¾
Ġmiest ne
tov Ã½m
Ġza ru
nu li
Ġsever nej
ĠpredchÃ¡dza jÃºcich
Ġriadi teÄ¾a
Ġko Å¾i
Ġcestov nÃ©ho
Ġjazy kov
pi la
Ġport fÃ³
w ard
om a
Ġnajv hod
Ġo toÄį
pi u
Ġchy ba
Ġten den
Ġpopu la
Ġtr hov
b lie
de s
Ġlo de
Ġw al
Ġs ing
ÃŃ nov
Ġregi onÃ¡lne
Ġpred Ã¡
ĠÄįerv enÃ©
Ġdra ma
Ġpr vou
Ġpravidel nÃ©
Ġnemo hla
Ġzna Äįne
Ġmomen te
Ġrom Ã¡
ĠkrÃ¡ su
Ġdoho de
Ġtech nika
Ġam bulan
cie Ä¾om
Ġvysoko Å¡kol
Ġdosah uje
nÃŃ koch
Ġdr Å¾
ĠpreÄįÃŃta jte
Ġz organiz
Ġocen enie
Ġvy trva
ĠzÃ¡sie lky
Ġvy medz
b Ã¡m
Ġa lo
hÄ¾a dne
Ġpacie nt
desia t
ĠzÃ¡ jaz
ĠmedzinÃ¡rod nÃ©
Ġle sa
Ġpotvr dzuje
ĠpoÅ¡ko denia
Ġmechani z
Ġd anom
ĠÃº stred
zÃ¡ klad
ÅĪ ovali
Ġz jaz
Ġdokona lÃ©
Ġprie vi
nÃŃ Äįky
Ġsk lÃ¡
Ġpopra d
Ġc ro
Ġpla tia
ĠuloÅ¾ enÃ©
ĠzÃ¡ znam
Ġfakul ty
Ġru kou
ĠdÄºÅ¾ ku
Ġno Å¾
Ġko lÃŃ
pe u
ĠatmosfÃ© ra
ĠÃºsta vu
Ġre levan
Ġspis ovateÄ¾
ĠscÃ© ny
ĠinÅ¡titÃº cie
Ġsr b
ĠÅ¡ÃŃ rka
Ġminist ra
Ġpotreb nÃ¡
Ġne rozu
Ġpotreb ujem
ce r
Ġob klop
loÅ¾i la
Ġhlad inu
Ġjab l
Ġza vÃ¤z
Ġrast li
sc in
ĠpÃ¡ dom
Ġod ro
ĠvÃ¤ÄįÅ¡ iny
ĠvyÅ¡ Å¡ej
ĠÅ¡tÃ¡t nych
Ġo slav
Ġbo Å¾ÃŃ
Ġpozna tky
Ġaku mu
Ġprie myslu
ĠkÃ¡ vu
ĠÅ¾i li
Ġ200 3
ĠinÅ¾in ier
za riaden
Ġpro fil
si m
cov Ã©
Ġhasi Äį
Ġstav bu
ĠpoloÅ¾ ku
ka tolÃŃ
1 00
ĠprevÃ¡dzkova teÄ¾a
Ġpre Å¾iÅ¥
ĠpouÅ¾ÃŃva m
tu r
li vÃ½
do n
rad Å¡ej
ĠnÃ¡la du
om et
Ġprinie sol
ĠvÃ½ bu
ĠkÃºpeÄ¾ ne
Ġdc Ã©r
Äį et
Ġfre e
Ġn Ã³r
Ġtvor ba
po pis
ĠvÃ½ko ny
o ni
ĠoÄįia ch
en sko
Ġvznika jÃº
Ġo my
Ġfi x
Ġkon ver
Ġpo stÃ¡v
Ġoch rÃ¡
Ġide Ã¡lna
Ġinternetov Ã½ch
Ġpo n
Ġuve die
p an
Ġna ja
Ġvyhra Å¥
Ġz riedka
ĠvÅ¡eobec nosti
Ġne raz
ro ÄįnÃº
me l
Ġmo ri
Ġteplo te
l Ã´Å¾
Ġna bÃŃja
ĠdÃ¡ me
loÅ¾ enÃ©
Ġti py
ĠÃºto ku
ĠÄįlen a
Ġodi Å¡iel
ĠnÃ¡ro ky
Ġovplyv niÅ¥
Ġzo pak
z Ã³
Ġpou kaz
Ġch rÃŃ
Ġrozhod nutÃŃ
Ġu zÃ¡
Ġsyn te
Ġv il
Ġchor Ã´b
Ġpoku s
Ġstaveb nÃ½ch
tivi ty
Ġtrna v
Ġta tier
Ġza stÃ¡
Å¡ta rt
Ġpl nÃº
Ġzamestnan ca
Ġdlh Å¡iu
Ġspoj enÃŃ
Ġpredme tu
Ġmicro soft
Ġvy Å¾i
a meri
ĠotÃ¡z kou
Å¡ Ä¾
Ġve ri
Ġboha tÃ½
ĠvedÃº ci
ĠÅ¡ up
ĠorganizÃ¡ ciu
Ġga stro
ĠobÄ¾Ãºb enÃ½
ĠnehnuteÄ¾ nosÅ¥
Ġnemoc nici
Ġvi dÃŃte
dr Ã´
Ġspolu Å¾ia
Ġde mo
Ġreag ovaÅ¥
pre Äįo
Ġak cii
b lo
Ġe va
Ġtr pÃŃ
nÃŃkov i
Ġ #
s nÃº
Ġpodnik anie
na d
Ġpoli tickÃ©
Ġvy hlas
ĠÃºspeÅ¡ nÃ½
Ġfar ma
ĠÅ¾a lo
ÅĪ ovanÃŃ
se lÃŃn
Ġspo Äįiatku
Ġokami hu
Ġpe Äį
ĠnÃ¡vÅ¡te ve
rÃ¡ tu
Ġsorti ment
Ġdl Å¾
Ġokre se
ta la
Ġja ro
Ġhra l
ĠÅ¥aÅ¾ Å¡ie
Ġneva dÃŃ
Ġre spektÃŃve
ĠnapÃŃ Å¡te
Ġhypo tÃ©
Ġpodmie nkou
ro ÄįnÃ½ch
lan ÃŃm
Ġfyzi ckÃ¡
Ġo ra
Ġsla bo
Â §
ĠdomÃ¡ c
Ġzla ta
ĠnemÃ´Å¾e te
z z
ĠsÃŃ dlo
Ġok ra
ĠrybÃ¡ r
kÃ© mu
Ġnezabud nu
Ġin Å¡truk
ĠsÃºÅ¥a Å¾ÃŃ
Ġre for
Ġbez od
Ġschop nÃ©
Ġdu ch
mÃ¡ te
Ġzariadenia ch
len Ã©ho
Ġza Å¾iÅ¥
Ġobcho dov
nÃ¡ rod
Ġpomo hol
f inan
Ã¡va jÃº
Ġjedno tka
ĠÅ¾ Ä¾a
ĠsvÃ¤ tÃ½
Ġz ro
Ġnejak Ã½m
9 9
Ġzna losti
Ġkur zy
ĠportÃ¡ lu
Ġvo l
Ġr Ã³
te c
tej Å¡ie
ĠvyznaÄį uje
Ġzamera nÃ½
Ġprogra mom
ĠnapÃŃs anÃ©
Ġh Ãº
Ġan ge
znÃ¡ va
Ġsamo tnej
Ġmicha lov
Ġrozdie ly
Ġkone Äįnom
ĠvÃ½chov y
Ġstav ba
ĠprincÃŃ p
m lad
Ġzvy knu
Ġpred Äº
die n
Ġp eni
Ġspa Å¥
Ġna poj
Ġdu Å¡u
Ġdo h
Ġpla stov
Ġspl niÅ¥
ĠzÃ¡ ku
Ġse stra
Ġsch ud
ĠvyÅ¾a dujÃº
Ġw or
Ġkve tov
Ġplo chu
Ġjedno tiek
Ġru sku
ti ci
Ġhar d
Ġde ba
ĠlekÃ¡ rom
ĠpovaÅ¾ ujÃº
Ġve ru
Ġz rej
c anie
Ġ: ).
Ġvo lieb
nej Å¡ej
Ġne Äįi
Ġweb ovÃ©
Ġc lo
Ġza Å¾ÃŃva
ĠÅ¡ tiav
ĠvzÅ¥ah uje
Ġvy daÅ¥
Ġbu da
Ġka ra
ĠspoloÄį nÃ©ho
Ġmo zo
ni cou
ĠprÃŃpa dy
ĠsÃ© ria
la s
Ġalex an
ĠvrÃ¡t enie
Ġvie dol
Ġhi t
Ġzh r
Ġdvo r
Ġspo r
ĠspÃ¡ nok
ĠpoloÅ¾ ky
Ġnajlep Å¡ia
ĠneÄį ak
a a
ĠÃºdrÅ¾ bu
Ġautor ka
ĠprÃŃ no
Ġnov Ã½mi
Ġameri ckÃ½ch
Ġsna he
ĠÄįlove kom
Ġuplat nenie
Ġru chu
Ġprek rÃ¡
ĠdodrÅ¾ia vaÅ¥
Ġzdravo tnÃ½ch
Ġo ka
ĠtradÃŃ cie
Ġpriesku m
Ġna je
ĠplÃ¡n uje
ĠplÃ¡ Å¾e
ĠorgÃ¡ nom
ra nÃ©
ĠzÃ¡uj my
ĠzamestnÃ¡va teÄ¾
Ġru ska
ĠÅ¡truktÃº ry
ĠpouÅ¾ÃŃ vanÃ©
Ġdo zor
Ġnie je
3 3
l Ã½mi
Ġnesko ro
Ġsk Ã³
ĠobjednÃ¡ vke
ĠÃºra de
mo l
Ġpre jde
Ġukraj in
ĠfrancÃºz sku
ĠdÃ´ve ru
Ġkre di
Ġb m
Ġsa chari
Ġvy Å¡iel
ĠÅ¡ ka
Ġi stÃ¡
Ġka pl
Ġkde koÄ¾vek
Ġzist ÃŃ
ĠvyhÄ¾adÃ¡ vanie
Ġkvali tou
Ġstro p
Ġzmen il
Ġrobo t
Ġpo sol
la mi
Ġch vÃ¡
Ġenvi ron
Ġkoord inÃ¡
ĠarmÃ¡ dy
k oval
r Ã´z
Ġma m
ĠvÃŃ Å¥a
f ak
Å¡ ovÃ¡
Ġosob Ã¡m
ĠakÃº koÄ¾vek
ja s
Ġcelo k
Ġdom in
Ġobcho doch
ĠrobÃŃ me
za du
k r
Ġre vÃŃ
Ġtren d
Ġzane d
Ġzja v
Ġklasi ckÃ½
Ġnav Å¾dy
Ġtvo riÅ¥
Ġpozi tÃŃvny
Ġpri ve
Ġpra vÃ©
Ġpapie ra
ma j
Ġnu Å¾
ĠzaujÃŃma vÃ¡
ĠobÄ¾Ãºb enÃ½ch
je dine
Ġmoder ni
Ġpred nej
Ġnech al
sho pu
Ġak Ã½mi
Ġtra ja
Ġch le
ĠÅ¥aÅ¾ kosti
Ġpre pÃ¡
Ġza v
Ġposta vu
Ġjo hn
Ġbe Å¾e
ĠzÃ¡ Å¥aÅ¾
Ġok rÃº
ĠmÃº dro
teÄ¾ nosti
Ġstro je
Ġku ri
Ġsto py
t Ã³
Ġnepo sled
Ġte l
Ġ200 2
ĠÃºz ko
Ġumiest niÅ¥
Ġinform ovala
Ġnebezpe ÄįnÃ©
Ġpopla tku
Ġuveden Ã©ho
Ġope rÃ¡cie
Ġosla b
ĠblÃŃz ke
b ky
Ġnov ou
Ġpotvr dil
zi sten
Ġsvia tok
Ġv loÅ¾iÅ¥
Ġne be
Ġmoder nej
Ġhy per
Ġstre su
la l
ĠnÃ¡rod nÃ¡
Ġkont in
Ġpod anÃŃ
ĠpouÅ¾i tÃ½
Ã¡ cie
Ġde zin
a ch
Ġau ten
pre dÃ¡va
Ġab sor
ĠeurÃ³p ske
ĠdÃ´chod ku
Ġjaz de
t enÃ½ch
Ġde toxi
Ġban skÃ¡
ĠprÃŃ Å¥aÅ¾
t anie
bo ch
Ġskontro lovaÅ¥
Ġtrna ve
ĠbÃ¡ Å¥
ĠkoÅ¡ÃŃ c
re ali
Ġzosta ne
Ġspo znaÅ¥
Ġd Å¾
Ġwe bu
Ġnapom Ã¡ha
Ġi Å¡la
ĠÃº loÅ¾
ĠpÃ´vod nej
Ġsam Ã©
ĠdÃ´ jsÅ¥
ĠnÃ¡ro da
Ġdopl niÅ¥
ĠhospodÃ¡r stva
Ġria diÅ¥
Ġsprac ovanÃŃm
Ġpracov nÃŃci
ĠvÃ½da vky
Ġolympi j
Ġni jako
ĠÅ¾ivo tu
ĠreÅ¾is Ã©r
Ġnor my
Ġkan ali
Ġven oval
Ġhlav nom
ĠobÄį an
Ġodbo re
Ġne fung
ĠÄįier ny
Ġro dÃŃn
ĠpoÄįÃº vaÅ¥
ĠÅ¡peci Ã¡lny
ĠstÃ¡ la
ba Å¥
Ġser ver
Ġc ou
razi li
Ġzauj me
Ġu loÅ¾iÅ¥
ĠpoisÅ¥ov ÅĪa
ĠspoloÄįensk Ã©
Ġpredsta vÃŃ
Ġhist Ã³ria
Ġe vo
po sled
Ġobcho dy
Ġnote booku
Ġne ce
di um
Ġzamestna nec
Ġhra jÃº
Ġtechno logi
Ġvybra l
Ġk Ä¾u
Ġide me
Ġsi lik
ck er
Ġvlast nostÃŃ
Ġjoze fa
ĠÃºspo r
Ġpovin nÃ¡
Ġfa scin
Ġm h
Ġod ob
ĠprinÃ¡Å¡a me
Ġhviezdi Äįiek
ĠnÃ¡hra du
Ġnariaden ie
ĠemÃ³ cie
Ġre kord
ĠzaloÅ¾ enÃ½
Ä¾ ovania
ĠÅ¡ pa
ĠÅ¡peciÃ¡l nych
Ġi ko
Ġde kla
Ġpo wer
kov Ã½mi
Ġne dÃ´
Ġpotreb nÃ½ch
ĠvÃ¡ hu
Ġprin ce
ĠdÃ¡ vky
Ġzdie Ä¾
Ġseri Ã¡l
Ġvla ni
ĠÃºve ru
Ġm c
ko hol
Ġna ru
Ġpred l
ĠprÃŃjem nÃ¡
stu s
ĠpÃ´vod nÃ½
Ġgal Ã©ri
ĠprÃŃsluÅ¡ enstvo
Ġe k
3 6
Ġobja vila
ĠzÃ¡ mer
Ġne rie
or ie
Ġko pec
Ġla vi
Ġvo ÅĪa
Ġhodno tenÃŃ
Ġzre konÅ¡tru
Ġru kov
aho j
sto l
Ġz jedno
ĠzÃ¡sa dy
ĠzÃ¡ klady
Ġba ri
ĠvÃ½chod nej
Ġpolovi ca
Ġkampa ÅĪ
Ġvlast nou
Ġbar dej
Ġzmie Å¡
ĠdÄºÅ¾ ke
d nutie
h uje
ĠÄįi p
ĠsoftvÃ© r
Ġni komu
Ġdoko py
Ġdia lÃ³g
ĠkultÃºr nych
Ġhum or
Ġzameria va
Ġne platÃŃ
Ġza to
Ġuro bila
ĠdaÅĪ ovÃ©
ĠÅ¡portov ej
Ġse d
Ġmiesta mi
Ġt ried
Ġnaj dlh
Ġmari Ã¡n
Ġstra chu
Ġroz pa
ĠlÃŃ st
Ġodpove daÅ¥
Ġvy pa
Ġbo r
Ġhra Äįky
ĠvyÅ¡etr enie
Ġvra Å¾
Ġved ci
Ġkomple tnÃ½
Ġvla j
Ġpat ri
Äį anie
ĠprÃŃstup om
Ã³ noch
ĠzÃŃska va
Ġstri h
Ġdosia hol
Ġpredsta vu
Ġko nal
ĠeurÃ³p ska
Ġproduk cie
ĠurÄįi tÃ½ch
ĠpoÅ¾ia r
Ġfinan Äįne
Ġdc Ã©ra
l le
Ġdej ÃŃn
Ġdva dsia
st la
Ġtechni ku
Ġpropa gÃ¡
Ġspomie nky
Ġelektri ckej
Ġko sti
ĠdomÃ¡ ceho
Ġjedine ÄįnÃ©
Ġd rÃ¡Å¾
Ġnema lo
Ġpos vÃ¤
Ġo pravu
Ġded iny
e u
ĠprÃŃsluÅ¡ nÃ½
Ġvz o
Ġza stre
ĠtakÃ©ho to
ĠoznÃ¡ menia
tu risti
Ġkva p
Ġu tie
len iu
lÃ³ giu
Ġvynika jÃºci
Ġse mi
Ġza ria
ĠpoÅ¡ko denie
Ġoc enÃŃ
pr vÃ½
Ġnepo chyb
Ġkro ku
ĠzaisÅ¥ uje
ĠprofesionÃ¡l ny
ĠsprÃ¡v ca
ko nÃ¡
Ġre por
Ġviano ÄįnÃ©
Ġfo tiek
Ġz rÃ¡Å¾
ĠprevÃ¡dz ke
Ġh my
ĠÃºprim ne
Ġneob sahuje
Ġzran enia
Ġf ÃŃn
Ġdostup nÃ½
Ġfung ujÃº
Ġneve deli
Ġpre stÃ¡
Ġspra cov
o th
ĠnÃ¡ ma
de k
fo to
Ġdru hou
Ġvedom o
nÃŃ ckych
ĠplÃ¡ ne
ĠzÃ¡klad nÃ½
ĠÄįerv enÃ¡
Ġpodob nÃ½ch
Å¡ enÃ½
Ġsvet lom
ar t
ĠpohÄ¾a de
ĠprihlÃ¡ siÅ¥
me c
pÃŃs anÃ©
Ġplo che
Ġposla l
Ġuniverzi te
Ġpolo he
Ġr Ã½b
ĠprÃŃ chode
Ġstrom y
pÃ¡ dne
ĠmateriÃ¡l om
Ġka lÃ³
Ġm nÃŃ
Ġkontro la
Ġrozpo re
ĠtrÃ©ne ra
ĠspÃ´sob ov
ĠbeÅ¾ nÃ½
Ġ198 9
Ġspom a
ÅĪ o
Ġroz be
ĠpÃ´sob enie
Ġna bi
ĠnÃ¡pa dy
lÃŃ t
Ġzabra ÅĪuje
Ġpra Å¾
Ã³n mi
Ġpr vok
c d
ĠoznaÄį enia
Ġzobraz ÃŃ
ĠprÃ¡v ny
ĠvÃ´ d
spo n
Ġs fÃ©
Ġpovo lenia
ĠpozÃŃ cii
ĠzbytoÄį nÃ©
ĠvÃ½Å¾i vy
Ġopo treb
ĠplÃ¡ Å¾i
Ġna ra
ĠskÃº siÅ¥
ĠdÃ´leÅ¾i tÃ½ch
ni ciach
Ġspoj enÃ¡
Ġz vr
rÃ¡ k
ĠtelevÃŃ zie
Ġte lu
Ġhom e
Ġmu r
u li
ĠnechÃ¡ me
ĠspoloÄį nÃ½
Ġpre pravu
ĠÄįa soch
ktor Ã½
la nÃŃ
ĠsprÃ¡v nom
Ġtra sy
ĠpoÅ¡ tov
Ġodde lenie
Ġstre tol
Ġinternetov Ã©ho
Ġfranti Å¡ek
Ġhomo sexu
Ġviacer Ã½mi
Ä¾ ak
cov Ã½ch
ĠnesprÃ¡v ne
Ġobchod nej
ha dz
Ġchla pec
a b
Ġspotre bu
Ġz bav
Ġna stÃ¡va
Ġbez drÃ´
van Ã½m
Å¡a jÃº
Ġreprez enta
Ġdet skÃ½
Ġpri stup
ĠÅ¡et r
Ġlac nÃ©
Ġod rÃ¡Å¾a
h Ã½
Ġumiestn enÃ½
ĠvnÃºtor nej
chÃ¡ va
ĠpÃ¡ cha
Äįa la
Ġhla vi
ĠzÃ¡ru kou
Ġa mino
pÃ¤ tÃŃ
Ġhviez dy
jednodu ch
Ġza Å¡le
Ġzdra v
p Ã©
ĠnesÃº hla
p et
Ġvlast nÃŃctva
ĠrozpoÄį et
Ġg om
Ġk len
Ġs ha
Ġ9 5
Ġne ro
Ġtvr d
Ġspu sti
Ġnasledov nÃ©
ĠnapÃŃ sala
Ġchlap cov
Ġf enom
Ġpove dom
Ġ8 00
Ġpodnika teÄ¾ov
Ġstra va
Ġi stom
Ġsymbo l
li u
ĠpÃŃ sal
nap riek
ĠpoÄįÃŃta Äįi
Ġbel gi
k in
Ġsve tom
Ġstre diska
Ġ love
Ġsklad by
ĠanalÃ½ zy
Ġci t
ĠodstÃºp enie
Ġtehoten stva
Ġfak torov
ĠkÄ¾Ãº Äį
Ġin o
Ġsi mu
Ġpria teÄ¾om
Ġpredaj nÃŃ
Å¥ te
Ġho ry
Ġzodpoved nÃ½
Ġprehlia dky
c an
enÃ¡ m
Ġvyhra l
Ġvy pla
rie t
Ġho tov
Ġtex til
spe Å¡
mati cky
s co
Ġosob nosÅ¥
Ġhlad iny
Ġzme si
Ġvz ruÅ¡
d ry
po tom
Ġn r
w n
Ġod dÃ½ch
Ġs w
Äį no
Ġmik rov
Ġcel ku
ĠvÃ½ Å¥aÅ¾
Ġnie ÄįÃŃm
ĠÅ¡Ä¾a ch
Ġprie du
n Ã³
nov Ã©ho
Ġvl ny
h ÃŃ
Ġosob nÃ©ho
ĠpouÅ¾ÃŃ vanÃŃm
Ġexisten cie
Ġpripom ie
Ġpa rÃ¡
ĠurÄį uje
Ġsto le
d d
Ġ201 9
ĠzabezpeÄį enia
nÃ¡ hle
Ġnechce te
Ġj ana
k er
Ġpredse d
ĠnÃ¡sled ky
Ġtvr dia
Ġmesa Äįne
Ġce sto
Ġba lenÃŃ
Ġpostup om
Ġme ranie
me st
Ġnaj lac
ĠhrÃ¡ Äįom
Ġtat ry
Ġhla sov
Ġfung ovanie
ĠoznÃ¡mi Å¥
ktor y
ĠobÄįian ske
rov Ãº
Ġnepre tr
Ġne kom
Ġod ÃŃsÅ¥
by stri
Ġdob rou
ni c
ĠzÃ¡pa l
pro stre
Ġzo sil
Ġo mie
Ġprav dy
Ġzisti la
tÃ½ ka
Ġdozve dieÅ¥
Ġob vod
201 2
mie nka
Ġin tu
ĠÄįe skÃ½ch
Ġvznik lo
st nÃº
qu e
Ġfyzi ckÃ©
ĠnemoÅ¾ nÃ©
Ġam bÃŃ
Ġsuch Ã©
Ġvy ne
ha li
Ġsi lou
Ġbie li
Ã³nov Ã©
ĠdneÅ¡ nÃ©ho
Ġpev nosÅ¥
st ent
Ġbo de
Ġzelen Ã¡
Ġantioxi dan
Ġsch rÃ¡n
Ġstaro sta
Ġexe kÃº
Ġkom Ã©
Ġzi ps
Ġmaji teÄ¾a
s vie
z p
an Ã½mi
Ġ19 0
ĠÅ¡a b
Ġopak ovane
Ġplat nosti
Ġsurov ÃŃn
ĠvÃ½raz nÃ©
ĠstÄº p
Ġlu kÃ¡
Ġstroj ov
men ÃŃm
Ġnad Äįas
Ġtak ÃŃ
Ġsta vieb
Ġod bera
Ġkon dÃŃ
Ġmaj ster
f on
ĠpoÅ¡ le
Ġs ur
Ġvybra la
Ġsepte mbri
ĠneÅ¾ia du
Ġza mil
Ġz Ã³ny
Ġhum ani
ĠsÃºsta vy
ĠsÃ©ri u
Ġod stÃºpiÅ¥
te ho
Ġmoj ou
d rej
Ġklu bov
ĠfrancÃºz ska
ma rk
cov ej
Ġpl niÅ¥
Ġzachy tÃ¡
ĠseriÃ¡ lu
ĠkÃºpi la
en ci
Ã¡ ka
Ġchole stero
Ġinform uje
za l
Ġprija tie
Å¾ nÃ©
rÃ¡ tora
3 2
dl ho
Ġpi Å¥
Ġter Ã©ne
ĠpomÃ´ cky
Ġlo go
ĠcÃŃ til
Ġslovensk Ã½m
Ġd anÃ©ho
Ġnepo znÃ¡
Ġdostup nÃ½ch
o na
Ġmysle la
ĠvoÄ¾ no
pou Å¾ÃŃva
Ġneposled nom
: )
Ġs ky
Ġdiscip lÃŃ
Ġfa vo
ĠzÃ¡stup covia
Ġale rg
ĠÃº ko
Ġenviron ment
ĠdÄºÅ¾ ky
Ã¡ Å¡
Ġpo jem
Ġza tvor
Ġok na
vÃŃ c
Ġ4 4
Ġstar om
Ġcest ovanie
ĠkÃ¡ b
ĠukÃ¡za lo
Ġza kÃ¡zanÃ©
Ġpod vod
sti ckÃ¡
Ġotvor enÃ½
Ġpovz bud
Ġpodpo rou
Ġne cÃŃ
Ġku f
Ġ ÃŃr
ĠzhromaÅ¾ Äı
st ovaÅ¥
Ġnaj radÅ¡ej
Ġneme cko
ĠzvlÃ¡ dnuÅ¥
nÃ¡ m
Ġbe hu
ĠhrÃ¡ Äįa
ĠprezentÃ¡ cie
Ġposta va
ĠnajbliÅ¾ Å¡ÃŃch
ĠkultÃº ru
ck rÃ¡t
Ġreali zÃ¡cie
Ġspravod livosti
Ġpoliti ka
Ġpriprav enÃ¡
Ġoh rom
Ġch Ã½b
minist er
ĠkrÃ¡s nych
ĠorganizÃ¡ cii
len Ãº
Ġspoluprac ovaÅ¥
Ġihri sku
ha t
Ġkri Å¾ova
tio nal
ĠstrÃ¡ viÅ¥
ĠpÃ¡r ty
Ġsr de
ĠÄ¾a vej
ĠnÃ¡sle dok
Ġfitne ss
li i
Ġpneu matiky
ĠobrÃ¡z ku
ĠÃº tul
Ġpoho n
ru jte
Ġvid no
ti kÃ¡
Ġzi ma
Ġpre j
ĠkÃº pali
ĠprÃŃ Äįiny
Ġe du
tÃŃv nom
Ġkomuni ty
Ġdetail nÃ©
Ġk vi
d Å¾e
Ġpriezvi sko
Ġkata rÃŃ
ov ÃŃ
Ġole je
ĠurÄį enÃ½ch
in k
ĠÅ¡portov cov
Å¡tan dard
Ġter Ã©n
Ġmnoh Ã½m
Ġzmen ou
Ġfunk ÄįnÃ©
Ġpoli tickej
Ġplo d
Ġkrv nÃ½
Ġto ur
Ġ 01
z ujÃº
ĠsÃºÄįas nÃ©ho
sti ckÃ©ho
ÅĪa ch
teÄ¾ nÃ©ho
Ġw ar
Ġzd an
ta ch
Ġro Å¾
ĠpokoÅ¾ ke
Ġin gre
Ġpo cÃŃ
Ġvie ra
ma ilu
Ġal kohol
n ove
ĠformulÃ¡ ra
Ġizra el
Ġd na
ĠÅ¾i vÃ©
Ġstre dne
ĠdÃ¡ my
ĠdodÃ¡va teÄ¾
Ġpripo jiÅ¥
ĠÅ¡tÃºdi ÃŃ
desia tych
Ġost rove
ĠprÃŃprav ky
Ġposte li
t kovÃ©
nÃº tra
Ġinforma ÄįnÃ½ch
ci onÃ¡lne
Ġeli min
Ġhlav nÃº
Ġli ve
Ġpo sa
ĠkÄ¾Ãº ÄįovÃ©
Ġsva l
slovensk Ã¡
Ġk me
loÅ¾ enie
Ġm Å¡
Ġnaj po
Ġsie tÃŃ
g et
Ġz in
ĠÃºÅ¾a snÃ½
y s
ĠÃº se
Ġpred nosÅ¥
Ġtla kom
Ġsved ÄįÃŃ
Ġkosto le
ÅĪ oval
ĠpÃŃÅ¡e m
ne dÃ¡v
Ġof f
Ġmlad Ã©
ĠdodÃ¡ vky
Ġsled ovanie
v ovÃ½
ĠdarÄįe ky
Ġroz p
Ġvysky tuje
ĠÅ¡tef an
Ġcho dia
pom oc
Ġjuni or
hy b
ĠinformÃ¡ cia
zÃ¡ kon
Ġsna ha
ĠskÃºÅ¡ ob
Ġpre Å¡la
ĠbÃ½va lÃ©ho
cio nali
ÃŃn anie
Ġza vola
Ġzabud nÃºÅ¥
nÃ¡sob ne
ĠvnÃºtor nÃ½
ĠÅ¡an ce
ka ÄįnÃ©
Ġme xi
ĠsituÃ¡ ciÃ¡ch
ĠobrÃ¡ tiÅ¥
ĠspoloÄį enstva
ĠÄįita teÄ¾ov
ĠÅ¡truktÃº ru
ĠurÄįi tÃ½
ĠprimÃ¡ tora
Äį enÃ½ch
Ġkomunik ovaÅ¥
Ġdohod nÃºÅ¥
ĠzachrÃ¡ niÅ¥
Ġ0 9
ĠrozÅ¡ÃŃ riÅ¥
Ġpre sÅ¥ah
Ġod stup
Ġve tra
Ġstra vu
Ġstrie da
Ġt anie
Ġbuda pe
Å¡ ke
Å¡ ty
Ġzna Äįkou
Ġdo dania
Ġcel kovÃ©ho
ĠsamosprÃ¡ vy
Ġdo lu
Ġs ny
ĠnÃ¡ku pu
ĠvÃ¡ ha
ĠÄįa ju
ĠsÃºkrom nÃ©
t koch
Ġandro id
Ġru mun
ĠsÃºvisia cich
ne viem
Ġsp ÃŃ
Ġleho ta
Ġt ovÃ¡
ĠdÃ´kaz om
Ġkoru p
j mu
ĠfanÃºÅ¡ikov ia
Ġpamia tky
Ġrovnom er
Ġr en
Ġby lin
ĠudrÅ¾ia vaÅ¥
Ġnak rÃº
Ġpriazni v
Ġn ud
Ġby li
Ġpotre ba
Ġzamera nÃ¡
Ġchoro ba
Ġsig nÃ¡l
Ġga b
Ġp s
ĠneprÃŃjem nÃ©
Ġpr Ã©mi
Ġnez men
Ġza t
ca jÃº
o ne
ĠzvÃ½ Å¡i
ĠnÃ¡ro dov
ni ckÃ½ch
ĠpÃ¡ ÄįiÅ¥
Ġprieme re
ve Äįer
Ġturisti ckÃ©
an osti
nÃŃ te
Ġvod ovo
ĠÄ¾ah kÃ½
Ġstre l
ti s
urÄįi te
ĠsÃºÄįas nÃ½
Ġvyjad ruje
Ġak ci
Ġdohod li
ĠtelevÃŃ zor
va lo
Ġyou tu
ĠsluÅ¾ be
Ġodtie ÅĪ
Ġvy Äįi
ĠrÃ´z nym
Ġotvor enÃ¡
ĠÄįin nosÅ¥ou
ĠmikulÃ¡ Å¡
graf ie
i v
Ġma p
hne me
ujÃºci mi
Ġingre dien
Ã© ny
slÃ¡ v
pla tok
ĠvyÅ¡ la
Ġilu strÃ¡
Ġko Ä¾a
Ġzdro ja
Ġne sti
ta sr
Ġcvi ÄįenÃŃ
ĠpoÅ¡ tou
Ġin Å¡tru
fi ce
Ġpre ruÅ¡
na Å¡e
ĠzÃ¡stup cov
ÅĪ ujÃºce
ĠzÃ¡kon nÃŃka
la ÄįnÃ©
Ġzbra nÃŃ
Ġd ani
Ġsa d
ĠvnÃŃma Å¥
ĠurÄįi tÃº
Ġtw it
ĠneznÃ¡ my
l p
Å¾a lo
Ġklu be
ĠkaÅ¾doden nÃ©
vo sÅ¥ou
ĠzÃ¡pa dnej
ĠzÃ¡ba va
ta ÄįnÃ©
Ġpo slu
Ġmla dÃ¡
Ġw hi
ĠnÃ¡ dr
Ġkri stus
ra ch
Ġspo zna
Ġdesia tich
ĠsociÃ¡lne ho
tÃŃ te
Å¡ in
Ġa li
Ġodo lnÃ©
ĠpredchÃ¡dza jÃºceho
Ġvybra nÃ©
ĠdaÅĪov Ã©ho
Ġtep lej
ĠvyuÅ¾i tÃŃm
Ġaktivi tu
sk et
Ġprija l
i zo
Ġpresved ÄįiÅ¥
ber ta
Ġbo ku
Ġzbier ky
Ġviace j
Ġani mÃ¡
Ġobraz y
Ġzosta li
Ġpan ny
ĠspoloÄį nej
pl ne
ten ej
Ġfi co
Ġposla nec
Ġfinan ÄįnÃ½
Å¾ enÃ©
de t
ĠpÃº ta
st ovi
Ġschop nÃ¡
Ġdie lov
Ġnajlep Å¡iu
Ġproce dÃº
Ġtable ty
Ġzist ÃŃte
ĠmÃ¡ ji
Ġmozo g
ĠÄįÃŃ sel
kla doch
ĠÅ¡tÃ¡t ny
ĠprinÃ¡Å¡a jÃº
Ġnebude me
ĠkrÃ¡tko dob
Ġamino ky
ĠdieÅ¥a Å¥u
Ġnez vy
Ġo pi
te le
Ġabsol vovaÅ¥
Ġnaj moder
ĠnÃ¡rod nÃ©
Ġkr mi
Ġka riet
Ġtre tia
u re
ĠdÃ´leÅ¾i tÃº
Ġpr sia
ĠtechnolÃ³gi ou
Ġvie ru
Ġo Å¡et
Ġzas vÃ¤
Ġgo lf
Äį ier
ĠuskutoÄį nil
Ġrozhodne te
ĠÄįerven ej
ĠÄįak al
vÃ½ hod
Ġzariaden ÃŃm
Ġkor Äįu
ĠuÅ¡et riÅ¥
Ġle pi
Ġdosta lo
Ġce s
ĠnÃ¡po je
Ġdom ini
Ġekonomi ky
ĠkrÃ¡t kom
Ġrovnak om
Ġkru hu
ĠhovorÃŃ me
Ġskon ÄįÃŃ
Äįa li
ale ka
ĠÄįlen mi
mys li
Ġfinan ÄįnÃ©ho
Ġkob er
Ġkona la
Ġnit rian
Ġkom pati
Ġnes chop
Ġameri ke
ĠrÃ¡ z
Ġvyz Ã½va
ĠobrÃ¡z kov
tu re
Ġjeden Ã¡
ĠpomÃ´Å¾e me
ĠprÃŃrod nÃ©ho
ĠrakÃº sku
Ġflexi bil
Ġb razÃŃ
lÃ³ gu
4 4
ĠbÃ½ vania
Ġinvest ovaÅ¥
Ġa zda
ĠeurÃ³p sky
Ġi stÃŃ
Ġporov nÃ¡va
Ġneuveri teÄ¾ne
Ġnasled uje
Ġzo znÃ¡mi
ĠÄįaro dej
Ġpreh rÃ¡
r ni
Ġpe zin
Ġpre trvÃ¡
Ġpod pred
ĠÅ¡ampi onÃ¡
Ġho sti
Ġvytvor enÃ½
Ġva Å¡ou
ĠnÃ¡z vu
3 1
ĠnÃ¡vÅ¡te va
Ġdu na
Ġma ga
Ġpo tÃ¡
ĠÅ¡ab lÃ³
Ġg lu
Ġper spek
Ġverej nom
Ġpredsta vy
v enÃ©
Ġzdra vÃŃ
di fi
ĠvÃ½ro Äįie
Ġu ÄįÃŃ
ĠÃº pravou
ĠkrÃ¡s nu
f inÃ¡le
z ovanÃ½
Ġsen zor
Å¡ nej
Ġcel Ã½m
mo j
Å¡ pi
Äį nÃŃk
ma tickÃ½ch
Ġsch Ã´
Ġsil nÃ¡
Ġtrans ak
ĠÅ¡ tip
bo x
ĠreklamÃ¡ ciu
Ġparame trami
Ġcen ovo
ĠdokÃ¡Å¾e me
ĠÅ¾iv nost
k de
Ġpovz bu
poÄį et
ce lo
ĠvÃ½ no
Ġkame ry
Ġchy b
ĠboÅ¾ie ho
rÃŃ n
h ania
aho jte
Ġdlh ej
Ġo pust
Ġpod klad
Ġkom ory
Ġoptim Ã¡lne
ĠkancelÃ¡ ria
ĠsluÅ¾ bÃ¡ch
Ġu zn
Ġdefini tÃŃvne
liz uje
ÃŃ nu
Ġre cyk
Ġrozhovo re
201 1
ĠzaslÃº Å¾i
ĠtrÃ¡ p
rozu mi
ĠnÃ¡ro Äįnej
ĠbudÃº ceho
Äį ujÃº
Ġdo pad
ĠÃº tva
Ġu Å¡i
ĠvÃ½znam nÃ½ch
Ġreme sel
z Ã½m
Ġpohy be
Ġtre Å¥om
Ġje s
pu stÃŃ
Ġg er
Ġtr vania
Ġko nÃŃ
Ġtalian sku
Ġse dÃŃ
Ġla tin
Ġameri ckÃ½
ni Äįku
Ġdia gn
tu Ä¾
Ġpodoz ri
ti kov
Ġnavr hnutÃ©
formÃ¡ cie
ĠÅ¡kol skÃ½ch
ĠsÃº h
za r
z ky
ĠspoÄ¾ah livo
Ġsub jekt
bo lo
ĠÅ¡ Ã¡l
Ġhra nicu
Ġk rem
Ġfar mÃ¡
ĠnÃ¡dher nÃ½
Ġmoj ÃŃm
Ġh rob
nÃŃcke ho
Ġniektor Ã½
ĠsÃºbo j
ĠreÅ¾i me
Ġchr bÃ¡t
ĠnavÅ¡ tÃŃv
Ġautor om
k ovali
Ġod Å¡tart
Ġle ktor
Ġnajk vali
Ġpres nÃ½
ĠzÃ¡leÅ¾ito sÅ¥
Ġpri ra
ĠkombinÃ¡ ciu
ĠpÃ´Å¾i Äįku
Ġmoji m
Ġob medzi
ĠnÃ¡ de
ĠreÅ¡tau rÃ¡cia
Ġtra Å¥
pa la
ĠtÃŃm y
zd ro
Ġter m
ĠvÃ½hod nÃ©
ĠslÃº cha
Ġjed Ã¡
Ġh no
Ġop en
ĠnÃ¡Å¡ mu
Ġaktu Ã¡lny
Ġkombin ovaÅ¥
Ġapli kovaÅ¥
Ġh na
Ġpi lie
d nom
st nÃ©ho
Ġpremi Ã©r
ĠskÃ³ re
Ġtajom stvo
Ġp Ã½
Ġja ck
Ġumel cov
ĠvÃ¡ Å¾i
Ġkon taj
Ġprija li
ĠvÃ½bor nÃ¡
Ġluxu s
ĠznÃ¡ mky
Ġkape la
Ġu jsÅ¥
Ġameri ckej
Ġne by
ĠÅ¾i l
Ġfil ter
Ġplo dy
Ġnaj sil
ĠkrÃ¡ sa
Ġzob er
Ġe mail
Äįi ka
Ġjem nÃ½
Ġhe slo
Ġadre sy
ĠstratÃ© gie
Ġklasi ckÃ½ch
te da
ĠÃºsi lie
ĠÅ¡ ar
Ġexklu zÃŃv
Ġkontro lou
Ġla di
Ġz dalo
ĠÄįÃŃ ne
ĠkrÃŃ dla
c la
Ġhu sto
Ġbalk Ã³n
ĠstÃ¡va jÃº
Ġodo hrÃ¡va
Ġmo sli
Ġposta vili
Ġo mÃ¡
Ġza dÃ¡
sah ujÃº
Ġpredsta vil
Ġke f
Ġru kami
ĠvÃ½cho de
Ġne da
na jte
Ġprispie Å¥
Ġe rek
Ġta sr
3 4
ĠÄ¾ud skÃ½
mailov Ãº
lÃ¡ k
f Ã¡
ĠvesmÃŃ r
Ġpo hÄ¾adom
li s
ĠtelefÃ³n ne
ta rt
ĠzÃ¡ slu
Ġpr s
Ġzelen Ã©
ĠcÃŃ tila
o pa
Ġcen ou
Ġpoze rÃ¡
Ġmaxim Ã¡lnu
Ġprena sled
Ġs ob
ĠhÃ¡ dam
Äįi ky
Ġbene fi
Ġnena chÃ¡dza
Ġvy d
Ġpozd ÄºÅ¾
Ġuk ry
Ġne t
Ġte Ã³ri
Ġp ier
Ġrozhod uje
Ġprav dou
Ġcent rÃ¡
ĠprÃŃsluÅ¡ nÃ©
Ġo ranÅ¾
Ġpl nÃŃ
Ġchu tÃŃ
prÃ¡ ve
Ġelektri ckÃ©
ĠuÅ¾ÃŃ vanie
ĠÄįÃŃt anÃŃ
Ġrakov iny
Ġzmen ila
du jte
ĠÅ¡Å¥ast nÃ½
Ġkomplex nÃ©
m ovÃ©
Ġpriprav enÃŃ
Ġpoza dÃŃ
Ġpra vÃ½
ĠdÃ´ ver
Ġide Ã¡lnym
ĠlÃŃ stky
ĠtÃº Å¾i
Ġle Å¾ia
nejÅ¡ÃŃ mi
Ġzm lÃº
Ġmo hu
Ġzmy slu
ĠÃºspeÅ¡ nÃ©
Ġdostup nÃ¡
Ġuspo ko
Ġosob nej
Ġde mon
k g
ĠÃº raz
mov Ã½
ĠnajvÃ¤Äį Å¡ia
Ġ4 6
Ġna tÃ¡
Ġlop tu
ĠfolklÃ³ r
ĠÄį u
ĠÄįier no
ĠÅ¾ ene
vy so
Ġrom Ã¡n
Ġposkyt ujeme
Ġla i
ĠnÃŃz ka
po treb
Ġdlh Ã½ch
Ġnesta ÄįÃŃ
Ġbran kÃ¡
Ġpre ru
ĠprÃŃ sne
lÃŃ c
Ġta kou
Ġobjek ty
ĠÃºsme vom
Ġprofesi onÃ¡
Ġau dio
Ġstaveb nÃ½
Ġvoj na
Ġmar ci
vi u
ove c
liz ovaÅ¥
ĠzmlÃº v
Ġ200 1
Ġprevo dov
Ġpoplat kov
Ġmob ili
Ġ8 5
Ġzdravo tnÃ©ho
Ġpotla Äį
Ġch ri
Ġkapaci tou
ĠpokoÅ¾ ka
Ġsie Å¥a
Ġnech cÃº
ĠkonkrÃ©t nych
Ġu Å¾iÅ¥
Ġlac nejÅ¡ie
Ġpo Äıme
Ġjed inou
Ġo rch
Ġinter va
n s
ĠprÃŃjem nÃº
ĠvystÃºp enia
ĠnÃ¡rod nÃ½
Ġma c
Ġkon gre
ĠmÃ¡ j
Ġdruh Ã½ch
ma la
Ġobja s
Ġsam Ã©ho
Ġfotograf ia
ĠzÄ¾a vu
Ġobo znÃ¡mi
ĠvÃ½vo ji
Ġded in
Ġvy chutnÃ¡
ĠdievÄįa t
ĠpÃ´vod nÃ©
Ġotvo ril
Ġhrd inov
Ġminu lom
Ġpodrob nosti
ĠprÃŃsluÅ¡ nÃŃkov
ĠrozÅ¡ÃŃ renie
Ġporovn anie
kov e
m ana
Ġbul har
Ġbm w
Ġzvu ku
Ġcent rom
vr cho
Ġnajnov Å¡ÃŃch
f r
Ġop lo
Ġnedosta tky
Ġtretie ho
ĠprÃŃbe hov
Ġde bu
Ġpodpo re
Ġand re
ĠnajvÃ¤Äį Å¡iu
Ġpo pro
Ġbez problÃ©
ĠrÃ¡ na
Ġtypi ckÃ©
ĠmedzinÃ¡rod nÃ½
Ġmimo chodom
ĠsprÃ¡v na
Å¾ ou
Ġte sty
Ġri sk
Ġsc Ã©ne
ĠpÃ´sob nosti
Ġnajkraj Å¡ie
Ġodkaz y
Ġobjav ujÃº
ovateÄ¾ nÃ©
Ġskup in
t enÃŃm
ĠsÃºÄįas nÃ½ch
lov ou
rÃº n
ele kt
Ġspo jiÅ¥
Ġrovnak Ã½m
Ġma sÃŃv
Ġ; )
ĠzÃ¡sa d
Ġf al
Ġdesia tok
Ġodmie ta
ĠmuÅ¾ om
ĠnÃ¡ sil
Ġa vi
Ġu Äįenie
Ġtex tov
h ry
Ġrovnak Ãº
ĠvÃ½nimo ÄįnÃ©
ĠnÃ¡ku pe
ĠÄįe skÃ½
Ġbez prostre
Ġpar kovanie
Ġfinan ÄįnÃº
t ovali
ran tov
ĠprÃŃ chod
Ġhrd in
Ġnasledu jÃºci
ĠÅ¡portov Ã½
Ġnev hod
Ġcest ovaÅ¥
Ġuveden ej
ĠdostÃ¡va jÃº
ĠvyrÃ¡ba jÃº
Ġtranspar ent
ĠmoÅ¾ nÃ½
ĠspÃ´sob mi
Ġpu l
Ġ lia
ĠvÃ½ slov
Ġspo ji
Ġtalian ska
Ġa te
ĠprÃ¡v neho
ĠvÃ½rob covia
Ġro bila
Ġorigin Ã¡lny
Ġne rez
Ġwi fi
ĠnavÅ¡tÃŃ vili
Ġspon zor
Ġdopln kom
mysle l
n da
Ġpr enie
Ġne tr
ĠdÃ¡va m
ĠkandidÃ¡ tov
s mer
Ġsp Ã¡lne
Ġzna Äį
Ġna la
Ġpod lieha
Ġzla tÃ©
ĠprofesionÃ¡l nych
Ġpara dox
d va
Ġin sta
ĠpokraÄį oval
ĠvyhÄ¾a daÅ¥
tÃŃ vou
Ġd ÃŃ
Ġa do
Ġkonkuren cie
Ġmajstrov stvÃ¡
Ġpod anie
Ġzu bov
Ġi v
Ġkole ga
Ġroz sud
Ġan to
Ġpredstav enie
Ġse dieÅ¥
ĠdodÃ¡va teÄ¾ov
Ġpla tnÃ©
kÃ¡ ciÃŃ
Ġnev in
Ġkonferen cii
vÃ¡ m
Ġpre di
Ġh rom
Ġpolicaj nÃ©ho
Ġpre p
Ġpreve denia
tÃ¡ ciou
pra vo
ob raz
Ġcest nej
Ġak re
ĠtrenÄįÃŃ n
si c
Ġin du
4 9
Ġka mo
Ġz lÃ¡
Ä¾a vo
Ġstre chy
sto ch
Ġpor tu
Ġnakup ovaÅ¥
Ã ¨
Ġz de
s nu
Ġve ty
Ġzamestn anie
Ġot com
Ġmo sk
sko bystri
vi te
Ġvia ckrÃ¡t
Ġdesi gn
prÃ¡ zd
Ġneuve dom
Ġpre bra
Ġse ktor
ĠprÃŃsluÅ¡ nÃ©ho
ĠtisÃŃ ce
Ġdo danie
ĠprÃŃj my
Ġpek nÃ¡
Ġst ene
ci Ã¡lnym
Ġmiest neho
no r
Ġy or
cha li
Ġky su
ĠdesaÅ¥ roÄįia
5 5
ĠprÃ¡zd niny
Ġvojensk ej
Ġzach ovaÅ¥
Ġcud zie
v na
Ġvznik ne
ĠzamestnÃ¡va teÄ¾a
ti ckou
Ġza vÃ¡dza
ĠmanÅ¾el ka
c Ã©
Ġko Å¾a
Ġd vd
ĠspÃ´sob e
Ġvod nÃ½ch
ĠnÃ¡poj ov
Ġu ÄįenÃŃ
l la
Ġpri znaÅ¥
ĠvÃ½z vu
Ġmikro f
ch ia
Ġdo klady
200 8
Ġbran kÃ¡r
ĠzÃ¡klad nÃ½m
Ġpre klada
Ġd Ã©
Ġpostup u
Ġameri ky
Ġp un
ĠregistrÃ¡ cia
Ġpok le
Ġspotre by
ĠÄįaso pisu
Ġtra gi
Ġnechce la
ĠbezpeÄįnost nÃ½ch
Ġnes pra
Ġzim nÃ½ch
ĠprijÃŃma Å¥
Ġvide a
Ġnes mÃº
Ġklien ti
ĠÅ¡p ina
Ġstred nÃ©
Ġvie dli
ĠÃºÄįin kov
d Å¾
Ġva len
ĠpoÄ¾ ska
g Ãº
ĠvyskÃºÅ¡a jte
ĠoÅ¡etr enie
Ġobja viÅ¥
ho da
Ġci rku
ĠvrÃ¡ tili
Ġalbu mu
je ho
Ġopti mali
ĠvzÃ¡jom ne
Ġaktu Ã¡lnej
ĠneÄįi sto
i stiÅ¥
Äı aleka
k rov
Ġch lieb
Ġrevo lu
ĠuskutoÄį nilo
Ġvra vÃŃ
sov Ã©ho
Ġslad kÃ©
Ġe vid
Ġus mer
Ġodo siela
ĠkonkrÃ©t ny
Ġmi lÃ©
Ġmiro slav
Äº ÅĪ
ĠuÅ¾ÃŃva teÄ¾a
Ġkontro lovaÅ¥
ĠÅ¾ u
Ġdrah Ã©
Ġod vÃ¡Å¾
ensk Ã½
ĠznÃ¡ m
Ġim pu
ĠzÃŃsk anÃ©
Äįi kov
Ġpri vÃŃ
ĠuÄįi telia
ĠÄįÃŃta la
Ġne ut
Ġod le
spo ria
Ġko no
ĠspoloÄį nÃ½ch
Ġrekla mu
ĠpohÃ¡ ra
Ġki lo
Ġgu Ä¾
Ġvysvetli l
Ġob lÃº
vÅ¡et ko
Ġnaj niÅ¾
Ġzara diÅ¥
by tok
Ġtradi ÄįnÃ½ch
ĠvyÅ¡ Å¡ÃŃch
Ġzdravo tnÃ½
Ġde le
ĠreÅ¡tau rÃ¡cii
ĠregistrÃ¡ cie
ĠvoÄ¾ nÃ½ch
Ġu mÃ½
g Ã¡n
Ġokraj i
ĠvÃ½cho di
Ġrefle x
ĠvyuÅ¾ÃŃ vanie
Ġjednotliv cov
ĠnÃ¡rod nÃ½ch
za i
ĠobÄį anom
Ã³ zne
t lo
Ġocho tnÃŃ
Ġkontro le
Ġpozo ru
Ġmarket ingu
Ġkoncep t
Ġfinan cie
Ġ4 2
ĠsÃºstre diÅ¥
Ġpetr Å¾al
Ġvynika jÃº
ĠprÃŃspe vkov
ĠvystÃºp enie
Ġdet skÃ¡
Ġk ine
Ġdokumen tu
ĠsituÃ¡ ciÃŃ
Ġs d
Ġvybe rÃ¡
ch er
pusti li
Ġmo nt
Ġvy tr
ĠsÃŃ dla
kÃº piÅ¥
Ġvytvo rila
ĠÅ¡pecifi ckÃ©
Ġpredaj ni
200 9
ĠstÃ¡ li
Ġimple men
ĠkomentÃ¡ re
Ġbonu s
Ġprinie sli
Ġpodob u
Ġpredaj ne
Ġsez Ã³na
lÃ³gi i
Ġpripra vil
Å¾ ujÃº
Ġry t
ĠchrÃ¡n enÃ©
kÃ¡ cii
Ġvybud ovaÅ¥
4 6
Ġmilov nÃŃkov
Ġstre Ä¾
Ġext rÃ©
Ġod dy
Ġvodi Äįa
Ġdo ra
sov i
Ġli ge
spo dÃ¡
Ġkontak ty
Ġan ga
ĠorganizÃ¡ tori
ĠdokÃ¡za la
Ġspom enÃºÅ¥
ĠgenerÃ¡l ny
Ġbu b
ĠvÃ½sky t
ĠzÃ¡klad nÃº
Ġbezod kladne
Ã´d ze
Ġtrna va
ĠÃº vode
ĠtrÃ¡ pi
Ġzrej mÃ©
Ġdigit Ã¡lne
p to
vy sla
ĠvÃ½le ty
van Ãº
Ġba sket
hov ej
ĠspoloÄįensk Ã½ch
ĠvÃ½ mena
Ġsez Ã³n
Ġsam su
ĠvÃ½ho du
Ġma rek
ĠvÃ´ ÅĪou
Ġro dÃ¡
Ġmi la
Ġpresa dz
ĠÅ¾ivo ty
Ġsna Å¾ila
Ġza z
kÃ¡za la
Ġn Ã´h
ch la
ran t
ĠpÃ¤ tnÃ¡
ĠblÃŃzky ch
Ġpoci Å¥
Ġzamestnan com
Ġnoteboo kov
Ġkan a
Ġkata lÃ³g
ĠarchitektÃº ry
Ġrozme rov
Ġm rav
chov Ã¡vaÅ¥
Ġtrie da
ĠproblÃ© moch
Ġza volaÅ¥
Ġtla Äįe
Ġlokali ta
pla y
Ġi so
ĠdÃ´leÅ¾i tÃ½m
Ġj ak
Ġfak tor
Ġfo nd
Ġpok les
ĠÅ¡k vr
Ġvy spe
ĠdodÃ¡va teÄ¾a
Ġvy vo
Ġpla ch
Ġopa t
Ġla n
Ġo hlÃ¡
Ġpreh rÃ¡va
Ġdej iny
ĠprÃ¡zd nin
Ġob Ã¡l
ĠÃºÄįin ne
ĠkÃºpi l
Ġvy stre
Ġnap ÄºÅĪa
Ġprirodz enÃ½
ĠsamosprÃ¡v neho
ĠpovaÅ¾ ujem
Ã³ mu
ri um
dov Ãº
Ġvlast nosÅ¥ami
Ġzob raÅ¥
ĠzloÄį in
Ġm p
ĠtÃŃm ov
ĠpochÃ¡dza jÃº
Ġpozna jÃº
ĠpÄ¾Ãº c
Ġsmer nice
ĠdivÃ¡ ci
Ġpa lu
Å¡ tia
ĠÄįerst vÃ©
ĠniÄį ÃŃm
rÃ¡ rne
ĠkÃ¡ v
Ġli stu
Ġmil ovaÅ¥
k ta
Ġvy sla
Ġz Äıaleka
Ġzobraz uje
Ġto poÄ¾
ĠzÃ¡ru ka
c ar
Ġro bert
Ġpripra vila
Ġodbor nÃº
Ġve rÃŃ
Ġto xi
Ġsne h
Ġju bi
Ġklasi ckej
Ġdiplom a
Ġsled uje
Ġak nÃ©
Ġprekona Å¥
ÄįÃŃ ka
Ġarchite kto
Ġzbra ÅĪ
ĠznÃ¡me j
ĠÅ¾i jeme
ĠnÃ¡dob y
Ġodva hu
Ġcho di
Ġve te
ĠkrÃ¡s nej
Ġneod porÃºÄįa
Ġbi t
Ġzamestn ania
ko lo
ÃŃ naÅ¥
Ġmaj stra
Ġiz bÃ¡ch
t ova
st li
Äįa se
ĠpoÅ¡ ty
ĠbalÃŃ k
ĠzÃºÄįast nilo
Ġs z
Ġsty ku
ĠpochvÃ¡ liÅ¥
Ġrodi Äįmi
Ġoc eni
ĠkÄº bov
Ġza Å¾i
mati ka
Ġpro ro
v enie
Ġsk rin
Ġsve to
Ġprepoj enie
Ã´ ch
Ġhre be
Ġnaj rÃ´z
Ġdet stva
Ġpochop enie
Ġkame ÅĪa
Ġpokro Äįi
Ġmobil nÃ½ch
Ġrecep ty
Ġz daÅ¥
Ġnie kam
ĠÄįaka li
Ġmo le
ĠmuÅ¾ stvo
ni kom
Ġpie seÅĪ
ĠhosÅ¥ om
Ġhovo rili
ĠsÃºÄįas nÃ©
ĠmoÅ¾ nÃ¡
6 7
ĠsÃºkrom nÃ½ch
Ġka sÃŃ
Ġpoby ty
ĠorganizÃ¡ tor
Ġpolicaj ti
Ġzaob sta
Ġb b
pa de
ĠÄ¾ah kÃ¡
ĠinÅ¡titÃº ciÃŃ
Ġinforma ÄįnÃ©ho
Ġover te
Ġpla gÃ¡
Ġcen time
ĠzÃ¡ kro
sta li
Ġsta vaÅ¥
Ġpod pÃŃs
Ġma Äįky
Ġme ga
ce u
Ġsch va
Ġprv kami
Ġces nak
Ġo tvÃ¡
ĠvlÃ¡ d
Ġro bu
Ġpredpis mi
me sa
Ġchud nutie
Ġha m
Ġdia be
Ġu n
Ġe dÃŃ
Ġbezpla tne
ĠÅ¡ ou
Ġnadob Ãº
Ġvy t
ĠvypoÄį u
Ġpre bu
ĠnahrÃ¡ dza
s enÃ½
Ġu chy
Ġte bou
an g
Ġm g
st nÃ½m
3 8
Ġzosta l
Ġkro kov
o o
Ġpri hlas
Ġkla m
Ġpostav enÃ¡
ĠzÃ¡hra da
Ġpo stie
Ġfyzi cky
ĠnÃ¡me stie
Ġpriesku mu
Ġako nÃ¡hle
ĠÃºÄįin nosti
Ġbron z
ĠchvÃŃ Ä¾a
Ġob vo
Ġden nÃŃk
ne ss
s z
ĠspÃ´sob ujÃº
/ .
Ġh nie
Ġjanu Ã¡ri
Ġpamia tok
ĠlÃŃ stok
Ġumele ckÃ©
Ġ Ã©
Ġh Ã´r
ĠkombinÃ¡ cie
naj lep
ĠÅ¡tÃ½ lom
ĠzÃ¡vi s
ĠsprÃŃ jem
Ġodmen u
ĠvÅ¡et kÃ©mu
Ġseni orov
ĠÄįÃŃ sle
ha bili
Ġvod nÃ©
ĠpredÃ¡va Å¥
Ġsk rom
Ġur ÄįÃŃ
Ġvydava teÄ¾
ha la
pov ie
Ġkon fi
ĠÅ¡ko lenia
Ġos n
ĠtretÃŃ ch
Ġpri dajte
Ġzim nÃ©
Ġpotreb nÃº
Ġza re
ĠukÃ¡za la
ĠmÃ© dia
ĠdruÅ¾ stvo
Ġna Äįo
Å¾ nej
Ġuprav enÃ©
ĠprednÃ¡ Å¡ky
Ġko alÃŃ
Ġcho rob
Ġvyba viÅ¥
ĠpoÅ¡ko deniu
Ġpri vÃŃta
Ġfunk cii
Ġnespo koj
Ġba bi
vie dla
Å¡ tu
b r
ĠriaditeÄ¾ ka
Ġstabili tu
Ġj i
Ġli trov
Ġin zer
ĠvÃ½sta vu
ĠÅ¡tuden tom
ĠÅ¾ enÃ¡m
Ġposlu chÃ¡
ĠkaÅ¾do pÃ¡dne
Ġstani ca
Ġkvali tnÃº
Ġmaxim Ã¡lny
hlia dnu
Ġbiele ho
anov i
nie sol
Ġfunk ÄįnosÅ¥
Ġhudob nÃ©
Ġvyp lÃ¡
nu s
Ġle se
Ġpot ia
Ġtla ÄįÃŃ
ĠkÃºpe le
ÅĪ ho
Ġvy hla
Ġhovor kyÅĪa
Ġk Ã¡va
Ġpresved ÄįenÃ½
na la
n ing
Ġnepo sky
Ġposta rÃ¡
Ġolej om
Ġpoliti ku
ĠtÃ½Å¾d ÅĪoch
Ġku ku
Ġkr vÃ¡
Ġnepa mÃ¤
z vu
Ġvo ja
ma rt
Ġstanovi sko
ĠvÃ½men y
ĠformÃ¡ te
Ġgene rÃ¡cia
tia hnuÅ¥
ĠpomÃ´ c
b en
Ġprak tickÃ½
vr h
Ġkvali tnÃ¡
Ġprinie sla
ĠnÃ¡ hle
he ÅĪ
Ġsie dmi
ĠÅ¡portov Ã©ho
Ġpostup ovaÅ¥
Ġnesta lo
ĠpoÄ¾ sku
ĠÄįia st
Ġino kedy
ĠtabuÄ¾ ke
Ġodmen y
ĠinformÃ¡ cii
Ġstar ove
Å¾ ovaÅ¥
ĠÄįe skÃ¡
Ġostr ova
f Ã©r
ĠvÃ½z va
au to
ensk ej
Ġpe Äįi
ĠpÃ¡ Äįilo
Ġvzor om
Ġhere c
Ġpri pev
Ġpra vo
Ġpra me
Ġokoli tÃ½ch
nov Ã½m
Ġuk rÃ½va
st reb
Ġsymbo lom
ĠopÃ¤tov ne
Ġfar bami
ĠvlÃ¡k na
Ġme rania
ĠÄįÃŃ slom
ĠÄ¾ud ovej
ĠmÃ´ Å¾te
ĠprÃŃ stav
Ġtu k
p ku
re Å¡
tÃŃv nymi
ĠÃºÄįin ku
Ġv Åķ
ĠÃº Ä¾a
Ġatrak ciÃŃ
Ġvyrov naÅ¥
ĠblÃŃ Å¾ia
Ġkontak tnÃ©
Ġsrd com
ĠnajÃº speÅ¡
Ġzame ranÃŃm
tÃ½ Å¾
Ġnove mbri
Ġnejak Ã½ch
Ġcel kovÃº
Ġslov om
d Ã½m
Ġyoutu be
200 4
ĠareÃ¡ lu
Ġo rav
sÃŃ d
Ġru skej
p Ã´
ĠrozprÃ¡v ky
Ġposkyt nutÃ©
Ġdo ÄįÃŃta
ĠprÃŃro du
ĠznÃ¡me ho
ĠvnÃºtor nÃ½ch
Ġna hlÃ¡
Ġfla sh
ĠminerÃ¡ lov
t kovej
Äįin u
ĠzabezpeÄį ujÃº
Ġfyzi ckÃ½ch
Ġdisku sia
Ġkame ra
Ġobec nÃ©ho
Ġtrom i
Ġstani ci
Ġza loÅ¾il
ĠproblÃ© mami
Ġmaji teÄ¾ov
Ġprv kom
Ġcest ujÃºcich
ho spodÃ¡r
Ġu menÃŃ
Ġvy dania
Ġzi mu
Ġhe b
Ġgro up
ĠnapÃ¤ tia
ĠstÃ¡ lo
Ġpoliti ke
spo lu
ĠhÄ¾a danie
Ġpredaj ca
Ġk van
Ġvy jde
ĠsÃº roden
g or
Ġskon Äįili
ĠÅ¡kol skej
ĠhÄ¾a dali
Ġfak tory
enÃ© mu
s et
Ġleti sko
t ani
ro di
ĠÅ¥aÅ¾ kÃ½ch
Ġada m
st Ã½
Ġle ten
Ġko rÃºn
ĠvnÃºtor nÃ©ho
Ġstaveb nÃ©ho
Ġodovz daÅ¥
Ġsve tu
sie l
kov anÃŃm
ni Äį
Ġpopu lÃ¡cie
ĠÄ¾Ãº to
Ġu t
ĠvyvolÃ¡ va
ĠrezervÃ¡ cie
3 9
Ġsu v
Ġsvia tky
an och
ĠprÃŃ sa
Ġparla ment
Ġinteri Ã©ri
k tora
ĠveÄ¾ kÃ½mi
ĠbrÃ¡ ni
Ġte lom
Ġsvet lÃ¡
Ġre g
Ġnielen Å¾e
ĠdokÃ¡Å¾e te
ku m
Ġochran nÃ©
r ske
Ġnom in
men tov
ĠnajrÃ½ch lejÅ¡ie
x a
le bo
Ġmys lenie
Ġspre vÃ¡dz
ta ri
ĠrakÃº ska
nÃŃ me
Ġdokumen tÃ¡cie
za ch
t nych
Ġkliknu tÃŃm
ĠmaÄıar sku
c in
Ġslu Å¡
Ġh lo
Ġpri d
Ġotvo rili
Ġdefin ÃŃ
Ġodol nÃ½
Ã¡ ciu
Ġstra ta
ĠmotÃŃv om
Ġvak cÃŃ
Ġtra te
Ġpreja vy
Ġtri dsaÅ¥
Ġver nost
Ġga rÃ¡Å¾
Ġspoj enÃ½
Ġponu kou
ĠtÃ½ka jÃº
ĠvÅ¡ i
Ġro ÄįnÃ©
Ġvi diteÄ¾nÃ©
ĠniÅ¾ Å¡ia
Ġtele snej
Ġpat ril
Ġroz tr
Ġstrie Ä¾a
ĠkÄ¾ÃºÄįov Ã½ch
Ġmod rÃ¡
Ġ7 00
ĠmetÃ³ d
sta vi
Ġzelen ej
sta ro
l b
Ġkon Äįa
Ġtrest nÃ©ho
Ġka mie
Ġvo lan
Ġjedine ÄįnÃº
Ġnepria teÄ¾
sho py
Ġdele gÃ¡
ĠzÃ¡Å¾i tkov
Ä¾ud ia
Ġveli teÄ¾
Ġfyzi k
zo nt
ĠblÃŃ Å¾i
Ġstoli Äįky
Ġorie n
da nej
Ġsyn dr
Ġskup inou
Ġme dia
Ġop Ã½taÅ¥
sp om
Ġare Ã¡l
Ġdu Å¡a
ĠÄįaka la
Ġmi si
Ġne pove
Ġosobi tne
chce m
ĠodporÃºÄį ania
Ġpre fe
ĠzÃ¡ujem cov
ĠvÃ´ le
te o
cÃŃ mi
Ġneza ujÃŃma
ĠpÃŃs men
t her
ĠzvyÅ¡ ujÃº
bi lo
ĠkategÃ³ri Ã¡ch
ĠoktÃ³ bri
Ġprezent ovaÅ¥
Ġparti zÃ¡
ĠdÃ¡ n
Ġsi lne
Ġsn p
Ġu c
Ġobrazov ky
Ġnevy hov
Ġvy mie
Ġkontex te
Ġplat nosÅ¥
ni ky
Ġmest skÃ½ch
ÅĪ ovÃ©
Ġar ci
ĠdediÄį stva
Ġu sil
Ġubyt ovacom
Ġsy mp
lu jte
ĠspÃ´sob il
Ġc al
Ġsp Ã½taÅ¥
Ġrelax a
Ġneme ckej
Ġka l
Ġpr ste
ĠnajÄįa stej
Ġhlb Å¡ie
Ġof fice
sle dne
ĠuskutoÄį niÅ¥
Ġpre daÅ¥
Ġst ien
li Äįky
t Ã¡l
ĠzÃ¡ ho
ĠvykonÃ¡va jÃº
ve lo
ĠvykonÃ¡ vanie
ĠdiaÄ¾ ku
Ġute Äįen
ĠvÃ½da vkov
Ä¾ ovanÃŃ
Ġdoho du
Ġspo rt
ĠÅ¡ la
Ġnov iny
ĠsvÃ¤ tej
Ġa ra
b ÃŃn
Ġanti bio
Ġnezi sk
Å¾ nÃ½
Ġpre ÄįÃŃt
ty p
cvi Äį
Ġpoz rel
Ġtep lÃ©
c ovanie
ĠprÃŃ ru
Ġz rÃº
vÃŃ r
n ne
ĠbeÅ¾ nÃ©ho
Ġosla vy
Ġbicy kel
Ġinter na
ĠtechnolÃ³ giu
Ġpohla v
Ġpostup ov
ĠzavÃ¤z uje
ĠÅ¡kol skom
Ġkomple tnÃ©
t ujeme
Ġposil ÅĪuje
Äį nejÅ¡ie
Ġcvi ÄįiÅ¥
Ġne ja
Ġreprezent an
Ġsto l
Ġneo prÃ¡v
ĠvladimÃŃ r
Ġr enom
ĠprimÃ¡ rne
li ÃŃ
Ġzo skup
ob a
Ġpriestor om
Ġpozem kov
Ġstra tu
ĠrekonÅ¡truk cie
Ġjednoduch Ãº
ĠplanÃ© ty
Ġchrb ta
Ġna ruÅ¡
Ġg la
ĠnebezpeÄį enstvo
Ġsurov iny
Ġzna Äįke
ĠvyrÃ¡b anÃ©
Ġs kÃ¡
sta j
Ġnavr hnutÃ½
le ÅĪ
Ġkontak te
ĠveÄ¾ vysla
ĠzÃ¡sob y
Ġpa v
ĠpridÃ¡ me
ĠÃº prave
Ġslovensk ÃŃ
ĠhÄ¾adÃ¡ me
ro l
ĠÅ¡tÃ¡ tom
Ġyor ku
ĠpÃŃsom nej
f ran
Ġkomu nÃ¡l
Ġmatra c
e ster
ĠÃº do
ĠkamarÃ¡ tov
Ġaktivi ta
Ġpovrch om
Ġdlhodob Ã©
Ġdu e
beh nÃºÅ¥
Ġpostie Ä¾
Ġu Äįenia
ĠbrÃ¡ niÅ¥
Ġporu Å¡enie
Ġv streb
Ġre Å¥a
Ġme lÃ³
Ġpolo hu
Å¡ anie
Å¡ enÃ¡
Ġstanov enÃ©
nÃ¡ hÄ¾a
men al
wa y
Ġroz mie
ĠakadÃ© mie
Ġneo do
Äį ak
Ġnepo cho
Ġpodni kov
ra di
ĠÅ¡t enia
Ġcha te
ĠnÃ¡m or
ĠpoÅ¾e hn
ĠpokÃº Å¡a
vz hÄ¾adom
Ġprie mysle
Ġhra nÃŃc
ĠprÃŃ nos
b Ã¡n
Ġhyd rat
hÄ¾a de
ĠvyuÅ¾i te
ĠvyÅ¡ lo
ÅĻ ÃŃ
Ġ20 20
Ġmaji telia
Ġnov inÃ¡r
ĠaprÃŃ li
ina li
Ġposta vil
ĠpomÃ¡ha li
Ġelektroni ckÃ©ho
ĠvÃ½znam nÃ½
Ġmoder nÃ©ho
Ġven ujÃº
Ġskve lÃ½m
3 7
Ġobja vovaÅ¥
Ġopo zÃŃ
vÃ¤Äį Å¡ina
Ġta tra
Ġnajhor Å¡ie
Ġz rozumi
Ġupozor ÅĪuje
Ġe rgo
Ġma sÃŃ
ĠrakÃº sko
Ġpre sÃº
Ġro hu
ĠlÃŃ nie
Ġen zÃ½m
Ġz vi
Ġspo rov
ĠurÄįi tej
Ġposkyt ovateÄ¾
Ġpohyb ovaÅ¥
Ġtova rom
ĠdneÅ¡ nom
bo la
Ġobo znÃ¡
Ġelektroni ckÃ½ch
Ġvyhra li
Ġv pred
Ġvyjadr enie
Ġinde x
ĠuÅ¾ÃŃ vania
Ġzvy kne
Ġopti mi
ĠÃºspe chy
6 5
Ġtre tÃŃm
Ġpracov nom
Ġri tu
Ġsamosta tnÃ½
Ġokol nosti
ĠÄį arov
ri ka
Ġpla ti
ĠÃºra dy
Ġi stÃº
Ġbre hu
za tiaÄ¾
fek tÃŃv
Ġko tÃº
Ġko lÃ³
Ġte pe
Ġr Ã³mov
Ġpa to
Ġlep Å¡ia
Ġd anÃº
Ġne up
ĠvÅ¡e li
Ġpredpi sy
ĠÄįa stÃ©
Ġdlh Å¡ÃŃ
9 5
Ġg ril
ĠnÃŃzky ch
Ġzuz ana
Ġz boÅ¾
t kÃ¡ch
nÃŃc ka
Ġfak tÃºry
ĠoznÃ¡ mil
Ġt ria
Ġatrak cie
Ġvyhra dzuje
e e
Ġstu den
nÃ¡ sÅ¥
n kom
ĠveÄ¾ko no
Ġzahra Å¥
r kou
Ġkup ovaÅ¥
Ġinteri Ã©
Ġnah rÃ¡v
ĠprÃŃspe v
Ġpoliti kov
ktor ÃŃ
nu tej
Ġnad via
Ġpe ri
ĠÃº mr
Ġpovo lania
0 5
Ġotvo rÃŃ
i ch
Ġba viÅ¥
ĠkÃº pu
ĠunikÃ¡ tne
ÅĪ ovÃ¡
Ġprie beÅ¾ne
Ġvr stvu
Ġchod nÃŃk
Ġchiru rgi
ĠÅ¡kol skÃ½
Ġob Ä¾u
Ġodbor nÃ©ho
ĠpoznÃ¡ mky
Ġzvy k
Ġry b
Ġpravi dlo
Ġma il
ĠtÃŃm om
Ġocho tnÃ½
Ġa qua
Ġpotvr diÅ¥
Ġga rÃ¡
Ġpotreb Ã¡m
Ġzi sku
Ġpoz dra
Ġre habili
tÃŃ me
Ġpracov nÃº
Ġpre kÃ¡Å¾ky
ĠrÃ½ch la
ĠodstrÃ¡ ni
Ġfinanc ovanie
ĠtrenÄįÃŃ ne
Ġinternetov Ã½
Ġde l
z lo
Ġpohyb ujÃº
Ġodpove dal
Ġdo spie
vi ca
Ġmlad Ã©ho
Ġzak ry
sto p
Ġban skobystri
Å ¯
Ġpo obe
Ġpali va
ĠÅ¾ia kom
ĠvoÄ¾ nom
Ġproku ra
d ge
Ġdvo re
Ġniektor Ã½m
Ġkari Ã©ru
za ÄįnÃ©
Ġra m
Ġnedosta tku
Ġmi lujÃº
ĠpÃ¡ ni
Ġte plom
Ġvysky tujÃº
Ġnez mysel
Ġven ovali
Ġupozor niÅ¥
ĠpÃ´sob i
Ġus mie
Ġosvet lenia
Ġseve ro
Ġdota z
ĠmyÅ¡lie nok
ĠtÃ½Å¾den ne
Ġvar enie
ĠprÃŃzem ÃŃ
Ġpozo sta
Ġve zme
Ġban ke
Ġvykur ovanie
Ġae ro
Ġpev nÃ½
Ġsl nku
li lo
Ġpoliti ci
Ġpozn anie
si on
Ġo heÅĪ
Ã³ t
Ġpredstavi telia
Ġh nutia
Ġod pust
ri ou
Ġinterne tovÃ©
ĠtÃŃ me
Ġrast lina
Ġto leran
cie n
ĠrekonÅ¡truk cia
li kt
Ġden nÃ©
ĠnÃ¡v rate
ĠboÅ¾e j
ĠvÃ½ her
st rom
tÃŃv nou
Å¡ kou
ci t
Ġby tosti
Ġprostried kami
ĠcertifikÃ¡ t
Ġvyze ralo
ĠkritÃ© riÃ¡
ĠzÃ¡stup cu
k ing
ĠjÃº li
Ġs kali
Ġvy padÃ¡
Ġkapaci ta
Ġmaxi mum
Ġpre pravy
Ġsp ÃºÅ¡Å¥a
ĠkultÃº ra
k le
Ġprevza tia
Ġod Ä¾ah
Ġnad stav
Ġmali Äį
zia Å¥
Ġsta Äįilo
ĠdobrovoÄ¾ ne
Ġnaj Å¥aÅ¾
Ġvyh lia
Ġtva rov
ĠzÃ¡hra du
zi j
Ġv inÃ¡r
Ġsa l
po ru
Ġz r
ĠruÅ¾om ber
uje Å¡
mu jÃº
Ġpal ce
ĠÅ¡tud ovaÅ¥
dr en
Ġan na
ĠvÅ¡e stran
Ġuza v
Ġpripom enu
Ġokru hu
an osÅ¥
tÃ¡ ciÃŃ
ĠdÃ´ klad
Ġautoma tickÃ©
poz ri
me di
Ġli be
ĠpoÅ¾ad ovaÅ¥
ĠÅ¡an ca
sc enÃ¡
Ġpotrav inÃ¡r
Ġpol Äįas
Ġpohy bli
Ġhori zont
Ġv stupe
Ġtr hy
dr Å¾ÃŃ
Ġcen tier
Ġste reo
sov Ãº
ĠskÃº m
Ġvykon anie
ĠvrÃ¡ tila
Ġnasta l
Ġla nov
Ġproduk tom
Ġ4 7
Ġolympi Ã¡
Ġhudob nÃ½ch
Ġno sÃŃ
ĠzÃºÄįast nil
n ene
mÃ´Å¾e te
Ġameri ckÃ©ho
lo r
ĠkrÃŃ zy
Ġobsta rÃ¡va
ĠnajvyÅ¡ Å¡iu
pÃ¡ ja
ĠzÃ¡kaznÃŃkov i
we b
Ġobchod nÃ½
ĠbaktÃ© rie
Ġznamena Å¥
l h
ĠnÃ¡vÅ¡tev nÃŃkom
sa mi
Ġjazy kom
Ġpome re
Ġmest skÃ©
va jte
sta Å¥
Ġprin Ãº
Ġpod pr
ĠzÃ¡ Å¥a
ĠÄįlen skÃ©
ĠfÃ¡ zy
Ġa rab
Ġ9 00
Ġpi z
Ġtem po
ĠpoÅ¾iadav kÃ¡m
ĠÅ¡iro kÃ¡
ĠinformÃ¡ ciami
Ġo tro
ĠmanÅ¾e la
Ġvy dala
Ġelektroni ckÃ©
Ġpri loÅ¾
Ġlo di
ie s
ova ciu
slov ensko
Ġja snÃ½
ĠprincÃŃ pe
Ġsa v
Ġa roma
Ġkon zisten
Ġopat rne
Ġdob ier
Ġli ne
Ġneme ckÃ©ho
Ġz bera
Ġdo zadu
Ġvy sa
Ġci vil
Ġzm rz
Ġdece mbri
Ġna ne
Ġvy strie
Ġtechni ckÃ©ho
n ske
ĠprÃŃrod nej
Ġsp ar
ĠzloÅ¾i tÃ©
Ġve ge
Ġviace rÃŃ
ĠzÃ¡ kladu
pa ra
en ka
ten Ãº
k tÃ¡
ri ca
ti v
Ġpozem ky
Ġ199 0
Ġzdravo tnÃ½m
ĠfÄ¾a Å¡e
ĠÄįe skÃ©ho
ro i
Ġna stup
ĠvÃ½ Å¥a
ber g
ĠminÃº tach
Ġpacien ti
ĠprÃŃ poj
tov om
ĠpÃ¡ nom
Ġod z
fi r
Ġzodpove da
ĠtradÃŃ ciu
Ġstra til
ĠdestinÃ¡ cia
Ġelegan tnÃ½
Ġdu Å¡i
Ġtat rÃ¡ch
d iac
Ġspl nenie
ĠÅ¡ie l
ĠÅ¡oÅ¡ov ky
Ġva Å¡ÃŃm
Ġma leb
ĠkombinÃ¡ ciou
Ġturna ji
rÃ¡ Å¾ky
dÃ¡ me
Ġf ru
Ġzasla Å¥
ĠprÃŃsluÅ¡ nÃ½ch
Ġ199 8
ĠnÃ¡ lep
ĠformÃ¡ t
Ġrokov anÃŃ
ĠprezentÃ¡ ciu
ĠgÃ³ ly
Ġpri pa
Ġmili Ã³n
Ġfakul te
ra nÃŃ
Ġvi dia
Ġvyjadr enia
ĠzÃ¡bav nÃ©
Ġkom ent
Ġdoho da
ĠdomÃ¡ cnosÅ¥
Ġklasi fi
ĠvyrÃ¡ba Å¥
Ġtvo ja
Ġvy vrcho
ĠÃº sek
ĠÅ¾ia k
va nej
Ġma tÃº
Ġdom om
Ġbavl ny
ĠprevÃ¡dz ka
ĠlÃŃ d
ĠnÃ¡ sten
ĠuskutoÄį nila
Ġba b
Ġnes pl
Ġekonomi ckej
Ġvhod nÃ½m
Ġzach ovanie
Ġre tro
Ġpe Äįenie
ĠnÃ¡u Å¡
ĠpouÅ¾ÃŃva teÄ¾a
ĠpoÄįÃŃta Å¥
ĠzÄ¾a va
ĠvÃ½bor nÃº
Ġroz pust
w ar
z li
Ġoce Ã¡
ĠneÄı ale
Ġznak y
Ġprav Ãº
ĠprÃŃsluÅ¡ nej
Ġhudob nÃ½
ĠprÃŃ chodu
Ġkomp en
hov Ã½
Ġroz liÅ¡
Ġs ran
Ġz lia
Ġprac ovali
Ġolej ov
ĠobyÄįaj nÃ½
ĠÅ¡kÃ¡ lu
Ġdo dala
Ġroz vinu
k Ã³
sh ing
Ġin ou
ĠÃºpl nÃ©
Ġspoj enia
Ġf ul
Ġpri dal
e k
ÃŃ de
z ku
Ġu pÃŃ
Ġste h
Ġobja vuje
Ġad res
s vÃ¤
Ġc up
Ġdo drÅ¾
Ġpot r
Ġmo rav
ĠgÃ³ lov
Ġcie v
Ġodde lenÃŃ
Ġab sen
Ġph d
ĠÄįi stÃ¡
Ġo si
ĠzdieÄ¾a Å¥
ĠzÃ¡pa soch
ĠmusÃŃ Å¡
j du
Ġprete kÃ¡r
Ġmaxim Ã¡lna
ĠkonkrÃ© tnej
Ġby dli
r skej
Ġsp Ã½ta
ĠjÃº ni
s ÃºÄįa
Ġmoti v
ĠvytvÃ¡ ranie
ĠpÃ¡ tra
ĠzbytoÄį nÃ©ho
Ġprie hÄ¾ad
Ġk w
Ġko stÃŃ
Ġte Ã³rie
nie ktorÃ©
ĠnÃ¡ro ÄįnÃ½ch
ĠrÃ¡ di
Ġbato Å¾
Ġpo ÄįkaÅ¥
m ne
Ġre ho
ĠzÄ¾a vou
ĠprÃŃ chu
ĠprimÃ¡ r
et u
Ġkole sÃ¡
ĠpoÄį ul
ĠmedicÃŃ ny
ĠÃºÄįast nÃŃkom
Ġnovin ka
Ġpo Ã©
ĠtÃ½ka jÃºcich
Ġfinanc ovania
Ġkamen e
ĠdÃ¡m ske
sta la
% ,
ĠmoÅ¾ nÃ½ch
Ġvoja ci
ĠkÃº renie
Ġtur nÃ©
Ġpres nejÅ¡ie
ĠstretÃ¡ vame
ĠkomentÃ¡ r
Ġma slo
ĠpouÅ¾ÃŃ vali
ĠuÄįi teÄ¾a
Ġmoz g
Ġrizi ka
Ġu zdrav
g in
Ġ4 9
n enÃ½m
Ġokres nÃ©ho
Ġsamsu ng
Ġweb strÃ¡n
Ġzelen Ã½
Ġzru Å¡enie
Ġodpa dov
nu jÃº
ĠnieÄįo ho
ĠmaÄıar ska
lÃ¡ Äįa
Ġex trak
ĠpouÅ¾ÃŃva te
ĠveÄįe ru
ĠmanÅ¾el stva
ĠzdravotnÃŃ ckych
Ġpodob y
ch lad
Ġtla Äįov
Ġmen Å¡tru
Ġnajmen Å¡ÃŃch
ĠchvÃŃÄ¾ ku
ĠhÄºb ky
Ġnez vlÃ¡
Ġbet Ã³nov
Ġcud zin
Ġnaja vo
Ġkon Å¡tan
Ġma tej
Ġschop nostÃŃ
Ġza sah
ĠgrÃ© cko
ĠpoÄįia toÄį
Ġskri ne
Ġportu gal
Ġbie lo
i ce
Ġ199 9
ĠÅ¡peciÃ¡l nej
ĠÄ¾u du
ĠÃºve rov
Ġpozrie me
Ġvo lej
Ġd aniel
Ġza bÃº
Ġho dia
Ġtrest nÃ©
6 4
Ġneme ckÃ½
Ġzelen inu
pÃŃ Å¡e
Ġpre ro
Ġpoko ja
Ġpred vo
Ġorigin Ã¡l
ĠadaptÃ© ry
Ġinfek cie
mi u
s enÃ½ch
Ġvysvet lenie
in ter
ĠpoÄįu li
Ġsa da
o ra
Ġby ty
Ġklo bÃº
Äįe ra
chce te
Ã Ĺ
Ġu sklad
Ġban kov
ĠskÃºsenosÅ¥ ami
Ġra dÃŃ
Ġsvia tkov
Ġinforma ÄįnÃ©
ĠÅ¾elezni Äįnej
ĠoznaÄį uje
Ġmod rej
g mail
pre vÃ¡dz
ĠpÃ¡ si
Ġner vy
Ġdeta ilov
Ġkomp rom
Ġdo liny
Ġsa mov
ĠzostÃ¡va jÃº
Ġza chovÃ¡va
Ġpredsta vila
Ġg ru
Ġpredsta vili
Ġob rÃº
ĠzruÄį nostÃŃ
kÃ¡ rov
Ġpneu ma
ĠÃº te
Ġlie ÄįiÅ¥
ĠinÅ¡pi rovaÅ¥
Ġka mi
Ġzi p
t ovanÃ©
Å¾ ka
Ġodo hrÃ¡
ĠÃºÄįast nÃŃk
Ġkontaj ne
Ġbo ho
ba li
Ġcelo slovensk
Ġus mia
ĠÅ¡truktÃº r
Ġ199 3
Ġparkovi sko
Ġvi brÃ¡
Ġma rat
za li
ĠÃºÄįin kom
Ġdo ska
hÄ¾a dy
ĠÅ¾i vÃŃn
ĠdÃ´sled ky
Ġposkyt ovania
ĠvzÅ¥a hoch
rÃŃ k
ĠdieÅ¥a Å¥om
ĠsoftvÃ© ru
ĠsociÃ¡l na
Ġ16 0
ĠpÃŃ sala
ĠkancelÃ¡ rii
lÃ³gov ia
ĠodliÅ¡ nÃ©
Ġu pÃº
Ġci sÃ¡r
vi del
Ġcha ty
Ġobmedz enie
nt ovaÅ¥
Ġtradi Äįnej
ĠkÄ¾ud ne
Ġfa Å¡i
ĠpriblÃŃ Å¾iÅ¥
hne m
vrÃ¡ tane
Ġvre ckÃ¡
Ġfotoapa rÃ¡t
Ġdie lom
nu la
Ġnovin kou
ĠmyÅ¡lie nku
Ġpsycho logi
v Å¡e
Ġelegan tnÃ©
f um
ĠzÃ¡m ku
t to
Ġjaz ier
Ġnepochyb ne
Ġgran d
Ġvodi Äįov
Ġpotra vy
g b
ĠnaÅ¡ tart
tro l
Ġprete koch
j ania
Ġlo ka
Ġnaj mlad
ĠdodÃ¡va jÃº
ĠbÃ¡bÃ¤ tko
ĠskÃº Å¡ku
Ġfunk ciou
len Ã½m
Ġprieme rom
Ġu nes
naj vÃ¤Äį
ĠvÃ¤z by
Ġod chod
Ġchu tnÃ©
Ġspotre ba
Ġli tu
Ġreali zuje
Ġle sov
Ġod raz
h Ã¡m
mov Ã¡
ĠvyhlÃ¡s enia
Ġrecen zie
Ġfor iem
Ġhodno tou
ĠÃºlo he
Ġdosia hla
ĠdneÅ¡ nÃ½
ĠÅ¾iado stÃŃ
Ġmilo sr
Ġv si
Ġvy boj
Ġmiliar dy
ĠzÃ¡ vod
Ġtro pi
Ġch lo
Ġmaji teÄ¾om
Ġsubjek tov
Ġpok rÃ½va
Ġpu stiÅ¥
Ġnecha li
Ġch Ã´
ze l
ĠÄįi stej
Ġkari Ã©ry
201 0
ĠmÃ©di Ã¡ch
Ġdozve deli
nov Ãº
produ k
Ġne stre
ak Ã©
Ġpara zi
Ġzverej nenÃ©
Ġne dÃ¡va
ĠvÃ½znam nÃ½m
ĠvyÅ¡etr enia
stÃŃ k
Ġak tÃŃvnych
ĠkonkrÃ©tne ho
ĠÃºhra du
t no
ĠrekonÅ¡truk ciu
Ġpred chod
Ġcen nÃ©
Ġpred loÅ¾iÅ¥
d pr
Ġza bÃŃja
ĠrÃ¡ sÅ¥
Ġgene rÃ¡
Ġhudob nej
ĠÄįaso pis
au tor
Ġdo kaz
ĠkaÅ¾d Ã½ch
Ġnavi gÃ¡
Ġde di
Ġle a
ĠÃºÄįin nÃ½
Ġvy kÃº
Ġpra ch
Ġzo Å¡i
Å¡ kom
Ġpre feren
Ġjaz da
Ġpre vod
Ġza rÃ¡ba
Ġbo n
Ġkom pre
n anie
ĠdostatoÄį nÃ½
Ġhy bri
Ġbe d
Ġne pla
Ġ5 8
ĠÅ¡e stnÃ¡
Ġgom bÃŃ
Ġbra tia
Ġpredstavi teÄ¾ov
kom ple
Ġvz hÄ¾adu
Ġreali zÃ¡cii
Ġmnoho krÃ¡t
Ġbratislav skej
tivi ta
Ġb Ã¡n
Ġkar ta
Ġreak cia
Ġzdra vÃ©ho
ĠpamÃ¤ tÃ¡m
Ġrozhod nutÃŃm
Ġlie ku
Ġne stra
Ġple s
Ġv klad
Ġal l
ĠvÃ½z dob
Ġvy zna
Ġjednotli vÃ½mi
Ġv iny
Ġtvo ji
Ġro lu
Ġenerge tickej
Ġa ne
ĠvÃ½nimo ÄįnÃ½
ĠmanÅ¾el stvo
Ġvys Ã¡va
zariaden ÃŃ
p ania
Ġpla stu
Ġpane l
ĠtÃºÅ¾ ba
Ġodstra ÅĪuje
Ġvlast nom
Ġrozsia h
Ġzauja la
Ġnep ro
Ġprehliada Äįa
Ġnerob ÃŃ
Ġdia man
Ġodbor nÃ¡
Ġstaro stu
Ġnedo Å¡lo
ĠrÃ½chly m
Ġv ini
Ġpra chu
ĠÃºra dom
ĠpÃ´vod nom
Ġov zdu
Ġob ale
ĠanalÃ½ zu
ĠnÃ¡ro ÄįnÃ½
Ġlaborat Ã³ri
Ġ9 9
Ġzmen ili
ĠprÃŃrod ou
Ġvply vu
Ġka lku
Ġde dine
Ġspoluprac uje
Ġce le
Ġfak torom
Ġzapa mÃ¤
? !
Ġskon ÄįiÅ¥
Ġautobu s
ĠchuÅ¥ ou
Ġnak rÃ¡
zd roj
ĠsieÅ¥a ch
Ġprev ziaÅ¥
Ġp ho
Ġver tik
Ġge omet
] .
Ġpolo ha
Ġvodo pÃ¡
Ġvy luÄį
Ġv plÃ½va
Ġkapaci ty
ĠrÃ¡ mec
ĠzÃ¡ vo
Ġpose denie
4 2
si lov
Ġovplyv ÅĪujÃº
ĠvÃ½cvi ku
Ġe ro
ne ch
Ġotvor enÃŃ
Ġvzdia lenÃ©
Ġstav be
Ġjem nÃ¡
ĠdestinÃ¡ cie
ĠzÃ¡ber y
Ġaktivi tÃ¡ch
ĠkniÅ¾ nica
ve rej
Ġkom pozÃŃ
en stvom
Ġredu k
Ġpozor ovaÅ¥
Å¡ie k
ĠvyhlÃ¡s enÃŃ
Ġpro gre
ĠdÃ¡tu mu
Ġaugu ste
Ġbom ba
na u
Ġdoprav nej
Ġisla m
d ing
ĠdÅĪa mi
Ġmilosr den
Ġmicha el
ĠskÃº ma
Ġha di
ĠponÃºk anÃ½ch
Ġdet skÃ©ho
Ġpie snÃŃ
ĠÄįerv enÃ½
Ġopis uje
Ġkor ene
Ġpodpr sen
Ġvi ce
Ġhar mÃ³
Ġprija tÃŃ
Ġinte le
Ġzaobe raÅ¥
po koj
Ġrozhod cov
Ġhor nÃ¡
ĠinfraÅ¡truktÃº ry
to Å¾
Ġnaj jednoduch
Ġsek cie
Å¡ tÃŃ
Ãº to
Ġg ly
Ġle tnej
Ġza mys
ĠspracÃº vania
Ġd ove
Ġhra nici
Ġargu ment
sie lania
Ġregi stri
Ġvo p
roz hod
tnu Å¥
ri ch
Ġope rÃ¡
Ġveria cich
Å¡ ovi
Ġjo gur
ĠvzÃ¡jom nej
Ġk aka
sp Ã´sob
Ġjaz diÅ¥
ĠkomunikÃ¡ cii
Ġpripoj enia
Äı uje
Ġsta via
Ġkuchy ÅĪu
Ġra dov
Ġverej nÃ½
me sto
ĠvÃ½me re
Ġspokoj nosti
Ġne dajÃº
Ġre Ã¡lnom
Ġkvali tne
lia ch
Ġza dnÃ©
Ġob il
ĠsprÃ¡ vou
ĠzabezpeÄį enÃ©
li o
pro jekt
ĠvÃ½raz nÃ½
ĠsÃ©ri i
ĠinÃ© mu
Ġobrov skÃº
Ġdoprav nÃ½ch
Ġaktuali z
da teÄ¾
ĠdostatoÄį nÃ©
ĠprÃº d
4 3
ti ca
t ing
ud z
ĠÅ¡truktÃº ra
ch va
Ġne dalo
Ġprov in
ĠÅ¡tvr tÃ½
ĠpoÅ¡ko denÃ½
d ze
ĠdÃ¡v ka
Ġv le
Ġnoha mi
Ġmulti funk
men tom
Ġaktu Ã¡lnych
Ġnevi del
Ġhu men
ĠkategÃ³ri u
Ġrovnak Ã©ho
t ch
t te
Ġslobo da
Ġepi zÃ³
ĠdÃ¡ te
ĠzloÅ¾ ka
Ġex pre
ĠbudÃº ce
ĠÅ¥aÅ¾ kÃ½
ĠdomÃ¡ com
pom o
Ġob Ã¡va
Ġabsor b
Ġnede Ä¾
Ġlegen dÃ¡r
ov ia
Ġobnov iÅ¥
Ġkont inu
Ġkry t
Ġfon dov
Ġzmen ilo
Ġtrva lÃ©
de ti
ĠrovnovÃ¡ hu
gu e
Ġsocia listi
Ġe p
preto Å¾e
ĠnajlepÅ¡ie ho
ĠrekonÅ¡truk cii
ĠinÃ¡ Äį
Ġpria teÄ¾a
Ġg ps
mÃ¡ me
Ġneod deli
Ġvy ro
Ġspom enie
Ġbicyk li
v ovÃ©
- )
ĠvÃ½stav ba
prÃŃ jem
ĠbrÃ¡ nu
kto rÃ¡
ĠklÃ¡ ve
ĠÄįi stÃŃ
ĠdÃ¡ Å¾Äı
ra ÄįnÃ©
Ġn Ã´Å¾
Ġgra f
ĠmÃ³ dy
ĠtrÃ¡v enie
ĠÄ¾ud stva
Ġbud ovaÅ¥
Ġh p
Ġporov naÅ¥
Ġnemu seli
Ġkov ovÃ©
Ġvy danÃŃ
Ġna ci
Ġba ro
Ġmys lenia
s cho
Ġvo liÅ¥
Ġdrev enÃ½ch
Ġhotelov Ãº
Ġpop ru
Ġmo difi
Ġbra ta
Ġbratislav skÃ©ho
Ġmoder nÃ½m
ĠvyuÅ¾i li
Ġtva ry
Ġsa s
ĠnÃ¡ mie
Ġo chutnÃ¡
Ġza be
Ġob Ä¾Ãº
ĠprÃŃsluÅ¡ nÃŃci
Ġcyk lu
ĠatmosfÃ© re
ĠnaÅĪ ho
ru b
Ġt ia
Ġminu losÅ¥
Ġabsolv oval
Ġf ro
Ġfil tra
prÃŃ pade
Ġno hÃ¡ch
Ġekonomi ckÃ©
sti cky
ĠÅ¡te t
bo le
Ġprojek tom
Ġnaj nÃ¡
ĠzÃ¡klad nÃ©ho
nÃŃ n
Ġpres lÃ¡
Ġpode liÅ¥
Ġro du
Ġkre h
Ġdo tÃ¡cie
Ġtra ti
pÃŃ sal
ĠniÄį om
200 2
Ġsocia li
Ġu va
Ġdisku siu
Ġporu cha
Ġvlast nÃ½mi
ĠprÃ¡v nej
Ġta moj
tvo riÅ¥
Ġlieta dla
ob y
kni ha
Ġvide u
Ġmlad Ã½m
c ca
Ġrizi kÃ¡
Ġm rk
Ġpotreb oval
Ġnepo zna
ĠroÅ¾ ÅĪa
Ġpomo hla
Ġpartner mi
Ġmysle li
ĠsprÃ¡v nym
Ġposkyt ovanÃŃ
Ġoc enia
ĠvÅ¡eobec nÃ½ch
Ġs Ä¾Ãº
Ġmal Ã½mi
pÃŃ saÅ¥
Ġpodni ky
Ġnaroden iny
Ġveter inÃ¡r
Ġd ÅĪu
Ġmar tine
Ġli s
Ġpostihnu tÃŃm
Ġro ck
rov Ã½m
me t
Ġn y
ĠsmrÅ¥ ou
Ġplo chou
Ġna padlo
Ġ199 2
ĠlondÃ½ ne
Ġhor mo
Ġvo dnej
Ġal Å¾
ĠtÃ© m
Ġproto ko
ĠotÃ¡z ke
Ġbe hom
ĠÄįin i
Ġzosta la
Ġtri um
Ġdol nej
ĠdaÅĪ ovÃ½
v c
sko k
ĠbuÄı te
ĠpeÄį ene
Ġz je
Ġsu k
Ġkona jÃº
ĠobÄ¾Ãºb enÃ¡
zÃ¡ ciÃŃ
ĠprenÃ¡ jmu
Ġpozna tkov
ĠvÃ½znam ne
Ġrich ard
rÃ¡ dza
Ġidentifi kovaÅ¥
Ġa i
Ġdi vÃŃ
Ġcel Ã½ch
Ġ13 0
bez pe
Ġse denie
Ġregi Ã³n
Ġumiestn enÃ¡
vÅ¡et ci
Ġtma vo
ĠzÃ¡ va
sÃºÄįa sÅ¥ou
Ġpredstav enia
Ġocen enia
u hol
Ġle m
Ġpra hy
Ġpri k
Ġboha tÃ¡
Ġt kan
ĠÅ¾ia dnej
Ġreag uje
Ġperso nÃ¡
Ġpropa g
Ġtr Å¾
ro ÄįÃŃ
ĠnÃ¡ro ÄįnÃ¡
ĠnÃ¡vr hov
Ġus d
Ġvede ckÃ½ch
Ġu Äįia
Ġku sy
Ġvypl niÅ¥
Ġfak tu
Ġuli ciach
Ġustanov enÃŃ
Ġenergi ou
Ġpovedz me
d ve
Ã¡ rd
Ġzla tÃ½
Ġviano ÄįnÃ½
w ork
ĠprÃº du
Ġubyt ovacÃŃch
Ġdoprav nÃ©
Ġvi zi
ĠvlÃ¡ dne
ĠinÅ¡ pe
ĠpovaÅ¾ ovanÃ©
Ġsprac ovanÃ©
Ġmini mum
Ġkon di
ĠÅ¡per ky
Ġopti maliz
ĠrÃŃ Å¡e
Ġb lÃº
Ġnasled ovaÅ¥
Ġob hlia
Ġria du
Ġsem inÃ¡r
ĠapartmÃ¡ ny
Ġsy nov
ĠÄ¾a d
d ÄºÅ¾
lov anÃ¡
za m
en ca
Ġokru h
ĠhÄ¾a danÃŃ
Ġjaku b
ĠvÃ½rob com
ruje te
Ġmie rou
Ġko len
Ġli nku
Ġzja vne
Ġkateg Ã³ria
p ety
ĠpÃ¡ novi
Ġhod vÃ¡
ĠdÃ´kaz y
ĠpÃ´ro de
âĤ¬ .
ĠÅ¾e la
Ġsna hu
ĠurÄį enie
Ġma ro
Ġnaj roz
ĠoznaÄį enÃ©
s enÃŃm
l lo
ĠvesmÃŃ ru
Ġdovo z
ĠzvlÃ¡ dnu
ĠpÃ´vod nÃ½ch
bi t
Ġjem nÃº
ĠsprÃ¡v cu
Ġje mu
Ġdosia hne
Ġdop riaÅ¥
in ovÃ¡
ĠneznÃ¡ me
Ġbi sku
ĠdieÅ¥a tko
ĠÄ¾ud ovÃŃ
c ujÃº
Ġb Ã©
vie te
ĠÄįas ovo
Ġmodlit by
Ġozbroj enÃ½ch
ĠmÅķtvy ch
Ä¾ ut
Ġkolek cia
ĠkatolÃŃ ckej
Ġple ch
Ġot cov
Ġz vaÅ¾
Ġ14 0
ĠkalÃ³ riÃŃ
Ġuprav uje
min Ãº
Ġsexu Ã¡lne
c ena
il l
ma v
ĠÄįi sti
Ġv ul
Ġi ra
ĠpÃŃs anie
Ġasi stent
Ġhud be
Ġfo tku
naj mÃ¤
Ġama tÃ©r
ni ckÃ½
Ġte raj
Ġjedno tku
razi la
Ġvza l
pu lÃ¡r
ĠÄįer stvo
ĠprÃŃsluÅ¡ enstva
Ġkolie s
Ġdet skÃº
Ġvr chu
Ġnastav enÃŃ
Ġpred beÅ¾
pro gram
Ġprebieha Å¥
ĠdvanÃ¡ sÅ¥
Ġju hu
Ġtri krÃ¡t
Ġchrb te
ĠmanÅ¾e lom
Ġst ena
Ġotvor enie
cha la
Ġpredpo klady
ĠÃº prav
po dla
nu tÃº
Ġosob nÃº
Ġh ruÅ¡
ĠzÃ¡ mok
pa mÃ¤
si ness
Ġpre stup
Ġsa mu
Ġodvet via
Ġsrde Äįne
Ġro le
Ġist Ã©ho
ĠsÃŃ dle
du r
Ġdisk ri
Ġja dro
ĠÃºve ry
Ġte am
Ġod vÃ¡
ĠznÃ¡ zor
ĠÅ¡a ch
ĠÄ¾uÄı och
ĠvÃ½Å¾i vu
ni Äįke
ĠvÃ¡ hy
pe ri
ĠzÃ¡z rak
ĠzloÅ¾ enÃŃ
Ġcelo den
ĠpedagÃ³ gov
Ġo pustiÅ¥
f z
Ġto n
kÃ¡ ri
Ġokre su
Ġdoru Äįenie
Ġgab rie
Ġrozdiel nÃ½mi
Ġfi t
ĠÅ¡kodli vÃ©
Ġe a
ty pi
Ġmikrov l
ne ko
Ġne d
Ġvy chy
Ġoch la
ĠmetÃ³ dou
ĠkÃº tom
Ġzo o
jed na
Ġho rÃ¡ch
Ġfarma ceu
z Ã©
ĠnepÃ¡ Äįi
ĠkÃ¡ bel
Ġli nka
Ġpravdepodob nÃ©
Ġdovolen ke
Ġrozhod ovaÅ¥
ov cov
en tu
Ġdopy t
ĠmedzinÃ¡rod nÃ¡
ĠpÃŃs ma
Ġmini maliz
Ġin tÃŃm
Ġgal Ã©rie
Ġproblemati ke
Ġwor ld
Ġpoz vanie
Ġkozme tiky
Ġvy skÃº
Ġrezer va
ĠvÃ½cho du
Ġ5 6
Ġsk vali
Ġspolu pracov
0 9
pod stat
ĠnÃ¡hra da
ri Å¡
Ġin scenÃ¡
Ġmetaboli zmus
Ġmed ze
Ġza pis
ĠeurÃ³ pa
Ġeu ra
Ġma tri
ovan osÅ¥
Ġod vÃ¡dza
Ġko lenÃ¡
Ġra men
ĠinÅ¡ta lÃ¡ciu
Ġked Å¾e
Ġsuch Ã½
iac u
d ÃŃm
Ġgene rÃ¡lneho
Ġoboj stran
ra m
Ġfar nosti
Ġprak ti
Å¡Ä¾a ch
to sÅ¥ou
ĠprÃŃ p
Ġarche ologi
ĠbudÃº cich
Ġseni or
ĠpoÄįas ÃŃ
200 7
li nÃ¡r
Ġpre vaÅ¾
budÃº ce
Ġobu vi
Ġmen Å¡ia
Ġvy sporia
Ġtr van
Ġcha lu
j an
ĠÄįlÃ¡n kom
Ġ6 4
ĠpouÅ¾i l
Ġvstup u
Ġporov na
Ġochra nou
Ġposil nenie
ĠvynÃ¡ le
Ġfebru Ã¡ri
Å¾ me
c tor
ĠkÃ³ du
ĠspomÃŃn anÃ©
Ġvo zov
ĠÅ¡peciÃ¡l nu
Ġnad mor
Ġko nali
Ġzi my
ĠzhromaÅ¾ denia
Ġbieli zeÅĪ
si ou
ĠspÄºÅĪa jÃº
Ġre spon
ji la
Ġobnov u
ber te
ĠvlÃ¡ du
Ġobmedzi Å¥
Ġt Ã³n
Ġhistori ckÃ©ho
Ġvie dla
ĠzaujÃŃma Å¥
stÃŃ n
ÃŃ ne
Ġo hodno
Ġka bÃŃ
tka ch
ĠchÃ¡ pe
Ġzaob chÃ¡dz
Ġne leg
Ġpl Ã´ch
Ġzmlu vnÃ©
Ġmami Äįky
Ġu dia
Ġs lep
Ġnasledu jÃºcom
Å¡ iny
Ġjednoduch Ã½ch
ĠzÃ¡me rom
Ġtitu lu
ĠÅ¾ivot nÃ½ch
ta ÄįnÃ½
f fe
Ġako koÄ¾vek
Ġe kon
ĠzÃ¡ bra
ĠzÃ¡uj mom
ĠÅ¾ia ka
Ġdve rami
Ġnau Äįili
ĠnÃ¡ te
ĠnÃ¡stroj om
ĠspÃ´sobi losti
b l
Ġvstup om
Ġmedzi tÃ½m
ĠsÃºhla som
7 6
Ġtla Äįovej
ĠnÃ¡ byt
Ġex ce
Ġky selÃŃn
Ġpre stav
ĠÅ¥a h
o dol
ĠzÃŃska jÃº
Ġbiely ch
ĠprÃŃ chodom
Ġnit ry
Ġkon cu
dÃŃ k
ĠinÅ¡pi rÃ¡ciu
Ġhan d
pre dÃ¡m
ĠdneÅ¡ nÃ½ch
Ġnezvy Äįaj
Ġpotvr dili
ĠdatabÃ¡ zy
Ġporia d
ĠregistrÃ¡ cii
Å¾i lo
Ġsuse d
li Äį
i o
Ġlen i
Ġsto la
Ġvr stiev
Ġsil nÃ½m
Ġotvor enÃ½ch
Ġma sÃŃvne
su s
Ġi ma
t ovania
hod nÃ½
ĠspoloÄį enstvo
Ġd anie
ar ch
Ġo stro
Ġa dek
u ni
ĠÅ¾ia renia
Ġpar fu
Ġtero ri
Ġpat ent
mi i
Ġpre ze
Ġinternetov om
Ġnepa trÃŃ
ĠpridÃ¡ vaÅ¥
ci fi
Ġma ska
ĠchÃ½ba jÃº
Ġukon ÄįiÅ¥
ĠasociÃ¡ cie
Ġ4 3
v Å¾dy
Ġobe te
Ġza stÃ¡va
Ġmest skÃ¡
Ġhviez da
ĠkÃºpi li
Ġvy Å¾
po sla
Ġprojek toch
Ġskon Å¡ta
Ġodmie t
c c
tÃ¡ ra
Ġha lu
ĠveÄ¾ tr
ĠanalÃ½ za
Ġd no
Ġsvet le
ĠsÃºhla sÃŃm
Ġzauja l
Ġome ga
den Ã½m
Ġzosta vy
ĠzaÄįne te
ĠbeÅ¾ nej
nom oc
ĠvyÅ¡ li
Ġs un
Ġmar kÃŃ
ĠbritÃ¡ nii
Ġznamena lo
Ġprie beÅ¾
ĠÄ¾ud stvo
Ġpercen ta
ĠchrÃ¡n ia
sta jÃº
Ġho lo
ĠvÅ¡ ÃŃma
Ġlo Å¾i
Ġmili Ã¡rd
ĠprÃŃ ste
wo od
ĠnÃ¡ stra
ĠprÃŃ dete
Ġpred nÃ©
ĠhlÃº po
Ġte h
medz ÃŃ
Ġcestov nÃ©
Ġch vo
Ġpneuma tÃŃk
ĠrÃ½ch lu
Ġkur zov
Ġopa Äįnom
Ġkan Ã¡l
Ġergo nomi
ĠÃº kon
ĠÅ¡tÃ¡ diu
Ġoh re
ĠzdÃ´raz nil
Ġd vie
Ġjedno raz
Ġstia hnutie
Ġbardej ov
Ġdo kladov
ĠvÃ½ pla
ĠvedÄ¾aj Å¡ie
ss r
Ġmoto cyk
Ġmechani zmus
Ġspo ntÃ¡
ra da
ĠnÃ¡z vy
Ġume lÃ©
Ġh ej
Ġroz mno
Ġl cd
ĠnÃ¡ vo
Ġzne uÅ¾ÃŃ
Ġdr Ã´
Ġvedom ia
Ġpod Ã¡vaÅ¥
Ġne ver
ne sÃº
ĠzÃ¡ru ku
bu de
via no
Ġtep lÃ¡
Ġne se
tÃŃ na
Ġju ra
Ġsu m
ĠÄįasto krÃ¡t
Ġpie s
' ,
Ġs now
Ġro ÄįnÃ½
lÃ¡ ciÃŃ
Ġproduk toch
Ġpara le
ĠdÃ´chod cov
ri ckÃ©
ga re
Ġfung ovania
Ġmajstrov stiev
sÅ¥ ami
lov anÃ½ch
Ġsamo tnÃ½ch
Ġpsy chia
ĠkrÃŃ z
Ġnapa dnu
Ġvzor y
ĠvÃ¤Äį Å¡ieho
Ġpoma ran
cho l
Ġvza du
Ġjasky ne
Ġzni ÄįiÅ¥
Ġmly n
ud ÃŃ
Ġumele ckej
ĠzÃ¡ le
Ġke Å¾
Ġtenden ciu
Ġschud nÃºÅ¥
ĠurÄį enej
ĠvÃ½stav be
Ġpome ru
ĠobjednÃ¡ vka
Ġnemu sÃŃm
ĠkrÃ¡Ä¾ov stvo
t rom
Ġstre le
Ġosta ne
ĠÃ´ smi
ĠÃºÄį te
kaÅ¾ dÃ½m
Ġvy dar
Ġbo dom
Ġkapaci tu
ĠsÃºÅ¥aÅ¾ia ch
stie ra
ĠvÅ¡e tok
Ġdospe lÃŃ
Ġport rÃ©
! )
x x
ĠÅ¡Å¥ast nÃ¡
Ġde velo
Ġse gmen
bil nÃ©
Ġpostav enÃ©
Ġchrb tice
Ġzasadnu tÃŃ
ĠspoloÄį nÃº
Ġneuveri teÄ¾nÃ©
Ġcitr Ã³nov
Ġnecha la
Äįe l
Ġte o
ĠdruÅ¾ stva
ĠparÃŃ Å¾
Ġa dren
Ġrecep tov
Ġpa ste
Ġpriprav ujÃº
Ġvy chovÃ¡va
8 5
Ġla u
Ġmi losti
Ġmoder nÃ¡
Ġs vr
Ġv ran
Ġvaria nt
Ġpr sty
ĠpÃ´ du
Ġzodpove dajÃº
Ġpo ba
ud o
Ġob vode
Ġprevo dom
ĠvÃ½ drÅ¾
ĠvÃ½sta ve
Ġodvet vÃŃ
Ġinicia tÃŃvy
ĠmanaÅ¾ mentu
Ġit f
Ġza vÃ¡
Ġfi lip
ĠÄ¾u bov
Ġzastupi teÄ¾
Ġpre Å¾ili
ĠnÃ¡v ra
Ġjed nÃ©mu
Ġce lu
ĠdruÅ¾ stiev
Ä¾ oval
ni ckej
Ġod se
Ġobje mu
Ġkon zo
Ġkoncer ty
Ġvz daÅ¥
deli li
Ġto x
Ġle vo
Ġveria ci
ĠparÃŃ Å¾i
ĠvÃŃ t
ĠvÃ½rob nÃ½ch
Ġrozsia hle
Ġkona lo
Ġza ma
Ġmetro po
Ġpov st
Ġtvo rili
ĠprÃŃleÅ¾ito stÃŃ
Ġob r
Ġpodob a
Ġpopu lÃ¡rne
Ġobjek tÃŃv
Ġopera ÄįnÃ©ho
z vy
Ġa di
Ġvy sti
ĠpozÃ½va me
Ġproduk ciu
ĠpohÃ¡ ri
Ġvedomo stÃŃ
Ġna podob
ĠvyhÄ¾adÃ¡ vania
Ġhypo te
Ġprehlia dku
a p
ĠobÄ¾Ãºb enÃ½m
Ġne ov
ĠÅ¡por te
ĠpouÅ¾i je
ĠfrancÃºz sko
Ġzne uÅ¾i
vra Å¾
Ġve Å¾e
Ġta nec
Ġbud ovanie
Ġvlast nÃŃ
Ġj Ã³
y o
Ġza biÅ¥
slo bo
Ġskvali t
ĠvÃ¤Äį Å¡ÃŃm
Ġreali ta
ĠÃºko ny
Ġma pu
ĠbÃ¡n k
ĠpovaÅ¾ ovanÃ½
Ġw o
ĠÅ¡kol skÃ©
Ġnote book
Ġvla k
Ġza Å¾ili
ĠÅ¡tef Ã¡
Ġuhra diÅ¥
Äį Ã¡k
po znÃ¡m
ĠportÃ¡ li
Ġzauja Å¥
ĠregionÃ¡lne ho
Ä¾ na
Ġbystri ce
Ġnejak om
Ġbu bli
Ġapo Å¡to
ma tickÃ½
Ġkom po
Ġpracov nÃŃk
loÅ¾ÃŃ me
graf ia
Ġpoz rela
Ġvhod nÃ½ch
Ġneza bÃº
ĠstrÃ¡ vi
ĠprÃŃlo he
Ġstra nou
Ġtr Ãº
nie kedy
Ġzmluv nÃ½ch
Ġu isti
Ġprehlia dka
ĠzÃ¡leÅ¾ito sti
Ġim p
Ġtera peu
Ġma ria
Ġle sy
tÃº rou
ĠocenÃŃ te
Ġmet ra
Ġma pe
ĠpouÅ¾ÃŃ vanÃ½
Ġpe Äįe
ĠznÃ¡my m
Ġvy dali
Ġp Å¡
Ġfestiva le
ĠÅ¡ty rmi
Ġpravdepodob nosÅ¥
Ġvy pu
Ġli ste
Ġj ur
Ġdo n
Ġdo nÃº
Ġsk rat
sko r
Ġna hor
Ġpre kon
Ġvy volaÅ¥
Ġpi va
ĠprÃŃtom nÃ½ch
ĠmÃ¤k kÃ©
Ġko reÅĪ
Ġne Å¡lo
Ġrozho dujÃº
Å¾i u
Ġmo Äįov
ĠÄįe pe
Ġtera su
Ġpri dali
Ġkr k
ĠÄįlen skÃ©ho
Ġplo ch
rÃ¡l ny
ĠzaloÅ¾ enia
Ġkon ta
Å¡ nÃ©ho
Ġju h
hÃ¡ j
ĠdokÃ¡za Å¥
Ġz rak
Ġnovin iek
Ġs nov
Ġr ene
Ġsp rej
mo no
la r
Ġne prav
Ġstra tili
Ġdo Äįka
Ġove riÅ¥
se lne
dz u
Ġ199 6
Ġu vÃ¡dz
lej Å¡ÃŃ
Ġstrom u
Ġkrv nÃ©ho
ĠÄįÃŃ ny
Ġodtie ne
rÃ½ch lo
Ġhere Äįka
Ġh rou
Ġja ri
Ġrozvoj u
ĠÄįie rneho
Ġagre sÃŃv
Ġpriemysel nÃ½ch
Ġproblemati ku
ĠzÃ¡ rob
Ġku ra
Ġpotreb ovali
Ġs klade
Ġ194 5
Ġvypo ÄįÃŃta
Ġkomponen ty
Ġu blÃŃ
Ġmotor om
Ġst vÃ¡r
Ġso fi
Ġge or
ĠÄį inu
Ġweb ovÃº
Ġg b
ĠkrÃ¡ de
Ġdopl nil
) ;
mÃ´ j
Ġkone ÄįnÃ©
Ġpohod lia
Ġzrka d
u pozor
Ġrezer vovaÅ¥
ĠÃºÄįa sÅ¥ou
Ã¡ cia
Ġzahrani Äįnej
deli l
ĠreÅ¡tau rÃ¡ciÃŃ
Ġben zÃŃ
Ġpe ro
Ġexklu zÃŃvne
ĠvyznaÄį ujÃº
ĠmÅķt ve
h z
Ġtra gÃ©
ĠÄįÃŃt ania
Ġd j
stri h
Ġrozli ÄįnÃ½ch
Ġvied ni
Ġozna ÄįiÅ¥
b by
Å¡ por
ĠzaujÃŃma vÃº
Ġpova hy
Å¾ia r
mie sto
ĠcÃŃ tili
Ġig or
Å¡ ovaÅ¥
Ġba mbu
ĠpredÃ¡va jÃº
Ġvy mys
Ġfak ty
Ġvie re
si s
en ku
Äįo ho
Ġsl zy
ĠprechÃ¡dz ky
Ġpredaj ÅĪu
Ġal p
ĠstrÃ¡v enÃ½
Ġtu ky
Ġs he
ĠzaÄįiatoÄį nÃŃkov
Ġga lan
Å¾ad uje
Ġneo pak
Ġsil nÃº
nost nÃ©
Ġprev lÃ¡
zo ch
Ġda Å¾
ro s
Ġva riÅ¥
ĠÅ¡ lo
ĠpoÅ¡tov nÃ©
ĠmyslÃŃ me
Ġt j
Ġnap red
Ġspl nomoc
Ġnespo Äįet
ce lÃ½
Ġjed lom
Ġnene chajte
Ġpo prÃŃpade
Ġv stÃºpiÅ¥
Ġmo l
ko t
ĠÄįe chÃ¡ch
Ġosta li
Ġprie Äįin
ĠÄįe sku
Ġkva pa
Ġosob nom
Ġp um
Ġpar fum
Ġna tu
Ġva je
b ovÃ©
Ġpoky ny
Ġmh d
ĠÅ¾ele za
Ġprevza tÃŃ
ujÃº cu
Ġop Ã¡
Ġzazna mena
Ġo jedine
ĠdÃ´leÅ¾i tou
Ġfotografi u
Ġd anÃ¡
ĠsprÃ¡ vaÅ¥
Ġti pov
ĠunikÃ¡ tny
Ġpe Äįia
ĠinÅ¡ta lÃ¡cie
zi la
Ġod kladu
ĠnÃ¡de je
Ġslov in
Ġsu Å¡i
Ġobe zi
Ġzoh naÅ¥
ĠvajÃŃ Äįka
Ġg eni
Ġosob nostÃŃ
ĠnÃŃz kou
ja li
ci tli
Ġne men
Ġza prÃŃ
ĠvyÅ¡ tud
ĠlÃŃ Å¡ia
Ġot covi
Ġpr ina
ensk Ã½ch
Ġvoli Äįov
Ġty pom
Ġuveden Ãº
ĠzÃ¡kaz ky
ĠbÃ¡ bi
Ġno ÄįnÃ©
pr vÃ¡
Ġspo ru
si lo
Ġnep ova
Ġposkyt ovateÄ¾a
ĠÅ¡ia t
s m
Ġsto lÃŃk
re t
Ġtri dsia
Ġspa Ä¾
z nÃº
Ġg dpr
Ġsve dec
Ġ199 7
ĠÃº chy
ĠfrancÃºz sky
Ġve kom
Ġprostried kom
Ġbu siness
Ġzna menÃŃ
z ra
ĠzÃ¡ kone
t nÃºÅ¥
Ġvzde la
Ġrukov Ã¤Å¥
Ġcho dili
Ġza hy
Ġobchod nom
Ġak ciÃ¡ch
Ġko pu
Ġpoma l
ĠkrÃ¡s nym
Ġzaklada teÄ¾
zÃŃ k
Ġbezprostre dne
Ä ĩ
Ġza kaÅ¾dÃ½m
Ġko tol
Ġprija tÃ©
ĠnajvÃ¤Äį Å¡ej
Ġx d
Ġna budÃºce
Ġka der
Ġcyk lus
Ġnerozu mie
ĠposÃº denie
ce s
Ġmajstrov stvÃ¡ch
Ġza mi
Ġve da
Äį nÃŃka
ĠsluÅ¾ bami
ĠÃº nia
Ġmode rÃ¡tor
w al
z ovali
Ġin zerÃ¡
Ġv predu
ĠspevÃ¡ Äįka
ĠrÃ´zno rod
ĠspÃ¡ja jÃº
Ġv nu
Ġpredstav ovaÅ¥
Ġh ale
Ġf ron
Ġbo rovi
z ak
Ġhistori ckej
Ġcha ta
Ġa tra
Ġchala ni
ĠnajvyÅ¡ Å¡ieho
Ġmo tÃ½
Ġdizaj ne
Ġho spi
Ġre ziden
Ġne chu
anÃŃ c
Ġkri ti
Ġtl mo
Ġsr die
ĠÄįe sÅ¥
beh lo
ĠdodrÅ¾ia vanie
Ġfutba lu
Ġpri chy
Ġta Å¡ky
Ġalkoho li
Ġpod net
ĠpozÃŃ cia
ĠÃºspe chov
ĠvÃ½nimo Äįne
Ġvy pra
ĠprincÃŃ py
Ġtak Ã½mi
Ġle van
Ġstro ja
Ġpra vÃ¡
Ġosta Å¥
Ġpa tr
bak teri
Äįe kov
ĠnÃŃz kej
Ġs enÃ¡
slovensk Ã½
ti sÃŃ
Ġka mp
ĠoprÃ¡v nenÃ¡
Ġnut nosti
Ġdlh om
Ġvyso kÃ©ho
Ġgu Ä¾a
Ġdezin fek
Ġzdra viu
ĠtelevÃŃ zia
ĠvÃ½ro bou
Ġci sÃ¡
ĠmasÃ¡ Å¾e
Ġmi lÃ½
ovÃ© mu
Ġobet ÃŃ
Ġman d
Ã´ Å¾e
ĠnÃ¡vr hom
Ġdlhodob ej
Ġrodi Äį
ĠdaÅĪ ovÃ½ch
Ġvy nik
Ġsta bi
Ġnor iem
Ã¡ ci
Ġvy pove
fe si
Ġbratislav skom
Ġod chode
Ġ6 6
Ġly m
Ġano nym
Ġstredi sku
cho dok
Ġsva lovej
s ny
na listi
Ġminu lÃ½ch
ĠatmosfÃ© ry
tÃŃ dy
Ġprak tickÃ½ch
Ġdovolen ka
ĠprÃŃ klady
Ġop er
Ġrozde liÅ¥
ka ze
Ġpove ter
ten Ã©ho
Ġdi v
ĠvlÃ¡k ien
Ġ199 1
4 7
Ġne myslÃŃm
nie sli
pro ti
Ġpozor ne
Ġabsolv ovali
ĠpredchÃ¡dza jÃºcej
Ġobrov skÃ¡
Ġko ry
Ġma st
Ġkle sÃ¡
sa lo
ĠprÃŃ stroje
ĠvnÃºtro Å¡tÃ¡
Ġp p
ĠprevÃ¡dz kuje
Ġkomponen tov
sti ky
Ġna ria
m inu
Ġpar fÃ©
Ġimuni tnÃ½
Ġhotov osti
ĠbaktÃ© riÃŃ
to le
ĠpoÅ¡ko denÃ©
Äį kovÃ¡
Ġi sk
Ġ196 8
li t
Ġne te
Ġvlast nÃŃctve
Ġre u
Ġroz obe
do or
Ġpredaj cov
Ġtr inÃ¡
Ġpres nosÅ¥
Ġpar kova
ĠspiÅ¡ skej
Ġdo hÄ¾ad
Ġbudape Å¡ti
Ġz ov
cen tra
ĠvÅ¡et ku
ĠnÃ¡jde Å¡
Ġspekt rum
ĠnÃ¡ leÅ¾ito
Ġvznik nÃºÅ¥
kaÅ¾ dÃ¡
Ġu chovÃ¡va
u byt
rov nako
Ġosob nÃ½m
Ġnasta ne
ĠapartmÃ¡ n
Ġbielkov iny
ĠudrÅ¾ anie
Ġoby Äįajne
Ġrovnak Ã¡
ĠmanÅ¾el kou
Ġopra viÅ¥
Ġcholestero lu
Ġvod nÃ©ho
Ġneve dom
ĠzÃº fal
ĠkrÃ¡Ä¾ov stva
pr vÃ©
Ġotvo rila
Ġdej inÃ¡ch
Ġukraj iny
Ġf lu
Ġpresta Å¥
ĠzvÃ½ hod
Ġsvie Å¾
Ġuply nutÃŃ
Ġto k
tÃŃ da
Ġver te
ĠÄįre va
Ġosvie Å¾
Ġzame raÅ¥
Ġvonkaj Å¡ÃŃch
Ġma stnÃ©
Ġdemon Å¡t
Ġob cou
8 8
Ġn hl
Ġsloven skou
Ġalterna tÃŃvne
Ġskon Äįilo
man n
Ġho l
kla si
tÃ¡ n
Ġtru mp
. :
ÃŃ sk
Ġsvad by
Ġce ru
lÃ³ ga
Ġos lovi
ĠuÅ¾ÃŃva teÄ¾om
Ġpremi Ã©ra
ĠcudzÃŃ ch
Ġangli ckÃ©ho
Ġspu stiÅ¥
ÅĪ ovanÃ©
Ġdoru ÄįiÅ¥
ĠfÃ³ lie
ĠÅ¡amp Ã³n
Ġpon del
ĠpÃº t
in ovÃ½ch
mÃ¡ n
Ġgeo grafi
en tujÃº
ĠdÄºÅ¾ kou
pri rodz
for ma
Ġkonferen cia
ĠnÃ¡hrad nÃ©
Ġkonfi gu
Ġpohodl nÃ½
Ġdra Å¾
Ġna vÃ½
Ġinterna tional
Ã¡ Ã¡
Ġboj uje
Ġtrva lÃ½
Ġho tovÃ©
Ġmini ma
ĠzvyÅ¡ ovaÅ¥
Ġprirodz enÃº
Ġpredsta va
vej Å¡ÃŃ
den t
Ġbra tov
ti c
Ġpra sk
ria mi
ĠkÃºpeÄ¾ ni
ĠprÃ¡vom o
Ġprimera ne
Ġleti ska
ĠprÃŃprav kov
ĠÃº t
mÃ¡ ch
Ġkon te
ĠdÃ´ chodok
ĠnenÃ¡ jdete
ĠdÃ´sled kom
Ġod ÅĪa
Ġpre ver
Ġbezpe ÄįnÃ½
Ġza Å¾il
ĠÃºÅ¾a s
stÃ¡v ke
Ġs farb
Ġpracov nÃ¡
ward s
ĠuloÅ¾ enie
Ġnovo stav
Ġhov Ã¤
Ġtera sa
Ġda j
Ġopak ovaÅ¥
ĠprezentÃ¡ cia
ĠÅ¡ li
di sku
systÃ© m
Ġma liar
Ġcud z
Ġna tia
Ġ5 2
b ne
ĠobÄ¾Ãºb enej
ĠrobÃŃ te
Ġno cÃŃ
Ġflexi bili
ĠÅ¡tatisti ky
Ġs ke
ro Äįnom
ĠvzÃ¡c ne
Ġru bri
Ġspra vil
ĠkniÅ¾ nici
ĠkrÃŃ Å¾a
ĠrÃº ry
Ġskr ze
cov Ã©ho
Ġbo ÄįnÃ©
Ġnefung uje
h rÃ¡v
Ġide o
Ġstrav ovanie
ĠÄ¾u bom
Ġtoto Å¾
ĠmikulÃ¡ Å¡a
Ġprija tia
ĠinÅ¡ta lÃ¡cia
Ġu kladÃ¡
Ġsi le
Ġsia ha
ĠdÃ´raz om
Ġmobil nÃ½
Ġber Ãº
Ġukraj ine
Ġkonf ro
rom e
Ġstup ni
ĠdomÃ¡ cim
ĠnadÃ¡ cie
Ġt Ã³ny
Ġpodrob ne
Ġko stÃ½m
Ġpo ka
Ġroz ko
Ġy ork
200 6
Ġnau Äįil
prie mer
Ġmy Å¡i
Ġteku tÃŃn
Ġodbo rov
ĠmÃ³ dne
ĠprÃŃ stroja
Äįa tÃ¡
ĠvÃ´ Ä¾u
ĠzastÃºp enie
Ġiz bovÃ½
Ġpopred nÃ½ch
p sy
Ġtvr diÅ¥
Ġrecen ziu
ta r
ĠsnÃŃm ky
gra mov
Ġdvoji ca
Ġspracov Ã¡va
hnu tÃŃ
Ġle k
Ġpredaj om
Ġ199 5
ĠzaruÄį ene
bra Å¥
Ġon ko
Ġh t
ĠzÃ¡vÃ¤z nÃ©
/ ,
Ġbo z
di s
ĠcÃŃ tia
ĠvlÃ¡ de
Ġivan a
f yzi
Ġkvali tnÃ½m
Ġotvor ene
ĠkritÃ© riÃŃ
Ġstrav ovania
Ġvhod ne
Ġtvoje j
ĠvÃ½kon nÃ½
ĠÃºspeÅ¡ nÃ½ch
Ġh ranie
kto re
Ġra ny
Ġnedo kÃ¡zal
Ġnom inÃ¡
dov Ã½m
ĠpredchÃ¡dza jÃºce
Ġpripom enÃºÅ¥
Ġlo s
Ġsch Ã©
Ġsy no
Ġnehovor iac
ak rÃ¡t
ri j
Ġroz bi
ĠÄįÃŃ tal
Ġdc Ã©ry
Ġopatr enie
Ġklu by
Ġvide ÃŃ
Ġexist ujÃºcich
ĠkÃºpe Ä¾ov
so ra
ni me
ĠvyuÅ¾i jete
Ġmotor i
7 7
ĠÅ¾ia daÅ¥
Ġw at
Ġfyzi ckÃº
Ġby tovÃ½ch
la t
Ġne skla
Ġvre c
ĠprÃ¡vni ckÃ¡
Ġa st
Ġod volaÅ¥
Ġobra nu
Ġodha liÅ¥
ĠnÃŃz ku
ĠvychÃ¡dza jÃº
Ġatrak tÃŃvne
Ġobrazov ke
Ġzna lo
Ġch Ã©
Ġdo hovo
Ġin vali
f an
Ġpredse dom
ĠkonÅ¡truk ciu
ni ou
Ġzachy tiÅ¥
ĠÅ¡ ok
Ġvy danÃ©
Ġintele ktu
Ġskve lÃ½ch
t ria
Ġtr hoch
Ġpre Å¾ÃŃ
Ġchlap ca
sa u
Ġnaj zaujÃŃma
ĠregistrÃ¡ ciu
Ġp ak
Ġlegisla tÃŃvy
ĠhospodÃ¡r skej
Ġter Ã©
ĠpÃ¡ Äįia
200 3
in ovej
Ġi os
Å¾a mi
Ġde zer
la k
Ġst anÃº
rov om
Ġfa u
ĠkÃ³ de
Ġluxu snÃ©
Ġru ko
ĠpouÅ¾ÃŃva telia
Ġon drej
Ġsl nie
Ġpobre Å¾ÃŃ
mov lÃ¡
Ġhal y
Ġregi Ã³nov
Ġtechni cky
Å¡ko d
ĠzvyÅ¡ ky
ĠnÃ¡ra die
Ġpreja vom
ĠzlepÅ¡ ovaÅ¥
Ġtra sa
Ġk ing
Ġpoten ciÃ¡lne
ĠadvokÃ¡ t
Ġintu i
Ġsvetov Ã½
ĠangliÄį tine
ĠveÄ¾ko sÅ¥ou
ĠtÃºÅ¾ by
Ġod kedy
Ġzap ÃŃnanie
Ġzastupi teÄ¾stvo
Ġregene rÃ¡ciu
Ġle tu
Ġt me
Ġpre mys
Ġprac ovala
Ġju hovÃ½ch
Ġce lou
ĠakÃ½m koÄ¾vek
Ġd nu
Ġangli cky
Ġlicen cie
Ġkonf likt
dÃ¡ rne
van ou
Ġpr vÃŃ
in ovÃ½
Ġosta l
ĠvÃŃÅ¥az om
fil m
r oval
Ġk lÃŃm
Ġsk i
Ġhru d
ĠbalÃŃ Äįek
ĠfanÃºÅ¡i kom
ÅĪ ujÃºci
Ġmod rÃ©
Ġpresa diÅ¥
ne k
Ġzmlu vou
Ġvo z
Ġc re
ÃºÄįa st
ĠscenÃ¡ r
ĠvÃ½ klad
ĠÄıa Ä¾
e p
Ġstred nÃ©ho
ĠsÃº prava
Ġpou kazuje
Ġnep r
Ġv Ãº
Ġch ovateÄ¾
Ġsekun dy
g on
Ġne sto
Ġkolegov ia
ĠneÄįisto ty
ti te
ist ov
ĠzÃ¡ru ky
Ġkraj inou
ĠmÃ¡lo kto
lov Ã½mi
Ġkolek tÃŃv
Ġz be
Ġhlad ina
Ġpla ve
Ġani m
t kovÃ¡
ĠpamÃ¤ te
w el
Ġo sÃŃd
ĠnajdÃ´leÅ¾itej Å¡ÃŃch
Ġpl nenÃŃ
ĠspevÃ¡ k
ĠextrÃ© mi
ĠzvyÅ¡ ovanie
Ġpredpo kladu
Ġspravod livosÅ¥
Ġv stre
ĠzÃ¡ve ru
Ġod lÃŃ
ĠÅ¡Å¥a vy
Ġin zu
ĠnajvÃ¤Äį Å¡ieho
tie b
Ġhra de
Ġposu nÃºÅ¥
ĠnevÃ½ hod
s Ã½
ĠsÃº Äįia
Ġan tÃ©
ĠkapitÃ¡ n
Ġt haj
ĠbÃ½va lej
t kovÃ½ch
Ġpo Äįa
Ġsp ia
Ġak ry
Ġdopl nenie
ĠÃºz ky
Ġsiedmi ch
bo ard
Ġmo tÃŃvy
Ġmiest ny
ĠprÃ¡v nymi
Ġvl na
Ġnepria teÄ¾ov
Ġenergi ÃŃ
Ġprie stup
Ġda vid
Ġbre z
ĠpamÃ¤ t
Ġzvu ky
Ġza kÃ¡z
tÃ© mu
Ġtvoj ho
Ġzjaz dov
ĠdoÄįas ne
ĠinovÃ¡ cie
Ġpo sluÅ¡
Ġmiest nostÃŃ
Ġnajkraj Å¡ÃŃch
ĠÅ¡tÃ¡t na
Ġanga Å¾
zÃ¡ pad
Ġvstup nÃ©
Ġi Äįo
Ġpresved ÄįenÃŃ
Ġdo chÃ¡dz
Ġzvo lenÃ½
ĠzÃ¡zna my
Ġnaz vaÅ¥
Ġse dia
ob il
Ġpod ania
k Ã¡l
Ġtechni kou
Ġpol no
Ġpoh l
ĠnÃ¡si lia
Ġ11 0
Ġnega tÃŃvny
4 1
ĠkultÃºr ny
Ġdi men
Ġtele komu
Ġcha tu
Ġobmedz enÃ©
ĠpÃ¡ nov
Å¡ko lÃ¡
zÃ¡ tor
k raj
Ġne e
Å¡ kÃ¡
Ġspom enul
Ġmuse lo
ĠoslÃ¡ v
ĠobÄįerstv enie
ĠsÃº Äįin
ĠtelevÃŃ zne
ĠzÃ¡sa dne
d h
ĠÅ¡k and
ĠprevÃ¡dzkovateÄ¾ om
Ġrozde lenÃ©
Ġvytvor enÃ¡
ĠudrÅ¾ia va
Ġe go
Ġna zna
Ġma tku
Ġci gare
Ġm rie
Ġr Ã½
Ġkar tou
ĠpohÄ¾a dy
Ä¾ ovali
ce lku
Ġpol Äįase
ĠuÄ¾ah Äįuje
Ġop ier
ĠtÃºÅ¾ bu
Ġskve lo
su n
pou Å¾i
. ]
Â »
ĠdopÄºÅĪa jÃº
Ġna r
pred stav
Ġameri ckÃ©
Ġto tÃ¡lne
Ġi r
Ġpra vom
ĠpÃº Å¡Å¥a
w in
Ġnaz bie
Ġchemi ckÃ©
ĠÅ¾ enou
Ġf c
ĠkresÅ¥ anov
Ġe ti
Ġza daÅ¥
Ġviano ÄįnÃ½ch
Å¡a jte
sto n
Ġtra se
Ġnepotreb uje
ĠspÃ´sob ÃŃ
Ġchor Ã½ch
ĠzÃ¡pa de
g lo
ĠhrÃ¡ ch
Ã³z ny
zÃŃ ska
Ġstret la
Äįi kom
Ġneme ckÃ½ch
ĠveÄ¾ko lep
ĠÃºsta vy
ĠÄįÃŃta m
ĠhorÃº Äįa
dza Å¥
Ġprievi dza
Ġnepo Å¡ko
Ġbudov u
Å¡ tol
ĠpomÃ´c ok
Ġlevan du
ri sta
Ġfunk cionÃ¡
ĠÅ¡ko lou
Ġchemi ckÃ½ch
Ġpa d
Ġa rÃ©
ĠnÃ¡ro ku
ĠnÃ¡zor ov
Ġodbo rne
za le
ĠakÃ½ si
ĠpouÅ¾i li
Ġznak om
Ġma sky
Ġpreu kÃ¡zaÅ¥
Ġh lia
stvo u
Ġuplat nenia
Ġpri znanie
ĠÅ¾e lÃ¡
Ġ( Â§
Ġpara daj
Ġzelen ina
Ġtkani va
Ġkr Äį
Ġpodrob nejÅ¡ie
Ġsan k
ĠniÅ¾ Å¡iu
na ch
Ġex kur
Ġsvetov Ã©
Ġuvie dli
ĠnÃº dzi
Ġt ar
Ġsto toÅ¾
ĠdÃ¡va me
Ġtra su
ĠÅ¡ tvo
Ġty Äįin
pi te
ĠtelevÃŃ zii
Ġjed le
Ġarci bi
ĠvÃ½poÄį et
bu s
teÄ¾ nÃ½mi
ĠmyÅ¡lie nkou
Ġnechce me
Ġsvad bu
Ġsp Ãº
Ġzmen Ã¡m
Ġpocho pÃŃ
ĠnÃ¡pa dov
Ġho diÅ¥
Ġlieta dlo
le a
in ak
li vÃ¡
Ġdie lu
ro Äįnou
Ġsamo tnÃ½m
Ġposled nÃ½m
Ġma ster
ĠvÃ¡Å¡ ni
po sky
Ġplast ovÃ½ch
ĠuchÃ¡dza Äįov
Ġs Ä¾u
Ġdrob nÃ½ch
kov anÃ©ho
Ġzab lo
ĠpretekÃ¡ rov
tov ou
lÃŃ ky
Ġten is
ĠvÃ½hod nÃ½ch
Ġpravdepodob nosÅ¥ou
Ġsubjek ty
Ġpohla via
ĠvÃ½ pl
Ġso n
Ġnebo jte
Ġklasi ckÃ¡
po ra
Ġzvo lili
ĠkÃº pa
Ġne cho
ĠzÃ¡ p
Ġdom och
ĠvÃ½cvi k
Ġ199 4
ĠvÅ¡i mol
c ania
Ġmie ra
ro ku
Ġzna losÅ¥
fa j
d ovaÅ¥
Ġtova rov
Ġnajdlh Å¡ie
Ġokami h
za ÄįnÃ½ch
loÅ¾i vo
Ġvonkaj Å¡ÃŃ
ĠlepÅ¡ie mu
ĠarchÃŃ v
rÃ¡l nych
Ġneod mysli
Ġna pra
Ġvoj nu
Ġpo dal
ĠpoÅ¾ia danie
Ġvrcho le
Ġbo lÃŃ
Ġanje l
z ovanÃ½ch
Ġbe st
ja l
dob rovoÄ¾
Ġtest ovanie
ra mÃŃ
Ġpr stov
za rd
Ġda rilo
z dne
Ġmen t
ĠprÃ¡vni ckej
ĠmÃ¡ la
ĠvÃ¡ hom
ĠskutoÄį nÃº
ÅĪ Ã¡k
ĠzaujÃŃmavo stÃŃ
Ġg r
ĠÅ¡ta tÃº
Ġby tosÅ¥
Ġosobi tnÃ½
ĠobÄ¾Ãºb enÃº
ĠklÃ¡Å¡ tor
Ġst Ã¡ly
ĠumoÅ¾ niÅ¥
Ġabs ur
ĠnavÅ¡tÃŃ vil
Ġpre Å¾il
Ġtrpez livosÅ¥
ĠdrÃ¡ hy
ĠÅ¾i vÃ½
Ġko fe
Äį kÃ¡m
Ġprena jÃŃma
ĠnÃ¡boÅ¾ en
h ovaÅ¥
Ġspo chyb
Ġtep li
Ġp Ã½taÅ¥
Ġsprac ovanÃŃ
Ġpochyb nosti
Ġmi movlÃ¡
Ġf b
ĠpoÅ¾ia dal
ĠÄįi Å¾
Ġvynika jÃºcu
z oval
sho pov
Ġpoci tu
Ġdisp le
Ġrozsia hly
ĠÅ¾i jÃºcich
ve ry
Ġreak ciu
ĠbeÅ¾ nom
Ġfir mou
ĠcÃŃti te
lÃ¡ Å¾
Äįak Ã¡va
ĠvyuÄį ovania
Ġzmen ami
mie nok
ĠpoÅ¡ko denÃŃm
hnu tÃ½ch
Ġfinan ÄįnÃ¡
ĠvzÅ¥ah ujÃº
Ġod tr
ĠÅ¡iro ko
Ġniek Ã½m
Ġpri l
ĠuÅ¾ÃŃva telia
kladÃ¡ m
Ġblog er
to mi
Ġmie n
Ġjedin Ã©ho
Å¾ Ãº
Ġpomo hlo
Ġpreja vÃŃ
mÃ½ Å¡Ä¾
Ġlok Ã¡lne
Ġob dar
ĠzniÅ¾ ujÃº
Ġpa sÃ¡
Ġpre klade
Ġhlbo kÃ©
Ġj en
ĠprÃŃpa du
ĠblÃŃz kej
Ġmicha la
Ġmlad Å¡ÃŃ
Ġ3 50
ch roni
Ġu kÃ¡Å¾ky
Ġakti v
Ġde vÃŃn
Ġhla som
Ġspom ien
ĠcentrÃ¡l nej
Ġte Å¡ia
kon cep
Ġfinan ciÃ¡ch
Ã¡ lov
pla ntÃ¡
Ġsadz by
Ġgre en
nu lo
Ġrezor tu
Ġpre konÃ¡
Ġspotrebi teÄ¾ov
rÃ¡ d
Ġven ujem
Ġleti sku
Ġrozhovor y
ĠgymnÃ¡ zia
Ġfotoapa rÃ¡
ĠmanaÅ¾ ment
ĠnÃ¡me stia
Ġdemokra cie
ĠdÃ´very hod
Ġza loÅ¾iÅ¥
Ġtla ÄįiÅ¥
Ġtelef Ã³ny
ĠjedÃ¡ len
Ġp eny
Ġpod vedom
Ġnavr hol
Ġvre cko
Ġdozve del
ĠvÃŃ ri
teo ro
Ġpovo lenÃ©
Ġob Ã¡
za mi
Ġroz pre
Ġoslov iÅ¥
Ġoutfi t
Ġukon Äįenie
Ġeuro pe
Ġpochopi l
u se
Ġmo k
Ġpest ovanie
ĠvÃ½chov u
Ġ 00
Ġdopl nenÃ©
Ġfareb nÃ½
mysle la
ĠreÅ¥a ze
6 8
ĠÄ¾a de
ĠpouÅ¾i tÃ¡
Ġce loÅ¾ivo
f ÃŃ
Ġte sto
Ġhrom ad
cu s
Ġtroj uhol
ĠreÅ¥az ca
ĠvÃ½ch ova
Ġnep ÃŃ
ĠsÃºh rn
Ġu znanie
ĠÄį alÃº
Ġzla tÃ½ch
bo hu
Ġdokona lÃº
ĠsprÃ¡v nych
Ġneza ne
Ġand rea
ĠkÃº pou
Ġpriori tou
Ġsil nejÅ¡ie
di sko
vÅ¡e obec
Ġpri bÃº
Ġbi lan
Ġblo ku
z anie
Ġlu cia
Ġdisku sii
Ġpodoz renie
m ak
Ġkri min
ÅĪ ovÃ½
y e
ĠveÄ¾ akrÃ¡t
ĠpredchÃ¡dza jÃºcom
Ġhrie ch
ĠnakÃº piÅ¥
Ġv s
Ġve ta
ĠlÃ¡ tku
Ġvonkaj Å¡ej
ĠuvÃ¡dza jÃº
Ġpo la
Ġpri rov
ĠtechnolÃ³gi i
Ġmomen tu
Ġsachari dov
Ġp df
Ġpod krov
ke by
Ġm le
Ġvlast nÃ¡
Ġmaxim Ã¡lnej
Ġobchod nÃ½mi
Ġtla Äįiar
Ġcitli vÃ©
Ġu znaÅ¥
Ġnesp om
Ġsvadob nÃ©
ĠÃºspe chom
Ġtvr denie
ĠvaÅ¡i mi
ni Äįkou
Ġkapi tali
ĠhÄ¾a dal
Ġmi losÅ¥
ĠtlaÄįi dla
Ġexisten ciu
Ġhote lom
Ġbezplat nÃ¡
ĠprestÃŃ Å¾
Ġre al
sko pi
ĠspoÄ¾ahli vÃ©
ĠvnÃºtor nÃ¡
ĠtÃ¡bo ra
Ġmole ku
minister stvo
Ġprostre diu
ĠnezÃ¡ leÅ¾ÃŃ
ĠnezÃ¡vi sle
ĠtÃ¡ bor
Ġegy pt
ĠÄįÃŃta jte
ovateÄ¾ nÃ½
Ġpohyb om
Ġzveda vÃ¡
Ġako Å¾e
Ġa teli
Ġnech tov
Ġturisti ckÃ½ch
Ġmla dej
s vi
ĠfÃ³ rum
Ġfar bi
ĠnaznaÄį uje
ĠprÃ¡ Å¡ok
Ġnedo sia
ĠzaujÃŃma vÃ½m
Ġdo ÄįkaÅ¥
ĠplÃ¡ va
ĠzahÅķÅĪa jÃº
Ġsvieti dlo
Ġz raz
Ġvy jsÅ¥
Ġod chodu
Ġka ch
Ġre a
Ġba re
Ġpoci tom
ĠkrÃ¡ tku
Ġodbor nÃ½
Ġu hla
Ġbu f
Ġs hi
Ġza Äįlen
Ġkolie ska
Ġma rg
ĠzÃ¡ sahu
Ġpi gmen
Ġzob u
Ġneme ckom
Ġfutba lovÃ½
ĠÅ¡pe ku
Ġkap su
Ġnoha vi
Ġpredaj niach
ni ckÃ©ho
Ġodmie tol
Äįi sÅ¥
Ġ4 1
ania ch
Ġpod riaden
za Äįia
ĠÅ¾i liny
Ġstre et
Ġobid voch
Ä¾ ujeme
Ġfranti Å¡ka
Ġva ri
Ġsil no
Ġpa pri
ĠzÃ¡k ru
so na
Ġv pravo
Å¡ ujÃº
Ġte stov
Ġe co
Ġpo ran
Ġjem nÃ½m
Ġoba lu
ce d
Ġpa dne
Ġpro s
ĠzvlÃ¡ dli
trva lo
Ġvizu Ã¡lne
ÅĪ ovala
Ġhovo rila
Ġumele ckÃ½ch
Ġperfekt nÃ©
sta vu
Ġsve tie
Ġpreven ciu
ĠzvÃ¡ Å¾iÅ¥
Äįe kom
ĠuvÃ¡dza me
Ġcentime trov
Ġ5 1
Ġr tv
Ġnechce li
Ġpia ty
Ġme du
bu r
Ġopera ÄįnÃ½
chÃ¡dza Å¥
burg u
Ġzob ral
ĠsÃºkrom ie
Ġpono Å¾ky
Ġho st
pi ch
ĠposÃº diÅ¥
ĠÅ¡tandar dne
Ġexpe dÃŃ
Ġkore Å¡
ĠhovÃ¤ dz
Ġn en
Ġto Ä¾
Ġin jek
je j
ĠplÃ¡ nov
ĠÃºÅ¾a snÃ¡
Ġrene san
per cent
Ġd rie
Ġbra da
ĠÃº nii
Ġodol nÃ¡
Ġmodu l
Ġzemia ky
Äįer ven
lu m
le te
ver z
Ġzvy kom
Ġob rÃ¡t
gen er
Ġanti bakteri
Ġhori zon
t kÃ¡
Ġhud bou
Ġdiva dle
ĠÃºÄįe lu
ÅĻ e
Ġfi gÃº
Ġpome ry
Ġpet ÃŃ
Äıal Å¡ie
to oth
ba j
Ġoblie Äįky
Ġvy Äįlen
ĠzÃ¡chra nu
ĠpÅ¡ eni
Ġvr tuÄ¾
Ġvy pÃŃna
ĠvyuÅ¾ÃŃ vania
0 6
Ġod die
Ġkan ad
strÃ¡ l
Ġroz medzÃŃ
v kami
ie l
ro ÄįnÃ½m
ÄįÃŃ n
ĠprÃŃrod nÃ¡
ĠnÃ¡ chy
Ã³ zu
ĠÅ¡ÃŃ riÅ¥
ĠdneÅ¡ nÃ©
ĠkatarÃŃ na
c tion
Ġpohy by
Ġpri pÃ¡ja
Ġpro sÃŃme
Äįka ch
Ġtu naj
Ġzahrani ÄįnÃ©
Ġod k
Ġpoist nÃ©ho
o tvor
men Ã©
me tri
Ġv loÄį
Ġbicyk lov
ĠvystÃºp enÃŃ
Ġv celku
Ġ5 3
ĠspÄºÅĪa Å¥
ĠvrÃ¡ sky
ĠpoÄ¾ sko
Ġdo kazuje
Ġro py
v nÃº
pre ziden
Ġprispie vajÃº
ĠÅ¡por ty
re x
Ġpovin nÃŃ
Ġneho dy
Ġpozn ania
Ġsklad om
si me
ĠÅ¡ÃŃ renie
Ġpopolud nÃŃ
Ġvlast nosÅ¥
c tvo
ĠuskutoÄį ÅĪuje
Ġtma vÃ©
Ġpor no
ĠnÃ¡sled nÃ©
Ġmer ce
ĠprihlÃ¡ ste
Ġved cov
Ġi hli
Ġpu zdro
li sta
Ġpodmienka m
ĠnavÅ¡tÃŃv te
ro ba
Ġpoz vÃ¡
Ġstre cha
Ġv Ä¾avo
Ġod vod
ho n
ĠzÃ¡klad ne
Ġduchov nÃ©
Ġpreven tÃŃvne
ĠnÃ¡ku py
Ġstre dom
Ġprodu cen
min i
Ġudr Å¾uje
Ġstu denej
ĠprenÃ¡ Å¡a
gÃ© nu
Ġroz kaz
Ġproduk te
Ġzdravo tne
ĠvÃ½cho do
ĠspoÄ¾ah livosÅ¥
li st
ĠmÃ´j mu
Ġp in
Ġpre dur
ĠtrÃ¡ vi
d ÅĪov
Ġnedo kÃ¡Å¾u
se la
Ġprekvap enÃŃ
Ġper man
Ġaktu Ã¡lneho
Ġhistori cky
Ġgy neko
Ġmi sie
d c
Ġko z
la li
Ġeviden cie
Ġsamosta tnÃ½ch
vz de
Ġpubli kÃ¡cie
Ġneob y
Ġply nov
ĠzhromaÅ¾ denie
ĠminerÃ¡ ly
Ġna Å¾ivo
ÅĪ ova
ĠdodatoÄį nÃ©
me trov
dia Ä¾
Ġk l
ĠsÃº de
Ġpat riÅ¥
Ġdov ie
ĠkrÃ¡ li
ĠzvÃ½Å¡ enÃº
ĠsÃº dom
Ġvla ku
Ġdo sahu
s up
ĠtrÃ©ning y
ĠprÃŃ dav
ĠvÃ½ sad
Ġok ne
Ġobja via
Ġpokro Äįil
Ġza dajte
ĠlÃŃ Å¡i
Ġst ried
ĠvlÃ¡k niny
ĠprÃŃlo hy
Ġnad Å¡tandard
ĠmetÃ³ du
Ġve l
Ġtre tiny
Ġdokon ÄįiÅ¥
u ve
Ġukon Äįenia
Ġma jte
Ġjas nÃ¡
Ġvla sti
ĠvyÅ¡ Å¡ÃŃm
ĠorganizÃ¡ ciou
Ġst anÃŃc
te ro
Ġpoist nÃ©
Ġpodla ha
Ġpreven cie
ĠkrÃ¡s nom
ĠsvÃ¤ tÃ½ch
Ġelektroni cky
ĠnÃº dz
ra Å¾
Ġno n
ĠpÃŃ Å¡u
ĠzÃ¡vÃ¤z ky
Ġblo k
Ġprofi lu
za la
Ġpredaj cu
ky ne
Ġja va
ĠvoÄ¾ bu
ĠÅ¡tandard nÃ©
Ġpy ramÃŃ
Ġpropa gan
exist uje
ĠkÃºpi te
mysle li
do bou
ĠskutoÄį nÃ½m
Å¡e ÅĪ
ensk Ã¡
Ġorgani zme
ovanÃ© mu
Ġnorm Ã¡lny
Ġarchite k
Ġsp ria
Ġpie sk
Ġoddy chu
Ġpodie lu
d in
Ġdo line
Ġja v
ĠnÃ¡sled kom
ĠstretÃ¡ vajÃº
Ġtvor covia
tia ch
Ġpodob nÃ½m
l li
ĠneprÃŃ tom
Ġg ener
Ġdr vi
Ġho ld
ĠmoÅ¾no stiach
mo t
Ġpriprav ovaÅ¥
ĠÃºspeÅ¡ nÃ©ho
Ġnapl niÅ¥
Ġkri tiz
Ġvino hrad
Ġpat rila
Ġexist ovaÅ¥
ĠslÃ¡ vne
ĠvzdelÃ¡ vanÃŃ
Ġpoli tickÃ©ho
hÃ¡ÅĪa Å¥
Ġvhod nÃº
ĠvÃ½ch ove
ce lÃ¡
Ġsna hy
Ġunes co
ko nÃ¡va
Ġinter nÃ¡
Ġak vÃ¡
Ġproce som
ĠnajobÄ¾Ãºbenej Å¡ÃŃm
Ġvy pÃ¡
Ġne isto
ti ve
Ġnebo j
Ġdlhodob Ã©ho
my selne
Ġ% ,
Ġlin k
cie k
ĠdomÃ¡c nostÃŃ
Ġpe e
ĠpÃ¡s ma
Ġsu me
Ġsl nkom
Ġvyzdvi hnÃºÅ¥
Ġne Äįist
ĠinÅ¡titÃº tu
Ġpamia tku
Ġkom enskÃ©ho
Ġopatr ovateÄ¾
schop nosÅ¥
ĠnÃ¡la dy
Ġban Ã¡
a ge
Ġfi li
Ġspra covÃ¡
Ġslab Ã©
Ġdesi g
Ġpoku tu
Ġdi sko
ĠÅ¾iv iny
ĠexpozÃŃ cie
b enie
ra s
ĠvÃ½kon nosÅ¥
Ãº Äįe
r s
Ġna bÃŃ
Ġnep rie
Ġparlamen te
ĠtopÃ¡ nok
bo ra
Ġkonzum ovaÅ¥
Ġtex te
Ġod tla
Ġu lÃŃc
Ġpreven cia
Ġod p
Ġnau ÄįÃŃ
bo ar
ĠnovÃ© mu
Ġvzor ky
ĠÃºhra dy
ĠpouÅ¾ÃŃva teÄ¾om
ch ovÃ¡
ĠvÃ½Å¡ kou
h na
Ġpotreb ovala
ĠÄ¾a dov
ĠzaÅ¡le me
Ġtre stu
Ġmob ile
Ġli g
ĠvnÃºtor nÃº
ta jte
ĠvoÄ¾ nej
b ier
Ġmine rÃ¡lne
Ġdotknu tej
Ġni Äįoho
Ġna hlas
ĠÃºÄįin nÃ½ch
Ġje ru
Ġma lou
jed nÃ¡va
Ġdostup nosti
ĠsociÃ¡l nu
ĠmÃºze u
Ġobdob ÃŃm
ĠkrÃ¡t kej
dr Å¾aÅ¥
ĠprevÃ¡dz kovÃ½ch
Ġzbier ka
ĠminerÃ¡l nych
Ġafri ky
Ġruka vice
Ġk v
Ġzapo jili
ĠreÅ¡pekt ovaÅ¥
Ġnovin ku
Ġodporu ÄįiÅ¥
d lia
Ġzo ra
Ġtele s
Ġpremie st
Ġjaz z
Ġtan ca
ĠkoÅ¡ÃŃ ka
ĠÄįeskoslovensk a
ĠpreskÃº m
cho ch
Ġvy Ãº
da s
ĠobÃ½va cej
lo s
ĠÃºspeÅ¡ nej
ĠznÃŃ Å¾i
Ġupozor nil
Ġpripomie nky
t ovala
Ġhla sy
bil nÃ½
Ġpred sie
ĠvÃŃken du
Ġko uÄį
Ġnajlep Å¡ou
ĠscÃ© nu
ĠarmÃ¡ da
Ġzaist ÃŃ
Ġbez kon
ĠpredchÃ¡dza Å¥
ĠprÃŃÄįin u
kovi Äį
ĠÅ¾ivot nej
Ġperfekt nÃ½
Ġvyslov ene
Ġmaje tkom
hÄ¾adÃ¡ te
ĠzÃ¡sa de
t kovÃ©ho
Ġposky tol
te d
Å¡ÃŃ r
Ġobjek tÃŃvne
Ġtie ni
6 6
Ġz Ã³na
Ġposta raÅ¥
Ġkar te
Ġprezent uje
Ġstani cu
ĠuÄįiteÄ¾ ka
Ġslne ÄįnÃ©ho
f s
t ter
ĠvÃ½rob nÃ©
ĠzaujÃŃma jÃº
Ġstrom Äįek
Ġsvie Äįky
Ġso lÃŃ
Ġbez chyb
ĠblÃ¡ zni
Ġhovor ca
Ġchod by
Ġuvedom il
Ġna stÃºpil
Ġsme ruje
Ġnavrh uje
Ġbohat stvo
Ġho n
Ġrtv s
Ġk ino
t nym
dÃ¡ vaÅ¥
ĠÃºÅ¾a sne
ĠpredÄº Å¾iÅ¥
Ġro ÄįnÃ©ho
Ġpod klady
Ġz Ã³ne
Ġochran nÃ½
ĠÅ¡o ku
Ġka de
van om
ĠtrÃ¡ viÅ¥
Ġpoku sy
z ovanÃ¡
Ġsmu tnÃ©
Ġb aka
Ġod razu
rÃ¡l nej
ĠspoloÄįensk ej
Ġnesp Ã´sob
Ġ7 2
Ġp hi
Ġdvo ra
ĠznÃ¡ Å¡a
ĠÅ¡tÃ½ lovÃ©
Ġprud ko
Ġpred vÃ¡dza
ĠinvestÃŃ ciÃŃ
Ġosobi tnÃ½ch
to re
ĠhistÃ³ri ou
k ovanej
t eniu
Ä¾ ovÃ©
ĠprÃŃno som
ĠnÃ¡pl ÅĪ
sto ra
ĠprÃŃ Äıte
ĠsÃºkrom nej
ĠkancelÃ¡ riÃŃ
Ġar Ã³
ĠÅ¡kÃ´l ky
ĠprÃŃstroj ov
Ġso lÃ¡r
Ġskry tÃ©
Ġbo hov
Ġpartne ri
ĠmuÅ¾ stva
Ġregu la
Ġkombin uje
ĠÃº kor
Ġustanov enie
Ġkabe lky
Ġz lik
ske mu
Ġzim nej
h re
Ġprij me
Ġkon den
Ġdo kladu
kup ujÃºci
Ġkolek ciu
Ġodbor nÃŃk
ĠÃºÄįin nÃ¡
ka s
Ġprote st
Ġdrev enÃ½
Ä¾ ovÃ¡
Ġosob ami
Ġproti zÃ¡pa
ĠnÃ¡dr Å¾e
Ġpreno su
Å¡ p
Ġosta la
ĠprÃŃjem nÃ½m
ĠspoÄ¾ah nÃºÅ¥
Ġvystav enÃ©
Ġza via
Ġse o
ĠÅ¾ensk Ã©
Ġru dol
ĠporuÅ¡ enia
ho staj
ĠzÃ¡ stav
Ġkli n
ĠbalÃŃ ka
nka ch
Ġre kor
ĠpoÅ¾ad ovanÃº
Ġne stÃŃ
nost nÃ½ch
sti ckÃ½m
Ġbi g
ĠnÃ¡vr hÃ¡
Ġstri hu
ru jem
Ġposil niÅ¥
ĠdispozÃŃ ciÃŃ
ve Ä¾a
ĠÄ¾ ut
Ġy a
Ġpo tu
Å¾ÃŃ n
Ġg en
Ġaspek ty
h nÃº
Ġposkyt ovanÃ©
ĠvÅ¡im li
Ġpa sÃŃv
Ġi lÃº
Ġze mp
ĠdobrovoÄ¾ nÃŃkov
Ġnov ÃŃn
Ġzdra vÃ½ch
Ġgene rÃ¡ciu
Ġpacien tom
Ġne form
Ġpomoc nÃŃkom
ĠÄįe liÅ¥
Ġekonomi ckÃ½ch
ĠpokraÄį ovali
ĠsÃºkrom ia
m brÃ¡
Ġpre pl
Ġlo u
Ġzave denie
Ġobsia hnutÃ©
Ġfavo ri
Ġpoko ji
Ġpriemer nÃ¡
Ġzvolen e
Ġverej nÃº
ĠpovaÅ¾ ujeme
Ġchoro bu
Äıal Å¡ÃŃm
Ġkom Ã¡r
Ġ5 9
Ġobnov i
Ġblue tooth
Ġpla tnÃ½ch
Ġzist enie
Ġzist enia
Ġjaro slav
d anÃ½ch
Ġprez Ã½
Ġkon Äįia
Ġza vre
ĠvÃ½men e
Ġznak ov
Ġtrval Ã©ho
ud ob
Ġsprac ovaÅ¥
Ġdc Ã©ru
Ġno hu
Å¡te v
pod mie
Ġfi gu
ĠkultÃº re
Ġkov ov
ĠprÃŃprav ku
ĠÃºc ty
Ġtvr denia
ĠvÃ½zna mu
Ġpriame ho
Ġlogi cky
par ku
kla dal
Ġsna hou
Ġhla si
Ġindividu Ã¡lnych
Ġpe rio
ĠoÄį kovanie
Ġbaz Ã©ne
ĠvzÃ¡jom nÃ©
Å¡ anÃ©
vÃ½ Å¡
Ġposla nie
Ġro c
ĠnapÃŃ na
ĠÅ¡ÃŃ ri
Ġven ovanÃ¡
ne za
de fin
Ġo hlas
Ġrozvo ji
Ġocen enÃŃ
Ġf inÃ¡
Ġko pa
dlÃ¡ ch
Ġandre ja
Ġmi len
ĠpreÅ¾i tie
Ġpo rÃº
Ġfo s
Ġby tovÃ©ho
Ġkole gy
Ġneu st
ĠplÃ¡n ujete
ĠvÃ½sky tu
vÃ½ znam
Ġelektri ckÃ½
ĠtlaÄįia rne
Ġnajpo pulÃ¡r
* .
Ġkov u
Ġpre sk
Ġg Ã¡
Ġwa shing
z Å¥
5 8
ĠtermÃŃ nu
poznÃ¡m ka
ĠÃº de
Ġuch ovÃ¡
Ġma pa
jed nÃ½m
Ġsuse dov
ĠrozÅ¡i ruje
t z
Ġpodo t
Ġreali zÃ¡cia
sti ka
Ġvr stvou
Ġkva pky
ja v
Ġpe stro
ĠpamÃ¤ tÃ¡
Ġve cou
Ġe ven
pusti la
ĠnÃ¡boÅ¾ enstvo
Ġnak res
ĠkancelÃ¡r ske
Ġvede ckÃ©
Ġmicha ela
Ġna ma
sti ckÃº
Ġpi tie
ĠzÃ¡vaÅ¾ nÃ©
ĠkalendÃ¡ rneho
ĠzÃ¡ mky
Ġnovo roden
Ġzdravo tnÃ¡
Ġzahr nutÃ©
Ġchle ba
Ġvz bu
Ġmla di
Ġzaznamen ali
Ġpodob nÃ¡
ĠkoÄ¾a j
Ġo hÄ¾adne
ĠvyplÃ½va jÃºce
Ġjeru zale
Ġkon to
ĠchÃ¡ paÅ¥
Ġin ci
ĠnÃ¡rod nom
ĠtvÃ¡ rou
Ġsklad ieb
Ġuplat ÅĪuje
Ġpochopi li
ĠdobrodruÅ¾ stvo
Ġme stu
ti tu
ĠreprezentÃ¡ cie
lÃ¡ ka
ma tickej
Ġmo na
Ġpat rili
ĠpÃ´sob enÃŃm
Ġ $
mov ej
Ġat le
7 2
Ġbe Å¾ÃŃ
Ġprov ÃŃ
Ġodohra l
Ġdi sky
Ġdostane me
ĠÅ¾iarov ky
Ġnezodpove dÃ¡
t Ã³n
me ria
ĠnÃ¡dher ne
Ġservi su
Ġkaro l
Ġtero risti
Ġkom or
Ġuli ca
Ġextra kt
Ġodohra li
Ġnasledu jÃºceho
Ġvyrov nÃ¡va
tÃ© rov
Ġklasi ckÃ©ho
ĠÅ¡peciÃ¡l na
Ġ0 90
0 4
Ġnemu sel
Ġdotknu tÃ¡
Ġvojensk Ã½ch
Ġrov ine
ĠÅ¾ivoÄįÃŃ Å¡
Ġhrd ina
Ġp som
Ġh reb
ĠpÃ¡ Äįil
nie ktorÃŃ
ĠnÃ¡z nak
ak y
Ġch Ã´dze
ĠkÃºp nu
Ġobnov y
ĠprechÃ¡dza jÃº
Ġkate drÃ¡
Ġ ck
ĠdodatoÄį ne
Ġs mi
Ġo stra
ĠobÄįian skej
Ġd ri
me li
ĠprÃŃstup nÃ©
Ġvlast nÃŃkov
Ġameri ckÃ¡
Ġhe mo
t kovÃ½
Ġpre pust
Ġpou kÃ¡zaÅ¥
Ġsn s
Ġplatfor my
Ġmi lÃŃ
Ġsobo ta
Ġve Å¾a
Ġpek nÃº
Ġna f
Ġsp Ã¡ch
Ġprac ujeme
Ġchla dia
ĠobyÄįaj nÃ©
Ġla hod
Ġpreja viÅ¥
ĠÄįa d
Ġpra ha
Ġs liz
Äįa sto
Ġli fe
Ġzbier ku
pa rk
Ġ6 8
zi Ã¡ch
Ġnevy Å¾aduje
Ġhodno tiÅ¥
Ġden nÃŃka
Ġprofi lov
Ġkys lÃŃka
Ġspo ri
Ġtri ÄįkÃ¡
Ġindividu Ã¡lny
Å¡k r
Ġmr zÃŃ
Ġrie ke
pro sÃŃm
Ġpre sia
Ġtvr dÃ©
sc ri
Ġri mav
ĠÄ¾a hostaj
tu m
Ġt ry
ko Å¡i
Ġkar di
pie Å¥
Ġsa dy
sku m
ĠÄ¾a vom
ĠnÃ¡hra dy
ĠÄįe skÃ©
t zv
Ġapo Å¡tol
ĠlÃŃst kov
ĠvyuÅ¾i l
Ġminister stvom
Äį Ã¡
Ġg rÃ³
ĠÃºpl nÃ½
Ġjaze ra
Ġpotvr dila
Ġs ani
Ġdo prave
ĠprÃŃ da
rob ÃŃ
Ġpovie te
Ġber iem
Ġhmot nosÅ¥ou
Ġzdan livo
Ġjedin cov
mÃ¡ r
ĠprÃ¡ Å¡
Ġba la
Ġobjek te
ĠspoloÄįensk Ã©ho
Ġnedosta tkom
Ġposlan ca
Ġpr ovo
Ġalterna tÃŃvu
ĠnÃŃzky m
lÃŃ ne
Ġpar ty
Ġsu cho
Ġnevi diteÄ¾
ĠpremÃ¡ vky
Ġzmyslu pl
ĠpohÄ¾adÃ¡ vky
Ġpova hu
we i
ĠrezervÃ¡ cii
pe st
Ġob tia
Ġop Ã½ta
Ġrie Å¡ia
di v
Ġsy nom
Ġcha rita
Ġrozde lenie
0 2
ĠvÃ½ni mky
t ry
ĠtlaÄįia reÅĪ
ĠÄįerven Ã©ho
sti li
Ġmlie Äį
ĠpÃŃsom nÃ©ho
Ġstred nÃ¡
ĠangliÄį tiny
vi Äı
Ġte stu
Ġto ku
Ġvyp nÃºÅ¥
ĠregionÃ¡l nych
tor ka
Ġimpu l
Ġvie tna
Ġhlas ovaÅ¥
fa m
Ġnepretr Å¾i
Ġdie le
ĠvÃ½znam nÃº
ĠnechÃ¡ pem
ĠuvoÄ¾ nenie
z ve
Ġponu kÃ¡ch
ĠÅ¾iad nym
Ġangli ckom
Ġaugu st
in ve
Ġkon ven
ĠprÃŃ platok
Ġdu Å¡an
ĠaplikÃ¡ ciou
Ġplo dov
so li
Ġok Ãº
Ġzdravo tnÃº
ĠprÃŃbeh om
Ġobli Äįiek
Ġakti vÃ¡
Ġprenie sÅ¥
Ġko sa
ĠtrÃ©n ovaÅ¥
Ġvykon anÃ©
sp Ã¡
Ġrezor t
Ġzm Ã½
Ġzim nom
Ġextra li
fir ma
s sa
Ġci tru
ĠzÃ¡vÃ¤z ok
Ġzne vÃ½hod
ĠpoÄįu la
Ġsest ier
Ġko hÃº
Ġdra ho
Ġtradi ÄįnÃ½
Ġdisku tovaÅ¥
ĠeurÃ³p skom
s voj
Ġvynika jÃºca
Ġprispe li
Ġra fin
Ġstre chu
ĠpoÅ¾ad ovanÃ½
h m
Ġzdra vÃ¡
Ġrepor tÃ¡
Ġpred ve
Ġrozh ranie
p Ã¤Å¥
Ġve denÃŃ
ĠkrÃŃ za
Ġstred nÃº
Ġtvo ju
ĠsÃº dneho
Ġnevyhnu tne
Ġpovin nosÅ¥ou
Ġvojensk Ã©
Ġvy chut
Ġelektri ckÃ½ch
Ġprekva pÃŃ
tie ra
Ġkva s
Ġklimati zÃ¡cia
Ġpre hodno
Ġroz vod
Ġstar ÃŃ
Ġzda ÅĪ
Ġpoze rÃ¡m
lu xu
hra l
Ġnad Ã½ch
Ġpoho du
Ġvyk res
ovacÃŃ mi
ĠchrÃ¡n enÃ¡
Ã© rou
Ġse ktore
Ġrov ina
ĠkresÅ¥ ania
0 8
Ġna fu
ĠÃºdrÅ¾ by
Ġaminoky seli
Ġven ovala
ĠzÃ¡vÃ¤z kov
ĠÄįi stÃº
Ġob Ã¡vaÅ¥
lÃ© mu
ĠpripomÃŃna jÃº
ĠkamarÃ¡ ti
Ġpr st
Ġmode lom
Ġgra mov
Ġlieta diel
ĠkÃº t
Ġpolo Å¾iÅ¥
Ġk en
ĠÅ¾e by
ktor om
ĠfrancÃºz skej
Ġpev nÃ¡
Ġpubli kum
zi um
Ġkaro s
Ġk nie
Ġde fi
ĠnÃ¡pl ne
Ġutrp enie
Ġu ce
0 7
Å¾ enia
Ġma tkou
Ġdie cÃ©
Ġkomple tnÃº
ĠchrÃ¡ m
Ġzmen Ã¡ch
Ġtable t
ĠrozÅ¡ÃŃr enÃ©
lÃŃ nu
ĠrekonÅ¡truk ciou
' s
Ġza vraÅ¾
ĠspoloÄįensk Ã¡
ĠobjednÃ¡va teÄ¾
ĠÄįe skom
ĠblÃŃzke ho
Ġpotvr denia
Ġproduk cia
Ġho lu
Ġchod ÃŃm
Ġplat bu
ĠpoÅ¾iada vku
ĠÅ¡tÃºdi o
Ġp vc
Ġte a
nie sla
Ġ5 4
ĠbÃ½va Å¥
Ġkor enie
Ġk meÅĪ
Ġnut ri
Ġsebavedom ie
Ġvy Å¡et
ĠnemusÃŃ me
Ġmen Å¡iu
Ġos voj
ĠzaujÃŃma lo
ĠmÃ³ d
c lo
ĠplanÃ© te
Ġp il
Ġkr b
Ġobmedz enÃ½
Ġuprav ovaÅ¥
Ġmatu ri
ĠÅ¾ivotnÃ© mu
Ġk Äºb
Ġvra Å¾dy
ĠtermÃŃ ny
ĠpÃŃs ania
Ġkraj skÃ©ho
mailov ej
Ġne ÄįÃŃta
du m
Ġspra vili
Ġkata lÃ³gu
ĠnÃ¡ drÅ¾
ĠoznÃ¡ menÃŃ
Ġstredove ku
Ġre zi
pi lo
Ġpreu kÃ¡za
ĠemÃ³ ciÃŃ
Ġe c
Ġhydra uli
ĠdrÅ¾ia k
Ġod chÃ½
Ġposu n
ĠvÃ½pove Äı
Ġli ga
ĠskutoÄį nÃ½ch
knu tÃ©
Ġdo kto
Ġpercen to
Ġpovo lanie
Ġparadox ne
Ġza viesÅ¥
e li
Ġbie lu
Ġat lan
Ġdo hÄ¾adu
Ġkri mina
Ġso tva
ĠpÃŃs mo
ĠzaujÃŃma vosti
Ġkari Ã©re
2 000
ve z
Ġklien tovi
ĠvlÃ¡ dnu
Ġkomo ra
Ġjedine ÄįnÃ¡
o li
Ġkni Å¾ky
Ġsuch Ãº
ĠzachytÃ¡ va
Ġs lan
ĠkrÃ¡ Äįa
Ġvonkaj Å¡ieho
Ġinteri Ã©rov
g ment
y er
Ġjedin Ãº
Ġsek tora
men te
ca li
Ġalterna tÃŃva
ĠÃº bo
Ġdre s
Ġjura ja
Ġi d
ĠpoloÅ¾ iek
drÅ¾ al
ĠtradÃŃ ciou
Ġodtie ÅĪov
Ġpochopi teÄ¾ne
Ġma lÃŃ
Ġd Å¾e
Ġprija la
Ġbasket ba
Ġdlh Ã½m
Ġcent rÃ¡ch
ĠbritÃ¡ nie
Ġpred sti
Å¾ ovania
Ġnaro denÃŃ
Ġreklam nÃ©
Ġh ur
Ġskom bin
. /
Ġtk anÃŃ
Ġtex tÃŃ
ĠprispÃ´sob enÃ©
ĠdruhÃ© mu
Ġkozme tiku
Ġa ch
Ġprospe Å¡nÃ©
ĠhorÃº ce
Ġzvo Ä¾te
Ġgal Ã©ria
Ġtie ÅĪ
Ġhard vÃ©
Ġsofi sti
rie Äį
ĠprÃŃtom nÃ½
ali ty
Ġope rÃ¡cii
Ġmedve Äı
Ġra tole
o do
Ġvy mÃ½Å¡Ä¾a
ĠpÃ¡n ske
Ġdro gy
Ġnevz Å¥ahuje
Ġnena hra
Ġdeko rÃ¡cie
Ġpozna li
Ġful l
Ġreali tu
Ġihri ska
Ġobe hu
ĠdaÅ¾ di
Ġrozhod lo
. ),
ĠkonkrÃ©t nu
rd in
Ġprac ujem
ĠdÃ¡tu my
tnÃ© mu
Ä¾ ova
ĠvyuÄį ovanie
Ġposiela Å¥
ra na
Ġturisti ku
Ġprehliada Äį
od bor
Ġprekva piÅ¥
Ġinform ovali
Ġjednotliv ca
Äį love
spo r
Ġhodin iek
ÅĪ an
Ġneda rÃŃ
Ġneu moÅ¾
Ġne jed
Ġnedo chÃ¡dza
Ġzelen e
ĠdostatoÄį nÃº
Ġra dia
Ġdi Ã³
ĠnenÃ¡ pad
ĠponÃºka Å¥
Ġmanu Ã¡lne
ĠchrÃ¡ mu
Ġuvedom ila
Ġobid ve
ĠnÃ¡ skok
Ġzne pokoj
Ġbicyk le
Ġjaze ro
Ġviano c
tran s
Ġpok rok
Ġleten ky
ĠkÄ¾Ãº Äįe
Ġteni sky
Ġma my
Ġso ny
ĠskutoÄį nÃ¡
ĠstrÃ¡ vil
ĠuvaÅ¾ ovaÅ¥
nie len
Ġsamo tnÃº
sk al
ni Äįiek
Ġzo snu
Ġnajlep Å¡ej
Ġs nÃº
Ġkr va
ĠÅ¡ta tu
Ġuniverz Ã¡lne
Ġz jem
Ġnaj vy
prac ovaÅ¥
Ġkrea tÃŃvne
Ġna hne
ru jÃºce
0 3
ĠzÃ¡kaz nÃŃkmi
ri ckÃ½
Ġsamosta tnej
Ġhlav nÃ½mi
Ġposky tli
Ġte Ã³ria
ĠinformÃ¡ ciÃ¡m
ĠchÃ¡ pem
Ġpa vÃº
Ġprak tickÃ¡
Ġradi Ã¡
Ġpa y
Ġne Å¾i
Ġza pl
ie me
Ġpapie rov
ĠlukÃ¡ Å¡
ĠpretrvÃ¡ va
r enÃŃ
Ġmest skom
ĠstratÃ© gi
Ġafri ke
Å¡ er
Ġu taj
ver zi
s che
Ġh nu
Ġcho die
Ġpa pu
ĠzvÃ½ Å¡il
ĠprofesionÃ¡l nej
j anÃ©
Ġu nik
nov ou
ĠnÃ¡ Äįel
Ġzdra vej
Ġnedo t
Ġmobil nÃ©ho
Ġriadi teÄ¾om
Ġpred vÃŃ
Ġpan na
Ġneob vyk
ĠÃ¡ zij
ĠoÄįi vi
Ġnajk rat
mi li
Ġsprostred kovateÄ¾
Ġprostred ÃŃm
vin ÃºÅ¥
Ġposol stvo
o tÃ¡
lÃ¡ tora
ĠÃºto ky
Ġabsolven tov
Ġnedo kÃ¡zali
p rom
Ġma lia
Äį any
ĠpÃŃ sali
Ġobyva teÄ¾om
ĠefektÃŃv nejÅ¡ie
Ġne sk
ĠÃºdrÅ¾ ba
Ġt hom
Ġne brÃ¡
Ġslov e
Ġab stra
Ġz vÃ¡Å¾
Ġpri dala
ĠplÃ¡ Å¡Å¥
ĠvankÃº Å¡
Ġpravidel nÃ½ch
kla dali
v enÃ¡
Ġza tia
Ġsubjek tu
ĠspomÃŃn anÃ½ch
Ġtwit teri
Ġpa dÃ¡
ĠdÃ´leÅ¾i tosÅ¥
Ġzaobe rajÃº
ĠpouÅ¾i tÃ½ch
Ġw ord
ĠdiÃ© ty
ĠorgÃ¡n mi
ĠstÃŃ ha
Ġza loÅ¾ili
Ġpodob nÃº
roma dy
va Å¡e
ĠzÃ¡ Å¡ti
ĠtisÃŃ cky
Ġden nej
loÅ¾ÃŃ te
Ġsta ÄįiÅ¥
Ġsk vo
Ġkni hÃ¡ch
Ġsil ve
Ġpri znal
Ġnajmen Å¡ie
Ġocho tne
Ġsta rob
Ġkraj Å¡ie
kladÃ¡ me
Ġze mou
Ġp anov
Ġme mbrÃ¡
ĠÅ¡i k
Ġdo cie
Ġkon Å¡tru
Ġkozme tika
Ġporaden stva
Ġnad vÃ¡
ĠvÃ½bor nÃ½m
Ġinvestor ov
Ġpo hov
ĠÅ¾i vÃ½ch
Ġpodpred se
Ġodmie tnuÅ¥
Ġseve re
Ġzare ag
bra l
Ġh un
Ġpostup uje
Ġangli cku
ĠbudÃº c
Ġkop ca
Ġza robiÅ¥
Ġsud cov
li nu
Ġosa me
ĠÅ¡t raj
ĠnÃ¡d or
ĠÅ¾iada teÄ¾
ĠumoÅ¾ nia
Ġsamosta tnÃ¡
m rt
Ġmoti va
Ġre tia
rov er
Ġle vi
Ġnad chÃ¡dza
Ġadre sÃ¡
Ġvedom ÃŃ
Ġnavrh nÃºÅ¥
ĠvÃ½h ry
Ġ Å¥
Ġniekto rej
Ġmest skÃ½
zu b
Ġstoj an
ĠÄ¾ud ovÃ½ch
Ġstra ve
ĠÅ¥a hÃ¡
Ġtrans formÃ¡
Ġpoch va
mo na
ĠÄį rie
Ġnap rieÄį
Ġvyprac ovanie
a pli
Ġfanta sy
Ġpravdi vÃ©
ĠoÄįi st
ĠkÃºpeÄ¾ ÅĪu
ĠzaprÃŃ Äįin
Ġspo lku
Ġzrka dlo
Ġp ud
Ġ3 60
inte res
Ġpostihnu tÃ½ch
ĠnovinÃ¡ rov
Ġpres vie
Ġhra Äįka
Ġsta vy
Ġroz vÃŃ
Ġvyze ral
rig in
Ġpopra de
ÄįÃŃt anie
ma t
Ġpora dÃŃme
Ġgo l
v enÃ½
Ġod hlÃ¡
Ġpostav enia
Ġprav de
Ġsoli da
Ġzosta lo
ĠprÃ¡v nym
ĠvnÃŃm anie
Ġzlik vid
Ġusporia danie
ĠpersonÃ¡ lu
Ġla j
ĠslÃ¡vnost nÃ©
" )
nov om
hla vne
Ġproti v
7 4
Å¡ tÃº
ĠnavÅ¡tÃŃ vi
Ġprimera nÃ©
Ġsmartf Ã³n
Ġso ciÃ¡lny
Ġubyt ovanÃŃ
ĠpoÄįÃŃta Äįe
ĠdiaÄ¾ ni
Ġkomer ÄįnÃ©
Ġladi slav
Ġzv ra
ĠÅ¾alÃº dok
Ġkonflik tu
Ġprebieha jÃº
ĠÃºzem nÃ©ho
Ġstimu luje
stre l
co re
Ġcha o
Ġminim Ã¡lnej
ĠjedÃ¡l ni
Ġoli v
ĠpokraÄį ovala
Ġdo la
Ġ5 000
Ġfunk ÄįnÃ½
Ġhi p
Ġhro nom
ĠniÅ¾ Å¡ej
Ġchiru rg
Ġvy le
Ġtrans fer
Ġby to
Ġprevza l
Ġu moc
Ġpe Äįie
Ġtane Äį
Ġpa vel
Ġna lieha
ĠnapÃ¡ ja
slÃº cha
Ġpes niÄįky
ĠÄįeskoslovensk ej
Ġjes ene
ss en
ĠnÃ¡ dych
nu tÃ©ho
ĠslÃ¡v nosti
ĠmedzinÃ¡rod nom
ia m
sy p
Ġvysiela nie
ĠÄįe reÅ¡
Ġcitli vÃº
Ġkri Å¡tÃ¡
ĠvÃ½ho da
8 9
Ġnepo uÅ¾i
Ġz organi
ĠsÃºÄįas nÃ¡
Ġpriazniv cov
Ġbit co
Ġproces or
Ġdom Äįek
Ġjedno stran
tÃº to
ĠprÃŃ pravou
ĠÅ¡peciÃ¡lne ho
sti l
pr in
Ġti me
ĠbeÅ¾ nÃ½m
ĠÃºspeÅ¡ nÃ¡
Ġzasta vil
Ġch l
Ġhrub Ã©
len om
Ġc le
ĠsÃºÄįas nom
Ġhr Ã´z
ĠÄįokolÃ¡ dy
ci tu
Ġjo j
ĠnÃ¡ pis
hnu tia
ĠrÃŃm sko
lov anÃŃ
Ġvi Äı
cho dy
Ġzla tÃ¡
Ġnau Äįila
ĠnÃ¡ra mok
Ġh nutie
Ġdoh romady
Ġdo padne
Ġzist enÃ©
ĠÄįita teÄ¾a
Ġnezamestn anosti
ĠoddÃ½ch nuÅ¥
Ġslne ÄįnÃ½
ĠposÃº va
Ġri zÃŃk
ĠrÃº Å¾
Ġmak lÃ©
Ġdopo lud
fi x
Ġproble matiky
Ġnep ov
Ġpoli tickÃ½
Ġvybud ovanie
ĠuÅ¡et rÃŃte
ĠveÄ¾vysla nec
Ġpri pis
Ġniek daj
Ġvyhlas uje
Ġdo c
ba ck
ĠspÃ¡l ÅĪa
Ġpotru bia
Ġm f
Ġod bÃº
teÄ¾ ka
Ġbez lep
Ġkyseli na
Ġalo e
ĠmÃº ky
Ġvola Å¥
Ãº va
Ġhra nica
Ġpriemer nÃ½
ĠsluÅ¾ bou
Ġstra tiÅ¥
Ġpred lo
Ġpoly ester
fareb nÃ©
dy nami
Ġter Ã©nu
Ġplat ba
mo ja
Ġupozor nenie
Ġta pety
f Ã³n
ve Ä¾ko
ĠovlÃ¡ dania
Ġprizn ania
iec Å¥
ĠdÃ¡v nejÅ¡ie
Ġde li
ĠfantÃ¡ zie
Äį enÃ©ho
ĠlekÃ¡r skej
Ġodi Å¡la
Ġpred kov
ho du
Ġle o
Ġstane te
Ġwi ki
ĠveÄ¾ko obchod
ĠsÃºper ov
ĠÅ¡tr b
Ġre mÃŃ
ĠÅ¾i la
ĠstrÃ¡ vili
Ġhistori ckÃ½
Ġtrom a
Ġ @
Äįa sti
Ġtypi ckÃ½
ĠpruÅ¾ nosÅ¥
Ġpe Å¡o
ĠnachÃ¡dza Å¥
ĠÄı ale
Ġdopra jte
Ġpri bÃºda
Ġsprievod ca
sta ve
tech no
Ġnespra vod
c ing
pra k
ĠÂ ´
ĠkamarÃ¡t mi
Ġvy plat
ti cu
mie st
nÃŃc ku
ĠniÅ¾ Å¡ÃŃ
Ġma sku
Ġbavl na
Ġdo g
Ġkomple t
Ġpora dia
ĠzÃºÄįastn enÃ½ch
ĠtelevÃŃz nych
Ġhi gh
pe me
Ġbar celo
ĠtotiÅ¾ to
ĠformulÃ¡ re
Â ²
Ġdo sku
ĠzÃ¡pa du
Ġpremi Ã©ru
Ġnene chÃ¡
Ġdia nie
Ġumiestn enia
ne l
Ġpredstav ia
ĠstretÃ¡ va
ĠgalÃ©ri i
ĠzÃ¡ Ä¾u
ĠÅ¡tru ktu
Ġro hov
Ġkor po
Ġdej a
ĠprechÃ¡dz ku
Ġod obe
Ġpl nia
Ġist Ã½m
Ġakcep t
Ġrozlo he
ag ne
z m
ta riÃ¡
ĠÅ¾Ä¾a zy
tnÃŃ ku
ĠzaÄįne me
Ġkatastro f
Ġbez po
ĠformÃ¡ tu
Å¡ eniu
ĠpreÄįÃŃta la
Ġpodujatia ch
ĠvzdelÃ¡va cÃŃch
ĠÅ¡peci Ã¡lnym
Ġurob ia
Ġha la
Ġko Å¡a
za ÄįnÃ½
nov iny
ĠÅ¡tud oval
Ġzvyknu tÃŃ
po stup
ran ge
roz mer
ĠzÃ¡Å¾i tkom
Ġvy Äįist
Ġka z
Ġpotvr dz
Ġma re
Ġdosah ujÃº
ĠregionÃ¡l nej
Ġria sy
Ġjan ka
Ġdo tvÃ¡ra
Ġmomen ty
ĠvzdelÃ¡va cie
ĠkeÅ¾ ma
z en
Ġo Å¾
len Ã½mi
Ġpresta ne
Ġkontra st
ĠzaÄį nite
Ġa ri
Ġpoj mom
Ġkore kt
Ġprav Ã½m
Ġdlhodob Ã½
predÃ¡va jÃºci
Ġre vi
Ġzdra vÃº
ĠzÃ¡jaz du
zi lo
Ġja vi
mov Ã½ch
ĠÃ´ s
ĠkomentÃ¡ rov
Ġhrie Å¡
Ġpria mom
ĠÅ¥aÅ¾ kÃ¡
Ġmotor y
li m
Ġspotrebi teÄ¾ovi
ĠumÃ½ vanie
ĠÄı u
ĠÅ¡tadi Ã³ne
Ġhormo nÃ¡l
Ġvlast nÃŃkom
ĠsÅ¥aÅ¾ nosÅ¥
Ġpriprav te
ti cs
Ġpi Å¡to
Ġrozdie lne
Ġmlad Å¡ÃŃch
ĠpeÄįe ÅĪ
Å¡ kami
5 9
5 6
ĠobÃ½va Äįky
Ġdve rÃ¡ch
Ġurob te
ĠÅ¡paniel sku
ĠpÃ¤tnÃ¡ sÅ¥
Ġpar tie
Ġimuni tu
t ta
z nej
do hospodÃ¡r
Ġprek ry
ÃŃ t
Ġfo ntÃ¡
pad nÃºÅ¥
Ġkapito ly
Ġcen ter
Ġtre tiu
Ġchla di
logi ckej
Ġume lo
Ġo ÄįnÃ©
Ġma Äįka
Ġslne Äį
ĠinÅ¡titÃº t
ĠÅ¾alÃº dka
Ġp ena
ĠprÃ¡ zdne
Ġstarostlivo sÅ¥ou
Ġno ÄįnÃ½
Ġu be
Ġw ol
ĠzÃŃska vajÃº
Ġprav Ã©ho
Ġminim Ã¡lna
li ty
ĠsÃºhla siÅ¥
ĠpÃŃsom nÃ©
pre ss
Ġnena Å¡li
Ġpo Å¥a
Ġdar y
ĠÅ¡o fÃ©r
Ġobjem om
Ġko li
ĠvyuÅ¾ÃŃva me
Ġute rÃ¡
Ġode v
Ġpo Äįka
bi ci
ĠzÃ¡klad nou
ĠoprÃ¡v nenÃ©
Ġd m
Ġdvoji ce
lie s
ĠzÃ¡k rok
Ġsamo tnom
ĠpÃ³ diu
Ġlu p
ĠÄ¾u bo
ĠbrankÃ¡ ra
Ġod fo
Å¾ enÃ½
ĠkultÃºr nej
ĠÃ´smi ch
Ġodbor nÃŃkmi
Ġduchov nÃ½
ĠÄ¾ud om
Ġcen nÃ½ch
Ġpov Ã½
ubyt ovanie
Ġme ter
an ti
n Ã³m
Ġsto ly
Ġstia hnite
Ġo Ä¾
ĠvÃ½raz nejÅ¡ie
Ġodi Å¡li
hr del
ĠkÃº py
Ġfran k
Ġlam py
sov Ã½m
Ġpu k
Ġtran sport
ĠvypoÄįu Å¥
Ġbru cha
Ġeta py
ĠveÄ¾ko stÃŃ
Ġboha tÃº
Ġd baÅ¥
Ġpre Å¡lo
pie ra
Ġrovnomer ne
Ġvyhra la
Ġsko r
Ġvrch ov
Ġneexist ujÃº
ÅĪa jÃº
ĠobÄ¾Ãºb enÃ©ho
ĠvÅ¡eobec nÃ©ho
Ġzosta ve
Ġore chy
Ġpre stÃ¡va
ĠvÃ½raz nÃ½m
Ġvydr Å¾aÅ¥
Ġsta rajÃº
Ġude Ä¾uje
Ġtem pom
Ġhudob nÃ©ho
Å¡ my
Ġpre bytoÄį
ĠpÃ¡ se
Ġprekvap enÃŃm
ĠpÃ¡ ry
ĠzÄ¾a vÃ¡ch
Ġble sk
Ġna hlia
bo n
ĠblÃŃz kom
Ġstar Ãº
Ġproku rÃ¡tor
Ġcen ovej
Ġoznam uje
Å¡ Ã©
Ġstra nami
sy n
ĠznÃ¡ mi
Ġrovnak Ã½ch
ĠsignÃ¡ lu
Ġka rt
Ġarg en
ĠskÃºs enÃ½
Ġr ove
Ġ5 7
ĠvÃ¤z enia
Ġslne ÄįnÃ½ch
Ġpremen iÅ¥
Ġvytla ÄįiÅ¥
Ġar te
Ġpoza stav
Ġz ÃºÄį
Ġmla dosti
g ne
ĠvlÃ¡ dou
Ġvede ckej
Ġto t
Ġinform ovanÃ½
Ġosobi tnÃ©
s mie
ĠÃºÄį ty
ĠprÃŃznak ov
ĠpredpokladÃ¡ m
ĠÄįerv enÃ½ch
ĠbrigÃ¡ dy
k ovala
Ġpropa ga
ĠporÃº ch
Ġho lly
Ġapli kuje
Ġuc tie
Ġskve lou
ĠnÃ¡dher nÃ¡
Ġtalian sko
ĠuÄįi teÄ¾om
ĠkrÃ¡tky ch
Ġza mÃ½Å¡Ä¾a
ĠprofesionÃ¡ lov
Ġma dri
bÃ¡ r
ĠjÃ¡ no
ĠpÃ¡ Äįila
Ġposkyt nÃº
Ġkompeten cie
ĠÄıalÅ¡ie mu
Ġag ro
Ġak tÃŃvnej
ĠprÃŃrod nÃ½m
Ġnasta Å¥
Ġuvi dÃŃ
d lu
ĠeurÃ³ pu
Ġoh ro
Ġroz loÅ¾
ĠzÃ¡pad nÃ½ch
ĠzdÃ´raz ÅĪuje
Ġlitu rgi
p g
Ġna rÃ¡
ĠotÃ¡z kach
ĠslÃºcha dlÃ¡
ĠoÄį kovania
ĠÅ¡ÃŃ rku
Ġu Å¡Ä¾ach
ve d
sta lo
ĠÅ¡kvr ny
Ġvo sk
Ġki ska
ĠakÃ¡ koÄ¾vek
Ġsp ove
ĠÅ¡ÃŃ p
ĠpoÅ¾iadav kami
ĠposlÃº Å¾i
mi mo
ĠurÄį enia
Ġstre chou
Ġkomplex nÃ½
Ġtich ej
Ġa zy
Ġnep Ã´
Ġpredstav te
la la
Ġaktu Ã¡lnu
ĠÅ¡ty ria
ĠÃºtoÄį nÃŃk
ĠnÃ¡si lie
Ġpreukaz u
Ġtesto ster
Ġide te
Ġnedo kona
Ġob ciach
Ġvys nÃŃ
Ġnepo nÃº
ĠÄįier nu
ĠpoÄįÃŃta Äįom
Ġpoky nov
Ġvybav enÃŃm
Ġstret nÃº
ĠvyskÃºÅ¡a li
to ku
Ġdvoj nÃ¡sob
ĠnajvyÅ¡ Å¡ÃŃm
ĠÃºÄįtov nÃŃctva
ve Äı
Ġkraj inami
Ġvzde lania
ĠvzÃ¡ pÃ¤tÃŃ
ĠhÄ¾adÃ¡ m
Ġob rat
Ġsp Ã½tal
Ġkont rover
ĠkonÅ¡truk ciÃŃ
Ġzamera nÃ½ch
chÃ¡ r
ĠÅ¾ivo tov
Ġpote Å¡enie
Ġdoj Äįia
Ġp se
Ġvstup enky
Ġnev hodnÃ©
ĠzdÃ´ vod
tÃŃ nu
Ġvku s
Ġnavo nok
ĠdievÄįa tko
Ġdu el
Ġpracovi sku
Ġza myslieÅ¥
ĠsÃ¡ le
Ġlo pa
ĠkÃ³ piu
ĠvÃ½z vou
Ġcestov nÃ½
ĠnajvÃ½znam nejÅ¡ÃŃch
di Ã¡
ĠoznÃ¡mi la
Ġs lie
Ġkuchy ÅĪou
Ġvo dÃŃ
ĠdruÅ¾ stvÃ¡
Ġpoku ty
Ġmanipu lÃ¡ciu
Ġpoz reli
lia m
Ġkru h
Ġbun da
Ġnem ci
Ġegy p
Ġzame ranie
Ġrobo ty
ener ge
Ġobchod nÃ¡
ĠlÃŃ Å¡iÅ¥
ĠÅ¡paniel ska
e Ãº
men y
Ġko cky
len t
Ġven ujeme
z bie
Ġvz rÃ¡
Ġru Äįi
Ġpro sta
Ġpocti vo
Ġskup inÃ¡ch
Ġsitu ovanÃ½
Ġodosla nÃŃm
ĠinÅ¡pi ra
Ġsek re
Ġne vidÃŃm
Ġh Ã½
Ġ xi
ĠbÃ½va lÃ½ch
Ġpodne ty
ĠpredchÃ¡dza jÃºci
Ġtrium f
ho j
Ġde te
Ġpreziden tom
Ġko rek
Ġnes kon
ÅĪ al
Ġna be
Ġrozhod ovanÃŃ
Ġja dra
ĠzaÄįa tie
Ġkru hov
ĠprechÃ¡dza Å¥
ĠslÃ¡vnost ne
Ġro p
Ġop ÃºÅ¡Å¥a
Ġod ra
ĠkandidÃ¡ t
Ġpodsta tu
Ġhroz ne
ĠÅ¡ko d
Ġpane ly
Ġost rÃ©
Ġone dlho
Ġdo tia
po ste
Ġro Ä¾
Ġry ba
Ġpriamy m
r ovanÃ©
ĠneÄįist Ã´t
a f
ĠprÃ¡va ch
ĠvychÃ¡dza Å¥
Å¡ ania
Ġod nÃŃma
Å¾ne ho
Ġk vÃ¡
Ġnov ov
Å¡ie mu
Ġcest ujÃºci
Ġabsolv ent
Ġpono r
Ġbaka lÃ¡r
Ġna dol
ĠschvÃ¡ lenie
200 5
ÅĪaj Å¡ÃŃch
Ġrespon den
Ġcyk listov
Äį akÃ¡
Ġkri stovi
Ġmin ce
Ġh ria
ge l
ĠinÅ¡ pek
Ġpovedom ia
Ġa ro
Ġsk lenÃŃ
Ġru skom
Ġdlho u
ĠpatrÃŃ te
Ġosla vu
Ġz lÃ©ho
spe kt
Ġo podstat
Ġdo ÅĪ
mati kou
Ġna klo
ĠnÃ¡ stroja
Ġex cel
Ġsvie Å¾i
klad ania
ĠpÃ´ da
ĠmÃ´ Å¾me
Ġnev Å¡e
Å¾ d
Ġ[ .]
Ġzv nÃºtra
Ġzne moÅ¾
ĠsÃºkrom nÃ©ho
Ġfi re
Ġbie liz
Ġpribli Å¾uje
po rov
Ġcest ovateÄ¾
Ġmo Å¾e
Ġvozi dle
Ġt reb
Ġru skÃ©ho
Ġcharakteri stickÃ©
Ġne voÄ¾
ĠnÃ¡ dy
raz vu
Ġstav ov
Ġpresta li
na tÃ©
Ġle tovi
ĠÃºstre ty
ÄįÃŃta jte
ĠÃ¡ zie
Ġpar kov
Ġpresvie d
6 9
ĠÅ¾ia renie
ĠopÃŃ s
Ġne ur
Ġmi lu
Ġpat en
Ġkame ÅĪov
ĠreklamÃ¡ cia
Ġstoli Äįka
Ġre ci
ĠlyÅ¾iar ske
Ã½ba Å¥
Ġnev rÃ¡
ĠlÃŃ nia
Ġvznik nutÃ©
ĠvÃ¡p nika
ch ne
ĠpouÅ¾ÃŃva jte
Ġmak ro
ce mu
Ġope v
ran d
ĠkÃº skov
ĠÃºra dov
Ġrozdie lom
Ġniektor Ãº
Ġod kÃ¡z
ĠvÃ½vo jom
ĠÅ¡pi rÃ¡
Ġchlad niÄįky
Ġra meno
Ġbe ta
Ġlogi ckÃ©
6 3
Ġse xy
Ġvz bud
Ġta xi
Ġnepo koj
ĠtakÃ© mu
Ġtechni ckÃ½
Ġd vÃŃ
ĠnÃ¡ ru
ĠlieÄįi vÃ©
Ġpresta l
ĠfrancÃºz skeho
Ġ ÃŃ
Ġma mu
Ġtr blie
f re
z vo
Ġma stnÃ½ch
Ġzb roj
Ġs ci
Ġcho dil
ĠdÃ½cha cÃŃch
Ġne dal
Ġsa la
ĠÃºÄįin kami
Ġpotvr dzujÃº
Ġniektor Ã½mi
Ġod vÃŃja
Ġme mo
ste in
Ġide Ã¡lnou
Ġdo siek
tÃ¡ ri
Ġneoddeli teÄ¾nou
od porÃºÄįa
Å¡ inou
Ġdo u
Ġchce lo
ĠuskutoÄį nili
Ġspu stÃŃ
ĠsÃºhlasÃŃ te
Ġodvola nie
vzde lÃ¡va
ĠtÃº Å¾ia
Ġmalo obchod
Ġmulti medi
ĠpÃ¡ d
ĠdomÃ¡ cu
ĠvÃŃÅ¥az ov
ĠnadvÃ¤z uje
Ġprak tickej
Ġakom koÄ¾vek
ci ty
Ġply t
Ġslu Å¡ne
ĠÄįerven Ãº
Ġtechni ckÃ¡
Ġprirodz enej
Ġclo ud
Ġmila na
da y
Äįe ku
Ġrozlo hou
ĠvÃ½slov ne
Ġknie Å¾a
Ġur b
Ġcelo Å¡tÃ¡
ĠnachÃ¡dza me
Å¡ kov
ĠzÃ¡ pÃ¤
ĠÅ¡tef ana
mi x
ov ky
Ġindi kÃ¡
Ġposta ÄįÃŃ
Ġdo padlo
Ġve ra
ĠÅ¡tadi Ã³n
kÃ¡ Å¾a
Ġuveden ia
ĠÅ¡i rok
Ġklasi ckÃ½m
po int
ĠrÃ¡ mu
ĠlÃŃ der
Ġsloven Äįine
Ġnoha viÄįky
Ġor to
Ġnove ly
mu sÃŃ
Ġrozli ÄįnÃ©
ĠÅ¡tÃŃ t
Ġveli teÄ¾a
Ġden nÃ©ho
Ġher ci
ĠrozprÃ¡ vali
ĠskÃºÅ¡ ok
Ġpie so
Ġreprodu k
Ġkraj in
Ġpev nÃº
Ġv stÃºpil
mu l
ĠzÃŃska lo
ĠprinÃ¡Å¡a Å¥
Ġmaga zÃŃ
Ġza ha
Ġr ÃŃme
Ġat ri
Ġdokona lÃ¡
lk s
kvali tnÃ©
tera pia
Ġvre cka
ĠsprÃ¡v cov
Ġpriprav ujeme
7 9
me rne
Ġoh ÅĪa
ĠjeÅ¾iÅ¡ ovi
ĠzapÃ¡ ja
Ġliptov skom
ĠsprevÃ¡dza Å¥
Ġduchov nej
Ġstra tila
Ġalexan der
ĠroÄį nÃŃkov
n an
Ġpie sku
Ġsig na
Ġhodno tia
Ġjo se
Ġnavr hnutÃ¡
pe la
ĠvyÅ¡ Å¡ieho
Ġpoho dy
bra li
Ġko k
ĠÄįÃŃ na
Ġgra mo
Ġqu e
ia l
na o
ĠÅ¡ tie
ĠmuÅ¾ ovi
Ġma ilom
Ġzbie raÅ¥
ĠÄ¾ud skÃº
Ġex por
ĠstÃ¡ roÄįia
ĠnadÅ¡ encov
Ġkot le
Ġle Å¾
Ġo hrani
Ġvy nikÃ¡
Ġverej nÃ¡
Ġza vÃ¡dz
Ġkoncer tov
ĠchrÃŃ p
Ġvyvinu tÃ½
logi ckÃ©ho
Ġzaplat enÃŃ
Ġteku tiny
Ġzlep Å¡ÃŃ
Ġorig inali
Ġse xi
podob ne
in di
cko sÅ¥
Ġpri zna
ĠbatÃ© ria
ĠreÅ¥az cov
Ġsorti mentu
ĠzvlÃ¡Å¡t ny
vÃ¡ tne
Ġvhod nÃ©ho
ĠspomÃŃn anÃ½
Ä¾a va
pove diac
liz ovanÃ©
ĠzvÃ½Å¡ enÃ¡
a ri
Ġvy drÅ¾ia
Ġpripom enul
Ġpre chodu
Ġpri Å¥ah
Ġnie sÅ¥
Ġte Å¡ili
Ġho spodÃ¡
ĠÅ¾ reb
ĠnÃ¡ra dia
Ġne hod
Ġ18 9
ĠvynÃ¡le zu
Ġvytvo ria
Ġko tli
Å¡t vr
Ġuniverzi ta
Ġzach oval
Ġkame ru
Ġhmy zu
5 4
Ġo hla
Ġa lian
Ġzna l
Ġrozmer mi
Ġhoj da
ĠzÃŃsk anÃ½ch
Ġo kom
s pa
Ġhrie chu
Ġabsolv ovanÃŃ
Ġopo zi
Ġpenzi Ã³n
Ġvaj cia
Ġpo e
ova teÄ¾ovi
Ġtie ne
ĠâĤ¬ ,
Ġteho tnÃ©
ĠobÄį ana
Ġprina j
Ġve ro
Ġhne v
Ġpo stupe
ĠzÃ¡zna mov
z re
Ġnepo Äį
ĠmyslÃŃ Å¡
Ġza hrÃ¡
Ġspolu hrÃ¡
ĠÄįe l
Ġno sia
ĠorganizÃ¡ torom
ĠvÃ½chod nÃ©ho
ĠÅ¡tandar dy
ĠmoÅ¾nosÅ¥ ami
Ġnas Ã½
ĠpÃ´jde m
Ġakre di
Ġu hol
ĠmaÄıar skej
Ġosa mo
Ġmeste Äįka
Å¡ nÃº
Ġposil ÅĪov
Ġidenti ty
Ġukon Äįil
ĠkultÃºr no
Ġboj ovali
Ġdef en
Ġpredstav enstva
Ġprezra dil
Ġre li
ĠvÃ½sled koch
Ġnevi deli
Ġusporia da
Ġpoobe de
Ġmo sta
ĠkrÃŃ Å¾i
ĠzlÃº Äįen
5 2
Ġse del
Ġsu chÃ¡
Ġkry pto
ĠÅ¾ele zo
Ġkvet inÃ¡
ĠinvestÃŃ cia
Ġvyhodno tenie
Ġnajkvali tnej
Ġkor en
ĠsÃº pravy
Ġpodrob nÃ©
ĠprÃ¡ca ch
ĠÅ¡Ã© fa
ĠprecÃŃ zne
Ġzauja li
ĠkÅĪa zov
Ġo prava
Ġdo tÃ½
z mom
ĠzÃ¡vi slosÅ¥
ĠatmosfÃ© rou
Ġzara Äı
Ġjapon sku
Ġkur ze
ĠvytvÃ¡ra nÃŃ
Ġpolicaj tov
ĠspracÃº vanie
ĠpÃ¡pe Å¾a
Ġslobo dne
Ġvy da
ma ily
ĠprÃŃrod ove
ĠodporÃºÄį anÃ©
ĠzÃ¡chra nÃ¡
Ġuzav rieÅ¥
stinÃ¡ cia
Ġekonomi ka
Ġod chodom
lie haÅ¥
Ġtrva la
ĠinÅ¡pi rÃ¡cie
Ġdohod nutÃ©
ĠpremÃ½Å¡Ä¾a Å¥
Ġhnie z
f la
Ġpa pa
vÃ½ sled
Ġvie dne
Ġf ur
Ġinforma ÄįnÃ½
Ġh il
Ġke mp
m po
Ġsloven Äįiny
ĠzvÃ½Å¡ enÃ©
ĠnazÃ½va jÃº
Å¾ nÃ¡
Ġpred sud
Ġnemoc nica
Ġpriemysel nÃ©
Ġi ve
Ġrozhod nÃº
Ġpozna menal
Ġuzavre tej
Ġpark ovacie
ĠpredÄºÅ¾ enie
Ġpre hlÃ¡
Ġko zmi
Ġstra tÃŃ
Ġlie Äįenie
ĠkonÅ¡truk cii
ĠvÃ½chod nom
Ġokoli tÃ©
m anov
ĠÃºc tu
Ġru skÃ½
en g
ĠdÃ´leÅ¾i tejÅ¡ie
Ġdisple ja
Ġope rÃ¡ciÃŃ
Ġsvetov Ã¡
Ġnovo dob
Ġga Å¡
Ġefek ty
ĠkombinÃ¡ ciÃŃ
Ġkuku ri
mailov Ã¡
Ġdvoj lÃ´Å¾
ov er
Ġuisti te
Ġc lub
Ġden nÃ½
sta va
ĠvÃ½h ru
Ġz rovna
len ou
Ġfirem nÃ©
ovan osti
Ġodz rka
Ġpravi dlami
Ġkali for
g ni
ĠobstarÃ¡ vania
en d
Ġu cho
ĠprÃŃ stre
ĠÄįÃŃ nskej
Ġsilik Ã³nov
Ġne plat
ĠporovnÃ¡ vanie
ĠaustrÃ¡ l
ĠÅ¾ ur
Ġti s
ĠsystÃ© moch
ĠpoÅ¡ k
hi stori
Ġporo ta
7 1
Ġfa rÃ¡
Ġdo o
Ġmy dlo
lom e
Ġbru cho
Ġbe se
lie n
shi on
ÅĪ ovanÃŃm
ĠrÃ´zne ho
Ġnepotreb ujete
Ġmotor ovÃ½ch
Ġf Ã©
Ġspra vila
Ġsvieti dlÃ¡
Ġsveto znÃ¡
mark et
Ġposla li
Ġzaru ÄįÃŃ
ni Å¾Å¡ie
Ġpod Äįiar
Ġnes pa
Ġangli ckÃ½
Ġz lÃ½ch
ni t
o ff
Ġnad Å¡enie
ĠÄ¾ud skÃ¡
Ġna nÃ¡Å¡a
ĠrÃ¡ dia
h viez
Ġnap ro
he i
Ġobe Å¥
Ġpriazni vÃ©
ĠÄįlen stvo
ĠvÃ½ba vy
Ġsrd cia
Ġfutba lovÃ©ho
Ġvarian ty
Ġvie den
ĠurÄįi tom
ĠporovnÃ¡ vaÅ¥
Ġpod kladov
ĠdÃ¡v kovanie
ĠpoÄıak ovanie
Ġm b
ar y
pod sta
ĠpoÅ¾i Äįia
Ġvtip nÃ©
Ġoh rieva
ĠsÅ¥aÅ¾ nosti
ĠnÃ¡vy ky
Ã¡ lu
Ġvi tali
ce z
Ġsil nej
Ġva riÃ¡
Ġreklam nÃ½ch
Ġre lÃ¡cie
ĠÃºdaj om
Ġfakul ta
Ġpre le
kur en
Ġroz pÃºÅ¡Å¥a
Ġhod ina
Ġpri va
Ġpla vky
Ġzamest nÃ¡
Ġdiscip lÃŃna
Ġvyze rala
Å¾i Å¡
Äıal Å¡ou
Ġna le
Ġvzdia lenÃ½
Ġweb ovÃ¡
dru hÃ¡
ĠvÃ½sled kami
Ġzodpove dne
Ġob dÄºÅ¾
Ġka Å¡e
Ġka bÃ¡
rej i
Ġci tÃ¡
Ġli ght
ĠuteÄįen cov
Ġposla nÃŃm
ĠÄįier nych
Ġdobier ku
van Ã½mi
ji lo
ĠzvÃ½Å¡ enÃ½
ĠprÃŃjem nÃ©ho
Ġuprav enÃ½
Ġsil nÃ½ch
Ġsa du
ĠuvoÄ¾ niÅ¥
Ġpodla hu
kom i
Ġmer ia
Ġak cionÃ¡
mie Å¥
chÃ¡dza jÃº
Ġsemi finÃ¡le
? )
Ġra menÃ¡
dÃŃ sk
Ġzaned b
Ġkomprom i
Ã¡ rov
Ġvy sielania
Ġpri padÃ¡
ologi ckÃ©
Ġru si
Ġsi m
ĠÄįaj ov
Ġna sky
Ġeu roz
Ġrozmie stn
Ġperio di
Ġprac ujÃºcich
Ġ194 4
Ġvyso kom
Ġtalian skej
ĠkrÃ¡ tka
i ba
ĠÄįer padlo
Ġgu lÃ¡
ĠschrÃ¡n ky
Ġdiskri minÃ¡
s v
n ina
Ġve zmi
rÃ¡l na
ĠbudÃº cej
Ġdr Å¾ÃŃm
zÃ¡ roveÅĪ
Ġdispo zi
Ġna mÃ¡
Ġvy Å¥aÅ¾
Ġpozd rav
Ġzvy ky
Ġo chutnaÅ¥
200 1
Ġsved kami
Ġd eni
Ġra sti
Ġno Å¾i
Ã¡r s
Ġprehra li
Ġrozhod nutiu
Ġexist ujÃºce
Ġfutba lovÃ©
ĠtradÃŃ cia
ĠvtÃ¡ kov
Ġpredpo kladaÅ¥
ĠzabÃº daÅ¥
Ġdrah Å¡ie
Ġlep Å¡ÃŃm
Ġrozdie lu
ĠzÃ¡sie lku
Ġfrekven cie
Ġpri s
ĠÄįasov Ã½
Ġobid va
Ġcez hrani
Ġjazy ky
Ġdo hÄ¾adom
ĠvÄįe raj
ĠvÃ½ daj
Ġcivili zÃ¡cie
Ġol tÃ¡r
Ġsied my
Ġreho Ä¾
Ġca s
ĠkultÃºr nom
Ġinova tÃŃvne
ĠdoÄįas nÃ©
Ġle tnÃ½
Ġnajlac nejÅ¡ie
Ġuzne senia
Ġser vÃŃ
Ġpoli tickÃº
Ġpek nÃ½ch
d kou
Ġkto koÄ¾vek
Ġza Ãºto
Ġuniverz Ã¡lny
ĠpotÃ¡ pa
Ġse menÃ¡
Ġmu l
Ġvy kaz
Ġprie hra
Ġregi Ã³noch
ĠpoÅ¡ko diÅ¥
potreb ujete
Ġho ra
ĠorientÃ¡ ciu
ĠspoloÄį nom
mov i
li v
ĠcelÃ© mu
Ġg or
an al
ĠdodÃ¡va teÄ¾om
Ġprekvapi vo
Ġhodno tÃŃ
ĠÃºstav nÃ©ho
hlav nÃ½m
t ried
ĠznÃ¡my mi
Ġa v
ĠplÃ¡n ovanie
Ġod hal
ĠponÃº kol
Ġurob ÃŃte
ĠÄį iny
Ġtrest nÃ½
ĠzaruÄį ujÃº
ĠpriblÃŃ Å¾il
Ġzd vÃŃ
Ġsklad ba
Ġingredien cie
a th
ĠprÃŃjem nej
ĠpÃ´vod nÃ¡
ĠzvÃ½Å¡ enej
ĠnemÃ¡ Å¡
vo dom
jed nou
so bok
ze raÅ¥
cent rum
Ġ6 3
ĠorganizÃ¡ torov
Ġzamestn anÃŃ
Ġefek tÃŃvny
Ġmlie Äįne
Ġne strÃ¡
Ġu lt
ĠpÃ´ va
ĠaktÃŃvne ho
Ġfareb ne
Ġbielo ru
Ġspra vÃŃ
Ġ6 2
ĠskÃºs enÃ½ch
dru hÃ½
Ġvzo ru
ĠnadobÃº da
Ġna Äįas
ĠrozlÃŃ Å¡enie
de Ä¾
ÅĪ me
Ġkonkuren cii
ak Ã½
Ġex po
Ġba le
Ġkon trak
Ġotvor enej
ĠÅ¡per kov
ĠpÃ¡ sme
Ġkrmi vo
ĠbeÅ¾ nÃ¡
Ġkomu nÃ¡lne
Ġle z
Ġ3 000
Ġnede le
Ġman dÃ¡
Ġpresved Äįi
Ġzdr Å¾ia
Ġpodvo z
ch t
Ġf y
ĠÄ¾ah kÃº
Äį anom
g s
Ġkontak tnÃ½mi
Ġvz ore
Ġne Å¾e
Ġstra Å¡i
ĠÅ¾ ar
Ġvie dlo
ĠdÃ´leÅ¾i tej
ĠpreÅ¡ ova
enie k
ĠnÃ¡ hrdel
di i
Ġtvr dÃ½
Ġvod nÃ½
Ġuli cu
Ġo pustil
Ġdo bou
ĠoficiÃ¡l nej
ĠpouÅ¾ÃŃva l
Ġin do
ĠobÃ½va cia
ĠzniÅ¾ ovaÅ¥
Ġpre lie
Ġne ven
Ġza istiÅ¥
Ġpri tia
ĠmanÅ¾el ky
chy by
Ġsna Å¾te
Ġkapito la
Ġtera se
Äį enÃº
ĠtradÃŃ ciÃŃ
ĠÅ¾alÃº do
a vÅ¡ak
Ġh ut
Ġpora die
ĠsamosprÃ¡v ny
Ġatri bÃº
Ġpovie dky
ti Äįky
ĠfÃ³ ra
ni ckÃ¡
Ġroz ba
ĠÃºsi lia
Ġro berta
Ġnesta ne
ĠvÄıa ÄįnÃ¡
te st
Ġma y
Ġpa livo
Ġduchov nÃ©ho
Ġteplo tÃ¡ch
Ġnechce lo
ÅĪ ovej
Ġne bÃ½va
Ġsko k
Ġkon anÃŃm
Ġmu sic
Ġan ton
s enÃ¡
Ġenerge tickÃ©
Ġtitu lov
ĠmotivÃ¡ ciu
ĠÄįita teÄ¾om
Ġkontin en
Ġkolo ni
ĠprÃŃbuz nÃ½ch
Ġpo nÃ¡hÄ¾a
Ġinf ar
ov ci
vo zi
pu s
Ġdr Å¾al
Ġgala xy
ĠvÃ½uÄį by
ĠspoloÄį nÃ¡
ĠoprÃ¡v nenie
ĠzÃ¡vere Äįnej
Ġsprostred kova
Ġmater skÃ½ch
dra h
ĠzÃŃsk aniu
tÃ© ri
Ġin die
Ġfo tenie
ĠopÃŃ saÅ¥
Ġob Å¥aÅ¾
ĠnajvyÅ¡ Å¡ia
Ġvrch nÃ¡
ĠvloÅ¾ ky
Ġpozna l
Ġbie lom
ĠpamÃ¤ taÅ¥
ĠlondÃ½ n
ĠzaÄįne m
wa gen
Ġosa dy
de stinÃ¡cia
Ġspre d
Ġtvori vÃ©
ĠnapÃŃÅ¡e m
ĠvÃ½kon nosti
Ġvi ktor
c le
ĠstratÃ© giu
Ġhno ji
Ġiz b
Ġstov iek
Ġhra Äįiek
Ġhlad kÃ©
Ġzo stanÃº
ĠvÃ½ kaz
Ġpoli tickÃ¡
ri ne
Ġkontak tov
Ġpapie ri
Ġprax ou
er s
Ġslobo de
zÃ¡ kaz
Ġfi k
Ġmiest nom
ĠpomÃ´ cka
Ġklasi ckÃº
Ġpodnika teÄ¾a
ĠkandidÃ¡ ta
Ġnastavi teÄ¾nÃ©
ĠjuhovÃ½ch od
ĠvyhÃ½ba Å¥
Ġcho reo
Ġjed ny
Ġpa dol
Ġjazd cov
o rigin
ĠpsÃŃ ka
Ġchoro bou
Ġ15 00
Äį nosÅ¥ou
Ġtra u
Ġobyva teÄ¾
ĠvedÃº cich
Ġpoh reb
Ġdom Ã©ny
ĠÃºspo ry
Ġz beru
ĠdrÃ¡ ha
prÃ¡ ca
ĠzamestnÃ¡va teÄ¾ov
Ġpod pisom
Ġo chut
le ra
Ġroz ob
Ġekonomi cky
Ġpriazni vo
Ġbez Ãº
man Å¾e
Ġlete ckej
Ġzlo dej
ro zÃŃ
Ġaktuali zÃ¡cie
ĠmÃºdro sÅ¥
ĠvyÄįi stiÅ¥
ĠÄ¾ud skom
Ġzabud ol
Ġple chov
ĠÅ¾ivoto pis
Ġz hu
vÃ½ rob
Äįi u
Ġhu by
Ġpresved Äįenie
Ġpopis uje
Äıal Å¡ÃŃ
ĠpodpÃŃ sal
Ġtrna vy
Ġzelen Ãº
Ġfilozo fie
ka lo
Ġkry Å¡tÃ¡
ĠneÄįaka ne
sti mi
Ġb enÃ¡
ĠsÃº stav
ĠmÃ³ de
Ġostrov y
ĠvzdelÃ¡va cieho
Ġkompli kÃ¡cie
Ġpriori ty
Ġnece lÃ½ch
ĠoboznÃ¡mi Å¥
ĠÄįita telia
ĠneÅ¾ia dÃº
Ġpri znÃ¡
ĠzaÅ¥aÅ¾ enie
Ġfede rÃ¡cie
Ġbul let
Ġuspoko jiÅ¥
b ry
to s
ĠnajvÃ½ hod
Ġnehovor ÃŃm
Ġvy sko
Ġpubli ka
ĠprihlÃ¡ Å¡ky
Ġc li
Ġne ra
ĠvÃ½ stra
Ġpoklad ni
ĠvÃŃÅ¥az stva
Ġpri Ä¾ah
Ġtera sy
Ġkr st
ent Ã¡lne
ĠÃº mysel
poz rite
ĠdlaÅ¾ ba
mu Å¾
Ġhrub Ã©ho
Ġpo o
ĠpovaÅ¾ ovanÃ¡
Ġzak ri
Ġlitera tÃºre
Ġminim Ã¡lny
Ġodosla Å¥
Ġka za
Ġdisplej i
ĠfÄ¾a Å¡u
ĠspÃ´sob ilo
Ġsil nejÅ¡ÃŃ
Ġsta toÄį
Ġja vÃŃ
ĠsÃºÄįa sti
Ġtva ro
ĠÄįerst vÃ½
Ġfutba le
ĠvylÃº ÄįiÅ¥
Ġf lia
Ä¾ ovÃ½
ĠnÃ¡ra m
Ġubyt ovacie
ve ru
Ġno sa
on g
Ġprekvapi lo
Ġlep Å¡ej
ĠnÃ¡uÅ¡ nice
Ġpreja vu
ĠzÃ¡ pisu
Ġin ven
Ġelektroni ckÃ½
Ġsuse dia
Ġha zard
Ġsyn chroni
den om
Ġspl nil
Ġpobo Äįky
ĠnadÃ¡ cia
Ġindi i
Ġne mi
Ġe mailom
Ġpod r
ĠkÃº toch
Ġrozhod ca
Ġgra tul
Ġnepri mera
Ġautobu su
Ġ lÃ½
zo ra
Ġnepria mo
re lo
Ġzara denÃ©
ĠsÃºd ny
Ġha va
Ġpripra vÃŃme
w or
ĠprÃŃ kladov
Ġh ri
Ġspod nÃ¡
ĠspoloÄį nÃ½m
ĠsÃºbo ji
Ġskontro lujte
Ġpre Å¥aÅ¾
di sk
mo ru
ĠdÃ½cha Å¥
Ġve ciam
Ġlo gom
ĠprednÃ¡ Å¡ok
Ġpri vÃ¡dza
m noho
Ġpri stÃ¡
ĠnÃ¡ro ÄįnejÅ¡ie
ĠdÃ¡va li
Ġmotor ov
Ġregu lÃ¡ciu
ĠzÃ¡zra ky
Ġover enÃ©
Äıak ujeme
ĠprÃŃsluÅ¡ nÃ½m
ĠmedzinÃ¡rod nÃº
zÃ¡ ru
Ġfi ca
Ġrokov anie
tak to
Ġpo mÃ¡
ĠkolÃ¡ Äį
ĠveÄįer nÃ½ch
Ġdisplej om
Ġc z
Ġrozhod ovanie
ĠskutoÄį nej
mno hÃŃ
Ġstroj Ã¡r
Ġme dov
Ġautobu som
ĠÄ¾a du
ĠÃºrov niach
ĠdediÄį stvo
Ġkompet ent
Ġmet re
ĠnapÃŃ sali
Ġvod orov
ĠkniÅ¾ ka
Ġbratislav skÃ½
Ġcele bri
Ġzabezpe Äįia
Ġtera pie
ĠvyuÅ¾ÃŃ vanÃ©
e konomi
Ġve cami
Ã³n ia
mati ku
Ġobchod nÃ½m
ĠmaÄıar sko
Ġne menÃŃ
ĠÅ¾ivot nosti
Ġpod veÄįer
Ġpres nÃº
Ġsklo n
Ġlitera tÃºru
Ġupozor nenia
Ġdigit Ã¡lnych
Ġf ri
ĠzÃ¡ pla
Ġvy myslieÅ¥
Ġtur bo
Ġtreb Ã¡rs
8 6
Ġjednoducho sÅ¥
Ġupra t
Ġkoncep tu
kom o
Ġelekt rÃ¡rne
Ġsi li
mu jte
Ġduna ja
po Å¾i
ĠbÃº r
Ġza spie
Ġst enÃ¡ch
ja zy
Ġty pe
Ġneve ria
Ġin c
Ġher cov
Ġzodpove daÅ¥
ĠprÃ¡vo plat
Ġprofesi j
Ġnevi dÃŃ
Ġhor skÃ½ch
ĠzÃ¡ujem covia
ĠsÄ¾ub uje
Ġza interes
Ġga u
Ġzvo n
ĠzÃ¡le Å¾aÅ¥
Äį kovÃ©
ma lo
ĠvÃ¤ÄįÅ¡ om
Ġmoti vovaÅ¥
Ġprelom e
Ġbez o
Ġnevi dela
Ġvizu ali
Ġvyhra denÃ©
ĠrebrÃŃ Äįku
ĠpouÅ¾i la
Ġsklad ovanie
Ġloka lÃŃt
ĠzaÄįÃŃna me
8 3
ĠpÃŃ sa
Ġvy pred
Ġcvi ky
Ġpod u
Ġprej dite
ta go
Ġvi b
Ġbo Å¾iu
ĠnajznÃ¡mej Å¡ÃŃch
Ġpo Å¥ah
Ġstra tou
pomo cou
Ġzo znÃ¡
ĠprÃŃ stupe
Ġdo hlia
Ġpla tnÃ½
Ġhra la
Ġde sti
po znÃ¡
ĠvoÄ¾ bami
Ġzabezpe Äįili
Ġsa r
Ġbra tom
Ġneme ckÃ©
Ġizo la
Ġa z
ĠpÃŃs anÃŃ
ĠuÅ¾ÃŃ vanÃŃ
Ġfak tom
Å¡Å¥a stie
Ġpodnika telia
Ġzasta vÃŃ
Ġpresu n
Ġja h
ĠzÃ¡stup com
ĠexpozÃŃ cia
t ana
Ġodpo ÄįÃŃ
Ġa gi
ni cami
Ġhor nom
Ġeuro fon
pe ter
Ġuveden ÃŃm
ĠodporÃºÄįa jÃº
ĠslovÃ¡ k
ĠzÃ¡ch va
ĠodstÃºp enia
Ġtvor bou
Ġmuzi kan
Ġsi ta
Ġhla su
ĠzÃ¡su vky
Ġne mys
ka u
ĠzÃ¡ zemie
hov i
Ġneob sahujÃº
Ġproto kol
Ġvy stÃºpi
ĠvÃ½ fu
zd or
Ġneho de
z rn
k res
ĠÅ¡ko lenie
ĠpozÃŃ ciÃŃ
Ġzapla tÃŃ
Ġmilov nÃŃci
r ovanÃ½
Ġpra jeme
ĠÃºpl nom
Ġvlast nÃŃk
Ġchy tiÅ¥
Ġbyli nky
Ġmate matiky
Ġna mÃ¡ha
Ġlegen dy
Ġpo Äįiatku
Ġkolega mi
Ġdispo n
7 3
Ġuk rad
g nÃ¡
ĠnÃ¡ro dy
ĠprvÃ½ mi
Ġsvia tku
ĠtkanÃŃ v
prÃŃ beh
Ġzodpoved nÃ©
ĠpieÅ¡Å¥ any
ne dÅ¾e
Ġposta vou
cti ve
ĠnÃ¡boÅ¾ enstva
Ġprostried ku
ĠÃºÄįast nÃŃka
sÃº Äįas
Ġnepria teÄ¾a
Ġkozme tickÃ©
Ġsekun du
ĠnajÃº Äįin
Ġtva rom
Ġdobr Ã½mi
ĠprÃ¡vni ckÃ½ch
Ġchov u
Ġvedom e
ja d
Ġru skÃ½ch
Ġva g
Ġkoord in
Ġv stÃºpi
Ġalexan dra
Ġod c
Ġ6 9
Ġsvetie l
Ġk obe
Ġhe li
Ġspotrebi teÄ¾om
ĠkÃºp anie
Ġuveden Ã½m
ĠÅ¡Å¥a vna
Ġpubli ci
Ġneroz hod
hra li
Ġtepe lnÃ©
Ġsvedec tvo
Ġnena Å¡iel
ĠzvÃ½Å¡ eniu
Ġprekvap enÃ½
Ġzreali zovaÅ¥
mi t
Ġhorm Ã³nov
d ak
po ÄįÃŃta
Ġsepte mber
Ġdra s
Ġsam Ã½ch
Ġneme ckÃ¡
Ġhlas ovania
Ġform Ã¡lne
ĠnajnÃ¡ roÄįnej
Ġvystup uje
Ġuplynu lÃ½ch
Ġu kladanie
Ġstar Ã½m
ĠsÃºkrom nÃ½
ĠnenÃ¡vi sÅ¥
pi i
Ġlist iny
Ġslu Å¡nÃ©
Ġkomi k
Ġmatra ce
Ġobjedn anÃ½
ĠbrÃ¡n ia
Ġve sel
ĠÅ¥aÅ¾ kej
Ġpre bÃº
Ġvy cest
Ġovzdu Å¡ia
ĠodpoÄįin ok
Ġli nu
ĠÅ¡tvr tej
Ġvojensk Ã©ho
ĠnÃ¡ pravu
Ġhlad kÃ½
ĠobÄįian sky
Ġvzdialen ej
Ġpre cvi
he l
ĠvankÃº Å¡i
Ġinterva loch
lks wagen
ĠÃº niku
Ġsia hnuÅ¥
Ġna i
lov anÃ©ho
ĠÄįaso pise
ĠhÄ¾a dala
Ġvy chÃ¡dz
Ġch al
ĠspoÄ¾ahli vÃ½
prevÃ¡dz kovateÄ¾
ĠÅ¡ko lenÃŃ
ĠpsÃŃ k
Ġna no
ĠnainÅ¡ta lovaÅ¥
ma lÃ¡
Ġvide ok
Ġout door
Ġvy prÃ¡zd
ĠzÃ¡leÅ¾ito sÅ¥ou
Ġnaro dila
Ġven ovanÃ½
Ġist Ã½ch
c ne
ĠkaÅ¾doden nÃ©ho
ĠÃºsta ve
ĠvÃŃÅ¥a za
Ġchrb tom
Ġhli nÃŃka
Ġstla ÄįenÃŃm
Ġpoz nÃ¡va
tre bi
Ġpia timi
Ġstanov enÃ½ch
Ġhlu ku
ĠskutoÄį nÃ©ho
Ġmeste Äįku
Ġauto nÃ³m
Ġope rÃ¡ciu
Ġtajom stvÃ¡
Ġsp er
5 1
Ġko ÅĪa
Ġpozi tÃŃvnych
Ġadren alÃŃ
Ġarcibi skup
ĠÅ¡tÃ¡t nu
ĠkÄº by
Ġemi siÃŃ
Ġlin ke
najlep Å¡ie
Ġso chy
Å¡ia ch
Ġdet stve
ĠbrÃ¡ nou
ĠÅ¾ena mi
Ġbiely m
Ġda vi
ĠobjednÃ¡ vok
Ġzna menie
Ġden no
Ġochor enÃŃm
Ġovoc nÃ©
Ġodro dy
ĠnÃ¡j dite
Ġvych lad
Ġp ur
Ġpa la
Ġtre bi
ĠoÄįivi dne
Ġvy vÃ¡
ĠobÄįian ska
Ġtitu ly
Ġnasta la
Ġfotografi i
Ġbydli ska
Ġposkyt ovateÄ¾ov
Ġvylep Å¡iÅ¥
Ġposkytne me
ĠÄ¾ud ovÃ©
ĠdostÃ¡va me
p lu
ĠzÃ¡klad ov
ĠfÃ¡ za
Ġsp res
Ġse mienka
Ġnedosta li
ĠuvoÄ¾ ÅĪuje
Ġles nÃ½ch
deli la
Ġna tra
ĠÅ¾i jem
Ġorgani zovaÅ¥
ĠslÃº Å¾il
Ġpsychi cky
Ġk ina
ĠknÃŃh ku
Ġspa si
ĠkonÅ¡truk ciou
Å¡ Ãº
ven Ãº
Ġdar ovaÅ¥
om e
Ġza zne
Ġma tice
Ġjednoduch Ã©ho
Ġbato h
ma tickÃ¡
Ġtvor cov
Ġaktivi te
ĠÃºrov ÅĪou
ĠvyÅ¾ad ovaÅ¥
Ġce re
Ġdospe losti
Ġmig rantov
Ġzvi diteÄ¾
Ġsobo ty
tkov Ãº
ĠneprÃŃ de
Å¾ia da
Ġmosli m
Ġfa zu
Ġpovie me
Ġne skÃº
Ġod povie
Ġrastlin nÃ½ch
j ÃŃm
Ġslovensk y
Ġsamo lep
Ġvla kom
Ġtabu le
li ou
ĠÅ¡k Ã³t
Ġalterna tÃŃvneho
Ġbo tani
Ġkde si
v za
lo w
Ġnev Å¡im
Ġse stri
Ġobmedz enÃŃ
Ġd up
Ġrodin nom
ĠvedÃº ceho
Ġodovz dÃ¡va
ĠspomÃŃna l
Ġc Ã©
Ġfil moch
Ã¡l ia
ĠbudÃº com
ĠÅ¡tÃ¡t mi
ĠkaÅ¡tie Ä¾
p ti
Ġh reji
Ġko s
ĠkrÃ© mu
ĠÅ¾iadne ho
Ġrodin nej
ĠmontÃ¡ Å¾e
ĠsÃºper om
Ġexe ku
lo g
Ġobyva teÄ¾stvo
Ġb rne
he re
Ġkni hou
ĠnÃ¡la da
Ġult razvu
Ġmin ia
ĠpoÅ¾i Äįov
Ġko ÄįÃŃ
Ġpozem nÃ½ch
ĠrozÅ¡i r
Ġposto je
n ska
Ġkomfor tu
ĠvyhlÃ¡ Å¡ky
ĠnÃ¡ leÅ¾i
Ġmladi st
Ġ19 18
Ġfil mom
Ġz n
Ġne bi
Ġreali tou
Ġtvr dil
Ġtepl Ã½
Ġdoteraj Å¡ÃŃch
ĠÄįie ch
Ġado p
Ġma fi
Ġprevedenia ch
e mi
ĠmanÅ¾el ku
ĠnenÃ¡ jde
Ġcent rÃ¡lne
i dy
Ġt Åķ
Ġsti hol
Ġmodli Å¥
ĠprecÃŃ z
5 3
Ġfunk ciami
ĠveÄ¾kÃ© mu
ĠdrÃ¡ hu
Ġdov nÃºtra
Ġharry ho
ĠÃºsta ch
ĠnÃ¡byt kom
Ġc ti
Ġsva hu
te m
rov ou
Ġpreu kÃ¡z
i re
Ġma Äįia
ĠÅ¡a riÅ¡
Ġh iera
ĠruÅ¾ ovÃ©
lÃ¡ h
Ġal go
Ġmlad Å¡ie
ĠÅ¥aÅ¾ko stÃŃ
ĠtrÃ©ne rom
Ġo pla
Ġote st
ĠnÃ¡chy l
Ġrovnom en
Ġjava scri
Ġpi tnej
Ġnajvhod nejÅ¡ie
6 1
Ġod stav
ĠscÃ© na
Ġrealiz ovanÃ©
Ġnehovor ÃŃ
Ġpri Ä¾na
ĠpriateÄ¾ stvo
Ġboj ujÃº
Ġefek tom
ĠpreÄįÃŃta l
Ġposla nky
Ġaktuali zovaÅ¥
Å¾ ku
Ġta x
f tu
ĠdiaÄ¾ ky
ĠprofesionÃ¡lne ho
h en
Ġzach ra
Ġhd p
ĠÄįist enia
Ġpoto ka
Ġdl hu
Ġtrie du
Ġdlhodob Ãº
ĠpÃ´ dohospodÃ¡r
Ġmerce des
Ġto ne
klad anÃŃ
Ġkre slo
Ġpodnika Å¥
Ġst rÃº
ova sku
Ġtre tine
ĠhrÃ¡ Äįmi
ĠlÃº Äįe
ĠdÃºfa me
Ġp Ã½ch
ĠnÃ¡ sob
Ġspo za
ĠÃºz ke
Ġmen Å¡ej
ĠveÄ¾ko stiach
Ġgrafi ckÃ©
ĠÄ¾ud sko
Ġzverej nenia
Ä¾a mi
Ġfutba lovej
Ġupra tovanie
ĠtabuÄ¾ ka
ĠrovnovÃ¡ hy
Ġorch e
Ġre gÃ¡
Ġnastav enÃ©
Ġschop nosÅ¥ou
ĠhÃ¡ dz
Ġdo lina
ĠpÃ¡ sy
Ġpau Å¡
Ã¡ rne
nej Å¡om
Ġdigit Ã¡lnej
ĠochrÃ¡ niÅ¥
Ġstanov uje
Ġvplyv ov
ĠcÃŃti me
ĠpoÅ¾i ÄįaÅ¥
Ã³ ze
Ġak tÃŃvna
Ġupo ko
Ġanti koncep
Ġvykona l
Ġnepo Äįu
vajÃº ca
Ġuplat ÅĪovaÅ¥
Ġautor ky
Ġzach ovali
Ġkata stra
Ġten kÃ©
Ġuveden om
Ġnega tÃŃvnych
ĠkÅĪa za
ĠÃºÄįe s
Ġelektri ckÃ©ho
Ġozna Äįil
sup er
j Ã¡n
Ġmo rÃ¡lne
dom Ã¡
raÄį nÃ½m
Ġpo jednÃ¡
Ġpla tieb
k rie
ĠkÃºp na
Ġgra vi
Ġme tal
Ġfo tke
Ġseve rovÃ½ch
Ġsud ca
ĠrozlÃŃ Å¡enÃŃm
Ġto tali
Ġagen tÃºru
ĠvedÄ¾aj Å¡ÃŃch
Ġne je
ĠvÃ½bor nou
Ġzra ni
Ġstabil nÃ©
Ġstretne me
ĠponÃºk anÃ©
Ġtan c
ri d
Ġhlu k
Ġpri hrÃ¡v
Ġkonce rtu
Ġdoprav nÃ©ho
Ġpo Å¡ta
do dÃ¡va
ĠÄįier nom
ĠkrÃ© my
Ġprie chod
Ġpredstav enÃŃ
ĠdodÃ¡ vanÃ©
ĠpreskÃº maÅ¥
Ġsa k
ĠzÃ¡ por
ĠkrÃ¡ se
Å¾ÃŃ me
Ġsy r
Ġpev nosti
Ġmodlit be
Ġvz ne
ĠÅ¡tÃ½ lovÃ½
Ġsoft ware
vo dne
zu m
ĠÅ¡portov ci
d voj
Ġk Äį
Ġba ter
Ġzariaden Ã½
ĠprÃŃsluÅ¡ nÃ½mi
Ġex pan
ĠvyplÃ½va jÃºcich
Ġdu chom
ĠvÅ¡eobec nej
Ġvyrov nÃ¡
t rÃ©
Ġobe ta
Ġpracovi sko
hovor ÃŃ
Ġotvo ry
ĠneznÃ¡ Å¡a
Ġminulo sÅ¥ou
Ġzane chÃ¡
Ġa pod
ko tv
Ġzly h
Ġrozhovo ru
vie w
tla k
Ġpr ven
Ġdrev enÃ¡
Ġre ad
Ġmatra ca
Ġro y
Ġsu Å¡
ĠreÅ¾is Ã©ra
Ġde sa
Ġbe haÅ¥
ĠdiaÄ¾ nice
p py
Ġimuni tnÃ©ho
Ġstla Äįte
n c
Ġv rÃº
ka pi
ka ÄįnÃ½
Ġte Å¡ila
ĠkrÃ¡sne ho
Ġmie Å¡a
ĠmÃ³ dnych
sco re
s Ã¡ch
Ġvy re
ĠvÃ¡ Å¡eÅĪ
ĠzdieÄ¾ anie
Ġmoji mi
Ġnajkvali tnejÅ¡ie
ĠÅ¡k ra
Ġpote Å¡ia
ĠnÃ¡me st
Ġspomenu tÃ©
mÃ¡ tor
Ġprepoj enia
logi ckÃ½
Ġpotvr dÃŃ
Ġspl nenÃ©
ĠvyÅ¡ Å¡ou
Ġpotvr denÃŃ
Ġalterna tÃŃvou
ĠrevolÃº cie
Ġbo s
Ġore ch
Ġchod be
Ġbez prostred
Ġtech nÃŃk
Ġgi gan
ĠpodieÄ¾a Å¥
ĠklÃ¡Å¡ tora
ĠodpoÄįin ku
Ġvy stÃºpil
si ty
ĠpouÅ¾ÃŃ vanÃ½ch
ĠÅ¡truktÃº re
Ġpo kaz
Ġod diel
Ġluxu snÃ½
Ġpotr vÃ¡
ĠvyÅ¡etr ovanie
Ġr n
Ġdru ho
ĠvÃ½ vin
Ġnajmen Å¡ÃŃ
ĠtrÃ©ne rov
g res
Ġk dh
Ġse re
Ġstar Å¡ÃŃm
Ġkrat Å¡ie
Ġaktu Ã¡lna
ĠpodnikateÄ¾ skÃ©
ĠnajobÄ¾Ãºbenej Å¡ie
f c
Ġko ri
ĠniÅ¾ Å¡ÃŃch
Ġsti hli
Ġdosia Ä¾
Ġneskor Å¡ie
Ġnasa denie
ĠÅ¡alÃ¡ t
Ġvy ÄįÃŃ
Ġta Å¡ka
ĠtÃŃ nedÅ¾e
ĠbrÃ¡ na
Ġof en
ĠoktÃ³ ber
t ha
Ġreali te
Ġvodi Äįi
Äįlove k
ka ÄįnÃ½ch
Ġdokumen te
Ġrekon Å¡tru
Ġover enie
Ġnad riaden
cha jÃº
Ġarch i
Ġvidie ka
t nutie
Ġkri stov
Ġnedosta l
Ġvernost nÃ©ho
Ġsa my
ĠÅ¡tyri dsaÅ¥
ĠporozprÃ¡ vaÅ¥
Ġprive Ä¾a
Ġmi ss
Ġso cha
ĠdokÃ¡Å¾e m
Ġsvad be
do ku
ĠzÃº fa
Ġzaobsta raÅ¥
Ġv d
Ġpredpo kladom
Ġzom rela
ĠuÄ¾ah Äįili
sle j
Ġnez ne
Ġpresta la
Ġob Ä¾ub
Ġpred viedli
Ġcelu li
ĠÅ¾e hli
Ġpoz riem
ĠÄįe ska
Ġuzavre l
Ġprevza tie
ĠjÃº n
ĠnÃ¡kup nÃ½ch
Ġodbor nÃ½m
Ġzobraz enia
Ġzaznamen al
ĠÅ¡portov Ã¡
Ġpest ovaÅ¥
ĠochrÃ¡ ni
Ġ: (
ĠmanÅ¾e lov
Ġcyklo tra
Ġi rÃ¡n
Ġcu krom
ĠnÃ¡hod ne
Ġvoleb nej
ĠponÃºka m
mys lom
ĠvÃ¤z bu
d nÃ½m
Ġfyzi ky
Ã¡va li
Ġsrd cu
d anÃ¡
Ġvo nia
ga s
Ġmeda ilu
Ġg t
Ġprez rÃ¡dza
ĠkonÅ¡ta tovaÅ¥
Ġrov na
Ġobo Äįie
Ġnepretr Å¾ite
ĠeurÃ³p sku
Ġnepom Ã´Å¾e
Ġskr inky
ĠmatÃº Å¡
o z
Ġrakov inu
Ġza ho
Ġjem nej
Ġa be
ou r
Ġumele c
ĠnepÃ´ jde
5 7
ĠÃ¡ zii
k rea
Ġso l
Ġsle dujÃº
Ġnepra videl
k rÃŃ
Ġvybav enosÅ¥
Ġzabud li
Ġstar nutia
ĠkomunikÃ¡ ciÃŃ
Ġpodpo rili
Ġm aka
Ġvyhov ovaÅ¥
Ġmen y
Ġmalo le
Ġofi ciÃ¡lny
ho t
Ġlop ty
ele gan
Ġsta tus
Ġpomen ovanie
mart in
Ġsm re
Ġveter inÃ¡
Ġod mena
Ġspravod li
Ġnetu Å¡ÃŃ
ĠzÃ¡ niku
ĠprÃ¡vomo ci
Ġu st
Ġstanov enÃ¡
Ġzara denie
Ġp z
Ġni kam
Ġpotrav inÃ¡ch
st ier
Ġekonomi ckÃ©ho
Ġfenom Ã©n
ĠposÃ¡ dky
Ġsle dujte
ĠnezÃ¡vis lÃ©
Ã¡ kov
do ra
ĠÃºna va
Ġpusti li
ĠsnÃŃm ok
Ġmodlit ba
Ġk vie
Ġfo tka
ĠvÃ½ pis
Ġkomple tnÃ¡
Ġne zdra
Ġsta vom
Ġho tovÃ½
ĠvÃ¡ pen
ĠprÃŃtom nÃ©
ĠzabrÃ¡ nilo
ĠmÃ¡ rne
ĠvÅ¡im la
Ġpat rilo
Ġsan kcie
Ġregu lÃ¡cie
Ġpred da
Ġde lo
Ġle soch
Ġpre mo
logi cky
ĠbatÃ© riÃŃ
Ġzabra Å¥
ĠneprÃŃjem nÃ½
Ġprez rieÅ¥
to leran
c or
Ġdanie la
tvo rÃŃ
Ġzla tej
Ġpome dzi
ĠpodÃ¡va jÃº
Ġob i
Ġnaj drah
zdrav ÃŃm
po scho
Ġvyso kÃ½mi
in formÃ¡cie
Ġza dok
Ġsamosta tnÃº
tov ie
Ġod beru
Ġfa bri
Ġprodu kuje
Ġgaran t
Ġjedine ÄįnÃ½m
ĠoprÃ¡v nenÃ½ch
Ġd ak
Ġde s
Ġmesa ÄįnÃ©
Ġflo r
Ġnepoda rÃŃ
ĠÅ¾iar enÃŃm
zi m
ĠsprÃ¡v nou
n sky
Ġdostane m
Ġposcho die
Ġk ia
Ġslab Ã½
Ġza sko
ĠprÃŃ pust
ĠspÃ´sob ili
Ġurob ÃŃme
Ġkuri Ã©r
8 2
Ġpoze ral
ĠvloÅ¾ ka
Ġne ak
Ġna lep
Ġmarketing ovÃ©
Å¾a dujÃº
Ġ lÃ©
ĠvÃ¤ÄįÅ¡ ou
ĠkaÅ¾d ou
Ġodo lÃ¡
ko le
ĠdivÃ¡ kom
ĠpoÄ¾nohospodÃ¡r skej
ĠkoreÅ¡ pon
8 7
Ġ rÃ¡n
ku jte
ĠpÃ¡ sky
ĠÃ© teri
Ġhu b
Ġtest ovania
Ġvy stÃºpiÅ¥
ĠvyskÃºÅ¡a la
Ġpriemysel nej
Ġnew sle
Ġtr st
Ġaktuali zovanÃ©
Ġdozve dela
upozor nenie
en com
Ġpo c
Ġfa shion
Ġslad ko
ch nÃºÅ¥
Ġtelef Ã³nov
Ġdohod ou
ĠÅ¡et riÅ¥
Ġnaj Å¡i
Ġpripoj enÃŃm
sk ve
ĠvÃ½tvar nÃ©ho
Ġhotelov Ã©ho
ĠstratÃ© gia
Ġprie pa
Ġobec nom
ĠprestÃ¡ vky
Ġod kry
Ġtu Å¡ÃŃm
Ġtechni ckÃº
ĠvrÃ¡t enia
n kov
Ġgo ld
ĠpÃ´vod nÃº
Ġchoro be
ĠÅ¾l tÃ¡
Ġsur f
Ġlo g
Ġlo dÃŃ
ĠdostÃ¡va Å¥
Ġpod i
Ġro ÄįnÃ¡
Ġprie hrad
Ġvstup nej
Ġkavia r
Ġe st
Ġra si
Ġtelef Ã³ne
ĠzapÃŃs anÃ¡
ti kou
ĠzabezpeÄį enÃ¡
ĠnÃ¡vÅ¡tev nosÅ¥
Ġpoza die
Ġk rov
Ġre Ã¡lny
ĠÅ¡tandard nÃ½ch
Ġhe sla
ĠnajvyÅ¡ Å¡ÃŃch
Ġprebe hla
s vo
Ġseda Äįky
sp rÃ¡
Ġprirodz enÃ½m
Ġmater skÃ©
Ġf r
Ġman age
Ġdlh Å¡ia
Ġpoist enÃŃ
ĠÅ¡et rÃŃ
Ġza u
ĠÄ¾a vi
ĠokrÃº hly
lov ania
Ġustanov uje
ĠprÃŃde m
Ġu Äįili
sa da
Ġnad nÃ¡rod
Ġti chom
ĠÄįe lo
ĠskutoÄį nosÅ¥ou
Ġmeste Äįko
ĠÄįist Ã©ho
Ġautomob ilu
Ġz nenie
ma m
Ġvstup uje
ĠvyrÃ¡ Å¾a
Ġpho to
Ġdo dajÃº
Ġvar Å¡a
ĠkÄ¾Ãº Äįom
sk ak
ma s
ĠnÃ¡kup nÃ©ho
ĠstrÃ¡ca jÃº
Ġz den
Äįi m
Ġsy novi
Ġtur Äįian
Ġekonomi ckÃ½
iac ou
Ġnepo hod
ĠkÃ³ dy
Ġprepoj enÃ©
f ra
Ġsled oval
Ġk er
Ġpred pÃŃs
Ġprek rv
Ġu stÃ¡
Ġsk res
ur in
ber Ãº
ĠvnÃŃma jÃº
Ġrozumie Å¥
sta ÄįÃŃ
Ġkli kne
Ġdokumen tÃ¡ciu
ĠnajbliÅ¾ Å¡ej
Ġminima listi
ĠvÃ½ pad
Ġrov nÃ¡
for d
Ġca m
ste ho
ĠchrÃ¡n enÃ½
Ġph dr
Ġzvo lil
Ġcelo roÄįne
ĠgrÃ© cku
p Ã´vod
Ġniektor Ã©ho
Ġpreh n
Ġobsah ujÃºce
ĠÅ¡peciali ty
Ġhasi Äįi
si te
ha me
Ġauto seda
medz inÃ¡rod
ul t
ĠslÃ¡ vy
ch ova
Ġzvo lÃŃte
Ġzamestnan osti
Ġumel ci
Ġvytvo rÃŃte
ĠhodvÃ¡ b
gra mu
Ġpubli kÃ¡cia
di vÃ©
Ġstar Å¡ia
Ġsan ta
Ġakcep tovaÅ¥
ĠdisciplÃŃ ny
ĠprincÃŃ pov
Ġv stÃ¡va
ĠvÃ´ Ä¾a
Ġgym na
Ġkonzul tÃ¡cie
Ġspie va
ĠsÃºÅ¥aÅ¾ia cich
t ho
Ġn eno
Ġba zili
Ġstred nom
ĠprenÃ¡ jme
di ÃŃ
Ġspoj enÃŃm
Ġdre vÃŃn
Ġkvap iek
Ġinter ven
ĠnÃ¡klad nÃ©
ti kÃ¡n
Ġdopln kami
Ġmichalov ce
Å¾ia ci
Ġkontro lÃ³
Ġ17 0
Ġeko logickÃ©
op Ã¤Å¥
Ġneodo la
Ġkomfor tnÃ©
rÃ¡ ciÃ¡ch
Ġpred kladÃ¡
Ġposkyt ovanÃ½ch
krÃ¡t ko
Äį enej
me jÃº
Ġteplo tou
Ġcintor ÃŃne
Ġdob rÃŃ
Ġevanjeli um
Ġza vÃŃta
Ġ( <
Ġnebezpe ÄįnÃ½
Ġo kla
ĠvÃ¡ cla
Ġnedo kÃ¡zala
Ġvza la
ĠvÃ½sku my
Ġobrov skÃ½m
Ġnevi dia
ĠoficiÃ¡l nych
kva p
tt le
die r
om i
zie v
ĠnezÃ¡ kon
ĠuzÃ¡ vie
ĠÅ¡ka re
nÃ¡ v
den ne
Ġprehlia dke
Ġda y
Ġdiev Äį
Ġcro ss
Ġtelef on
Ġregu lovaÅ¥
viez li
Ġtma v
Ġkonkuren cia
Ġje di
Ġflash score
Ġvy sÃ¡
ĠpÃ¡ su
Ġkone ÄįnÃ½
ĠÅ¡an cÃŃ
ĠsÃºÅ¥aÅ¾ia ci
ĠzÃ¡ stan
k nutie
ĠsmÃº tok
si ve
ĠhÄ¾a dania
Ġsr sÅ¥
Ġpotre bami
Ġnajnov Å¡ÃŃ
Ġzaregistr ovaÅ¥
ve ra
Ġstaro by
Ġhiera rch
lÃ¡ tory
Ġana lÃ³g
6 2
ĠzaÄįÃŃna l
Ġprinie slo
h t
Ġspo ry
Ġob klad
ĠnajbliÅ¾ Å¡ÃŃ
Ġjasky ÅĪa
di zaj
Ġsp ÃŃna
Ġ2 20
ĠprevÃ¡dz kovÃ©
ĠrÃ½chle ho
ĠÅ¡tudij nÃ½ch
Ġneby Å¥
c eni
Ġnevie Å¡
ĠdodÃ¡ vku
Ġume lÃ½ch
Ġuvedom uje
Ġhovo rilo
Ġsved Äįia
ĠjeÅ¾i Å¡ov
Ġsamosp rÃ¡va
Ġvy ve
Ġange les
Ġd ba
ĠÄįin ov
ĠnevÃ½hod ou
Ġna fo
bo t
Ġoble ÄįenÃŃ
Ġzelen Ã©ho
Ġnede Ä¾a
ĠzÃ¡ru ÄįnÃ¡
ĠkalendÃ¡r ny
Ġma tke
ĠrÃ³ bert
Ġ7 3
Ġz orie
Ġtre tina
Ġpoho tov
Ġhrie chy
Ġdepre sie
Ġodpa dovÃ½ch
r sky
ka ly
Ġmen Å¡ÃŃm
ĠvyuÅ¾ÃŃ vali
Ġfirem nÃ½ch
ĠprÃŃ vod
ĠsÃºvi slo
Ġvy stu
ni ÃŃ
Ġpoho tovo
ĠzÃŃska vaÅ¥
ĠzvÃ½ Å¡ila
ĠprÃŃsluÅ¡ nom
ĠdodÃ¡va me
Ġme teoro
Ġlimi ty
ĠÄįier nym
ĠzaslÃº Å¾ia
d uje
dob re
Ġhe l
Ġnadmor skej
p anÃŃ
Ġom la
ĠkresÅ¥an skej
Ġhokej i
ĠnÃ¡leÅ¾ito sti
y ho
Ġro h
Ġreprodu ktor
Ġpre t
ĠÅ¡tÃ¡ bu
ĠÃºspeÅ¡ nom
Ġvyprac ovaÅ¥
Ġpri mi
Ġpri lÃ¡
mi Å¥
Ġjazy koch
ĠÄįisto tu
Ġnes mr
Ġpusti l
Ġoblo he
Ġjazy kovÃ©
tion s
Ġpripom ÃŃnaÅ¥
Ġtren dom
iz bovÃ½
Ġefek tu
Ġso ciÃ¡lnym
Ġpodob Ã¡
Ġsila mi
ĠpotlaÄį ou
ĠvÃ½ Äįi
Ġadministra tÃŃvne
Ġinteligen tnÃ©
lÃŃ kov
Ġpote Å¡ilo
Ġpri slÃºcha
ĠpeÄįi vo
Ġu j
ĠkrÃ¡tky m
Ġho use
ĠnezÃ¡vi slosÅ¥
Ġcel kovom
Ġzmier niÅ¥
Ġve kovÃ©
Ġdopl nenÃ½
ĠÅ¡portov Ãº
ĠlÃ´Å¾ ka
Ġemo cionÃ¡l
Ġpre chode
Ġne hr
ĠÅ¡tuden ta
ĠdivÃ¡ ka
Ġ:- ).
Ġle tnÃº
rÃ¡n ia
Ġmi hal
Ġdosia hnete
Ġodpove dÃŃ
Ġsvia toÄį
Ġbl bo
Ġma z
nite d
Ġvyvinu tÃ©
Ġmi sky
Ġpoho da
Ġrovno cen
Ġboha tej
Ġnepom o
preziden t
Ġspokoj nÃ½ch
Ġno stal
ĠzaujÃŃma vosÅ¥
ĠnajobÄ¾Ãºbenej Å¡ÃŃch
Ġcintor ÃŃn
rd inÃ¡
slovensk ej
ĠportfÃ³ lio
ĠvÅ¡eobec nÃ½
ĠnÃ¡d vo
Ġobmedz enÃ¡
Ġcelosve tovo
i ta
Ġzelen Ã½ch
Ġpa ul
Ġmz da
Ġohroz enia
Ġzveda vÃ½
Ġimple ment
Å¡ ene
Ġho bby
Ġteore ticky
Ġsk rÃŃ
Ġva du
ĠÅ¾ivot nÃ½m
Ġz ha
Ġma tiek
Ġzariaden Ã©
Ġrezerv ovanÃ½
Ġk now
ĠnÃ¡ bo
ĠÃºÄįin nosÅ¥ou
Ġpoho ria
Ġodovz dal
ĠvÃŃru s
Ä¾ ka
Ġevanje lia
ĠrÃ´zno ro
Ġrodi Äįa
der s
Ġvar enia
Ġoba lov
pouÅ¾i tie
za ÄįnÃ©ho
Ġdokona losti
ĠpieÅ¡Å¥ an
b nÃ©
Ġdispo nujÃº
Ġvyz bie
Ġzasadnu tia
ĠpoÅ¾ia ru
Ġredak tor
Ġobal y
Ġpri kÃ¡z
Ġrie Å¡ili
Ġpreh lb
Ġpovr chy
Ġzaba viÅ¥
ĠÅ¡iro kou
ĠzÃ¡ vie
mo de
ĠÄįi stiÅ¥
Ġvolej ba
Ġvy raziÅ¥
bo ha
ja me
ĠzÃ¡klad ÅĪu
ĠschvÃ¡ lenÃ©
ĠsplÃ¡ tky
Ġpa sa
ĠzlepÅ¡ ujÃº
o f
Ġp Ã½tal
ĠÃº stnej
ĠprijÃŃm anie
Ġpod ce
Ġdeti Äįky
Ġtable tky
Ġnasledov ne
ĠpÃ½ta m
Ġsta vi
pro fesi
ĠprÃŃjem nom
tera peu
Ġcestov nÃ½ch
lu x
pe li
ĠÅ¡iro kÃ½m
Ġam bici
Ġfilmov Ã½ch
Ġzna le
Ġskla du
Ġizo lÃ¡cie
Ġve Äįne
Ġidenti tu
ĠskÃº Å¡ka
Ġhydrat uje
ĠvÃ½men ou
ĠzdruÅ¾ enÃŃ
Ġinform ovanÃŃ
ĠprÃŃj mom
Ġne kÃº
Ġbo ok
Ġzav Åķ
Ġprste ÅĪ
ĠÄįasov om
Ġmo ru
Ġin kas
Å¡ÃŃ k
ĠzlepÅ¡ eniu
Ġkoncent rÃ¡cie
lÃ¡ rneho
Ġzo ta
ĠkÃº pte
prÃŃ rod
Ġfotoapa rÃ¡tu
ĠvÃ¡ he
ĠÅ¡pecifi ckÃ½ch
Ġpamia tka
Ġlitera tÃºra
Ġm t
Ġpodpred seda
ĠokrÃº hle
ĠvÃ½ jaz
Ġmikro organiz
Ġnajstar Å¡ÃŃch
Ġnevy uÅ¾i
Ġna sto
kom pon
Ġpe ru
Ġzmy slov
Ġisto tou
8 4
Ġpredpove Äı
ĠÃº s
Ġ8 9
Ġpravidel nÃ½
Ġs nom
Ġcla ssi
ĠmoÅ¾ nej
Ġpresu nÃºÅ¥
ĠvrÃ¡ti me
Ġpercen tu
Ġpre vÃ¡dza
Ġnove mber
ĠdiÃ© ta
ĠnÃ¡ kaz
ĠzruÅ¡ enÃŃ
Ġak va
Ġzmy s
ĠskÃº Å¡aÅ¥
poÄį Ãº
Ġdol nom
ĠrÃ© Å¾i
Ġpod ko
Ġvo lkswagen
Ġcitli vosÅ¥
Ġpo pÃ¡
Ġru Å¾e
ĠpÃ´ dor
Ġod om
Ġodtie ÅĪoch
Ġna padne
vil le
Ġzosta va
ĠinovÃ¡ ciÃŃ
Ġpozna mena
Ġhydra tÃ¡ciu
ĠlÃŃd rom
Ġlam inÃ¡
Ġne Å¡ko
Ġal tÃ¡
Ġchod ba
r ska
lu Äįuje
fi t
ĠakÃ© si
Ġarchite kt
k Ä¾Ãº
moÅ¾ nosÅ¥
Ġstanov enÃ½
be rok
Ġoblie cÅ¥
Ġspo lieha
tÃ¡ rne
Ġ7 9
ĠvyÅ¡etr ovania
l ke
Ġd Å¾ÃŃn
Ġcha lan
Ġzverej nil
Ġhor nÃ©
ĠÅ¡pecifi ckÃ½
Ã³z ou
Ġv sa
ĠzÃ¡ jsÅ¥
Ġj udr
vi de
do pl
nie va
nik dy
Ġpres mer
ĠpedagÃ³ g
nÃ¡ vrh
kov anÃ½m
co l
Äį ej
na Å¡i
Ġchu te
Ġhar mono
b b
Ġmiest ni
Ġsc enÃ©
Ġstanov iÅ¥
Ġc ra
Ġpa lub
Ġpove sÅ¥
Ġzariadenia mi
da te
Ġtvoji ch
Ġobsa dili
Ġvz krie
Ġvyjad rili
ĠznÃŃÅ¾ eniu
Ġnes na
Ġtru bi
d nÃŃ
Ġzo hrÃ¡va
Ġvytvor te
ĠstÃ¡ v
ĠkamarÃ¡ ta
ĠpodieÄ¾a li
Ġarche o
a lu
Ġtr p
Ġdomov om
Ġtera pia
ĠspiÅ¡ skÃ¡
Å¡ nÃ½m
Ġkor Ã³
ĠÅ¥a Å¾i
ĠkaÅ¡tie Ä¾a
ĠÅ¡ÃŃ r
Ġtepel nej
Ġpre vyÅ¡
Ġzasa dnutie
Ġcen ami
Ġzi sky
Ġbieliz ne
Ġdo kladom
ĠveÄįe re
Ġkobe rec
eni ce
Ġsku tky
Ġoci tne
Ġtet ovanie
Ġchod cov
slovensk Ã©
Ġbun dy
ĠvynÃ¡ lez
Ġza hu
Ġpeni s
Ġve tu
Ġroz klada
ĠdÃ¡va l
ta ÄįnÃ½ch
Ġcel kovou
Ġzobraz ovaÅ¥
Ġfa rÃ¡r
Ġzodpoved nÃ¡
Ġpred ÃŃsÅ¥
ven ej
Ġsa dne
Ġelekt rÃ¡r
Ġm ia
ĠÅ¡vajÄįiar sku
ĠgrÃ³ f
e m
Ġspie vaÅ¥
Ġu pa
Ġnor ma
ĠnechÃ¡ m
Ġkardi ovasku
ĠpÃ´sob ila
Ġzb lÃŃ
Ġvyhov ie
Ġrefor my
Ġ ej
Ġdi feren
Ġome Å¡k
d vi
Ġpoky n
Ġko Ä¾
Ġstar Å¡ieho
ĠzloÅ¾ kou
men Ã½
Ġzho ra
Ġ194 8
koÅ¡i ce
Ġsa ra
ĠÅ¾e lanie
Ġfil tre
Ġcha os
Ġin ov
hnu tÃŃm
Ġlam pa
Ġal fa
Ġboha tÃ½m
ĠÅ¾ilin skÃ©ho
5 00
Ġpoci tov
Ġweb ovom
ĠzÃ¡sa dnÃ©
Ġzach ovÃ¡
Ġorg a
Ġochorenia ch
Ġs co
ĠhospodÃ¡r ske
Ġpar tia
ĠmanÅ¾e lia
e st
Ġza lia
Ġnedo stup
Ġorigin Ã¡lnych
Ġudr Å¾ÃŃ
Ġodkaz ov
in om
Ġbo hy
ĠvÃ½ hrad
Ġ2 30
Ġden nÃ¡
Ġisla nd
ĠruÅ¾omber ku
no rm
ciÃ¡l nych
Ġob vi
ĠvyhlÃ¡ sila
Ġc enÃ¡ch
Ġs b
Ġod pla
kÃ¡ me
Ġde lia
ĠpÃ¡ de
Ġska ly
ĠpopulÃ¡r ny
Ġu Å¾ite
Ġke m
Ġobdi vu
Ġ12 2
tak mer
Ġsmie ch
Ġpomal Å¡ie
Ġposta ve
Ã³nov Ã½ch
id s
Ġf rÃ¡
Ġz ssr
vej Å¡ÃŃch
ĠneÅ¾iadu ce
Ġch v
Ġenerge ticky
Ġude lenie
ĠsÃ¡ la
Ġcho Äıte
ĠzaloÅ¾ enie
Ġpee ling
Ġpo tok
ĠzÃ¡Å¥a Å¾e
Ġvar enÃŃ
Ġdlho roÄįnÃ©
ĠzaÄįÃŃna m
Ġini ci
Ġdia nia
Ġnekone ÄįnÃ©
ĠprekÃ¡Å¾ ok
Ġvzdia lenÃ¡
ĠmÃ³ du
ĠdlaÅ¾ by
ĠvÃ½ stu
Ġpove dia
Ġfil t
ĠvnÃºtor nÃ½m
Ġspa Ä¾ovanie
ĠÅ¾iado sÅ¥ou
Ġangli cka
Ġargu menty
Ġpoj my
ĠoÄįakÃ¡va jÃº
Ġdo chu
Ġvyjadr ovaÅ¥
ĠÅ¾iar eniu
Ġne mie
Ġproti Å¡my
ob i
ĠÅ¾ Ã¡
Ġstrie bro
veÄ¾ kÃ¡
ĠukÃ¡Å¾e me
Ġprofi ly
Ġargu men
ĠkonzumÃ¡ cia
Ġi b
ĠvÃ½kon ov
Ġmechani ckÃ©
ĠÃºÄ¾a vu
ĠÄ¾ubom ÃŃr
Ġs mÃ¤
Ġspo plat
ĠdrÅ¾i teÄ¾
Ġne chy
Ġu peÄį
ĠrieÅ¡ enÃ©
Ġelegan tne
Ġvybav enÃŃ
Ġbet Ã³nu
ĠbazÃ© na
Å¡ tÃ½
Ġchod nÃŃkov
ĠobstarÃ¡ vanÃŃ
ĠnÃ¡ boj
pre sne
ĠkonÅ¡ta tuje
Ġh c
ĠprÃ¡vni ckÃ©
ĠkrÃ¡Ä¾ov nÃ¡
Ġurob ÃŃm
h ej
ĠÂ «
ĠÅ¡ÃŃ rky
zz le
Ġfunk Äįnosti
Ġprieme ru
Ġspla tnosti
Ġvytrva lo
ĠpÃ´sob ili
ĠspÃ¡l ni
t ania
Ġposkyt la
Ġposti hnutÃ©
Ġzriaden ie
mÃ¡ Å¡
Ġha vÃ¡
Ġpripra vÃŃ
ĠoprÃ¡v nenia
Ġsymbo ly
ĠdÃ´ sledne
Ġnasled ovala
Ġodpa dy
Ġbe au
ĠÄįistia ce
Ġbezkon kuren
ĠzÃ¡zna mu
Ġmen i
Ġneo ÄįakÃ¡va
Ġdigit Ã¡lny
Å¥a mi
Ġodbor nÃŃka
Ġpreh ovo
Ġkan ade
Ġvra caÅ¥
ĠtrÃ¡ vy
ĠgarÃ¡ Å¾e
Ġfyzi o
ĠgrÃ© cka
ĠnÃ¡ma hy
ĠnÃ¡ hoda
Ġzmie nka
Ġzran enie
ĠchorvÃ¡t sku
Ġzvyk nÃº
Ġgeor ge
Ġflia Å¡
ta ge
ĠkovÃ¡ Äį
ne do
Ġza sne
sov ou
ĠzÃºÄįast nila
ĠreÅ¡tau rÃ¡ciu
ĠdoruÄį enÃ½
Ġmoder nom
Ġokres nÃ½
Ġobsa dil
Ġvese lÃ©
Ġkliknu tÃŃ
g ro
ĠvÃ½chov no
ĠportfÃ³ lia
Ġpra meÅĪ
Ġ12 5
Ġsmartf Ã³nu
razi lo
Ġmari hu
Ġneust Ã¡ly
Ġma ch
Ġrozvo dy
h roz
ĠprÃŃ Äįina
Ġpoze rala
mo nt
Ġzabud la
Ġfitne s
ĠÃº vÃ¤z
Ġc rea
Ġsme rujÃº
Äį kovej
ĠvyhÄ¾adÃ¡ vanÃŃm
Ġvy Äįa
ce la
Ġte kvi
Ġpreven cii
p n
ĠlondÃ½ na
Ġopu ch
Ġpre bera
ĠdarÄįe kom
ĠokamÅ¾i tÃ©
Ġva la
ten zÃŃv
Ġorigin Ã¡lnym
Ġmami Äįka
Ġglob Ã¡lne
ĠvÃ½ hÄ¾ady
ĠÃºpl nÃº
ĠvÃ½ pa
ĠmanaÅ¾ Ã©rov
men Å¡om
ĠdomÃ¡ ca
ĠobyÄįaj nÃ¡
ĠpohÃ¡ re
by tku
pra vi
ĠorganizÃ¡ ciami
Ġsvad ba
ĠnechÃ½ba jÃº
ĠobÄ¾u be
sluÅ¾ by
Ġchy til
Ġkomuni ta
Ġhrd inu
Ġnapra viÅ¥
Ġuk ra
ĠruÅ¾ ovej
ĠvyvÃŃja Å¥
ĠambÃŃ cie
Ġdoo kola
Ġzane chÃ¡va
Ġpribud li
Ġpo stu
Ġar m
Ġra ke
ĠkoÅ¾ nÃ©
Ġdisko tÃ©
la te
Ġhlas ovanie
ĠspomÃŃna m
Ġobdi vovaÅ¥
Ġpu stÃŃ
Ġdu sÃŃ
Ġzverej niÅ¥
ĠÅ¡tar te
Ġukon ÄįenÃ©
ĠÄįrie v
Ġboha to
Ġakre dit
Ġna stÃºpili
le ze
Ġposla ne
red ak
Ġkomunika ÄįnÃ½ch
Ġm v
Ġmo nika
mo del
Ġpohla vie
ĠhrÃºb ka
Ġuve denie
Ġzemp lÃŃn
Ġban kovÃ½
sÃº Å¥aÅ¾
ĠvÃ½sku mov
Ġpokoj nÃ½
ĠpÃ¤Å¥ desiat
ĠdoÄįÃŃta te
ĠdÃ´kaz ov
ĠsÅ¥ah ovanie
ĠnÃ¡ vodu
ĠÅ¾ia kmi
ĠnÃ¡vÅ¡tev nÃŃk
ĠchvÃŃÄ¾a ch
Ġvzor ov
Ġmera nÃŃ
Ġaminoky selÃŃn
Ġk Ã´l
nÃ¡ Å¡aÅ¥
ĠsÃŃdli sku
lÃŃ kom
Ġaktivi tami
Ġpia tej
Ġsklam anie
ĠvedÃº ca
Ġpo si
Ġna chy
Ġpre dava
Ġf li
ĠnÃ¡stroj mi
Ġtatran skej
Ġspolu vlast
Ġdr Å¾ali
Ġvy tÃº
ĠÃºna vy
Ġdob ra
Ġzabezpe ÄįÃŃme
ĠnÃ¡pa di
ĠzriaÄı ovateÄ¾
p ne
Ġplo t
Ġlieta dlÃ¡
ĠpalÃ¡ c
Ġzne ÄįisÅ¥
v iny
Ġnap ove
ĠzÃ¡pa lu
Ġnev lÃ¡
ĠhospodÃ¡r sky
Ġprs nÃŃka
ĠdÃ´ve ra
Ġle Å¡t
ĠhospodÃ¡r skych
Ġek zÃ©
ĠslÃ¡ vu
ch el
Ġde lÃŃ
Ġti chÃ½
Ġzamestnan covi
ĠpokÃº siÅ¥
Ġhra no
ĠinÅ¡tru ktor
Ġpo ÅĪa
Ġchlad niÄįka
ĠpodpÃŃ saÅ¥
ĠpokraÄį ujeme
ĠnÃº ti
ĠdÃ½ch anie
Ġbra v
Ġstri kt
Ġzamestnan cami
ĠÅ¾iada teÄ¾a
Ġone skor
Ġohre v
Ġma riÃ¡
ĠurÄįi tÃ©ho
ĠÅ¡ir Å¡ie
n skeho
lÃ¡ t
Ġbra ni
ĠinÅ¡pi rÃ¡ciou
Ġslne Äįnej
Ġpohodl nÃ¡
Ġrelevan tnÃ©
Ġpredsta vÃŃme
Ġalbu me
ĠnebezpeÄį nÃ½ch
ĠkrÃºÅ¾ ok
cyk lo
ĠchrÃ¡n enÃ½ch
Ġvydava teÄ¾stvo
Ġodhod la
Ġkomu nite
Ã¡ Å¡a
Ã¡l mi
Ġva ÅĪou
Ġzmy slom
Å¡ti ne
ĠÄįastÃŃ c
kar pat
Ġstretne te
Ġzbier ke
Ġzisti te
ĠÅ¾l tej
Ġodstup om
s ha
ĠÅ¡tÃ¡t nym
Ġho tovo
ĠmarkÃŃ za
Ġchod nÃŃky
Ġliptov skÃ½
Ġuzne senie
Ġhr dÃŃ
ĠzaslÃº Å¾
tera pie
Ġpote Å¡iÅ¥
Ġvza li
m ing
Ġu Äį
Ġdivadel nÃ©
a wei
b Ã©
ĠobÃ¡ v
Åķ n
ĠnÃ¡boÅ¾ensk Ã½ch
Ġpro gn
Ġli k
Ġpev nÃ½ch
Äįia rov
Ġenerge tickÃ½ch
Ġimp rovi
Ġvy danÃ½
ta Äįnej
Ġvra cajÃº
ĠÄįre v
Ġbomba rd
Ġpolno ci
ĠÅ¾i dia
lin k
Ġad ven
ket u
Ġv cho
Ġfo tiÅ¥
Ġos vo
ĠkalendÃ¡ ra
to ne
Ġja ne
Ġmater nice
ĠvÃ¡p nik
ĠzÃ¡kro ku
Ġrn dr
y seÄ¾
Ġre zo
ĠdÃº bra
ĠrozprÃ¡ val
Ġom Å¡e
ĠruÅ¾ ovÃ¡
ĠvÃ½ba ve
ĠkanÃ¡ lov
ĠobrÃ¡ Å¥te
ĠfÃ³ re
Ġmetaboli zmu
Ġznalo stÃŃ
Ġv chod
Äį ova
ĠÅ¾e lania
ĠskÃº sim
Ġcha riz
Ġpri znÃ¡m
Ġmlie kom
Ġvonkaj Å¡ÃŃm
ĠrozmÃ½Å¡Ä¾a Å¥
Ġalgo rit
ĠdeÅ¥ och
Ġroman tickÃ©
Ġneja kou
kone Äįne
nedÃ¡v na
Ġu Å¾ili
Ġgra nÃ¡
Ġlicen ciu
Ġvzor iek
Ġduchov nÃ½ch
ĠÄįasov Ã©
ni m
ĠlÃ¡ tkami
Ġnove la
Ġvyrie Å¡i
s va
Ġpo ti
Ġta ri
ĠkÃº zlo
Ġcest ujete
Ġoslav uje
Ġf lÃ³
ĠmÃ¡lo kedy
i lovÃ©
re sp
Ġtem pera
ĠmÃ¤k kÃ½
Ġstvo ri
Ġzorgani zovaÅ¥
ĠskÃºÅ¡ ke
Ġpr stom
lÃŃ ku
ĠvnÃºtor ne
ĠneÃº pl
ĠÅ¾ensk ej
k ania
le ty
ĠkÃº zel
ĠurÄį enÃ©ho
r skych
Ġzd voj
Ġprote ÃŃn
ĠvnÃŃma m
ĠÅ¡ia len
dÃº fam
ĠprihlÃ¡ senÃŃ
ĠbrazÃŃ l
k ru
Ġu kladaÅ¥
Ġvino hra
se a
se y
Ġprob io
Ġpo be
di ty
Ġle tnÃ¡
ĠlekÃ¡ rka
Ġpane lov
Ġdefin ovaÅ¥
Ġneoby Äįaj
Ġa ca
Ġga me
Ġvzdu chom
Ġobe h
Ġob oma
Ġkame ÅĪom
Ġmesiac om
Ġexce len
ĠkniÅ¾ ku
Ġdemokra cia
ĠÅ¡ikov nÃ½
Ġsyndr Ã³m
Ġkoncer te
Ġsou nd
vÃ© mu
Ġstaveb nej
ĠvrÃ¡ti m
ĠkonÅ¡ta toval
Ġhmo tu
komple x
ĠdrÅ¾ anie
Ġbisku pa
Ãº Äįin
Ġz Ä¾ah
Ġpo prav
Ġnaj predÃ¡va
ĠpÃ½ tali
h ujÃº
dz te
Ġkabe lka
Ġvozi dlom
Ġkonferen ciu
Ġde b
Ġsvie Å¾e
ĠromÃ¡ nu
Ġdoj mom
Ġelektrom agne
t iac
Ġzmie nku
ka rt
Ġse me
Ġkri st
Ġvykon anÃŃ
Ġpiv nica
Ġvese lo
bra la
Ġpripom ien
Ġlokali tÃ¡ch
v Äįera
sta viÅ¥
Ġex plo
ĠÅ¾ivot nÃº
ĠÅ¡Å¥ast nÃ©
Ġkan o
lie r
ĠnÃ¡rod nÃº
ĠzloÅ¾i tej
Ġzran enÃŃ
Ġzaist enie
Ġustanovenia mi
en ut
Ġne pl
Ġza Å¾ila
ĠurÄįi tÃ½m
ĠnajrÃ´z nejÅ¡ÃŃch
Å¥ o
ĠÃº der
Ġdre se
Ġobyva teÄ¾mi
Ġdovo Ä¾uje
Ġmo zai
dov ou
stÃºp ia
ĠkÃ³ rej
Ġk var
Ġpo hovor
gra me
Ġpodsta ta
Ġu nited
Ġjedno tkou
Ġtr pieÅ¥
Ġposta vÃŃ
ĠkopÃŃ r
Ġku bÃŃ
Ġvz ra
Ġpov y
ĠmaÄ¾ by
Ġote p
Ġpochopi la
Ġdotknu tÃ©
Ġbalk Ã³nom
ne y
ĠodliÅ¡ nÃ½
ĠnajvÃ½ raz
Ġporozu mieÅ¥
ĠzÃ¡klad nÃ½mi
ĠrozprÃ¡ vanie
Ġrozde lenÃ¡
Ġan g
ĠpokroÄįil Ã½ch
b ran
Ġpe kÃ¡
ĠpouÅ¾ÃŃva la
Ġro Äįnej
Ġvla som
Ġreag oval
Ġje an
lin gu
ĠkonkrÃ© tnom
Ġpet ro
ĠhlÃ¡ si
ĠspracÃº va
Ġa ranÅ¾
19 90
ĠvÅ¡im nÃºÅ¥
Ġht ml
Ġst uÅ¾
Ġpri sÅ¥ah
Ġfak tÃºru
ĠnedokÃ¡Å¾e m
Ġaktualiz ujeme
ĠvÃ½ tla
pi soch
Ġzad nÃ¡
na ro
Ġnep lÃ¡n
Ġple chu
ĠÅ¾i vÃ¡
Ġumele ckÃ©ho
ĠuÅ¾itoÄį nÃ½ch
Ġdisk rÃ©
Ġpre Å¾ila
Ġzo zbie
Ġja mes
ĠveÄ¾ko ry
Ġpovrch ov
ĠvÃ½ nos
mo je
Ġsu mou
ĠkamarÃ¡t ka
Ġz or
Ġne urÄįi
Ġvhod nej
Ġnesto jÃŃ
ĠsvÃ¤ tÃ©
Ġzhodno tenie
vÃ½ bor
Ġch Äº
tne ho
ĠÅ¡pecializ uje
Ġspl nÃŃ
Ġspi sov
ĠÅ¡Å¥ast nÃŃ
ĠspÃ¤ tne
Ġa bra
Ġslovensk Ã½mi
Ġry bo
d nou
Ġsa b
Ġsociali zmu
ĠvyhlÃ¡ Å¡ka
Ġne dala
Ġjednotli vÃ½m
Ġpodnik anÃŃ
Ġnerie Å¡i
s rd
Ġnevyhnu tnÃ¡
Ġpr ÃŃm
Ġu pres
Ġkilo gramov
re r
Ġma me
Ġobraz om
Ġodosla nia
ĠÄįud ovaÅ¥
ĠÅ¡ Ãº
tÃ© n
Ġe kvi
Ġdokumen tÃ¡r
Ġre per
Ġobra ne
ĠpÃ¡ rov
Ġtova re
Ġchla pÃŃ
pe di
p m
Ġla me
jed n
Ġudalo stiach
Ġpre fer
ĠzvÃ½Å¡ enia
ĠspÃ´sobi losÅ¥
Ġza le
Ġfor d
Ġpev nÃ©ho
Ġpoten ciÃ¡
Ġdevelo per
Ġza drÅ¾
Ġpri lep
Ġva ne
Ġkar pat
ĠodporÃºÄį anie
ĠprÃŃ hovor
ĠspoloÄįensk Ã½
lÃ¡ ra
men iu
ĠsignÃ¡ ly
Ġuve riÅ¥
ĠprÃŃlo ha
Å¾ nÃ½ch
Ġk tovie
Ġno he
ĠzÃ¡ru Äįnej
Ġ9 8
Ġagre sÃŃvne
Ġnetradi ÄįnÃ©
Ġtich Ã©
Ġkavia rne
po ly
ĠvÃ½ ky
ĠpÃº Å¥
Ġnas mer
Ġta bak
ĠmotivÃ¡ cia
ĠchÃ© mie
Ġma sk
Ġsme rov
Ġzobraz enÃ©
ĠbatÃ© riu
ĠprispÃ´sob ÃŃ
Ġzapoj enie
Ġch ru
Ġtvo jom
Ġzbie ra
vie ra
ĠvÃ½tvar nÃ½ch
Ġob klady
Ġsled ovali
ĠuloÅ¾ enÃ½
Ġrudol f
i loch
ten Ã½m
Ġpenia zmi
ĠpredÄįas ne
Ġrie ka
tvÃ¡ raÅ¥
Ġpotvr dilo
Ġatrak tÃŃvny
Ġban k
ĠseminÃ¡ ra
Ġp ana
Ġve kovÃ½ch
Ġpo dali
Ġkon Äį
Ġjas no
Ġ Ã³
Ġo range
li ky
Ġzist enÃŃ
ĠnÃ¡dy chom
Ġkoncep cie
Ġkvalifi kÃ¡cie
tick ÃŃ
Ġz loÅ¾iÅ¥
Ġg um
Ġvoj en
Ġzas mia
ĠvyÅ¡etr enÃŃ
Ġhe ro
ĠprÃŃrod nÃ½mi
Ġpred Å¡kol
Ġodbor nÃŃkom
Ġzobraz ia
Ġu by
Ġb ry
zna Äįka
ĠkoÅ¾ enÃ©
ĠkrÃ© mov
Ġskri ÅĪa
Ġdomin uje
ck i
Ġani me
Ġ6 7
Ġli stom
ĠdÃ¡ vok
Ġdet stvo
ĠpreÄįÃŃt anÃŃ
Ġtelekomu nika
Ġzob rali
ĠprÃŃtom nÃŃ
ĠpolÃŃ ciu
ĠzÃ¡Å¡ti tou
Ġhlbo kÃ½
Ġaf gani
ta in
ter s
Ġsto lom
Äº ha
Ġturnaj ov
Ġv ti
ĠskÃº maÅ¥
ĠÃºna vu
Ġmimo zem
ĠuÅ¡et rÃŃ
ĠostÃ¡va jÃº
Ġsuv enÃŃ
ĠpÃ¡ du
Ġdie ry
Ġpria mej
h lu
Ġte Å¡il
Ġkon soli
Ġcho dila
Ġha v
Ġlop ta
Ġma ry
nÃ¡ d
Ġzo stup
Ġom Å¡i
Ġ193 9
Ġoceni Å¥
Ġod loÅ¾
di kt
Ġnie sol
Ġslov ÃŃ
Ġinforma Äįnej
Ġmikrovl n
Ġaktu Ã¡lnom
ĠzÃ¡Å¾i tku
ĠpÃ´vo dom
ĠdÃ´chod kovÃ©ho
Ġprote ÃŃnov
ĠpodieÄ¾a jÃº
Ġgaran tuje
Ġbrit skej
Ġbezpo chyby
ĠnÃ¡hrad nÃ½ch
Ġjavascri pt
Ġk lÃŃ
rÃ¡ tiÅ¥
Ġoptim Ã¡lnu
kÃº p
ka ta
Ġboj ÃŃm
Ġly Å¾ovanie
Ġs Å¥a
in ovÃº
Ġpoch ÃºÅ¥
Ġabsolv ovala
Ġma ilov
Ġo ny
Ġna Å¥ah
ĠskÃºseno stiach
ĠaprÃŃ l
Ġposlan com
ĠpodnikateÄ¾ skej
Ġnesp ÄºÅĪa
Ġosu du
zm lu
Ġtechno logickÃ½ch
Ġdo tÃ½ka
Ġza sp
ĠminÃº tky
ĠÅ¡tÃ½ lov
Ġrozde lenÃ½
Ã¡l nejÅ¡ie
Ġstani slav
ĠaustrÃ¡ lia
na stav
Ġru ÄįnÃ©
Ġeu rÃ¡
Ġodol nÃ©ho
ĠsÃº dne
ÃŃ l
Ġhr do
Ġtajom nÃŃk
Ġg ur
ĠslÃ¡ vi
Ġkamen nej
Ġu spe
ĠnÃ¡ro Äįnosti
ĠÅ¾ en
ti vÃ¡
Ġope rÃ¡cia
ĠnÃ¡stup om
Ġpsychia tri
li nÃ¡
Ġvo dÃ¡ch
Ġprak tickÃ½m
Ġpev nej
Ġdohovo ru
Ġbe ach
Ġtre zor
ĠkrÃ¡s nou
ĠdaÅĪ ovej
Ġrozme rom
ĠpoÄ¾nohospodÃ¡r stva
Ġsubjek tom
ĠpÃ´jde me
ĠpieÅ¡Å¥ anoch
Ġpre ho
Ġpre vÃ½
prie stor
Ġhra ny
mÃŃ r
ĠdesaÅ¥ roÄįÃŃ
ĠzÃ¡ber ov
zak la
Ġdlho trva
Ġna novo
Ġ8 2
Ġkate dry
ĠidentifikÃ¡ ciu
Ġpre tr
Ġmu ri
Ġpondel ka
zn ania
Ġstredo eurÃ³p
ĠnajznÃ¡mej Å¡ie
sk ovÃ©
Ġpoho stin
ĠdrÃ¡ he
Ġslov nÃŃk
Ġtren dov
Ġzapo Å¾i
Ġrozhovor ov
Ġrukov Ã¤
Ġvib rÃ¡cie
Ġpracov nÃŃkom
ĠinÅ¡ta lÃ¡cii
Ġuzavre tÃ©
Ġzad nÃ½ch
Ġop lÃ¡ch
ĠÅ¾iad nych
Ġne dali
Ġpozoru hod
Ġve du
ĠnÃ¡ pomoc
Ġno ÄįnÃ½ch
ĠvoÄ¾ nÃ½m
Ġfak tov
ĠkoÅ¾ nÃ½ch
Ġvysvetli la
ĠvyÅ¡ ko
Ġodol nosÅ¥ou
ĠschvÃ¡ lenÃ½
Ġhra lo
ĠeurÃ³p skym
Ġkozme tickÃ½ch
ĠchystÃ¡ te
Ġzverej nila
Ġ7 1
ĠzÃ¡pa ch
na r
Ġpeni su
a spoÅĪ
Ġpri nesÃº
Ġosta lo
Ġpolo h
Ġore chov
ĠÅ¾ivoÄįÃŃ chov
ĠformulÃ¡ ri
ĠzÃ¡lo h
Ġpo loÅ¾il
len ka
Ġcest ovania
klo n
Ġrozp tÃ½
Ġby tovÃ½
Ġkomple xu
Ġnepo znÃ¡m
Ġpri hlia
ĠÃº razu
Ġno Å¾e
dz ovaÅ¥
Ġjab Äº
i p
Ġod re
ĠpoÅ¾ad uje
Ġma rec
ĠvÃ¡Å¾ ny
Ġradik Ã¡lne
Ġvhod nou
Ġna Äį
Ġto ny
na ne
Ã³nov ej
Ġvede cko
Ġorganiz ujÃº
v ujÃº
Ġne funk
Ġbie lou
Ġnamo nt
Ġu Äįil
Ġro l
Ġfanta stickÃ©
o nali
Ġjed Ã¡lne
Ġrastlin nÃ©
ĠrÃŃmsko katolÃŃ
Ġch il
Ġalerg ie
Ġop Ã½tal
ĠzloÅ¾ ku
Ġser vice
Ġstrie bra
Ġj or
ĠasociÃ¡ cia
ĠspÃ´sob ila
prÃŃ tom
ĠpoznÃ¡m ka
Ġvyma zaÅ¥
Ġprinaj menÅ¡om
Ġm anÃ©
Ġtechno logickÃ©
Ġvete rÃ¡
Ġzna menia
Ġmode rne
Ġpotrav inami
Å¡k rt
Å¡ nÃŃ
Ġhrebe ÅĪ
Ġhmo ta
ĠplÃ¡n ovania
Ġkle sa
ĠinÅ¡truk ciami
Ġpoza dia
ru jÃºci
Ġ10 2
v tedy
Ġdo pla
ĠzÃ¡ mo
ĠsÃºÄįas nÃº
ĠnÃ¡ro kov
ĠvÃ½ slu
ĠzÃ¡pa som
Ġnepred vÃŃ
Ã© Ã©
Ġautobu sy
Ġzmluv nÃ©ho
ĠÅ¡kodli vÃ½ch
Ġu var
ĠhlinÃŃkov Ã©
Ġra k
ĠnenÃ¡ vra
ĠlÃŃ dra
ĠtechnolÃ³gia mi
ĠÃºmr tia
Ġskrat ke
ĠnÃ¡ pisom
Ġze fektÃŃv
ĠpokraÄį ujÃº
Ġbal zam
Ġtradi ÄįnÃ½m
ĠlekÃ¡r stvo
ĠbezpeÄįnost nÃ½
Ġpl nou
ĠnÃ¡zor om
ĠÅ¡portov o
Ġplatfor mu
Ã¡ rom
Ġza lie
Ġklasi ka
Ġdlh Å¡ej
Ġaktivi tou
Ġekonomi ku
Ġgrafi ka
Ġdefin uje
Ġim pre
Ġnos nosÅ¥
ĠopÃ¤tov nÃ©
ĠeurÃ³p skou
ĠmedicÃŃ ne
Ġsko pÃŃ
Ġneh rozÃŃ
Ġprame ÅĪov
Ġa udÃŃ
Ġrod inÃ¡m
ĠvÃ½hod nejÅ¡ie
ĠÅ¡tip en
re je
Ġm ld
Ġslu Å¡nÃ½
dÅĪ ovÃ½
Ġse dla
Ġspokoj ne
Ġlegi tÃŃm
ĠoznaÄį enÃ½
ĠdomÃ¡c nostiach
ĠmÃºdro sti
z ovanie
Ġdo Å¾ivo
Ġzd Äºha
ĠkÃºpeÄ¾ och
Ġeta pa
ĠprÃŃsluÅ¡ enstvom
ĠÄįlÃ¡n koch
j n
Ġu hlia
Ġvie rou
Ġuzavre tie
Ġgrafi ky
Ġfil tru
ĠzloÅ¾ enÃ½
Ġvy Å¡ÃŃ
Ġven til
Ġprimera nÃº
ĠspoznÃ¡ vaÅ¥
Ġin ze
Ġmesiac mi
Ġodde lenÃ©
ĠspÃ¡ja Å¥
ĠdrÅ¾i teÄ¾om
Ġtem no
Ġpreklada teÄ¾
Ġd ovÃ¡
Ġpre sah
Ġse mien
ĠoÅ¾i viÅ¥
Ġvla smi
Ġskve lej
ĠpoisÅ¥ov ni
ĠbÃ½ vali
s se
Å £
Ġpre stÃ¡vke
ova Äįky
Ġf m
ĠotÃ¡z kami
Ġnepri ja
ĠprednÃ¡ Å¡a
ĠznÃ¡ sil
Ġvola l
z dÃ¡
ĠrozÅ¡ÃŃ rili
Ġhviez do
Ġoci tli
Ġf rÃ©
Ġvla soch
Ġnu tne
ĠdruhÃ½ krÃ¡t
Ġsvedom ia
ĠveÄ¾tr hu
Ġka po
Ġsu ve
ĠmasÃŃ vu
s Ã©
Ġtop Ä¾ou
ĠvesmÃŃ re
Ġspozna li
ve la
ĠplÃ¡ vanie
Ġmaje stÃ¡
ĠvyÅ¾ia dajte
Ġzhotov i
Ġwe st
ĠoÄįakÃ¡va me
Ġgru zÃŃn
Ġsprievod cu
Ġbak teri
Ġo ste
Ġco ol
w an
kon tro
ĠlÃº ky
Ġne tÃ½ka
rÃ¡ tov
nÃ¡ sobok
Ġvyze rali
Ġpodsta ty
ĠvÃ½nimo ÄįnÃ¡
ĠmikulÃ¡ Å¡i
Å¡ Ã¡
pa u
Ġdu tiny
livo sÅ¥ou
Ġsad nÃºÅ¥
ĠnezabÃº dajte
ĠÃºpl nej
pov in
ĠzdÃ´raz niÅ¥
Ġprodu cent
Ġpokoj nÃ©
ĠpoÅ¾ad ovanej
ĠzbytoÄį nÃ½ch
ĠtlaÄįi dlom
Ġneob ja
ba ri
ĠvÃŃ ta
Ġfilmov Ã½
ĠspÃ´sob enÃ¡
ĠÅ¡o fÃ©
Ġspra vovaÅ¥
Ã³nov Ã¡
ĠpoÅ¾iada vka
ĠzÃ¡me rne
Ġnekom prom
ve li
Ġe shop
Ġse deli
ĠÄįÃŃ tali
ĠvÃ½ro k
Ġria s
Ġlokali tu
fle x
ĠbÃ¡ sne
ĠnieÄįom u
Ġjedi nej
ÅĻ i
ĠsÃ³ j
Ġomie tky
ta ÄįnÃ¡
Ġkov ovÃ½ch
ĠzapÃŃs anÃ©
Ġpoh an
Ġpo Äįe
na chÃ¡dza
ĠprÃŃ vla
Ġr s
ĠvrÃ¡ sok
Ġch lÃ³
ĠjÃº l
Ġnasled oval
ĠÅ¡irok Ã©ho
Ġuprav ujÃº
ĠkoÅ¡i ckÃ©ho
Ġcyk li
Ġsklad bu
Ġpravidel nÃº
pÃ¡ t
ĠsÃ© rum
ĠsÃºÅ¥aÅ¾ nÃ½ch
ĠfÃ³ lia
ĠÅ¾Ã¡n ru
Ġelimin ovaÅ¥
Ġpohod lÃŃ
ĠslÃ¡v nosÅ¥
ĠtlaÄįi dlÃ¡
ĠnÃ¡j mu
Ġpredl Å¾uje
Ġv inu
Ġak tÃŃvnym
Ġspom ali
ĠpotenciÃ¡l nych
Ġbil l
Ġpre klady
Ġpapie re
Ġokulia rov
Ġja Äį
tnej Å¡ÃŃ
Ġgra nu
Ġodstra ÅĪovanie
Ġnah roma
Ġdruh mi
ĠobÄ¾Ãºb enou
Ġprie kop
Ġbezpe ÄįÃŃ
ch ove
Ġu silov
ĠkÃº tov
Ġnad bytoÄį
ĠprevÃ¡dz kou
Ġsvetel nÃ½ch
Ġvy Å¥ah
Ġosved Äįenie
dr Å¾ali
Ġprekvapi l
Ġaro gan
krÃ¡ sne
Ġu vÃ¤z
ĠÅ¡ko ri
Ġkole gom
Ġku cia
ĠvyuÅ¾i je
Ġtradi ÄįnÃ©ho
ĠslÃ¡v ny
Ġkon Å¡pi
Ġrad ou
Ġprieme rne
Ġtra k
Ġnez menÃŃ
ĠviditeÄ¾ ne
Ġro u
pu n
Ġsu Å¡enÃ©
Ġinci den
Ġdo pravou
Ġna Å¡t
ĠÅ¾e lÃ¡m
Ġoz Ã½va
Å¾ l
ova t
ÅĪ ovaÄį
Ġpora ziÅ¥
Ġh lin
Ġtro Å¡ka
komu ni
Ġpou kÃ¡Å¾
Ġsil nÃ©ho
Ġdom Ã©
Ġdlh Å¡om
ĠkamarÃ¡ tom
ĠprevÃ¡dzkova teÄ¾ovi
ĠsfÃ© re
ĠgrÃ©cko katolÃŃ
Ġpod svie
Ġnedosta ne
Ġbru seli
ĠkresÅ¥an stvo
ĠklÃŃm y
apa rtmÃ¡
ĠuÅ¡Ä¾ach ti
Ġte matiky
Ġvytia hnuÅ¥
Ġreper to
Ġstre da
Ġrozum nÃ©
Ġsadz ba
ĠbudÃºc na
g g
je v
Ġdo kÃºpiÅ¥
Ġro se
Ġte lÃ¡
Ġla ku
ĠplÃ¡ tno
w w
di k
tvo rili
Ġpotvr denÃŃm
ĠuskutoÄį nia
Ġela sti
Ġosob nÃ¡
ĠhrÃºb ky
da me
ĠÅ¡piÄį kovÃ©
ĠnajÅ¡i r
Ġkone ktor
Ä¾ ovala
Ġpa dla
Ġimuni ty
Ġbo Å¾ia
ĠzÃºÄįast ÅĪujÃº
Ġporad ca
ĠzoznÃ¡mi Å¥
Ġpie sok
Ġbezpe Äįia
Ġprie pust
bi Äįky
hov Ã©ho
Ġvyberie me
ĠzÃ¡me ru
Ġumele ckÃ½
Ġ7 7
Ġperso nÃ¡lne
Ġwork shop
Ġadi das
Ġpr anie
ĠvÃ¡ h
Ġtelo cviÄį
Ġautobu sovej
tu ri
Ġfer ra
ĠprocedÃº ry
ĠdivÃ¡ k
Ġznamena jÃº
Ġgastro nÃ³
ĠÄįierno bie
o pe
Ġpu lz
Ġplat nom
ĠÅ¡Å¥a vu
Ġbet Ã³n
Ġpobre Å¾ia
kon com
pred seda
ob sah
ĠpoÄįet nÃ©
ĠzÃ¡leÅ¾ito stÃŃ
ĠplÃ¡nu jÃº
ĠrodÃ¡ k
Ġtie s
Ġsvet lÃ©
lÃ¡ Äį
Ġkamen nÃ½ch
ĠmÅķtve ho
hy dra
Ġhor nÃ½ch
Ġkomunika ÄįnÃ©
ĠfasÃ¡ dy
Ġpu zzle
ĠskÃºÅ¡ al
ĠseriÃ¡ li
ĠprÃŃ sun
Ġtie l
ĠpokÃº sil
ĠtabuÄ¾ ku
Ġvola jÃº
Ġtvor enÃ©
Ġvyhotov enie
Ġmo cou
ĠobjednÃ¡ v
ĠvydÃ¡ vaÅ¥
Ġpride lenÃ©
Ġmarat Ã³n
ĠnajbliÅ¾ Å¡om
tov Ã½mi
Ġd anÃ½ch
Ġve Äįier
ĠkresÅ¥an skÃ½ch
Ġod r
Ġe ri
Ġstre lu
Ġposled nou
ĠbÃ¡ la
Ġstretnutia ch
Ġpr stami
Ġr ena
ĠplÃ¡n ovanÃ©
ĠvÃ¡ ku
ĠtrÃ¡ pia
Ġvydava teÄ¾stva
Ġ Ã
ĠgymnÃ¡ ziu
wo o
ĠkapitÃ¡ lu
Ġpre prave
Ġjo gy
ĠÅ¾iv nosti
Ġr ÃŃma
kÃ¡ va
Ġve lmi
ĠÃºspeÅ¡ nÃº
Ġpotrebuje Å¡
Ġs chu
Ġho t
ĠhorÃº cich
ĠÅ¾l tÃ©
Ġprofi le
ĠzaujÃŃmavo sÅ¥ou
Ġpse udo
Ġbez dom
ĠzabezpeÄį enÃ½
Ġvre lo
Ġpo rÃ¡Å¾
Ġpo sy
ĠuÄ¾ah ÄįiÅ¥
Ġtran zi
ĠobÃ½va Äįke
Ġzaznamen Ã¡va
Ġtransak cie
Ġvran ov
Ġoci tol
b lÃ¡
Ġzvy kli
ĠhÄºb ka
ĠlÃ´Å¾ ok
Ġpozor ovanie
Ġdevia tich
v s
Ġpl nÃ½m
Ġdet skom
Ġreag ujÃº
Ġelektro inÅ¡ta
ro t
lie ta
ĠzloÅ¾ enÃŃm
Ġjar nÃ©
Ġzvierat kÃ¡
Ġdo rast
ĠsÃº dy
Ġsp anie
ry z
tak tieÅ¾
Ġelektri ckÃ¡
ĠakadÃ© mia
Ġhra vo
Ġelektroni ckÃº
ĠhospodÃ¡r skeho
Ġchudob nÃ½ch
c ovania
Ġvytvor enia
Ġtakz vanÃ©
ĠzastÃ¡ vka
Ġporiad kom
Ġchor Ã½
Ġre wards
ĠzÃ¡kon nÃŃk
Ġdopln enÃ¡
ĠkancelÃ¡ riu
Ġkar pa
Ġdia lo
Äıal Å¡ia
ĠjedÃ¡l niÄįka
st ry
Ġna toÄį
ĠprÃº de
Ġru Å¡
Ġzna ÄįnÃ©
Ġposky tu
tie Å¥
ĠzaÄįia tky
ĠprÃ¡v nu
ĠnezÃ¡vis lÃ½
n enou
Ġspo lok
ĠzloÅ¾ enia
Ġspl nenia
Ġpsychi ckej
ĠzÃ¡sa dnÃ½
ĠÅ¡peciali zÃ¡ciou
Ġpr ovi
Ġsti hla
Ġlegen da
ĠpÃ´ro du
Ġvero nika
d nosÅ¥
Ġodhad nÃºÅ¥
p anÃ©
Ġpovin ne
ĠzÃ¡ujem com
kÃ¡ ciou
Ġhroz nÃ©
i se
Ġanti se
jÃº cou
ĠduÅ¡ev nÃ©ho
po nu
si t
ĠÄįerst vÃ©ho
Ġsp anÃŃm
ĠÃºpl nÃ¡
ĠbazÃ© ny
Ġlym fa
ke te
Ġdlhodob om
Ġbiologi cky
le kÃ¡r
Ġza dÃ¡va
ĠkomunÃ¡l nych
Ġu d
di spo
in d
sku tku
daj me
Ġidentifi kaÄįnÃ©
pÃŃ sala
Ġkapu c
fran cÃºz
ĠvÃ½ predaj
Ġsto pu
ĠlekÃ¡ rovi
Ġnepocho pi
for t
Ġvla ky
Ġzve ri
Ġume lej
Ġzara denÃ½
Ġa gent
Ġboha tÃ½ch
Ġtrest nej
j anÃŃ
Ġob jeme
Ġno tÃ¡r
Ġnesmie me
Ġne kvali
rok ra
le ry
ĠÅ¡kol stvo
ĠtÃ¡bo re
Ġve denÃ½
ĠvÃ½ kre
ĠÅ¾ al
Ġjaze re
Ġve get
kov nÃŃk
vÃ½ skum
Ġfil tr
ĠnÃ¡boÅ¾ensk Ã©
ĠzmÃ¤ k
ĠpomÃ¡ hal
n skych
Ġba lan
ĠzaÄįa tÃŃm
ĠsÃºkrom nÃ¡
Ġodkaz u
Ġran nÃ½ch
ĠdoporuÄį ujeme
vyso ko
Ã©ri i
Ġodol nosti
Ġfro nt
lo gy
Ġza tvÃ¡ra
ĠÃº tvar
Ġpan ora
Ġ36 5
ĠodstÃºp enÃŃ
Ġintenzi tu
ra y
or m
Ġpoh re
Ġspo jili
ran ti
un d
Ġstredo Å¡kol
bo ry
ĠspoloÄį nÃŃkom
eno sÅ¥ou
Ġotvor enia
Ġpoly sty
ĠodÅĪa tia
Ġverej nosÅ¥ou
Ġpovo lanÃŃ
Ġfutba listi
Ġcudzie ho
dobrovoÄ¾ nÃŃci
Ġz anie
sko p
Ġpla ty
201 9
Ġglu k
lo Å¾ia
ce le
Ġtrest nom
Ġpolie vky
g ly
Ġrepubli ku
Ġvynika jÃºcim
ĠodbÃº ra
Ġhor skej
ĠÅ¡ablÃ³ ny
Ġodzrka d
Ġvy znÃ¡
Ġja vor
Ġtre tinu
ĠkaÅ¾doden nom
Ġrozu mu
Ġod teraz
Ġra kovi
Ġnov ÃŃ
ĠnÃ¡ro ÄįnosÅ¥
Ġ12 00
Ġjaz dÃŃ
ĠpoÄįÃŃtaÄįov Ã½ch
Ġdo ske
Ġch me
ĠÄįaso pisov
Ġhistori ckom
Ġnau Äįia
ĠvtÃ¡ ky
Ġzani kÃ¡
Ġpre loÅ¾
ĠÄį s
Ġnane ste
v ini
Ġverej nÃ½m
Ġsmo oth
Ġaminokyseli ny
Ġope rÃ¡tor
ĠzÃ¡vi slÃ¡
ĠmyÅ¡lie n
Ġpri danej
ĠmateriÃ¡l mi
ĠvÃ½stup y
ĠsmÃº tku
ĠnÃ¡ ter
ĠÅ¡ta rtu
Ġdov Åķ
ĠvÃ½h re
ĠspomÃŃna la
Ġdrah Ã½
Ġby tia
Ġjed ova
Ġfo tkÃ¡ch
Ġna hÃ¡ÅĪa
Ġau ti
Ġstra nÃ¡m
Ġru skÃ©
Ġmoder nÃº
ĠpÃ´ jdu
ologi ckej
ĠruÅ¾om berok
Ġwhi te
Ġi l
Ġko cÃº
Ġchla pi
Ġca p
Ġmob ilu
ĠsvÃ¤ tÃ¡
Ġkry tie
Å¾ an
Ġne pe
Ġko ali
Ġ4 50
Ġtranspar en
Ġli gu
Ġnep Ã´sob
Ġmani kÃº
Ġrozhodu jÃºci
o fi
Ġsp ly
spo trebi
ing om
Ġanaly zovaÅ¥
ĠrozÅ¡i rovaÅ¥
ĠtomÃ¡ Å¡a
Ġe po
ĠpÃŃs mena
Ġza uÅ¾ÃŃ
Ġnedo hod
Ġgu le
Ġtelef onÃ¡
Ġvykona li
Ġte snej
Ġindividu Ã¡lnej
Ġvychy tÃ¡
ĠÃ´ sme
Ġrekrea ÄįnÃ©
Ġpri znÃ¡va
Ġdopln kovÃ©
Ġbicy kla
Ġkri tiku
Ġrove s
pre Å¡ov
Ġvod nÃ¡
Ġnasledu jÃºcej
ĠÃºÄįast nÃŃkmi
ĠÅ¡oÅ¡ov iek
ĠÅ¾e h
Ġpreh Äº
Ġdo drÅ¾aÅ¥
Ġprie Äįku
ĠpÃ´sobia ci
Ġbullet inu
Ġpri ma
Ġbo koch
ĠnÃ¡j dem
ĠÅ¡ie sty
ĠrozprÃ¡ vok
o sÅ¥ou
vo da
ĠsociÃ¡l no
Ġodpust enie
Å¾ nÃ©ho
Ġpre rÃ¡
ĠrozÅ¡ÃŃ rila
Ġnorm Ã¡lnych
Ġrozme roch
Ġnepotreb ujÃº
ĠuÅ¾ÃŃ vajÃº
Ġprik rÃ½
Ġu dÃ¡va
cky m
Ġzauja lo
Ġby lÃŃn
pla st
Ġnedosta tkov
t ovar
Ġ6 1
ĠoznaÄį ujÃº
ĠÅ¡kÃ´l ka
Ġtehoten stvo
Ġpre sko
do kon
Ġprirodz enÃ¡
Ġhasi Äįov
Ġcan on
Ġmotor ovÃ©
Ġzasia hnuÅ¥
ri ckÃ½ch
Ġru ch
Ġru Å¡i
Ġsamo tnÃŃ
Ġkomi sii
Ġzasta vili
Ġbez nÃ¡
Ġsud cu
Ġli niek
Ġintui tÃŃvne
be re
Ġ7 8
ĠpoÄ¾ skej
Ġobec nÃ½
ct ve
Å¡ÃŃr enej
den Ã½mi
Ġchlad niÄįke
sp er
Ġdu Å¡
Ġtane ÄįnÃ©
ĠÃºto kov
Ġzmier ÅĪuje
Ġma u
ss an
Ġdetek tÃŃv
ĠvÃ½Å¥aÅ¾ ok
ĠpouÅ¾i jete
ĠÅ¡ÃŃ ria
ĠmlÃ¡ Äıa
Ġsmo t
Ġpripomenu li
Ġroz vr
Ġrozsud ku
Ġob Ã½
Ġle tnÃ©ho
sov om
Ġ0 8
Ġvyh rie
n enom
Ġm k
Ġply nÃºÅ¥
Ġturisti ky
Ġcen ovÃº
Ġpa sÃŃvne
Ġrek re
ĠaustrÃ¡ lii
Ġder mato
Ġpoveter nost
Ġ7 4
Ġdo Ä¾ava
vÃ½ ber
Ġdia Å¥
ĠchÃ½ba lo
Ġzasla nÃŃm
Ġde Å¡truk
Ġprie svi
Ġboj ÃŃ
ĠhospodÃ¡r stvo
st nom
Ġpoliti k
ĠdÅ¾ Ãº
ĠrÃ©Å¾i i
Ä¾ ky
Ġlu xe
ĠnÃ¡ cvi
ĠurÄį enÃŃ
ciÃ¡l na
Ġzame rania
Ġkole so
Ġpan Äįu
Ġkvet mi
ĠvrÃ¡ tia
ĠtrÃ¡ piÅ¥
Ġorganiz ovanie
Ġkov ovÃ½
Ġnepo z
Ġpodpo rÃŃ
ĠkÃ³ re
Ġhor nÃ½
ĠzÃ¡ku li
Ġpred kovia
Ġnepo ruÅ¡
Ġzastav enie
Ġro ÄįnÃ½ch
ĠÅ¥aÅ¾ kÃ½m
ĠprihlÃ¡ Å¡ku
Ġvykon anÃ¡
Ġposa dnu
ch ovej
Ġvy te
ma te
Ġper for
Ġposta vila
Ġnastav enÃ½
Ġpozri me
mu sÃŃm
Ġta b
vej Å¡ia
Ġvply vy
Ġnut nosÅ¥
Ġre Ã¡lnych
sÃ¡ Å¾
Ġpovst ania
do kona
Ġsvete lnÃ©
Ġmo rom
Ġosob nÃ½mi
Ġblo n
Ġfilmov ej
ĠrozlÃŃ Å¡enÃŃ
nal d
ĠinÅ¡ta lovaÅ¥
ĠÃºto kom
Ġvykur ovania
Ġpenzi Ã³nu
Ġpracov nÃŃka
Ġpodnika teÄ¾om
chce l
spie va
Ġspomie nok
Ġd un
ĠkÃ¡ ble
Ġobslu ha
ĠlÃŃ stka
ĠpalÃ¡ ca
Ġpek nÃ½m
ĠzapÃŃ saÅ¥
Ġdokaz ujÃº
Ġske p
Ġroz loÅ¾enie
Ġok nom
Ġneza meni
ĠzvÃ½ Å¡ili
Ġdej i
Ġblo gy
Ġovo cÃŃm
ĠÅ¡tvor covÃ½ch
pen zi
Ġzne hodno
Ġzim nÃ½
ĠparÃŃ Å¾a
Ġzopak ovaÅ¥
Ġide Ã¡lnu
Ġstrie ka
Ġt her
Ġob nova
Ġsu chu
Ġnemu sela
ĠtÃ½Å¾dÅĪa mi
Ġfoto gal
Ġodvo lÃ¡
Ġpokry tie
pa tri
Ġuve Äıte
Ġstabil nÃ½
vy berte
ĠvÃ½zna me
da i
Ġby tovÃ©
Ġsk Äº
Ġky ber
Ġrezerv ujete
Ġzvo nku
Ġspust enie
Ġvi denie
ĠmuÅ¾ mi
Ġhu s
Ġorient ovaÅ¥
Ġekvi va
Ġvybe ra
Ġpre ÅĪho
Ġ7 6
ĠrozÅ¡ÃŃ renia
Ġochran nÃ½ch
Ġpedagogi ckej
hli Äįi
Ġodob ra
i dÃº
ĠvÃ½ u
Ġvlast nÃŃka
Ġcie vy
Ġplat nÃ©ho
ĠuÄįiteÄ¾ ky
ĠklobÃº k
Ġle Å¾aÅ¥
Ġc v
pred po
Ġumiest nili
Ġip ho
ĠÃº stroj
ĠÅ¾ia dajÃº
Ġga j
Ġdy na
ĠvÃ½stav bou
ĠspomÃŃna nej
Ġprvo trie
Ġkonfro ntÃ¡
Ġsamov raÅ¾
pri prav
sk ovej
Ġte re
Ġso cio
Ġjedno ty
ĠzvÃŃÅ¥a zil
ĠrÃº ra
Ġclassi c
u hor
Ġla h
ĠpohÄ¾adÃ¡ vok
Ġak tÃŃvnu
Å¾u jte
Ġmali Äįko
Ġmor skÃ©
Ġpozd vi
Ġzhor Å¡
ĠovlÃ¡ danÃŃm
Ġvylep Å¡
Ġau k
ĠskutoÄį nostÃŃ
Ġmilosrden stva
ĠÅ¡peci Ã¡lnymi
ĠpropagÃ¡ ciu
Äį lÃ¡
Ġzo tr
Ġsk en
Ġstup ne
Ġsia hajÃº
Ġprievi dzi
Ġnau ÄįÃŃte
Ġexper tov
Ġjednoduch ou
ĠprivÃŃ tal
st enie
Ġza vin
mom entÃ¡lne
Ġprvo tried
Ġpokr mov
Ġtkan iny
Ġza vr
ĠvedÃº cim
Ġzapla til
ar da
pra vÃ¡ch
Ġozna my
Ġfilozo f
Ġizra ela
tu rali
Ġle som
Ġrek lÃ¡m
Ġmiro slava
schop nosti
Ġsa int
Ġpre viesÅ¥
Ġza vla
nia m
Ġfilm ovÃ©
Ġleho tu
eurÃ³p ska
Ġintu ÃŃ
ĠdieÅ¥a tka
ĠkrvÃ¡ canie
Ġrezerva ÄįnÃ©
Ġtri bÃº
kuje me
Ġprehliada Äįi
Ġcestov iny
Ġza bÃºda
Ġku li
spo j
ĠmaÄı ari
t d
Ġje stv
Ġnemo hlo
prÃŃ padne
Ġprek raÄį
Ġzobraz ujÃº
ĠbezpeÄį nÃº
Ġpodsta tou
Ġvode odol
Ġkompeten ciÃŃ
Ġo ld
ĠkonÄįa tÃŃn
Ġin fi
Ġle hÃ¡
ĠÅ¾ivot nosÅ¥ou
ĠÄįer paÅ¥
Ġsobo t
ĠÅ¾i vÃ©ho
Ġtele snÃ©
Ġote stovaÅ¥
ĠzachrÃ¡ nil
Ġantioxi da
ĠrÃ½chlej Å¡ÃŃ
ĠprivÃŃ tali
Ġintenzi ty
ĠbezpeÄįnost nej
Ġposu v
ĠnainÅ¡ta lovanÃ½
Ġprom o
Ġresponden tov
Ġv stÃºpili
ni s
Ġlen ka
ĠtelevÃŃz nej
Ġira ku
veÄ¾ kÃ½
ĠkrÃŃÅ¾ om
in Ã©
Ġu vÃ¡Å¾
Ġtak povediac
ĠzÃ¡kon mi
Ġkavia reÅĪ
Ġpozrie te
len i
ĠskrÃ¡ Å¡
p Ã´sob
Å¾ o
Ġpredpi som
ĠÃºstav nÃ½
Ġutrp enia
Ġ \
ĠsprÃ¡v nosÅ¥
ri Ã¡n
Ġdrama tu
Ġpo chod
ĠvlÃ¡k no
ĠnenÃ¡vi sti
ven Ã©ho
Ġpra mene
Ġvia Å¾e
Ġkono p
Ġpri viesÅ¥
Ġchlad nÃ©
m pa
ĠprÃŃ hovo
Ġroz ve
Ġneu tra
Ġjedin ca
ĠnepouÅ¾ÃŃva jte
prav depodob
Ġmar k
ĠzÃŃsk ania
ĠnavÅ¡te vovaÅ¥
Ġh ron
Ġjaz dia
ĠjedenÃ¡ sÅ¥
Ġve ÄįnÃ½
Ġnena padlo
Ġproku rÃ¡tora
Ġsvedom ÃŃ
Ġbu rg
tÃŃv nejÅ¡ie
Ġzad nÃ½
Ġstabili ty
Ġpristup ovaÅ¥
ĠvÃ½nimo ÄįnÃ½ch
Ġteho tnÃ¡
rÃ¡ nu
Ġrozto mi
Ġle tnom
Ġad vent
ĠsvÃ¤ ty
Ġpripom enie
ĠvÃ½sku me
Ġnakup ovanie
ĠintenzÃŃv nejÅ¡ie
Ġner vozi
Ġdo hovor
Ġnov inÃ¡ch
ĠnaÅ¡ lo
Ġne jednÃ¡
Ġpa ro
Ġepi dÃ©
Ġklo bÃ¡
n ci
ĠÃºpl nÃ©ho
ĠlieÄįi vÃ½ch
ĠsÃ½ rii
ĠzaisÅ¥ ujÃº
Ġsuve rÃ©n
ca la
ĠÅ¡tenia tka
Ġk rav
pro jek
Ã³ri u
ĠmÃº ku
ĠpolÃŃ cii
Ġbi blie
a c
Ġbiskup ov
Ġjubi lej
Ġre zon
Ġuniver sity
zÃŃ t
Ġobe Å¥ou
chce la
ĠÅ¡tandar dov
Ġza Å¥a
Ġce sti
Ġdia bol
Ġpod hra
Ġba j
Ã½va me
Ġmotor ovÃ©ho
ĠtelevÃŃ ziu
ĠkaÅ¾doden nej
ĠprÃ¡ dlo
cen y
ĠzdravotnÃŃ cke
Ġobvin enia
ĠvÃ½rob koch
Ġzim nÃ©ho
Ġko ni
Ġzna Äįnej
ÅĪov Ã©ho
naj prv
ĠÄįa stÃ½m
Ġna iv
un g
Ġ0 2
Ġopak uje
ĠÅ¡truktÃº rou
Ġprebe rÃ¡
Ġsmie Å¡ne
ko sÅ¥ou
Ġla vÃŃ
Ġcud zi
Ġkli knÃºÅ¥
Ġzmys ly
ie nka
Ġplo du
ĠuÅ¾itoÄį nÃ½
Ġvstup nÃ¡
Ġseda dlÃ¡
ĠspontÃ¡ nne
ĠprincÃŃ pu
z ovala
Ġt zn
Ġla dy
Ġscho dy
ĠvÃ½sled nÃ½
Ġchod nÃŃku
Ġuzavre tÃ¡
ponÃº kam
ĠÅ¾ensk Ã½
ĠkÃºpali sko
Ġe ve
ĠÅ¡tandar dom
ĠporovnÃ¡va jte
ĠnÃ¡vra tu
re kla
ma tickÃº
ĠteÃ³ri u
ĠvÃ½ sti
hÄ¾a dÃ¡va
Ġprija tÃ½
ĠpouÅ¾i jÃº
Ġcha t
Ġnez Ã¡va
Ġu cha
nost ne
ĠvÃ½nim ku
Ġp Ã¡l
Ġla nd
ĠuÄ¾ah ÄįÃŃ
ĠorientÃ¡ cia
Ġod loÅ¾iÅ¥
Ġameri Äįania
Ġnorm Ã¡lnej
" ).
Ġi kon
Ġva dÃŃ
ĠÅ¡tvr tom
ĠvÄıa ÄįnÃ½
Ġdvie rka
sa lÃ³
Ġvys lÃº
liz ovanÃ½
ĠÄįÃŃta j
Ġsa le
Ġkontin ent
Ġkamie r
Ġvi dli
Ġtele so
Ġdovo lÃŃm
ĠnÃ¡po ja
spom ÃŃna
tago ni
Ġhla du
Ġky no
Ġza boj
Ġsyn tÃ©
Ġpostav enÃŃ
Ġspoluprac ujeme
Ġem pa
Ġzap nÃºÅ¥
ĠÅ¡kand inÃ¡
Ġbe la
Ġba ck
Ġfunk cionali
Ġver ziÃŃ
Ġkor enia
Ġstru Äįne
Ġter min
Ġsamosta tnÃ©ho
Ġpsychi ckÃ©
Ġdo zoru
Ġst yk
Ġpri Å¥ahuje
Ġproti lÃ¡
ĠÄįer no
ĠpÃ¡s mo
ĠdarÄįe kov
Ġtakou to
ri ckej
ĠÄįa p
Ġles nej
Ġobnovi teÄ¾nÃ½ch
Ġmodr Ã½
Ġvy stÃºpili
ĠsprÃ¡v com
ĠgymnÃ¡ zium
Ġmo dro
Ġam fi
ĠviditeÄ¾ nÃ½
ĠloÄı ou
ĠkoalÃŃ cie
Ġco lo
Ġne hÄ¾a
ĠefektÃŃv nosti
Ġza prac
ĠÅ¡ al
Ġzach ovanÃ©
Ġzhodno tiÅ¥
ÃŃ c
lÃ¡r ny
dro kart
Ġu zna
Ã¡l ni
so cia
Ġpracov nÃ½m
Ġzahra l
ĠkaÅ¾doden nÃ½
Ġpomoc nÃŃk
ĠvykonÃ¡ vania
Ġprebe hne
Ġhu awei
ĠÅ¡tandar du
Ġspomenie m
Ġs vid
ĠlÃŃ niu
Ġs Äįasti
le ho
Ġnoha vÃŃc
Ġklub om
Ġostrov ov
Ġnehr dza
Å¾ia ri
Ġpe Å¡ej
nie Å¥
Ġne trÃ¡
ĠtrÃ¡v nik
Ġekon Ã³
Äį enÃ½m
Ġsme roch
Ġlok Ã¡lnych
ĠzÃ¡ jazd
Ġgene rÃ¡ciÃŃ
ĠkÃ¡ bla
ĠnaznaÄį ujÃº
pi v
Ġap p
ĠsÃºÅ¥a Å¾iÅ¥
Ġslobo dnÃ½
ĠnÃ¡ku pom
Ġspod nÃº
po tra
Ġko ÄįÃŃk
Ġho no
Ġdisku siÃŃ
Ġpovrch ovÃ¡
Ġspis ovateÄ¾ov
ĠstÄº pi
ĠrukÃ¡ vom
ĠzÃ¡slu hou
Ġspo dnÃ©
ĠfantÃ¡ ziu
Ġk ÃŃl
re gu
ĠvÃ´ li
Ġlesk lÃ©
ĠÅ¥aÅ¾ kÃº
ĠhovÃ¤dz ie
bo hat
Ġku Å¾e
Ġnev nÃŃma
Ġspomenu la
Äį ovaÅ¥
ing s
Ġslnie Äįko
Ġne ru
Ġy o
Ġam ba
Ġvy ka
Ġcie Ä¾u
Ġneo fi
Ġjem nÃ©ho
ĠkÅĪa zi
Ġtepel no
Ġimi g
ĠnachÃ¡dza li
Ġobmedz uje
Ġnevyhnu tnÃ½
Ġsled ovania
Ġpresu nuli
Ġhava rij
Ġna ho
Ġok r
Ġma in
ĠvÃ½ Å¥ah
Ġpokle su
Ġza Äįerven
Ġ8 8
ĠpredoÅ¡ lÃ½ch
Ä¾ ujem
Ġod klada
ĠzÃ¡ ple
Ġnaj pre
Å¥ Ã¡
ĠpÃ¤Å¥ desia
Ġzdrav Å¡ie
Ġnadvia zaÅ¥
Ġja m
ĠdneÅ¡ nÃ¡
ĠzastÃ¡ vky
Ġod chy
Ġmaj strom
ĠnebezpeÄį en
Ġvezmi te
gi o
Ġkateg ori
Ġzach ovanÃŃ
Ġzom rie
ĠzÃ¡pad nom
Å¡ ovej
Ġpote Å¡ila
Ġobnov enie
Ġfareb nÃ¡
prez ent
ologi ckÃ½ch
Ġdo wn
cov Ã½m
fi li
Ġbud ovania
ĠkÃ´ Å¡
Ġo ri
Ġboha tou
ĠdiaÄ¾ kovÃ©
Ġodvo lania
Ġposcho dia
Ġposkyt ovateÄ¾om
Ġkar dio
ĠÅ¡tÃŃ tnej
Ġelektr inu
Ġeta pe
Ġviacer Ã½m
ĠuÅ¾ÃŃva teÄ¾ovi
ĠzÃ¡stup cami
ĠpodÃ¡ vanie
ĠlikvidÃ¡ ciu
Ġna ve
Ġdi vnÃ©
liz ujÃº
Ġspe str
ĠprezentÃ¡ cii
dÃ¡m ske
Ġz lÃ½m
Ġvy bu
Ġpra le
Äįia ri
Ġspa mÃ¤
Ġkoko sovÃ½
Ġna stÃºpiÅ¥
gÃ¡ r
Ġoptim Ã¡lny
Ġseve ru
Ġroz k
Ġlo ty
Ġodpove dÃ¡
Ġobjedn anÃ©ho
Ġsa ud
anov ej
Ġbolesti vÃ©
x om
ĠprÃ¡ Å¡ku
Ġmlad Ã½mi
ĠpoÃ© zie
ĠupÃº ta
Ġza bil
Ġza kor
Ġop ticky
Ġlo n
ĠoceÄ¾ ovÃ©
Ġnaje fektÃŃv
pred me
Ġhudob nÃŃkov
Ġpoti chu
Ġpo nad
rad ÃŃm
ĠrozÅ¡ÃŃ ril
ĠdodÃ¡ vanÃ½
Ġvyz dob
Ġpod lÃ¡h
bu n
Å¡e m
Ġhygie nickÃ©
re st
ĠprÃŃjem nou
Ġgrafi ku
Ġmodlit bu
ĠvÃ¡Å¾i m
ĠprechÃ¡dz ka
Ġz vod
Ġgu my
Ġpolicaj t
Ġsexu Ã¡lnej
Ġtl mi
ĠvÃ½ba vu
Ġdunaj skej
Ġnepo ria
Ġl g
Ġvyjad rila
Ġm razu
Ġo pon
ĠÅ¾ivot nom
Ġkri stom
Ġnaz val
ĠÃºÅ¾a snÃº
ĠÄįier nou
Ġprejav ujÃº
ĠzlepÅ¡ enia
Ġmonitor ovanie
Ġnavi ga
Ġmosli mov
w s
Ġne ban
Ġko u
ĠmÃº dry
ĠzÃºÄįast ÅĪuje
Ġma sla
Ġmora vy
Ġkontrol uje
Ġma min
ĠpodpÃŃ sali
Ġsyste m
Ġd ino
Ġpreu kÃ¡Å¾e
Ġprotoko lu
Ġkri tickÃ©
Ġrodin nÃº
Ġpru h
Ġsvetov om
Ġovoc nÃ½ch
Ġplat be
Ġdoprav nÃ½
Ġrozpo znaÅ¥
Ġrezerv ovanÃŃ
Ġlie taÅ¥
Ġjem nou
Ġodha Ä¾uje
t raj
ĠÄį uÄį
Å¡ty ri
Ġprak tickÃ©ho
ĠrieÅ¡ eniu
Ġsvetov Ãº
Ġzeme tra
Ġrozpo znÃ¡
gr ini
Ġprispe l
Ġmechaniz my
ĠnÃ¡vÅ¡te vou
ĠnajlepÅ¡ÃŃ mi
Ä¾a vÃ©
Ġelektri ckÃ½m
Ġkyseli nu
ĠvÃ½no sy
ĠpÃ½ta jÃº
dÅĪ ovÃ©
ĠrukÃ¡ v
Ġde pozi
Ġtvor enÃ½
ĠnezÃ¡vis lÃ½ch
ĠÃºloÅ¾ nÃ½
Ġnevy zerÃ¡
ĠÅ¡Ä¾a ha
Ġpo kÃ¡
Ġza kladÃ¡
Ġple meno
Ġdotknu tÃ½ch
ĠzniÅ¾ ovanie
u sa
Ġdo stav
ĠvÃ½rob kami
Ġdar cov
Ġustanov enÃ©
ĠÅ¡tyri dsia
v zdor
Ġvy dÃ½ch
hra Å¥
Ġtypi ckÃ¡
Ġnedo kon
Ġpopo l
Ġ193 8
ĠkamarÃ¡ tky
Ġdom o
Ġroz tok
Ġmie ri
ĠbÃ¡bÃ¤ tka
Ġdo nedÃ¡vna
ĠnovinÃ¡ ri
ĠvynikajÃº co
ĠzloÅ¾ enÃ¡
Ġinicia tÃŃva
Ġtestoster Ã³nu
Ġsil nou
ĠÃºspeÅ¡ nÃŃ
Ġtalian sky
Ġreprezent uje
ĠodsÃº denÃ½
Ġzbie rok
tu jte
Ġka ze
ĠplÃ¡n ujeme
Ġreli Ã©
ĠstrÃ¡n kou
Ġhne dÃ©
Ġet no
ĠÅ¡ un
Ġblo kov
ĠnÃ¡dher nÃ½ch
Ġeviden ciu
Ġob nove
Ã³ nou
Ġnepre mo
Ġnemoc nÃŃc
Ġreak ciÃŃ
in s
ca s
Ġnariaden ÃŃm
Ġizo lÃ¡cia
ĠseminÃ¡ re
Ã¡ li
lÃ¡ torov
lej Å¡ÃŃch
ĠotvÃ¡ra jÃº
Ġv skutku
in ku
Ġpovin nÃ©ho
ĠodpoveÄı ou
Ġva tikÃ¡n
ĠvyrÃ¡ba me
Ġzave die
Ġbizni su
Äįas om
ĠvÃ¤z ba
Ġpovedz te
p hi
ĠsÃºÄįas nÃ½m
ĠÅ¾i jÃºci
ĠvÃ´ nÃŃ
Ġspl nili
ĠvÃ½Å¾i va
Ġsig nali
ĠpoÄįÃº va
Ġparkovi sku
Ġkono pe
Ġhor nÃ©ho
ĠbrÃ¡ ne
Ġob z
Ġin dia
Ġnevy u
Ġkalku la
ĠÄįaka lo
Ġho spo
Ġelektrom ob
Ġt my
ĠnÃ¡ h
Ġprie Äįky
ĠotÃ¡ Äįa
Ġvedom Ã½
ĠmÃ³ dny
Ġobslu hu
Ġo hyb
Ġvy produ
Ġtrest nÃ½ch
ĠdopÄºÅĪa Å¥
Ġinteligen cie
ĠkoreÅ¡pon den
Ġdomnie va
ĠskonÅ¡ta toval
Ġbo kom
ĠprÃŃ Å¡er
Ġpotre be
Ġpoby te
Ġde vÃŃ
Ġdi le
Ġminister stve
Ġanje li
Ġtechni ke
ĠvÃ½ Å¡i
Ġkamen nÃ©
Ġvil la
sto ne
ĠzÃ¡pa ly
ĠsnÃŃm ke
Ġpiv ova
Ġsachari dy
Ġlepi dlo
Ġkontak tnÃ½ch
Ġodbo ry
Ġna razil
Ġoby tnÃ½ch
ĠzabezpeÄį ujeme
ĠstrÃ¡v enÃŃ
vita jte
ĠpolÄįas u
Ġop Ã½
Ġvzni kom
Ġvytvor enÃŃ
ujÃº co
ĠzÃ¡ve ry
Ġmil oval
Ġpremi um
Ġchut nÃ½
nÃº c
Ġspoj ov
ĠvnÃŃma me
Ġna nes
Ġu vidÃŃm
Ġza vÃŃ
Ġpar y
Ġjem nÃ½ch
ĠpretekÃ¡ ri
Ġrozh rania
ĠmanaÅ¾ Ã©ra
Ġudia lo
Ġpred viedol
ĠjuÅ¾ nom
Ġantioxidan tov
Ġak ÃŃ
Ġblo ky
ĠpovaÅ¾ skej
Ġde ath
Ġra kety
Ġfar b
Ġvyz val
Ġstredom or
Ġurb ani
Å¡ kovÃ¡
na vyÅ¡e
Ġmen Å¡iny
ĠÅ¡tudij nÃ©ho
Ġba ne
ĠpotenciÃ¡ lu
Ġho c
ĠÄįa Å¡
ĠlÃŃ Äįenie
ĠdoruÄį enÃ©
Ġsyna gÃ³
Ġvysporia daÅ¥
le d
Ġle ty
Ġporozu menie
Ġobec nÃ©
Ġosu dy
Ġvyp ÄºÅĪa
Ġza kompon
Ġf k
Ġla kom
Ġvybra nÃ½
ĠvykonÃ¡ vanÃŃ
Ġhro zna
z ovanÃ©ho
ÅĪ ovaniu
Ġstar Å¡ej
ĠhospodÃ¡r enia
ĠvyhÄ¾adÃ¡ vaÅ¥
Ġinteligent nÃ½
Ġma Äįiek
Ġsexu Ã¡lneho
ĠprÃ¡ poru
Ġpreja vov
Ġkapi tÃ¡l
ĠfÄ¾a Å¡a
Ġpra vou
Ġpora Äıte
Ġkapito lu
ca v
ĠmedzinÃ¡rod nÃ½m
ĠnÃ¡stup u
ĠmÃ¤k kÃ¡
Ġz bÃº
ĠprÃº dom
vy siela
dob y
ĠinÅ¡titÃº cia
x o
ĠrÃ´z nej
ĠÃºÄįin nÃº
u me
Ġprofe sora
Ġchod nÃŃka
ĠtrÃ¡ s
ĠdoruÄį enÃŃ
kaÅ¾ dÃ©
Ġsvadob nÃ½ch
Ġkapito le
no dar
Ġzvu kom
Ġobra na
hotel s
ma ji
ĠspoloÄįnosÅ¥ ami
Ġkata strÃ¡l
Ġmeda ily
Ġnetu Å¡ÃŃm
? .
Ġve Å¾i
Ġpri le
al ÃŃn
Ġlo komo
Ġ8 4
Ġcelo zrn
Ġfir mÃ¡m
ĠÅ¡tÃ½ lovo
Ġodvo dy
ĠpÃ³ ry
ĠdiÃ© tu
ĠtÃº Å¾ite
Ġded inky
Ġpredstavi teÄ¾
ĠvladimÃŃ ra
Ġa spekt
Ġpoli kli
c ova
ĠdatabÃ¡ ze
ĠÅ¡tar tov
ĠvozÃŃ k
Ġstre che
Ġpiv nice
Ġne a
Ġhe slom
ĠsÃºper ovi
Ġblaho Å¾e
ĠzÃ¡ zem
Ġc ru
Ġpra Å¥
Ġkolek tÃŃvu
ĠpÃŃsom nÃ¡
Ġtable tu
Ġabstra kt
ĠzdravotnÃŃ ckej
Ġvlast no
ÅĪ ujÃºcich
Å¾i va
ĠdÃ´ sledok
Ġded ina
h mo
Ġve rili
Ġpe dia
Ġklimati zÃ¡cie
to nu
ra ÄįnÃ½
ĠpriateÄ¾ skÃ½
Ġmona rch
Ġpe ra
Ġhru bo
ĠzÃ¡k er
Ġza berÃ¡
Ġso ng
Ġpodla Å¾ÃŃ
ĠprÃŃj me
Ġomy l
Ġma mou
ĠÅ¡pa j
Ġvstreb Ã¡
Ġohro ziÅ¥
ĠlekÃ¡r ske
Ġfunk ÄįnÃ©ho
Ġvrcho lom
ĠÃºvod nej
ia ce
ru Äįne
tie v
ĠzÃ¡hrad nÃ©
Ġtepl Ã½ch
Ġnezo stÃ¡va
sa t
Ġpovo lenÃ½
Ġzdravot nÃŃctvo
ĠlieÄįeb nÃ©
Ġsprac ovanÃ½
ĠvylÃº ÄįenÃ©
Ġnajstar Å¡ÃŃ
Ġkompak tnÃ½
ĠÅ¾elez nice
ĠotÃ¡z ne
ĠodliÅ¡ uje
Ġple mien
Ġjesen nÃ©
Ġnajroz Å¡ÃŃrenej
Ġpoz vaÅ¥
Ġposla la
Ġz lej
Ġz rÃ¡Å¾ky
Ġra mien
ĠprofesionÃ¡l nym
Ġrozhodu jÃºce
Ġin Å¡t
Ġja vo
Ġprofesi onali
ĠdobrovoÄ¾ nÃŃci
Ġnajstar Å¡ie
Ġrozhla su
Ġra ja
Ġzv lh
ĠkultÃºr nym
Ġmobili ty
Ġe v
Ġkoncent rÃ¡ciu
Ġhoro leze
k ia
Ġneov plyv
t nosÅ¥ou
Ġba ra
Ġobchod nÃŃkov
Ġat Ã³mov
ĠÅ¡tÃºdi i
Ġin vÃ¡
Ġpred kladanie
Ġak t
Äįov Ã½ch
Ġnao kolo
cep t
ĠvÅ¡eli jak
kov anÃº
ĠÄįa st
dov om
Ġtradi ÄįnÃ¡
Ġpane lÃ¡
ĠzrÃ¡Å¾ ok
Ġd p
Ġpre bud
pi ou
ĠzvlÃ¡ daÅ¥
ĠÄįia ry
Ġdosia hnutÃ©
ĠzaÅ¥aÅ¾ enia
Ġma de
Ġria dku
ĠpoisÅ¥ov nÃŃ
Ġfiltru jte
Ġkar pÃ¡t
Ġpoli ce
Ġspotrebi Äįe
Ġdospe lÃ½
Ġkoncent rÃ¡cia
Ġdo li
ria l
mi k
sla b
stÃŃ na
Ġuprav enÃ¡
Ġtem pe
Ġos Ã¡
Ġman che
ĠoÄįakÃ¡ vanÃŃ
Ġautomob ily
ĠlÃ¡ tkou
Ġtera sou
ĠnapÃ¡ janie
Ġch rum
Ġjednotli vo
Ġdar om
ĠvÄįe ly
Ġkonkuren ciu
Ġhorizon te
ĠÃº tu
Ġzob rala
ĠrÃº re
ĠÅ¡tati stÃŃk
Ġs cien
Ġvy pi
men u
ĠvÃ½raz nÃ¡
Ġnad prirodz
Ġfra je
Ġnepove dal
Ġne to
Ġuk ri
Ġprezent ovanÃ©
Ġna stÃºpi
eni ca
ch an
Ġpo pÃŃsanÃ©
Ġsved kom
r l
ĠÅ¾i vel
ĠarchitektÃº ra
j ov
ĠkÃºpi m
be ta
Ġpriprav enÃ½ch
Ġnor mali
Ġprirodz enou
Ġopo ru
tor mi
Ġho dil
Ġbratislav skÃ½ch
Ġmesa ÄįnÃ½
ĠpoÄıak oval
ĠÅ¡pecifi kÃ¡cie
Ġfon dy
Ġkvi tnÃº
Ġrozsud ok
Ġso ci
Ġza farb
Ġvy sÃº
ĠdÃ¡v kou
ĠpreÅ¾ÃŃva Å¥
Ġodse kov
Ġo hra
Ġvy Å¥a
Ġbo je
Ġpreve zme
ĠtrÃ©ning om
Ġmaji teÄ¾ovi
Ġmobil nej
Ġprevo du
Ġhygie nu
Ġmosk ve
ob r
Ġposkyt nutia
Ġprekvap enÃ¡
Ġodro da
Ġtu ho
pe s
ĠpoÄ¾nohospodÃ¡r skych
ĠÃº nos
n inu
Ġalterna tÃŃvy
mi la
ĠÃºspeÅ¡ nosÅ¥
Ġpopro siÅ¥
ma teri
Ġporia dny
ĠzaÄįÃŃna jÃºcich
Äį ny
Ġne vÃŃ
ĠÅ¥a hu
ĠdodÃ¡ vaÅ¥
Ġsymp tÃ³
ne skÃ´r
Ġmater skÃ¡
ky s
Ġre pu
Ã¡l nosÅ¥
Ġsla di
Ġnepri Å¡iel
ĠanalÃ½ ze
grafi ckÃ©
Ġse dela
ĠvyhlÃ¡s enÃ½
ch ar
ve ri
Ġpe lle
ĠmnoÅ¾ stvu
rav ÃŃm
knu tÃ½
hovo ril
ĠprÃŃjem ca
Ġpet rom
ĠÅ¡piÄį kovÃ½ch
Ġvz n
Ġha ppy
Ġne ko
Ġfinan ÄįnÃ½m
Ġtaj nÃ©
Ġn eni
tÃŃ de
Ġvr chy
Ġbru t
cio nÃ©
Ġb ia
ĠzaujÃŃma vou
Ġdar oval
naj Äįa
Ġdesia timi
ĠposÃº denia
ĠÄįisto ty
ĠÅ¡ko lÃ¡
ĠprichÃ¡dza li
ĠznÃ¡ mok
roz de
ĠvyplÃ½va jÃº
Ġle vel
Ġorganiz ovanÃ©
Ġod zne
Ġroz jas
ĠspÃ¤ tnÃº
Ġdu o
Ġdospe lÃ©ho
Äį ujÃºce
Ġpre pÃŃna
ĠpÃ¡ som
Ġpovin nej
Ġlu Äį
Ġpre chlad
Ġtele sa
ĠkÃº skom
ĠstÃ¡ nku
Ġslabo sÅ¥
ĠvypadÃ¡ vanie
ĠpÃ´dohospodÃ¡r stva
ĠriaditeÄ¾ stva
ka vÃ©
man u
Ġdomini ka
Ġiba Å¾e
ĠprekrÃ¡ sne
Ġmaga zÃŃn
Ġspra vuje
Åķ tvo
ĠtrÃ©ning ov
ĠÅ¡per k
v skej
Ġpo hrani
vi i
Ġr t
ĠpokraÄį ovanÃŃm
pie l
ĠobyÄįaj nÃ½ch
Ġvr stve
ĠoÅ¡etr ovateÄ¾
Ġkr bom
Ġminu lej
ĠzvlÃ¡ dol
ĠvÃ½z ve
Ġukaz ovateÄ¾
ĠnesÃº vi
ĠdaÅĪov nÃŃk
Ġve denÃ©
ta tran
vi ci
Ġvz ru
ĠpÃº chov
Ġna mera
Ġna nÃ¡Å¡
Ġne al
Ġvy Äį
Ġovplyv ÅĪovaÅ¥
ak i
Ġpred loÅ¾ÃŃ
Ġrezer vy
ĠliterÃ¡r nej
Ġre pli
Ġnev ra
Ġelektri ckÃº
Ġpote Å¡enÃŃm
Ġprekvapi la
Ġnere ag
Ġdopy tu
b rÃº
i g
Ġto yo
Ġro ad
Ġob rad
ĠmÃ¡ r
Ġni ÄįÃŃ
Ġtypi ckÃ½m
Ġvytia hol
Ġhorm Ã³ny
Ġtu h
Ġlo ga
Ġhodno tami
tÃ½m to
Ġden nÃº
ĠÅ¡Å¥a va
Ġma Ä¾ovanie
ĠpodieÄ¾a l
Ġvoleb nÃ©ho
st enÃ½
st rÃ¡t
Ġakti vuje
b nÃ½
ĠÄįe chov
Ġfrekven cia
Ġvy tÃ½
Ġkri tika
Ġzane chal
Å¾ enÃ¡
Ġpre poÄį
Ġpe rÃ¡ch
ĠroÄį nom
Ġmen tÃ¡lne
ĠplÃ¡ nom
Ġuk Ä¾ud
Ġprekona l
z ovanej
Ġchoro bami
Ġsest ru
Ġpl nÃ½ch
mÃŃ nu
Ġpobre Å¾ie
ĠkoÅ¡e Ä¾a
Ġhmy z
Ġjedno tke
Ġla r
Ġneu stanov
ĠudrÅ¾ia vanie
Ġplatfor ma
Ġupokoj uje
Ġnepozna jÃº
ĠnÃ¡vÅ¡tev nÃŃka
Ġpo raz
nu tom
ĠtÃº ry
ĠnaÅ¡ tud
Ġsr sti
ĠvzdelÃ¡va cÃŃ
Ġobran ca
Ġzje sÅ¥
bi ca
ĠnechÃ¡ va
ĠÅ¡pecializ ovanÃ½ch
Ġopa sok
ĠbÃ½va l
Ġor na
ĠzvÃ¤Äį Å¡enie
Ġspom enut
Ġelektroni ky
ĠklÃ¡ sÅ¥
penzi Ã³n
Ġk les
Å¡t iny
ĠspotrebiteÄ¾ skÃ½ch
ĠzvÃ¡ ra
Ġrevi tali
ĠÅ¡ er
Ġin tra
Ġc ri
ĠsÃºÄįas nosÅ¥
Ġpedagogi ckÃ½ch
Ġvet rom
Ġdo slov
lu sive
Ġme raÅ¥
Ġstre am
Ġvplyv mi
Ġemo cionÃ¡lne
Ġzla tÃº
Ġoto ÄįiÅ¥
ĠÃºse ky
ĠÃº chva
Ġg an
Ġvlast nÃŃctvo
Ġprv ku
ĠÅ¡at nÃŃk
Ġposta ral
Ġzapla tÃŃte
tr en
rÃº h
Ġpo skla
Ġkom pozi
ge ra
ĠzaÄįia tkoch
Ġdoz rie
Ġkonzul tan
ĠnavÅ¡tev ujÃº
Ġpoliti cky
ĠnÃ¡vÅ¡tev nosti
Ġdokon ÄįenÃŃ
Ġstaro stÃŃ
Ġnasled ovali
Ġdoteraj Å¡ie
Ġpriemer nej
Ġrobo ta
Ġpo in
sie n
Ġdy m
ĠÄįasov Ã©ho
Ġrecen zia
m t
r ovali
lo we
Ġplat nÃ½mi
i ler
ĠzabrÃ¡ ni
Ġ Å¥u
Ġfir mÃ¡ch
ĠvÃ½znam nou
Ġevo lÃº
Ġstup ÅĪom
Ġjab lo
f p
Ġu vÃŃta
ĠrÃ³m skych
ĠÄįeskoslovensk u
Ġzaned ba
Ġst rÃ½
vÃ¡ Å¡
ĠvzÃ¡c nych
Ġrybo lov
Ġbo w
ĠÄįokolÃ¡ da
Ġre f
Ġklasi ckom
Ġzosta vu
Ġrizi ku
Ġcirkev nÃ½ch
mi te
no n
Ġvy m
ck et
Ġdo ÄįkÃ¡
Ġosobi tnÃ½m
Ġm re
Ġza tla
ka j
Ġnajlep Å¡om
ĠlekÃ¡r ni
Ġkuchyn skÃ¡
Ġz vis
Ġvl nu
ĠhorÃº cej
g eni
rie s
lÃ¡r nych
Ġstru kov
y ou
ĠÃº rok
Ġhypote kÃ¡r
ĠzÃ¡kon nÃ©
Ġpripoj enÃ©
Ġzabra ÅĪujÃº
ĠzvlÃ¡dne te
ĠvÄįe l
Ġvku su
Ġpri be
Ġdovo lÃŃ
Ġpalu be
Ġmla dom
Ġhrd Ã½
ĠinteriÃ© rovÃ©
ĠnÃ¡sled kov
Äįan och
Ġh rania
Ġpou li
Ġuplat nenÃŃ
Ġdi Å¡tan
Ġsmer nica
ĠkrÃ¡Ä¾ om
ĠzvÃŃÅ¥a zili
web noviny
ĠpriebeÅ¾ nÃ©
Ġv Äįie
ch vÃ¡
Ġz rie
st ing
sti la
hrÃ¡ dza
Ġvrch nej
ĠchorvÃ¡t ska
Ġne ist
Ġzo sÃº
Ġzo hrÃ¡
ĠpÃ´Å¾i Äįka
ĠpriblÃŃ Å¾i
Ġru s
Ġinfor mujte
ĠÂ ©
Ġzne uÅ¾ÃŃva
Ġmechani zmu
Ġby rokra
ĠspÃ´sob ovaÅ¥
ĠurÄį ujÃº
Ġvoj sk
Ġprodukt mi
Ġrovna kou
v stup
roz diel
ovi zu
Ġochran nej
Ġnehrdza ve
Ġnapl nenie
Ġpa stier
Ġrod inÃ¡ch
Ġpredstav oval
ĠÅ¡tvr ti
Ġprirodz enÃ©ho
Ġzist ÃŃme
Ġumy Å¥
Ġvojensk Ã½
Ġoslov il
Ġre lÃ¡cii
ĠÄ¾ud ovÃ¡
Ġly Å¾ova
Ġspekt ra
Ġesen ciÃ¡lne
bo d
ĠprednÃ¡ Å¡ka
Ġokra je
Ġnahra dÃŃ
ĠpohÃ¡ ÅĪ
Ġelektr ina
ovateÄ¾ nÃ¡
ĠÅ¡tandard nej
Ġbli Å¾
Ġpre behlo
Ġza isti
Ġtvr dÃ¡
ĠoÅ¾i v
Ġvytrva losÅ¥
Ġdvadsia tich
ĠnahrÃ¡v ky
ĠotvÃ¡ra cie
Ġoli vovÃ½
Ġnosi Äį
Ġastro nomi
Å¡ nosÅ¥
Ġk vÃŃ
Ġdo ne
Ġjanu Ã¡r
Ġuh lÃŃ
de ra
ĠrÃ¡ taÅ¥
Ġemi sie
Ġvy znÃ¡va
ĠbezpeÄį nÃ¡
Ġvybud ovali
ĠnÃ¡vo dy
ĠÄįuÄį orie
Ġra cionÃ¡lne
Ġsuch ej
Ġa a
Ġvy sy
ĠÄįasti ce
Ġpreve die
Ġka piel
Ġza ro
Ġpod nec
dob e
Ġkompli kovanÃ©
p per
men iÅ¥
ly n
Ġnepria teÄ¾om
ĠnÃ¡kup nÃ©
me la
Ġpla z
Ġpat rik
ĠumoÅ¾ nili
nÃ¡ zov
Ġodo Å¡le
8 1
en iny
Ġre vÃº
Ġminu le
Ġnepred stav
ĠÄįerpa dla
lie Äįi
Ġkvali tnejÅ¡ie
per cen
Ġrakovi ne
ro Äįie
ĠprihlÃ¡ senÃ½ch
hl b
Ġdia lÃ³gu
ĠduÅ¡e vnÃ©
ma tickÃ½m
Ġpa dlo
Ġpovrch ovou
ĠzÃ¡bav nÃ½
ĠmedicÃŃ na
Ġhrani ciach
Ġcent rÃ¡lneho
Ġmu ÄįenÃŃ
ria b
Ġspr chy
Ġuby tov
Ġm Åķtvo
Ġpla tnej
Ġdetail ne
minu lÃ½
Å¾ enÃŃ
Ġpo dala
ob u
Ġe i
ĠsÃº dov
Ġface boo
pis ovaÅ¥
ĠznÃ¡ mu
ĠÅ¡a tÃ¡ch
Ġsklen enÃ©
] ,
ĠsvÃ¤ to
Ġochran nÃº
Ġdlh Ã½mi
Ġs s
Ġch an
Ġregu lÃ¡cia
Ġenerge tickÃ½
veÄ¾ kÃ©
Ġsran da
Ġmadri d
Ġpred nosti
ri vÃ¡
ĠvÃ½raz nÃº
Ġzisti lo
Ġme lo
naj viac
Ġbrz dy
Ġver nÃ½
Ġgu mi
Ġspl nenÃŃ
Ġpodla he
ĠdiaÄ¾ nici
Ġnad zem
ĠfanÃºÅ¡i k
te Ã¡
ri ckÃ¡
Ġda b
Ġrizi kom
Ġtabu Ä¾a
Ġsliz nice
stia n
Ġzi Å¡li
ĠprÃŃstup nÃ¡
Ġmanipu lÃ¡cia
en ce
Ġsa mom
ĠnenÃ¡ padne
Ġt Ã³
Ġsyste maticky
Ġpoho nom
ĠÄįerst vÃ½ch
Ġvlast nostiam
Ġrakov ina
ĠÄ¾udovÃŃ ta
Ġn in
Ġpravidel nÃ½m
Ġnerez ovej
Ġne ruÅ¡
Ġja vy
Ġfotograf ovanie
Ġzriaden ÃŃ
ĠprÃŃkaz y
st ruje
ĠnÃ¡ bre
Ġtwit ter
Ġmisi j
Ġverej noprÃ¡v
Ġvoj vod
ĠÅ¡te ÅĪa
ĠspoznÃ¡ te
Ġreklama ÄįnÃ©ho
Ġspom ÃŃnaÅ¥
ĠprevÃ¡dz kovanie
Ġjar mo
Ġmodli te
ĠvÄįe lÃ¡r
ĠkritÃ© ria
Ġtepl Ã´t
Ġnepre kona
Ġustanov ujÃº
ĠopÃŃ sal
ĠsnÃŃma Äį
m ba
Ġmateri Ã¡lne
Ġmiest nym
ĠdistribÃº ciu
Ġbe le
pla tky
ĠzloÅ¾ enÃ©
f utba
ĠzÄ¾a v
ĠnÃ¡pl ÅĪou
Ġrov nÃ©
Ġhy alu
z nÃ©
Ġpok lo
Ġisto ty
ĠnadÅ¡ enÃŃm
ĠkoÅ¡e le
Ġprogra moch
Ġple mena
ĠstrÃ¡ Å¾e
ĠvzÃ¡c ny
Ġkup Ã³n
Ġfung ovalo
Ġreak cii
Ġadek vÃ¡tne
ĠnÃ¡ jaz
ĠvoÄ¾ be
Ġkan Ã¡ly
Ġkola gÃ©nu
bu l
Ġli bier
ĠÅ¡peciÃ¡l nou
Ġkamen i
ri Ã¡ch
Ġrov nosti
Ġkr vou
Ġboj ovÃ½ch
Ġinvesti ÄįnÃ½ch
Ġdokon Äįenie
ĠÅ¡tÃ¡t nom
Ġfutba lovÃ½ch
ĠvÃ½pove de
Ġpri z
Ġmo nu
tÃ¡ rom
Ġzvu kovÃ©
Ġpribud ne
Ġhome opa
ĠgÃ© lu
Ġhygie ny
Ġke y
Ġvi bra
Ġumiest nil
la ÄįnÃ½
Ġpri or
vÃ½ kon
Ġlete ckÃ½ch
Ġprokura tÃºry
tech nickÃ©
Ġin toleran
ĠmoÅ¾ nÃ½m
Ġskon Äįenia
Ġvysoko kvali
Ġtypi cky
kul tÃºr
Ġt Ã³nov
Ġop ie
Ġkomplex nÃº
Ġbr zd
Ġpolie vku
Ġli t
Ġana tomi
Ġorganiza ÄįnÃ©
Ġkanali zÃ¡cie
Ġna hÃ¡
Ġmiest nostiach
Ġpozi tÃŃvnu
Ġba t
cov Ãº
spe v
Ġprija tÃ½ch
ĠkrÃŃ dlo
Ġge l
Ġhrdinov ia
Ġod um
Ġstre dy
Ġboj oval
Ġjazy kovej
Ġ197 0
Ġposta vi
ĠpovaÅ¾ ovali
aktu Ã¡lne
lÃ³g om
Ġodmie tajÃº
Ġpo pr
Ġre be
Ġpa vi
Ġtep le
ĠmÃ³ da
Ġvysvet Ä¾ovaÅ¥
Ġpo Äįin
Ġvy ÄįÃŃta
Ġma ti
Ġta i
Ġpove die
Ġobja vilo
Ġly Å¾e
ĠveÄįer nÃ©
Ġbro Å¾Ãº
nedÃ¡v no
Ġko py
Ġko tla
ĠvÃ½ tvo
Ġvo jte
t ino
di vo
Ġmedz inÃ¡
ĠvyuÅ¾ÃŃ vanÃŃ
t inou
ti vÃ©
Ġdob ÃŃ
Ġ9 6
ĠkÃºpeÄ¾ ÅĪou
Ġpovedom ie
Ġsu ter
nÃŃkov Ã©
Ġobchod nÃŃk
ĠÅ¥a haÅ¥
Ġdol nÃ½
Ġmate ja
sti k
lÃ¡ ska
Ġvoj nou
Ġkomuni tu
grafi u
Ġporucha mi
o rÃ¡
Ġzaobe ra
Ġa de
Ġza sk
stre le
Ġpoch Ã½b
Ġcon trol
Ġvtedaj Å¡ÃŃ
p Ã³
Ġu menÃŃm
Ġba s
Ġkvali tnÃ½mi
ĠkalendÃ¡r nych
ĠobstarÃ¡va teÄ¾
Ġpo pÃŃs
rÃ¡ no
Ġpovo liÅ¥
Ġzap ÃŃn
fie ld
Ġse lf
Ġjazy kovÃ½ch
ĠplÃ¡n ovanÃŃ
ĠvÃ½bor nej
Ġpapie rovÃ©
Ġtest ovanÃ©
Ġpozor ovania
ĠrezervÃ¡ ciu
ĠmÃŃ Ä¾
Ġserve ra
Ġf ana
Ġdu ba
ĠÄįin nostiach
ĠhovorÃŃ te
Ġher nÃ©
Ġperspek tÃŃvy
ov ka
Ġroz ra
Ġopak ovanÃ©
Ġbod mi
199 1
Ġozdob y
Ġsklada teÄ¾
Ġbenefi ty
b lia
Ġd z
Ġne prac
Ġroz hra
go l
Ġskru tky
Ġprak tiky
Ġkomuni sti
ĠÅ¡peciali stov
ĠslÃº Å¾ili
Ġvede c
strÃ¡ lne
Ġchla denie
Ġzhod li
Ġf rak
Ġhla dine
Ġprie tok
Ġobnov uje
ĠÃºto Äįi
Ġa hoj
Ġpri dÃ¡m
Ġpresved ÄįenÃ¡
Ġnajkraj Å¡ÃŃ
Ġtes co
Ġsu chom
Ġgu li
Ġkame rou
Ġkop ci
ĠbritÃ¡ nia
l ovali
ovo sÅ¥
ĠvykonÃ¡ vanÃ©
Ġocho tnÃ¡
Ġzaplat enie
Ġnadmer nÃ©
Ġod ÃŃde
sÅ¥ an
za mest
Ġtma vom
Ġspomie nka
k ovacie
Ġautor skÃ©
Ġe rik
Ġpodob nÃ©ho
ĠcieÄ¾ ovej
Ġzverej nenie
p ani
vy ch
raÄį nÃº
hom e
Ġtehoten stve
Ġala r
de lo
tÃ¡ rneho
my k
Ã³ri um
Ġsc Ã©n
ĠpokoÅ¾ kou
Ġodmie tli
Ġnovin kÃ¡ch
Ġobrazov ku
Ġstvo renia
ĠpoÄįe sÅ¥
st anu
ko li
Ġko Å¡ie
do ru
ĠpÃ´ st
ssi on
ĠprestÃ¡ vku
ĠkrÃŃ del
Ġprevza li
Ġexteri Ã©ru
Ġocho tu
Ġslad kosti
ĠprehrÃ¡va Äį
Ġv u
Ġke l
ĠakÃ½m si
Ġse pa
ĠkrÃŃ ze
tla ku
Ġtre Å¥ou
ĠurÄį enÃº
bili ta
Ġstriebor nÃ©
je t
ho w
Ġkri tiky
Ġ198 8
ĠÅ¾ensk Ã½ch
Ġra y
Ġpe kÃ¡r
Ġmiest na
ĠsituÃ¡ ciou
ĠprÃŃrod nÃº
Ġcvi ÄįenÃŃm
ĠsÃºsta vu
Ġcudzin cov
ĠÅ¾i vej
Ġdopl nila
Ġfilmov Ã©ho
Ġposu nie
Ġsvieti diel
Ġholand sku
ĠspontÃ¡ n
Ġme Äį
Ġpla vÃ¡
Ġjednoduch ej
ĠprenÃ¡ Å¡aÅ¥
Ġpresu nie
ĠprÃŃsa dy
Ġvy jednÃ¡
ĠoÄįakÃ¡va li
ĠzdravotnÃŃ ckom
Ġko zÃ¡
ĠvzdelÃ¡ vaÅ¥
ĠkoÅ¾ ou
ĠhÄºb ku
ĠdaÅ¾Äı a
nu Å¾
Ġpodie lom
Ġme rad
Ġfo l
Ġminim Ã¡lnu
Ġchal len
Ġkru hy
Ġryt mus
Ġsa mej
ĠkÃºpe l
knu tÃŃ
Ġukon Äįili
Ġskry Å¥
ĠnahlÃ¡ siÅ¥
Ġdo pustiÅ¥
Ġja c
Ġpovrch ovej
Ġkilomet re
gi ne
ĠÅ¾alÃº zie
Ġzdob enÃ©
ĠkrÃ¡tkodob Ã©
Ġabe ce
Ġza berie
Ġzme stÃŃ
Ġneba vÃŃ
Ġimpu lz
ĠvÃ½ zor
Ġpria mu
ĠprednÃ¡ Å¡ku
Ġkrea tivitu
ĠkoÅ¡ÃŃ k
Ġaudi ovizu
Ġkomi siu
Ġche mo
Ġka t
Ġhru di
mo nd
Ġso Ä¾ou
ĠnÃ¡rod nÃ½m
Ġstu pa
Ġvre cÃº
ĠnaplÃ¡n ovanÃ©
Ġspia toÄį
ĠprebÃº dza
Ġz hÃ¡ÅĪa
ĠÅ¡pi Äįku
Ġzmes ou
Ġhosti teÄ¾
Ġb c
Å¾i v
tvo ril
ka teg
Ġrozhod ovania
Ġdovo lenÃ©
te la
ĠÄįokolÃ¡ du
ch ani
Ġvy stra
Ġpri veÄ¾mi
Ġcel zia
Ġste les
ĠlÃº Äį
Ġneo stÃ¡va
ĠkÃ³ pie
Ġreali zÃ¡ciou
Ġprez entujÃº
Ġy u
ĠÅ¡pi Äįky
ĠuvÃ¡dza Å¥
ĠÄ¾Ãº bi
Ġpriva ti
Ġu na
ĠovlÃ¡da Äį
Ġo stri
Ġvzo stup
Ġi c
ĠzÃŃska vanie
rÃ¡ ka
Ġbe a
tla Äį
Ġfareb nÃº
na koniec
ĠkresÅ¥an stva
ĠÅ¡pecializ ovanÃ©
Ġa mo
ĠzvyÅ¡ ku
Ġkonci p
Ġdece mber
ĠstretÃ¡ vaÅ¥
Ġvy ply
Ã³ zna
Ġstu denÃ©
Ġkonflik tov
Ġzaria diÅ¥
Ġspo znal
ĠsÃºstre denie
ĠkrÃº tia
Ġc sc
Ġspe vu
Ġneschop nosÅ¥
Ġn ova
ĠnevÃ½ hody
Ġautomobil ky
Ġd bÃ¡
Ġprekvap enia
ĠpÃ´Å¾i Äįiek
Ġvybud ovanÃ©
bu dem
Ġprak tickÃº
ĠnepamÃ¤ tÃ¡m
Ġnenahra diteÄ¾
Ġn p
den ou
enÃŃ n
ĠmÃ©di um
ĠprÃŃspev kom
Ġpelle grini
ĠrozÅ¡ÃŃr enÃ½
sti tÃº
ĠpoÅ¾ia dali
Ġturisti ckej
Ġzim nÃº
ti va
Ġout lo
ĠinÅ¾in ie
Ġpusti la
Ġprezent ovali
Ġzdravot nÃŃctve
mi ÃŃ
Ġpa Ä¾
kon Å¡truk
Ġzve Ä¾a
e ra
Ġno ÄįnÃ¡
Ġkov y
Ġpravo slÃ¡v
Ġpo dar
Ġzmie Å¡a
zvlÃ¡ Å¡t
Ġro Å¡t
ti kom
ĠkoÅ¡i ckej
Ġrozmani tÃ©
ing er
mÃ´Å¾e m
Ġmar hu
Ġzu bÃ¡
Ġkry Å¡t
ĠakÃº si
Ġkavia rni
Ġnijak Ã©
re en
Ġfyzi ckÃ©ho
Ġneuveri teÄ¾nÃ½ch
Ġpo znaÄį
Ġu Ä¾a
Ġdu Å¡ÃŃ
ĠponÃºk li
ĠÅ¡ikov nÃ½ch
ĠbÃ© Å¾
Ġnaj cen
ĠpoÄį nÃºc
Ġpravidel nej
ĠpÃ¤ ty
Ġtren ÄįÃŃna
ĠobjednÃ¡va teÄ¾a
ĠvyÅ¾ia danie
Ġprev ra
Ġusporia daÅ¥
Ġbo doch
ĠvÃ¡ hou
Ġpek lo
tak Ã©
Ġsprie vode
Ġpokro ku
Ġu hliÄįi
zo re
Ġpest rej
ĠÄįerv eno
Ġdl hy
Ġty Äį
Ġtri ky
Ġsm iaÅ¥
ĠÅ¡vajÄįiar ska
p ho
Ġte sla
Ġnebude Å¡
ĠslÃ¡ va
b ka
Ġje st
Ġte ste
ĠÃºlo Å¾i
Ġamba sÃ¡
Ġz va
Ġz Ã³nu
bie hal
Ġfilozo fia
ĠÃºkon ov
ĠÄįerpa dlÃ¡
ci s
Ġko pe
ujÃº c
Ġminu lÃ©
rov y
Ġpl nÃ©ho
ĠpoÅ¡ tovej
Ġmodu lu
Ġc r
Å¾a ch
Ġpodmie nku
Ġodovz dali
Ġpozi tÃŃv
l kou
Ġna rÃº
Ġh ma
ti ta
ĠdÃ¡va jte
ĠkrÃ¡s nymi
Ġrodin nÃ¡
ĠnadÅ¡ enÃ¡
ĠodchÃ¡dza jÃº
Ġglob Ã¡lnej
Ġantioxidan ty
h ro
ĠprÃŃ stavu
Ġdi sne
Ġhne d
Ġvytvo rÃŃme
ĠtradÃŃ cii
ord s
Ġodc udz
st nou
Ġbudov Ã¡ch
ĠreÅ¡pe k
ud ia
Ġbra li
Ġzvo lila
Ġpreja vili
Ġstanov enie
raÄį er
Ġsled ujem
ĠplanÃ© ta
Ġra lly
Ġdc Ã©rou
ĠkondÃŃ ciu
va gan
sa m
ĠzÃ¡kon nÃ½ch
Ġlac nÃ½
dÃ´leÅ¾i tÃ©
Ġexteri Ã©
Ġvy obraz
ĠprÃŃleÅ¾ito sÅ¥ou
ÄįÃŃt anÃ©
ĠzÃ¡ko nodar
Ġscho doch
Ġmeto da
Ġobtia Å¾
d ba
Ġukon ÄįenÃ¡
Ġeviden tne
Ġneza sta
Ġenerge tickÃº
Ġcharakteristi ky
ĠvyÅ¾ ar
Ġba se
Ġdoj Äįenie
ĠposÃº vaÅ¥
Ġdefin ovanÃ©
Ġ196 9
Ġpre menÃŃ
Ġle tÃŃ
Ġ19 50
ĠvÃŃ ziu
3 00
ca m
Ġle v
Ġtele snÃº
Ġindo nÃ©
v rat
Ġdo tÃ¡ciu
Ġde gu
Ġbud ÃŃ
ĠnechÃ¡ te
Ġpred chÃ¡dz
ĠdÃ¡ ma
Ġspo zor
Ġpriprav ovali
Äį ovanie
Ġtr vanie
ĠÅ¡por tom
Ġzru Å¡ÃŃ
Ġindividu ali
Ġdisk ov
Ġseri Ã¡ly
Ġpu zd
ĠvloÅ¾ te
Ġzmi zne
up u
dnu tÃŃ
ĠobstarÃ¡ vanie
ĠneprÃŃtom nosti
ĠprÃŃstup nÃ½
Ġuply nutÃŃm
ĠÄįak Ã¡m
Ġna t
Ġba ru
Ġfa c
kaÅ¾ do
Ġspr cha
ĠvyskÃº Å¡al
Ġsa t
Ġabsor p
Ġkory tna
Ġob vodu
ĠprÃŃ klade
tisÃŃ ce
Ġkul turisti
Ġpri ba
Ġdedin ke
ra ÄįnÃ½ch
Ġvy v
Ġbo dky
Ġbra l
Ġhor ÄįÃŃk
Ġchorob Ã¡m
gi ta
ĠpÃ¡ t
Ġenerge tickÃ¡
ĠukÃ¡Å¾ ka
Ġoto Äįil
ĠvloÄį ky
Ġamfi teÃ¡
Ġne tra
Ġ7 50
ĠnÃ¡klad mi
Ġkaro la
ĠlÃ´Å¾ ko
Ġsoviet skeho
Ġnaj pouÅ¾ÃŃva
si Ã¡ch
Ġpote Å¡il
Ġstoli Äįku
Ġdan ko
r kami
for mu
ĠsprÃ¡ vanÃŃm
Ġnevy rie
ĠÅ¡tadi Ã³na
ĠefektÃŃv nosÅ¥
Ġkana dy
Ġkondi cionÃ©
Ġvy dÃ¡vajÃº
Ġst ie
ÅĪ Ã¡
ĠnezÃ¡vi slosti
se c
Ġc ry
Ġobla sÅ¥ou
Ġtechni ckÃ½m
go ra
ob ra
Ġty poch
ĠskÃºs enej
Ġgo od
ĠzÃ¡pad nÃ©ho
ĠvÃ½raz nou
Ġzodpoved nÃŃ
Ġnove mb
Ġmech Ãº
Ġuhor ska
Ġdre vom
Ġkomplex ne
Ġnariaden ÃŃ
ĠprevlÃ¡ da
Ġru ks
Ġrozpre stiera
Ġz moc
Ġpripra vilo
ĠvÃŃÅ¥az stve
Ġposte Ä¾ou
Ġtou ch
Ġdigi tal
ĠchystÃ¡ m
Ġvyzna men
Ġre mi
Ġby st
Ġzahra li
knu tÃ¡
ĠkrÃŃ zu
Ġintegr ovanÃ½
Ġal bÃ¡n
Ġobraz e
Ġa sus
ĠÄįe skÃº
ĠsfÃ© ry
Ġvietna m
Ġspa m
Ġpest uje
Ġpotra vu
ĠveÄįe ri
Ġpover enÃ½
Ä¾ ovanÃ©
Ġbud ovanÃŃ
Ġposkyt nutÃŃ
Ġoble ÄįenÃŃm
ĠprispÃ´sob enie
Ġpodrob nÃ½
Ġventi lÃ¡tor
ĠedÃŃ cie
Ġau tÃŃ
Ġobrov skej
ĠvÃ½le tu
Ġvoleb nÃ©
Ġs hu
ro dne
fa ce
Ġnajnov Å¡ej
Ġnene sie
Ġto ler
Ġroz kvi
ĠzÃ¡lo hu
Ġjabl ko
f ej
dru h
Ġpsycho lÃ³gie
dor f
zÃ¡ r
ĠpolÃŃ Äįko
Ġkomer ÄįnÃ½ch
Ġvy prÃ¡
dÃ¡va l
ĠÅ¡portov Ã½m
Ġzbo rov
ĠtÃ©ma ch
Ġne Äįin
Ġok nami
Ġboj ovÃ©
ĠzabezpeÄį ovaÅ¥
lÃ¡r nej
ĠvnÃŃm ania
Ġ8 6
ĠkÃ¡ ve
ĠÅ¡paniel sko
Ġvyhovie Å¥
Ġpod mani
Ġka lo
Ġpova ha
Ġbru chu
lo ha
Ġnaj bohat
vr stv
Ġzbera teÄ¾
h d
Ġmy ja
Ġsch Ã´dze
Ġsled ujeme
Ġhlad ko
Ġmor skÃ½ch
Ġjednotliv ci
in ovÃ©ho
Ġmy to
Ġstoro Äįie
Ġlinu x
ĠprÃŃpad nÃ½ch
Ġvla ÅĪaj
uj me
Ġci gar
Ġtra mpo
Ġameri ckom
Ġelektroni ckou
Ġprebieha la
ĠprÃ¡zd ny
ĠsÅ¥ah ovaÅ¥
Ġok en
ĠÄ¾ud skÃ½m
Ġpodob nej
Ġpolicaj nÃ½
Ġprena ja
ĠpodloÅ¾ ky
v p
anov Ã½
ĠvÃŃ zie
Ġvyrovn anÃ½
Ġg ali
knu tÃŃm
Ġalterna tÃŃvnych
Ġkandi da
Ġan ta
Ġpek nom
Ġpodla hovÃ©
ĠzruÄį nosÅ¥
ĠschÃ´ dz
p ru
Ġna klada
mi cha
ĠvÃ½znam nÃ©ho
Ġprispie vaÅ¥
Ġjabl kÃ¡
ver ÃŃm
Ġzazna menÃ¡
ĠÅ¾Ã¡ ner
Ġde kor
Ġsvoj pomoc
Ġpremen y
z ny
qu i
Ġriad kov
lie ska
Ġkona teÄ¾
ĠzvÃ¤Äį Å¡
pÃ´ vodne
Ġur ban
Ġautor skÃ½ch
Ġote hot
ĠstrieÄ¾a Å¥
ĠÃº mysle
Ġfak tÃºra
Ġtajom stva
ĠodvÃ¡ Å¾ne
de mokra
hov Ãº
Ġban kou
ĠhÃ¡ dza
ĠuloÅ¾ enÃ¡
ĠhasiÄį skÃ©ho
Ġpresa dil
ĠsystÃ© mami
ĠÄįist Ã½m
ĠzamestnÃ¡va teÄ¾om
ĠodstrÃ¡n enia
f inÃ¡
Ġkomi siou
ĠvrÃ¡t enÃ½
Ġzastup uje
kla dala
ĠhrÃ¡ m
Ġu sÃº
Ġzame dz
Ġefek tivitu
ĠÃºz kosÅ¥
Ġv inÃ¡
no Å¾
ja r
Ġbojov nÃŃkov
ĠÅ¾up an
Ġci fer
Ġnesmie r
ĠpravidlÃ¡ ch
ced Ã³n
bili ty
Ġvyze ra
ĠextrÃ©m nych
ĠÄįlen stva
Ġtelef Ã³nom
ĠchrÃ¡ me
ĠtisÃŃc roÄįia
ĠstÃŃ hanie
ĠvankÃº Å¡e
ĠÄįiast ku
ĠmÃ¡ rii
ĠmoÅ¾ nÃº
Ġhodno tnÃ©
Ġsvia tosti
ĠnazÃ½ vanÃ½
eu ro
ĠÅ¡tefÃ¡ nika
Ġobchod ovanie
Ġca mp
Ġsmie chu
ri ky
Ġpria nia
ĠpouÅ¾ÃŃ vanÃ¡
tin en
Ġnekon ÄįÃŃ
Ġ Å¾ÃŃ
Ġpre cho
Ġstu denÃ½
ÄįÃŃt anÃŃ
Ġsmu tnÃ½
ĠlÃŃd rov
Ġvy mÃ¡
Ġdi ktÃ¡
ĠÅ¡ÃŃ rke
Ġfareb nej
Ġodtie ni
Ġsvadob nÃ½
ĠtotoÅ¾ nosti
Ġr k
ĠvÃ½tvar nÃ©
Ġinfor mati
Ġktorej koÄ¾vek
Ġtvr dej
Ġuvedom ili
Ġvyjadr enÃŃ
m la
Ġstar tu
Ġvonkaj Å¡ia
dÅĪ ovej
Ġstvor enÃ©
Ġzorganiz ovali
Ġz Ã©
Ġpri pÃº
Ġra dom
chÃ¡ m
Ġpripoj enÃ½
Ġspis ovateÄ¾a
Ġsau na
l oval
Ġch ovateÄ¾ov
ĠnÃ¡z ve
ĠchÃ½ba l
Ġpoh rom
ĠprÃŃve sok
Ġumel ca
Ġmoto cy
Ġb lan
Ġsa drokart
Ġmo un
ĠvÃ¡ Å¾iÅ¥
ĠÄį sr
ĠvyuÅ¾i tÃŃ
f lo
Ġe shope
Ġminist rom
Ġbole stiach
Ġsmo kov
Ġkme ÅĪa
dis cip
d aniu
Ġoste o
ĠrozÅ¡ÃŃr enÃ¡
ĠbatoÅ¾ iny
rov nÃ¡
Ġjed naÅ¥
ĠÅ¾iada teÄ¾ov
Ġreprezent ovaÅ¥
Ġa va
Ġli Å¡ty
sp rÃ¡va
ĠvysokÃ© mu
ĠkÃ´ ÅĪ
Ġvyna loÅ¾
ĠnovinÃ¡ ra
Ġvy raz
Ġle u
Ġotvo ru
Ġchemi kÃ¡
Ġgar den
Ġprizn anÃŃ
Ġspi ritu
Ġne om
Ġotvo ria
Ġhudob nÃ¡
Ġinvesti ÄįnÃ©
Ġkonflik ty
Ġpredsed nÃŃctva
Ġsk rz
Ġeli x
ĠdomÃ¡ci mi
Ġi dio
Ġbrit skÃ½
ĠzÃ¡ru ÄįnÃ½
ĠrozprÃ¡v ka
Ġd s
ta ÄįnÃ©ho
Ġmo Äįu
Ġbez staro
Ġsha re
Å Ĥ
Ġfo od
ĠzÃ¡kaz ku
Ġfalo Å¡nÃ©
Ġtepe lne
ĠprÃ¡v na
Ġvyrob enÃ½ch
Ġfareb nÃ½mi
Ġom Å¡u
c kov
Ġfran ce
lov ky
Ġka rne
nÃŃ Äįkou
ĠÄįa je
se lo
Ġ24 0
Ġjasky ni
Ġzasah ovaÅ¥
Ġber lÃŃne
Ġzra ku
Ġvyrovn anie
Ġpopolud nie
Ġnerozumie m
Ġpreja vovaÅ¥
ĠhÄ¾a da
Ġaktivi tÃ¡m
Ġnos enÃŃ
ĠprekrÃ¡ s
m ania
Ġz Ã³n
Ġnaj niÅ¾Å¡ie
Ġcie li
bil nÃ¡
Ġobdobia ch
Ġnepa tr
Ġigno rovaÅ¥
Ġpre boj
Ġroz bieha
Ġtohto roÄįnej
Ġkolek tÃŃvnej
ĠzÃ¡lo hy
Ġpre ra
ĠbezpeÄįnost nÃ©ho
ĠnesÃºhla sÃŃ
Ġs Ã¡ly
Ġkra va
Ġkata stri
Ġodkaz om
Äį kovÃ½
Ġma rian
Ġod meÅĪ
ma tickÃ©ho
Ġpri dÃ¡vajÃº
Ġru sÃŃ
ĠÄįÃŃ sli
Ġven ovanÃ©
ĠzÃ¡hrad nÃ½
Ġwork shopy
s no
Ġsk an
Ġnebo jÃŃ
Ġslab Å¡ie
Ġplie nky
Ġinze rÃ¡t
ĠnÃ¡ stupe
pod rob
tivi te
Ġsekun dÃ¡r
Ġpodne tov
Ġintenzi ta
ĠspÃº Å¡Å¥
dÃ¡ cia
Ġgrafi ckÃ½
Ġkompre sor
ĠbruÅ¡ ko
Ġsmer ovanie
ĠÃºÄįtov nej
ĠpopulÃ¡r nej
Ġu rÃ¡Å¾
nost nÃ½
Ġvede ckÃ½
Ġjas nÃ½m
Ġne in
nÃ¡ h
Ġpred viano
zo znam
Ġvybe rajte
Ġna fÃº
Ġve Å¡ia
Ġim por
Ġstaro stov
Ġodpove dala
ĠkolÃ¡ Äįe
kaly p
Ġvy kro
Ġdy s
ĠspomÃŃna li
Ġzdo ku
ĠrÃŃm skej
po zn
tra Å¥
Ġhi tom
Ġsek cia
Ġsky pe
Ġnepo ÄįÃŃta
Ġry Å¾
ĠpriateÄ¾ ka
Ġpo ke
nÃ¡ ra
Ġse lek
Ġregi ster
Ġodr Ã´d
ĠdÃ¡ Å¾d
Ġlop ti
Ġza hÃ¡j
kon tak
Ġpartne rovi
d ni
Ġbole sÅ¥ou
ĠzÃ¡ vodu
Ġdopl nÃŃ
Ġjar nej
Ġzbo j
sti tu
logi ckÃ¡
Ġstanov enej
Ġmicha e
Ġa ce
Ġo kup
Ġstav bou
ĠsÃºd nych
Ġabsolven ti
Ġzni ÄįenÃ©
h anÃŃ
Ġc um
ĠpovaÅ¾ oval
Ġture cku
po lovi
Ġob om
Ġ1 01
Ġmlad Ãº
Ġobrazov kou
Ġpone chaÅ¥
ĠdivÃŃ zie
Ġput in
Ġd b
Ġpre hÄ¾adne
ĠodporÃºÄį anÃŃ
ĠspomÃŃn anÃ©ho
Å¡ tie
Ġne b
ĠspÃ¡ j
Ġvyjad rujÃº
ĠboÅ¾ÃŃ ch
Ġpezin ku
Ġpozdra vom
k raÄį
Ġpri kry
ĠblÃŃz kosÅ¥
ĠvÃ½ hovor
ensk om
Ġsva lovÃ©
ĠlÃº ke
ĠguÄ¾ Ã´
st enÃ©
Ġvy menÃŃ
Ġobvin enÃ½
ĠzruÅ¡ enia
Ġpi kan
ĠÅ¡i kan
Ġdovo Ä¾te
Ġzaria Äı
ĠschvÃ¡ lila
Ġs lia
Ã³nov Ã½
ĠsÃºkrom nom
Ġzviera Å¥a
Ġpole mi
Ġse dlo
Ġni ght
Ġjedno ta
Ġspa ce
Ġzverej nenÃ½
ĠvÃ½Å¾i vnÃ©
Ġnap roti
Ġnad mie
Ġam ne
ĠvÃ½stup u
Ġdo loÅ¾
Ġchy bou
ĠbeÅ¾ nou
Ġslne ÄįnÃ½m
Ġqu i
ka ÄįnÃ©ho
ber ry
Ġagen tÃºr
ĠÅ¡pecifi kÃ¡
posled nÃ½
Ġjed n
Ġnez dÃ¡
ĠÃºÄįtov nÃŃctvo
Ġpopra du
ĠÅ¡ir Å¡om
Ġpri vi
Ġru skÃ¡
ĠstraÅ¡i del
ba ll
Ġop lÃ¡
Ġdr Å¾te
ĠnajdÃ´leÅ¾itej Å¡ÃŃm
ĠuchÃ¡dza Äįa
dz ovanie
Ġnepre kva
ĠmnÃŃ chov
na koÄ¾ko
Ġkon centra
ĠpopÃŃ saÅ¥
Ġk roj
Ġhoci jak
Ġobet ovaÅ¥
nt ry
ĠzÃŃska jte
Ġcho Äı
tari Ã¡n
Ġexpo nÃ¡
p lus
Å¡ en
Ġpo lep
po t
ve rom
Ġspoj enej
Ġexisten cia
ĠjedÃ¡ leÅĪ
Ġma sti
di ke
ga mi
Ġauto salÃ³
Ġakumu lÃ¡tor
Å¥ Ã¡k
ĠzloÅ¾i tejÅ¡ie
Ġm ej
Ġcvi k
ĠÅ¡kol stve
ĠÃºrov nÃŃ
Ġosobi tnÃº
ĠobÄįian skych
vÃ¡Å¾ enÃŃ
Ġtalian skeho
Ġjapon ska
Ġunav enÃ½
Ġza drÅ¾ia
lÃ¡ me
Ġuveden Ã½mi
Ġzach ovala
ĠrozpoÄį te
Ġzom rieÅ¥
ova cou
Ġsp in
plat enie
Ġzla tom
ĠkresÅ¥an skÃ©
Ġosved Äįenia
ĠnespoÄįet nÃ©
i den
mi lÃŃ
ĠsprÃ¡ vajÃº
Ġjaz dec
k nÃº
Ġo prave
sta tnÃ©
Ġho ste
Ġ198 0
Ġoku pÃ¡
Ġro ho
Ġsled ovanÃŃ
ĠapartmÃ¡ noch
ĠsnÃº b
Ġob hÃ¡
ÃŃm al
Ġhy m
Ġdokona lÃ½m
ĠvÃ¤z enÃŃ
Ġpo mÃ½
ob le
Ġse ster
ĠnachÃ¡dza l
ĠpÃ´vod nÃ½m
ct vom
Ġzad nÃº
ĠvÃ½pl ÅĪ
Ġvy lia
ĠzmieÅ¡ anÃ©
Ġob drÅ¾ÃŃ
mu ni
Ġnaj slÃ¡v
Ġhodno tÃŃm
ĠgÃ³ lu
Ġteore tickÃ©
Ġinsta grame
Äı ar
Ġku bi
ĠakadÃ© mii
Ġzao str
Ġklad Ãº
Ġne st
de x
Ġ8 1
Ġneu stÃ¡
ĠotÃ¡ Äįok
Ġeli minÃ¡
ĠÄįasov Ã½ch
Ġout let
pad nÃº
ĠprÃ¡zd no
Ġseri Ã³z
Ġcholestero l
ĠnajrÃ´z nejÅ¡ie
Ġstredi skÃ¡
c ra
Ġk t
Ġvy tra
Ġan kety
Ġspotre be
Ġnev la
Ġvybe rajÃº
ĠoceÄ¾ ovÃ½ch
Ġevo lu
ĠhlÃºpo sÅ¥
Ġpre stre
Ġex port
Ġ" .
Å¾ivo t
Ġprven stvo
Ã©ri u
ĠÅ¾ensk Ã©ho
Ġver ni
Ġmode li
Ġzara dil
d inan
sti ne
ĠpoÄį ty
ĠvzÅ¥a hom
ĠukÃ¡Å¾ ku
ce ss
Ġ9 2
Ġvoj skÃ¡
nost nej
Ġtvor enÃ¡
Ġpozi tÃŃvnym
ĠpÃ´sobia ca
Ġpozosta tky
Ġne hrÃ¡
Å¡ta li
Ġprac ujÃºci
mys ly
ĠzaslÃº Å¾il
ĠÅ¡vÃ©d sku
ab sol
Ġholo kau
pe Ä¾
Ġpoist nej
p hy
Ġm razi
Ġsa tÃ©
iac om
ĠdaÅĪov om
Ġdynami ckÃ½
Ġsprch ovacÃŃm
ĠÅ¡tudij nÃ©
Ġstre lou
ĠsÃºkrom ÃŃ
Ġtal ia
Ġbest sel
s sy
Ġob zor
Ġinicia tÃŃvu
ĠzosÃº la
ĠÃº nik
al th
ĠodchÃ¡dza li
Ġbu j
Ġdr Å¾ala
Ġposta rajÃº
ĠÅ¡tvr tÃ¡
ĠsnÃŃ vaÅ¥
Ġpo roz
re al
Ġma ra
ĠmuÅ¾ stvÃ¡
ĠuchÃ¡dza Äį
re zor
tÃ¡ rov
ĠsplÃ¡ caÅ¥
Ġporo ty
Ġspracov Ã¡vaÅ¥
ĠoznÃ¡mi li
b c
rÃ¡ ta
vie me
ĠvyhlÃ¡ sili
ĠbÃ½va lÃ¡
Ġvolan t
Ġbo ky
ĠrukÃ¡ vy
Ġsp lo
Ġkomple tnej
ĠhorÃº ci
ĠÅ¡tandard nÃ½
Å¾ ok
Ġne zÃŃska
ĠpÃ¡ Äįili
Ġnad ra
Ġhrub Ã½
Ġbisku pi
ĠÅ¾i ly
Ġpoz vanÃŃ
ĠoÄįakÃ¡va l
Ġzly hanie
Ġde kÃ¡
Ġnedo Äįka
ĠkÅķ Äįe
Ġle go
Ġra ket
ĠuchÃ¡dza Å¥
Ġsprostred kovanie
st nosti
Ġspo je
Ġtrans form
Ġdigit Ã¡lneho
Ġseri Ã³zne
ĠzÃ¡vaÅ¾ nÃ½ch
Ġkine mato
ĠvÅ¡eli Äįo
ste v
pÃŃ sa
Ġture cko
ĠnÃ¡ra stu
Ġtajom stvom
ĠzÃ¡sie lka
Ġdivadel nÃ½ch
ĠtakÃ½mi to
di me
Ġlik vid
ka te
vi cu
Ġdu Å¡ou
ĠprÃŃtom nÃ¡
ĠspoloÄįensk Ãº
Ãº plne
Ġd ud
Ġpodob nÃ½mi
Ġzly hania
Ġtrpez livosti
Ġma Äįa
Ġve ril
Ġspo liehaÅ¥
ĠzÃ¡vere ÄįnÃ©
ĠneznÃ¡me ho
Ġpavi lÃ³
ĠuÅ¾ÃŃ vanÃŃm
Ġrelax ovaÅ¥
ĠkriÅ¾ova tke
Ġvyhlia d
Ġka bi
my slov
Ġpote Å¡ili
Ġudalo sÅ¥ou
en s
Ġpla tu
Ġnevy ze
tvÃ¡ ranie
Ġpome rov
ĠprvÃ© mu
Ġprepo jiÅ¥
Ġna bÃ¡
Ġza Ä¾Ãºb
Ġhra dom
Ġze leÅĪ
ĠobÄįan mi
Ġkober ce
Ġza va
Ġpredsa vza
Ġpoku sov
ĠboÅ¾ ÃŃm
Ġlegisla tÃŃvne
e fi
Ġna naj
Ġpol hod
Ġanje lov
Ġu kÃ¡Å¾u
ĠpÃ³ dium
ĠzisÅ¥ uje
Ġvy slobo
Ġce li
ĠnajvyÅ¡ Å¡ou
ĠpodnikateÄ¾ skÃ½ch
Ġoslobo denie
ĠoficiÃ¡l nu
Ġstra Å¡nÃ©
Ġsto lov
koho li
Ġpohodl nejÅ¡ie
Ġantibakteri Ã¡lne
p rÃº
Ġpri Äįin
man om
Ġalbu mov
Ġtaj ne
ĠpremÃ¡ vke
n m
ĠzÃ¡kaz u
ĠÅ¡ikov nÃ©
ĠvysokoÅ¡kol skÃ©ho
ĠbezproblÃ© movÃ©
ĠspÃ½ta la
Ġe mul
ĠzÃ¡ po
Ġchi ca
Ġv ria
pove dal
sve tli
ĠnÃ¡dher nÃº
ĠnajvÃ½znam nejÅ¡ie
Ġv kladu
Ġpre sahuje
ĠinÅ¡titÃº ciami
Ġvyne chaÅ¥
c ovali
Ġod ÃŃ
Ġpla kaÅ¥
Ġha j
Ġhlad inou
ĠnÃ¡le z
Ã¡va l
ĠuskutoÄį nenie
ĠmÃŃ nus
Ġ8 3
Ġzobraz ujeme
ĠschvÃ¡ lili
Ġv Äº
Ġvy Äįer
ÅĪ ania
Ġde mi
spie Å¥
Ġt rum
ĠÅ¡ÃŃ pky
Ġpriestran nÃ¡
Ġprogre sÃŃv
ĠzlÃºÄįen iny
ĠÃºspeÅ¡ nÃ½m
Ġvede ckÃ©ho
Ãº rad
Ġpri pÃŃs
dy ho
die Ä¾a
Ġvlast niÅ¥
Ġnetu Å¡il
m ble
Ġte ÄįÃº
Ġat lÃ©
ĠsÃºstre Äı
Ġimu no
Ġsobot ÅĪaj
Ġosa de
Ġkau ze
Å¡ inu
Ġsu kne
ĠchÃ½ba la
ĠzhromaÅ¾ denÃŃ
Ġpredstav ovala
Ġoz ve
ban k
Ġpremi Ã©
Ġochorenia mi
ĠurÃ½ch Ä¾uje
ĠnedÃ´ jde
p ovo
Ġslad kÃ¡
ĠuÄįeb nice
Ġpre hÄ¾adom
Ġin k
Ġpria zeÅĪ
Ġhe a
ĠnÃ¡rod nosti
Ġangli ckej
Ġbob u
d t
Ġpred nÃ½ch
ĠfrancÃºz skom
ĠkrÃº Å¾ky
ĠvÃ½ ziev
Ġmimoria dny
Ġopa Äįne
ĠblÃŃ Å¾
ĠkÃºpe Ä¾a
Ġnepom Ã¡ha
Ġreferen cie
Ġholly wood
ro ka
Ġce leb
nie Äįo
Ġpopri tom
hnu tiu
Ġbi zar
ĠpriateÄ¾ skÃ©
Ġost rÃ½
Ġu rg
Ġpot lÃ¡Äįa
Ġneza ob
ĠvÃº b
Ġperman ent
Ġo tu
ĠpouÅ¾i jeme
ĠobrÃ¡ til
ĠÅ¾iada me
Ġdoru ÄįÃŃ
Ġpoz voÄ¾
Ġsegmen te
Ġpohyb ov
Ġelektro techni
s pra
Ġpoze rajÃº
Ġzeme pis
ĠvÃ½stup om
Ġduna ji
Ġnetr pez
ĠolympiÃ¡ dy
c Ã¡
Ġpri danÃŃm
Ġobli Äįky
Ġno Äįnej
ĠkrÃ¡Ä¾ov stve
Ġni ko
Ġkuchyn skÃ©
Ġvy loÅ¾
Ġim plantÃ¡
ĠsÃºÅ¥aÅ¾ nÃ©
Ġnajnov Å¡ia
ĠpÃ´sobia cich
h ist
Ġfareb nÃ½m
ĠnÃ¡pa dom
Ġvyvinu li
Ġkompo st
Ġge mer
Ġdrob nosti
Ġcy rila
ĠrebrÃŃ Äįka
Ġtroji ce
Ġne Ä¾ah
Ġdo danÃ½
Ġno sÃŃm
Ġhi stor
hlav nou
Ġpre kladu
Ġoce Ã¡n
Ġprehra l
Ġzdoku ment
Ġver nosÅ¥
Ġfrek vent
Ġomy lom
Ġloty Å¡
Ġpri hliadnu
ĠslÃº Å¾ila
Ġzabezpe Äįil
Ġply nÃº
Ġvhod nejÅ¡ie
Ġkli Å¡Ã©
Ġvysoko hor
ĠapartmÃ¡ nov
ĠpoÅ¾iadav kou
Ġmisi onÃ¡
Ġse men
Ġtra ktu
ĠvÃ½hod ne
Ġkapi tol
Ġizo lÃ¡ciu
Ġsmartf Ã³nov
Ġk Ã½
za Äįnej
Ġekonomi ke
ĠslÃ¡vne ho
Ġpostup nÃ©
ĠÄįer pÃ¡
Ġodpove dali
Ġpresved Äįenia
ĠtrÃ¡v enia
chce me
Ġohroz enÃŃ
ĠpÄ¾Ãº ca
Ġp Åķ
Ġnevy uÅ¾ÃŃva
Ġstor n
ĠzvyÅ¡ nÃ©
Ġpovie dok
Ġdol nÃ½ch
jed naÅ¥
ĠzÃ¡hrad ou
Ġroz svie
podmie ne
o strov
Ġre Å¡truk
Ġnepo chop
Ġserve ry
Ġnaj Ä¾ah
Ġnastav enÃŃm
ĠÅ¡ im
Ġra je
ĠzÃ¡pa chu
Ä¾ ovanÃŃm
Ġjedna lo
Ġart ri
b ety
Ġru n
ĠÄįe Ä¾u
ĠsprÃ¡ vanÃŃ
Ġsek ven
Ġroz Ä¾ah
Ġju di
ĠpolÃŃ Äįka
Ġdrah Ã½ch
Ġmon s
ĠumÃ½va Äįky
ĠskÃºÅ¡a la
ĠvoÄ¾no Äįas
Ġbitco in
Ġad ria
Ġredak cie
z s
mo re
ĠkultÃº rou
Ġpovo lenÃŃ
ĠdrÃ¡Å¾ di
Ġnanaj vÃ½Å¡
Ġvy no
Ġjednoducho sti
Ġvedom ÃŃm
Ġchlap com
ĠoÅ¡etr enia
Ġpiv ovar
ĠlyÅ¾iar skych
er om
Ġse denia
Ġru sov
cÃŃ t
Ġotvo rov
Ġdoprav ca
pok raÄį
Ġpodprsen ka
Ġnapro gram
Ġpredstav ovali
Ġseda dlo
Ġfrekven ciu
ĠpoÅ¾ehn anie
ĠpÃ´va b
ujÃº cou
chÃ¡dza li
tenie k
Ġmini mali
d nym
Ġna trvalo
Ġza loÅ¾ila
ĠrÃ¡ du
ĠlÃŃ nii
Ġchemi kÃ¡l
Ġleg Ã¡lne
ov lÃ¡
Ġmo krÃ©
Ġgene rÃ¡cii
Ġvzore c
Ġt in
Ã´ cÅ¥
Ġukon Äįila
Ġnasled ovalo
ĠprijÃŃma jÃº
ĠuÅ¾i jete
Ġupev nenie
Ġja vov
Ġprodu kujÃº
Ġhi v
ĠvynikajÃº cou
Ġusmie va
tÃ© rie
lÃ© nu
Ġpreh re
Ġpolie vka
Ġna rÃ¡Å¾a
Ġria dky
ck s
ĠreklamÃ¡ cii
ĠvyvolÃ¡ vajÃº
ĠprofesionÃ¡l nu
Ġplatob nÃ½ch
Ġba y
Ġgene ticky
ĠzÃ¡sa hy
Ġreklama ÄįnÃ½
ĠodporÃºÄį anÃ¡
Ġne bom
Ġrov nÃ½
Ġ198 5
Ġodmen ou
Ġthom as
Ġpla sty
Ġklasi cky
ĠrozÅ¡ÃŃ ri
ĠpeÄįi va
ĠmasÃŃvne ho
Ġ ia
Ġzahrani ÄįnÃ©ho
Ġdosah ovaÅ¥
ĠÅ¡peciali sta
ĠsÃºsta va
ĠvysÃ¡va Äį
t c
tÃº rne
ĠneznÃ¡my ch
rÃ¡ ty
Ġproduk cii
ĠnÃ¡ro Äįnom
Ġbiely mi
ĠseminÃ¡ rov
ĠnÃ¡mie tky
Ġhokej ovej
odpove Äı
Ġnajmoder nejÅ¡ie
Ġroy al
Äį nÃŃkov
Ġvy vinÃºÅ¥
Ġfilozofi u
Ġparkova cÃŃch
ĠvÃ½kon nÃ©
Ġpapie rom
st ku
ria m
Ġzame rali
dri ve
ĠsÃºsta ve
Ġb Ã´
Ġvy kazuje
rod in
poz Ã½vame
ĠhypotÃ© ky
Ġdospie va
Ġme lan
kur z
ĠnapÃŃs anÃ½
mov Ã©ho
ĠzÃ¡pa do
ĠumoÅ¾ nil
Ġporu chou
Ġpredstavi vosÅ¥
ĠtermÃŃ nom
Ġkompli kÃ¡ciÃŃ
Ġvolan tom
ÅĪa m
ĠzÃ¡pa dnÃ©
ĠmyÅ¡lie nkami
Ġupozor nÃŃ
ĠkondÃŃ cii
ku s
Ġhe ktÃ¡
Ġnaro dili
Ġinf raÄįer
9 2
sti u
Ġprek lia
Ġmz du
dokon ca
Äį ana
Ġviano cami
ĠdodÃ¡ vok
Ġpracovi ska
ĠvÅķ ta
Ġchvo st
Ġorgani ckÃ©
ĠtÃºÅ¾ bou
Ġpresadz ovaÅ¥
Ġen cyklo
Ġodmie tla
ĠpoÄįÃº vanie
Ġcyklo turisti
Ġstereo ty
pre mi
Ġar s
Ġcharakteri zuje
Ġihri skÃ¡
Ġmra mor
Ġod pÃº
Ġple se
Ġhmo tnej
ĠschvÃ¡ lenÃŃ
j Ã¡
Ġm rÃ¡z
rg ie
Ġad min
Ġhrani cami
Ġzober ie
Ġladi slava
ĠskÃºs enÃŃ
Ġdokona lej
ĠrobÃŃ Å¡
ĠdvanÃ¡ stich
Ġt up
Ġe stro
Ġinfor matiky
Ġtitu lom
Ġo por
Ġob ru
Ġpod stÃºpiÅ¥
Ġefek tÃŃvnej
Ġpoby tom
ĠvÃ½ber ovÃ©ho
Ġvstup y
Ġplatob nej
ĠgÃ³ lom
ĠvÅ¡et ka
Ġingredien ciÃŃ
Ġla bu
Ġzvu kov
Ġnapl nenÃ©
dan Ã½m
ĠsprevÃ¡dza jÃº
Ġpezin ok
ĠpouÅ¾i teÄ¾nÃ©
Ġhu stÃ©
Ġpoh nÃºÅ¥
Ġest Ã³n
Ġakti vovaÅ¥
Ġom Å¡a
Ġpoly ure
Ġmarketing ovÃ½ch
ĠvÃ½le tov
ĠÃºvÃ¤z ok
Ġvy piÅ¥
Ġslov Ã¡ch
Ġdru Å¾i
lan de
Ġpres nosÅ¥ou
Ġchudob y
Ġrozto ku
vy hlÃ¡
ĠprÃŃjem nÃ½ch
ĠmaÄıar skom
Ġsa p
Ġne udr
ĠtrÃ©ne ri
ĠinÅ¾inier ske
nu tÃ½m
Ġte matikou
Ġkla vÃŃr
Ġdr s
ĠnajvÃ¤Äį Å¡om
lÃ³gi ou
Ġle ze
ĠprÃŃtom nosÅ¥ou
Ġnahra dil
Ġpodlieha jÃº
Ġtr vajÃº
ĠzvlÃ¡ dla
ĠoprÃ¡v nenÃŃ
Ġluxu snÃ½ch
vÃŃ ru
Ġcel kovÃ½m
Ġria denÃŃ
Å¡pe kt
Ġv nik
Ġpan krea
ĠzneÄįist enia
ĠkÃ¡b lov
Ġdo ha
Ġmode loch
Ġvymen ili
Ġkrat Å¡ÃŃ
Ġodhad uje
sti ku
Ġle snÃ©
Ġvojensk Ãº
ĠinvestÃŃ ciu
Ġpoukaz ujÃº
po lÃŃ
Ġvi p
Ġohroz uje
Ġpodzem nÃ½ch
ĠplanÃ© tu
Ġprezra dila
da ch
ÅĪ ovanÃ½
ĠprihlÃ¡ senie
Ġpo tul
Ġod me
Ġnut nÃ¡
Ġnerob ia
Ġbohat stva
ĠilustrÃ¡ cie
Ġhlo hov
Ġlu kra
Ġpubli kÃ¡ciÃŃ
trov er
Ġpravidel nÃ¡
Â ¾
Ġkore ÅĪov
ĠÃºdo lÃŃ
je ct
Ġvy ÃºÄį
ĠvÃ½ pravy
Ġkapl nka
ĠvÃŃken dy
Ġfer dinan
ha lo
Ġta Å¡ku
Ġpe kla
Ġzem nÃ©ho
ĠtovÃ¡ r
vide o
Ġobsa denie
Ġmichalov ciach
9 8
x t
ĠâĤ¬ /
Ġv stÃºpila
Ġdivadel nej
Ġzin ok
po ol
Ġdve sto
ĠmontÃ¡ Å¾i
ĠumÃ½va Å¥
Ġs kaz
Ġh Ã½baÅ¥
ĠpoÄįÃº vam
Ġklient mi
ĠÄįe stnÃ©
ĠÅ¡te dr
Ġveri teÄ¾
ĠstrÃ¡ vila
hi bÃŃ
ĠÃ´s my
ĠmedzinÃ¡rod nou
Ġpet rovi
Ġpokry tÃ©
Ġpodvoz ok
st lo
pÃŃ sali
sÃº hla
Ġver ziou
Ġnezamestn anosÅ¥
k ana
ĠÄ¾ah kÃ½ch
ĠvÅ¡eobec nÃ¡
ĠodtiaÄ¾ to
Ġzre du
Ġnorm Ã¡lnu
ĠzÃ¡ba vou
Ġrasti slav
ĠkrÃ¡Ä¾ov skej
ĠvÃ½skum nÃ½ch
ĠcertifikÃ¡ tu
ĠÅ¡tar tom
Ġtanie r
ch lo
Ġk et
Ġjazd ci
Ġvirtu Ã¡lne
Ġkaros Ã©rie
Ġnena Å¡la
Ġnastavi teÄ¾nÃ½
otÃ¡ zka
Ġnedo drÅ¾
Ġprin c
Ġzach ova
Ġstup ÅĪoch
ĠkandidÃ¡ ti
Ġzemia kov
ĠdistribÃº cie
uni verz
Ġmanage ment
Ã¡ cii
Ġvy de
Ġkri vky
Ġsli zni
ĠÄįiÅ¾ my
k lÃ¡
ĠÅ¡k Ã´d
Ġegy pte
ĠblÃŃzky m
Ġinsta gram
Ġarte fak
i dov
Ġpre ce
ĠsluÅ¾ bÃ¡m
Ġdiva diel
ĠbÃ¡s nik
Å¾ nÃº
ĠbÃº rka
Ġexisten cii
ĠÃºro ky
Ġpale stÃŃn
ĠzloÄį inu
Ġ loÅ¾
ĠÅ¥aÅ¾ by
ny i
ĠbeÅ¾ nÃº
Ġpriemer nÃ©
Ġstvo ril
ĠletÃ¡ k
Ġpoze rali
Å¡pe cifi
ĠpozÃ½va jÃº
cha rak
Ġdomov ov
Ġvyma z
Ġkamp ani
ĠÅ¾ur nalisti
ste ri
ĠbeÅ¾ cov
Ġoce ÅĪujem
Ġnezabudnu teÄ¾nÃ©
vÃ½hod ou
vu jte
ĠspoloÄį nostiam
ĠvyberÃ¡ me
Ġna Äįer
Ġf ina
mov Ãº
Ġfor tu
Ġher nÃ½
ĠÄįistia ci
Ġkoz mo
Ġprosta ty
Ġna za
Ġpe ce
Ġplynu le
Ġbytov om
Ġro s
Ġpri danÃ©
Ġsi rup
Ġmi gra
ke y
ĠmateriÃ¡ loch
ĠtÃ½Å¾d ÅĪom
ĠzÄ¾a vovÃ½
Ġtoale ty
ĠnebrÃ¡ ni
me ÅĪa
Ġpod pa
fe st
ĠÅ¡portov om
ĠvedÃº ce
ĠvÃ½vo z
Ġstuden a
ĠkaÅ¾doden nÃ½ch
Ġlaborat Ã³r
ĠkrÃºÅ¾ ku
Ġnaj svÃ¤
ry ho
Ġbi tky
Ġpi tnÃ½
Ġodhod lanie
ĠkaÅ¡e Ä¾
sÅ¥ aÅ¾
ĠpriateÄ¾ stva
Ġexter nÃ½ch
ĠznÃŃÅ¾ enÃ¡
ĠhÃº b
Ġpripoj ÃŃ
ĠpopulÃ¡r na
Ġkraj ÄįÃŃ
ĠpÃŃsom nou
ĠhÄºb ke
Ġvi ctor
Ġdie r
ĠintenzÃŃv ny
ĠaustrÃ¡ lie
Ġpovzbud z
pe ut
Ġele ment
Ġve Å¾u
Ġpodpo ril
Ġstro pu
Ġala rm
ĠnÃ¡dher nej
ĠkrÃ¡Ä¾ov nej
ĠdÃºfa Å¥
Ġzapo jilo
Ġrobo tmi
ĠsvieÅ¾ osÅ¥
Ġmie zd
Ġkri v
Ġpome rom
ple x
Ġodkaz uje
ĠrozmÃ½Å¡Ä¾a m
Ġvy myslel
Ġkvapa liny
hviez diÄį
d nÃºÅ¥
Ġb Ã¡l
Ġvy pr
bu il
Ġpok er
ria li
Ġstre dÃŃsk
Ġkoru n
Ġdo razili
Ġpod ria
Ġpla tne
Ġokolo idÃº
ĠvÃ½raz om
ĠzaÄįÃŃna la
Ġvzdu cho
ĠkniÅ¾ nicu
ĠnajÅ¥aÅ¾ Å¡ie
Ġvla s
Ġupozor ÅĪujeme
ĠdobrovoÄ¾ nÃ©
Ġpilo t
Ġpopre dia
den osÅ¥
Ġsever nom
Ġstr h
Ġnoteboo ky
Ġodvetvia ch
Ġpredaj ÅĪa
Ġolej i
Ġsepte mb
Ġzrka dla
ĠzabezpeÄį enÃŃ
Ġnede je
Ġpripoj enÃŃ
ĠvoÄ¾ na
Ġvypl ÅĪte
ĠopozÃŃ cie
Ġnedosta la
Ġbuf et
Ġp up
ne o
kÃ¡ ra
Ġsymbo lizuje
Ġzad anÃŃ
Ġcest ovanÃŃ
Ġpest rÃ½
ĠzÃ¡ko ni
er ov
Ġodpo ÄįÃŃta
nÃ¡ stich
liz ovanÃ½ch
Ġzach ovanÃ¡
stan t
Ġk im
tne r
Ġlu Äįen
Ġregistr ovanÃ¡
ĠprÃŃ ra
Ġle vice
Ġbud hi
Ġcvi kov
Ġzasla nie
ĠpoÅ¡le me
ÃŃ nom
Ġkup ujÃº
Ġorig inÃ¡
ĠpozÃŃ ciÃ¡ch
ĠzÃº ri
ĠcentrÃ¡l ny
Ġple so
hotov o
Ġcirk vÃŃ
Ġprom enÃ¡
Ġiko nu
ĠotvÃ¡ raÅ¥
hod ÃŃ
Ġinteg rÃ¡cie
ĠÅ¡Ã©f ku
ĠÃºspo ru
ĠvÃ½poÄį tu
Ġsklam anÃŃ
Ġpay pal
len Å¾e
ĠvÃ¤ zni
ĠoficiÃ¡l na
Ġrozhra nÃŃ
s enej
ĠnahrÃ¡dza jÃº
Ġpredvo leb
Ġvi t
ĠvÃ½Å¥a hu
Ġu kladajÃº
% )
vo n
tÃŃv ni
ĠpriÄ¾na vosÅ¥
ĠzÄ¾ah ka
ĠprevÃ¡dz ok
ĠneskutoÄį nÃ©
Ġfilozofi ckej
ĠzÃ¡vis lÃ©
Ġnever ÃŃm
ni cky
Ġkli p
Ġkole gu
Ġfaj Äįenie
ĠspracÃº vanÃŃ
Ġmilo Å¡
Ġpodoz renia
Ġfa ra
Ġpek nej
Ġpravda Å¾e
ĠarchitektÃº ru
ĠspÃ´sob enÃº
ĠbudÃº cu
li vÃ½m
Ġde jÃº
ĠskÃº sil
ĠprichÃ¡dza me
Äįan ka
Ġpy ro
t su
ĠplÃ¡ vaÅ¥
Ġinve stora
Ġkro koch
ĠÅ¡tvor hry
ĠvÃ½ba va
Ġodovzd anie
Ġpo lom
in iek
kom b
Ġbez podmiene
Ġdet skÃ½m
Ġkatastro fa
f rek
Ġd rav
Ġpoli tickÃ½m
Ġobrov skou
Ġjas nÃº
Ġvznika li
Ġzdob ÃŃ
Ġplatfor me
Ġbezpla tnÃ½
Ġpla n
bili tu
Ġnara stÃ¡
ĠvzruÅ¡ ujÃºce
Ġterori zmu
Ġprez enta
Ġau dit
ĠÅ¡a tnÃŃku
Ġnepa tria
Ġmeda i
g ovi
Ġposkyt nutÃ½ch
ĠprÃŃsluÅ¡ nÃ©mu
Ġreprodu ktory
Â ·
ĠposluchÃ¡ Äįov
Ġvy razili
ĠfrancÃºz ske
Ġkolo toÄį
nao zaj
Ġre Ã¡lnej
Ġbe Å¾aÅ¥
Ġchle bÃŃ
Ġza dovÃ¡
Ġkoncep cia
Ġdo obe
Ġry tie
problÃ© m
st nÃŃ
di ce
Ġre p
Ġme l
Ġba li
Ġneu spo
Ġvstreb Ã¡va
Ġhokej a
Ġpenzi Ã³ne
Ġexper ti
ĠfÃº ka
Äįin ou
Ġsuch Ã½ch
prostred nÃŃctvom
Ġko lÃ¡ch
lie Äį
sk ovÃ½ch
Ġrozhod nutÃ©
Ġpora dil
Ġzaru ÄįiÅ¥
Ġhote loch
Ġkomuni stickej
Ġph p
ĠÄįe si
Ġkomuni zmu
Ġsval stva
Ġzoskup enia
Ġflexibili tu
ĠsÃºbo re
viez Å¥
me siac
Ġbra la
Ġcud zo
Ġekologi cky
nym om
Ġjedine ÄįnosÅ¥
Ġsymbo lov
Ġnajjednoduch Å¡ie
k anÃ¡
Ġvo dia
Ġga z
b ovÃ¡
Ġcel kov
Ġposud ok
Ġpercen tÃ¡
i ra
ĠzvlÃ¡ da
Ġunav enÃ¡
Ġpre silov
ĠmÃ¡ p
Ġzdroj mi
Ġpo hor
Ġle teniek
ĠoktÃ³ b
Ġilu str
Ġegyp ta
n ÄĽ
ka p
Ġpod Å¡ÃŃ
ĠvzÃ¡jom nÃ½ch
Ġman ag
Ġposta ranÃ©
Ġekonomi ckÃº
Ġstra tenÃ©
sr de
Ġnovov y
Ġk ÃŃn
Ġtradi ÄįnÃº
ĠrÃŃ bez
Ġob chva
Ġpred nÃ½
Ġhrani cou
Ġbub enÃŃ
Ġd Ã½
ia ch
Ġni ke
Ġweb ovÃ©ho
Ġsa dol
Ġsta tu
Ġobsah ujÃºci
Ġobchod ovania
Ġtrblie ta
Ġso ko
Ġoslovi li
Ġd v
mi s
Ġfa ir
Ġpracov ne
ge s
Ġpozem kom
Ġnepo znal
regi str
Ġmagi strÃ¡
Ġzakor en
Ġpa da
Ġsved kov
Ġpriestran nÃ½
ĠnemusÃŃ Å¡
Ġnemoc ni
Ġen ter
ĠmaÄıar skÃ©ho
Ġkres by
Ġture cka
Ġnaroden ÃŃn
le he
ĠvÃ¡Å¾ nych
exist ujÃº
Ġposu nul
ĠnahrÃ¡ va
Ġvyhotov enia
ĠklÃ¡ves nice
Ġmest skÃº
ĠplÃ¡n ujem
ĠznÃŃ Å¾il
Ġdobro ty
Ġi sa
Ġpe c
ĠfrancÃºz skych
ĠnÃº tenÃŃ
ĠchrÃŃ pky
le to
Ġu Å¡ÃŃ
Ġla s
ĠpÃŃÅ¡e Å¡
ĠmlÃ¡deÅ¾ ou
ĠprekÃ¡Å¾ kou
to x
Ġza dania
ĠmÃºze ÃŃ
ĠpoÄ¾noho spodÃ¡
Ġnadmie ru
ĠÅ¾ivo toch
Ġposta vami
Ġobe de
ĠspoloÄįen stiev
ĠgombÃŃ ky
Ġvertik Ã¡lne
meria va
lie va
ĠÅ¡tvr tÃ©
Ġintegr ovanÃ©
Ġrez anie
ĠnÃ¡le zy
ĠrÃ´znorod Ã©
Ġko lum
Ġku linÃ¡r
Ġhu moru
Ġpoku ta
Ġdoj my
ch vÃŃ
Ġro ÄįnÃº
se d
Ġumiestn enÃŃ
Ġnos enia
Ġnezabudnu teÄ¾nÃ½
Ġvy hadz
ĠÅ¾i lo
prÃ¡v ne
Ġzara dili
Ġexper t
pa ne
te liek
Ġpri loÅ¾iÅ¥
Ġodmie tne
Ġvysky tnÃºÅ¥
Ġkle sne
Ġma Äįi
ĠarmÃ¡ du
Ġsest rou
Ġvypl nenie
Ġreprezent ant
Ġpo lud
ĠpouÅ¾i tiu
Ġtepl Ãº
Ġuchy tenie
ĠcisÃ¡ ra
Ġo pre
Ġvy va
Ġho p
Ġho tovÃ¡
Ġsvie Å¾a
Ġ198 6
Å¡ ova
ĠplÃ¡ tna
Ġban ku
Ġhne dej
Ġzrka dlÃ¡
Ġpo Å¡te
Ġvi trÃŃ
Ġeviden cii
ĠznÃ¡ sob
ĠkrÃ¡ ÄįaÅ¥
Ġnez ni
Ġodvo z
Ã¡ ru
ing ovÃ©
ĠpÃ¡ ru
Ġry Å¾a
ĠgarÃ¡ Å¾i
Ġra doch
pr ena
vÅ¡ ÃŃma
ĠdÃ¡v kach
Ġdiscip linÃ¡
Ġmikrof Ã³n
o pera
p rÃŃklad
Ġfotograf ov
Ġprekro ÄįiÅ¥
ĠsÃº dnej
Ġvo Å¡iel
Å¡a lo
Ġposkyt nutÃ¡
ĠvÃ½tvar nej
z de
ĠÅ¡ um
Ġvyp ÃºÅ¡Å¥a
ĠdÃ¡tu mom
Ġodum re
an je
Ġopa Äįnej
Ġzao stÃ¡va
ĠvyhÄ¾a dajte
Ġpokoj nej
Ġvystav enÃ½
Ġmier ny
ĠÄį ar
Ġda v
Ġter mino
ĠÅ¡tÃ½ ly
Ġneo ÄįakÃ¡
ĠnadÅ¡ enÃ½
Ġeuroz Ã³ny
Äįi Å¾e
Ġchor Ã©
Ġkapa cÃŃt
ĠÅ¡kra ban
ia r
Ġza Å¾ia
Ġrie k
Ġfinan ÄįnÃ½mi
Ġnamie taÅ¥
Ġsek ciu
ĠdostÃ¡va li
ĠhosÅ¥ ami
Ġkompak tnÃ©
e ter
Ġza dku
ni ckÃ½m
ĠviditeÄ¾ nosÅ¥
ĠkeÅ¾ma rku
men tÃ¡r
Ġkul tiv
ĠpokÃº sim
ĠÄįaso pisy
sili u
Ġelimin uje
Ġcho du
ĠvyÅ¡etr ovateÄ¾
ĠzrekonÅ¡tru ovanÃ½
in ovÃ½m
Ġju sti
ĠÅ¡Ã©f redak
Ġfak tÃºr
Ġkape lu
ĠnaplÃ¡n ovaÅ¥
Ġvy ku
Ġka rdin
Ġpa dli
Ġpou kÃ¡zal
Ġprac ujete
Ġmaj stri
Ġotra v
Ġbudov ou
Ġagre gÃ¡
Ġpo ob
Ġmimoria dnu
Ġregistr ovaÅ¥
ĠvyÅ¾i vuje
Ġprive die
ĠpribÃº dajÃº
Ġc t
Ġchr Ã³m
Ġost rie
Ġtepel nÃº
ĠmlieÄį nych
Ä¾ ovo
bo h
Ġka bÃ¡t
Ġnaj beÅ¾
ĠsÃºvi slosÅ¥
Ġude liÅ¥
Ġiko ny
Ġsi bÃŃ
Ġstu dio
Ġumiest nite
Ġvylep Å¡enia
Ġko rÃ¡
Ġneza Å¥aÅ¾
ĠsÃºvi s
ĠbazÃ© nov
ĠbÃ¡bÃ¤ tkÃ¡
ĠpreskÃº ma
pr inÃ¡Å¡a
Ġstol nÃ½
Ġv ro
slov an
Ġvylie ÄįiÅ¥
ĠtovÃ¡ rne
d Å¾i
Ġka tka
Ġbole stÃŃ
skup ina
Ġukraj ina
Ġanaly tics
Ġzatvor enÃ©
Ġu loÅ¾ÃŃ
Ġbo ris
Ġra cionÃ¡l
hÃŃ d
li g
Ġ19 60
Ġ198 7
ĠkomÃ¡r no
Ġprihliadnu tÃŃm
Ġza Å¾e
Ġbe Å¾ia
Ġposti huje
ĠkÃ´ ry
mno Å¾
Ġprispe je
Ġhal lowe
Ġtech nik
mÃ´Å¾e me
ĠodstrÃ¡n enÃ©
Ġzaj traj
ĠÄįÃŃn sky
Ġzaznamena la
ve denie
Ġre c
ĠÄįi stou
ĠsvÃ¤ tÃ½m
Ġspotrebi Äįov
Ġ; -)
Ġma rgo
Ġvod ca
Ġzmier nenie
Ġder by
Ġpre ba
Ġkr sti
ĠkÃºpali ska
f ur
Ġpod klade
Ġre e
ha mi
Ġtep lov
Ġpre hlas
Ġinte l
ĠformÃ¡ ch
ĠprÃŃlo hu
Ġvychut najte
p ovaÅ¥
la m
mi ly
Ġpla Äį
Ġre Ã¡lneho
pod nika
Ġparti ci
Ġpri cest
ĠÃº pad
Ġstrie dajÃº
ĠvyÄįerp Ã¡va
Ġdo sa
Ġop iera
ĠÅ¾ r
co t
Ġpartner skÃ½ch
ĠÅ¥ ar
z an
Ġru Å¾ÃŃ
Ġkraj ov
Ġnez ve
Ġusporia danÃ©
ĠkÄ¾ÃºÄįov Ã½m
ĠÄ¾udovÃŃ t
ĠrÃ¡dio ak
Ġdeba ty
Ġn m
Ġba g
Ġvoj aka
ĠsvÃ¤ tÃº
Ġuplat nÃŃ
ĠvidÃŃ Å¡
nÃŃkov Ã¡
ĠsÃºkrom nÃº
ĠvÄıa ÄįnÃŃ
do s
Ġnaj z
Ġzdravo tnom
ĠpÃŃsom nÃº
Ġstredo zem
k ani
tÃ¡ va
ĠÅ¾ia dal
Ġrozumie m
apli kÃ¡cia
Ġo hÄ¾ade
Ġve gÃ¡n
Ġli tra
Ġnema lÃ©
Ġpotvr denÃ©
ĠÅ¡tÃºdi om
ĠÅ¡tÃºdi Ã¡ch
Ġolympij skÃ½ch
Ġrisk ovaÅ¥
Ġda ru
ĠmetÃ³ dami
Ġkve tÃŃn
ĠÃºtul ku
Ġpod anÃŃm
Ġbi oma
Ġ198 4
Ġmagi ster
Ġtune l
die lne
ĠpÃŃs anÃ©
Ġturisti ckÃ½
Ġregistr ovanÃ½ch
Ġu klad
Ġmin cÃŃ
ĠÃºz kosti
Ġzamil ovala
ĠmedzinÃ¡ rodne
u Äįi
Ġf ou
Ġobchod nÃº
Ġdlho pisov
Ġporu chu
ĠalÅ¾ bety
Ġsve de
Ġniektor om
Ġdisne y
Ġza kÃ¡zaÅ¥
Ġdom ove
ntÃ¡ Å¾
Ġpod pisu
mÃ½ Å¡la
Ġmen ovi
Ġfa Å¡ia
Ġbar ba
cha risti
Ġzmen ia
ĠnÃ¡dher nÃ½m
Ġelegan tnÃ¡
k nutia
Ġpr inÃ¡
Ġne Ä¾ut
Ġtvr dosÅ¥
Ġneustanov uje
Ġli sa
Ġsever nÃ©ho
Ġstar nutie
Ġzi skom
Ġkata lÃ³gov
Ġautobu sov
Ġzria diÅ¥
Ġv tia
Ġod pustiÅ¥
Ġspozna la
Ġpre prava
Ġprena jaÅ¥
ĠbrÃ¡n ky
Ġimi dÅ¾
Ġtvrdo hla
ĠvÃŃÅ¥a zi
Ġhroz bou
Ġdeko rÃ¡cia
Ġza pÃŃna
Ġme Å¡k
ĠÄįe lÃŃ
ĠzÄ¾a vovÃ©
Ġpredstavi teÄ¾mi
t anÃŃ
o la
Ġma cedÃ³n
nÃ¡d her
li kov
den e
Ġlie kmi
Ġautomobil ka
Ġvodovo d
ĠrÃ½ch lom
h ni
pove dom
Ġelegan ciu
Ġpribud lo
Ġo pustili
Ġmodu lov
Ġa typi
Ġbi ke
Ġpreve denÃŃm
Ġsamozrejmo sÅ¥
Ġzam rz
ĠpÃ¡ ch
Ġvyber Ãº
Ġdoj Äįenia
Ġdan ce
Ġzhor Å¡uje
Ġkys lÃŃk
ĠÅ¡tatu tÃ¡r
sk ovÃ¡
Ġh ni
ĠmoÅ¾ nÃ©ho
Ġerek cie
Ġrimav skej
Ġpe u
Ġvyho diÅ¥
dr Å¾ala
Ġo se
nÃŃ t
Ġaktuali zÃ¡ciu
Ġsexu Ã¡lny
Ġvin tage
Ġprene sie
Ġm Ã¼
Ġna ÄįÃº
Ġsa gan
in du
ĠkrÃ¡s ou
res h
Ġkanali zÃ¡cia
sÃ¡ k
Ġzaznamen anÃ©
Ġprince znÃ¡
Ġpre konÃ¡va
Ġni co
Ġuniver zÃŃt
Ġhrdin om
Ġle sku
Ġstre som
Ġpohyb ovÃ©ho
Ġvysve d
ĠmanÅ¾el stve
Ġspoluprac ujÃº
ĠenzÃ½m ov
Ġeurofon dov
Ġje r
Ġza danie
Ġza stÃ¡v
Ġg ej
ĠdÃ¡va te
ÅĪu jte
Ġnesti hli
Ġzorie ntovaÅ¥
ti lu
Ġpova he
Ġhlad kÃ¡
Ġusa den
ĠlekÃ¡r sku
Ġaktuali zÃ¡cia
ĠodstrÃ¡n enÃŃ
ĠprÃŃs Ä¾ub
Ġzvyknu tÃ½
Ġprior ÃŃt
Ġza sahuje
Ġply nie
Ġsprch ovÃ½
Ġra nde
lia t
ĠdostatoÄį nÃ½m
ĠlyÅ¾i ce
ĠreÅ¡truk turali
Ġzd ani
Ġobjed nala
ĠtÃ½ka Å¥
Ġzu Å¡
Ġlite rÃ¡rne
Ġantibio tikÃ¡
Ġpieso Äįna
Ġ ÃĹ
st ani
je Å¡
Ġkla u
Ġkomuni kuje
Ġchud nutÃŃ
ĠsalÃ³ n
rÃ¡ torov
Ġroz toÄį
Ġx x
Ġpy Å¾a
ĠwebstrÃ¡n ky
ĠprÃŃ zna
Ġpotreb nej
Ġtro fej
ro Å¾
ĠÅ¡kÃ´l ke
ÅĪ anie
Ġle tov
ĠdÃ¡va la
Ġpriamy ch
Ġpoz bie
Ġhne dÃ¡
Ġohroz enÃ©
Ġvypo ÄįÃŃtaÅ¥
ĠneÄįak al
ĠnabÃŃ janie
ti zmu
ĠpÃ¡ lenie
Ġov ce
Ġvznik nÃº
z et
ĠprispÃ´sob i
Ġpodla Å¾ia
Ġregu luje
ĠneznÃ¡ ma
Ġdora sten
ĠnÃ¡boÅ¾ensk ej
ĠÅ¡ampionÃ¡ te
ne vy
Ġza mo
ĠnÃ¡ re
Ġm d
Ġu chovÃ¡vaÅ¥
ĠprÃ¡zd n
Ġbo ÄįnÃ½ch
ĠÅ¾ enÃŃ
Ġti m
Ġodo laÅ¥
ĠbalÃŃ ky
Ġizra eli
Ġstvor enÃ½
Ġea sy
Ġs ro
Ġhor skÃ©
Ġsvie tia
ĠÅ¾l to
Ġprezent oval
Ġu ÄįÃŃme
ĠvyhlÃ¡s enÃŃm
cia l
ĠzaujÃŃma vÃ½mi
ĠsÃºbo je
Ġdiel ni
ĠrÃ³mov ia
ĠÃº ple
Ġneup rav
Ġpre pla
ja tie
ĠÄįre p
Ġpri stÃºpiÅ¥
Ġsamosta tnÃ½m
Ġtalen ty
Ġva v
Ġubyt ovaÅ¥
Ġzosta viÅ¥
Ġzasta vila
Ãº vod
me d
Ġzobraz enÃŃ
Ġbezplat nÃº
Ġne faj
ĠpripomÃŃna me
Ġspoma Ä¾uje
ĠzaujÃŃma vej
lu Äįi
Ġpreve riÅ¥
ĠvÃŃru sy
ĠprÃŃ ruÄį
Ġlo so
ĠnÃ¡klad nÃ½ch
ĠvÃ½ba vou
Ġrie ku
ĠÄįlen skom
Ġregi strov
Ġvese lÃ½
ĠotvÃ¡ ranie
ĠpostieÄ¾ ky
ĠnajnÃ¡roÄįnej Å¡ÃŃch
ĠoceÃ¡ nu
Ġpri kÃ½
Ġseda diel
ĠkapitÃ¡ na
Ġexkur zie
ĠkÃº tik
Ġprak tiz
ĠdoruÄį enÃ¡
Ġcitli vo
cel kovo
Ġpo mysel
Ġlo ok
Ġjuni orov
ĠdrÃ¡ ma
ĠtÃ¡bo ry
Ġza par
ĠnÃ¡ma hu
Ġtox ÃŃny
Ġza defin
dÃ¡ le
Ġdlh Ã©ho
Ġbet lehe
ĠkomÃ© dia
Ä¾ ovacÃŃ
Ġpri pÃºÅ¡Å¥a
Ġde sk
Ġpoz meÅĪ
Äį kovÃ½ch
Ġod vysiela
Ġmi sia
Ġkvali tnou
ĠnachÃ¡dza jÃºci
ĠznÃ¡ Å¡aÅ¥
Ġpravidel nom
Åķt vych
Ġno ÄįnÃº
) ?
dÃ¡va m
Ġpev nou
Ġmodel ky
ĠÅ¡p enÃ¡
Ġmonitor ing
Ġdi dak
Ġkrv nÃ½ch
ĠÅ¡tudij nÃ½
Ġexteri Ã©ri
Ġuspokoj enie
Ġpar ky
ĠvÃ½raz y
ĠzÃ¡vÃ¤z ku
ĠnÃ¡ lad
Ġmedzi Ä¾ud
Ġos l
Ġeu charisti
Ġvrch nÃ½
Ġedi tor
Ġunik nÃºÅ¥
Ġminister stvu
ĠvÃ½nimo ÄįnÃº
d anÃ©ho
Ġg on
ĠpeÅĪaÅ¾ enky
ĠÃº stne
ĠdestinÃ¡ ciu
Ġneu vi
ĠovlÃ¡ dajÃº
Ġuh lie
mimo chodom
Ġbratisla vu
ĠprechÃ¡dza li
ĠunikÃ¡ tna
Ġt hi
Ġti bet
Ġv kladÃ¡
Ġma tovi
ĠÅ¡ lia
slovensk Ã©ho
Ġu povedom
ni ne
Ġcie lene
ĠvÃ½rob kom
ĠpredÄįas nÃ©
Ġdra mati
sty le
ĠlikvidÃ¡ cie
z ovÃ¡
kova Äį
Ġv k
Ġne kona
Ġproble matickÃ©
ĠÅ¾ensk Ã¡
Ġpod pÃ¤
Ġvyslov il
ĠvÃ½rob nej
Ġkli matickÃ½ch
Ġcitli vÃ½
Ġstriebor nej
hod l
Ġlep Å¡om
pred tÃ½m
ĠnahrÃ¡ vanie
ĠhÃ¡dz anÃ¡
Ġher nÃ½ch
ĠpoloÅ¾ ka
Ġprevza la
ĠvytvÃ¡ rania
Ġsau ny
Ġroz pÃº
Ġpoz val
Ġfareb nÃ©ho
Ġdynami ckÃ©
ĠinÅ¡pir ovanÃ½
hnu tej
ĠnavÅ¡tÃŃ vite
ĠnadvÃ¤z nosti
dÃ¡ vali
Ġno hou
Ġstr m
ĠpeÄįia tky
zaÄįia tkom
ĠprÃ¡v nik
Ġodosla nÃŃ
Ġs fz
ĠÅ¡ or
Ġba ba
ĠbalÃŃ Äįky
inter ne
ov ho
Ġza volÃ¡
tvo ria
Ġminister ka
ĠÅ¡tvr tÃ©ho
Ġvyhov ujÃº
ĠÄįerven ou
Ġrozp ty
ĠvÃ½nimo ÄįnÃ½m
ĠpreÅ¡ov skÃ©ho
ĠmenÅ¡tru a
Ġc b
ĠkonkrÃ©t nym
ĠpoÅ¡k riab
y l
Ġa gÃ¡
Ġna tie
Ġbez bari
Ġdi via
Ġtu zem
Ġhor nÃº
Ġa rÃ¡
Ġre ku
ĠstÃ¡ vky
ĠlekÃ¡r skeho
Ġorient ovanÃ©
Ġwil liam
Ġzavola l
Ġnepova Å¾
li vej
ĠchÃ½ba li
Ġpresved Äįili
ĠzvÃ½Å¡ enou
nÃŃ Äįku
dom u
Ġstre lil
Ġnep ovo
Ġzvo nka
Ġsprac ovanÃ¡
Ġzverej ÅĪuje
ĠvyhlÃ¡s enÃ¡
Ġop ery
ÃºÄįa sÅ¥
ĠsociÃ¡l nom
Ġzobraz enÃ½
ĠÃºÅ¾a snÃ½ch
ĠtÃ©ma m
Ġspusti la
Ġuzavre tÃ½
ĠzakÃºp enÃ½
Ġkapl nky
Ġko efi
Ġdokumen tÃ¡cia
Ġs in
inÃ¡ cia
Ġprija teÄ¾nÃ©
ĠvlÃ¡ dnej
Ġrekla me
Ġber lÃŃn
ĠÄįist Ã½ch
Ġagre si
Ġilu stra
ĠseverovÃ½ch od
Ġnepo tvr
Ġhviezd ou
ĠharmÃ³ niu
Ġwol f
ce sta
Ġko j
ist e
Ġnep rin
ĠpeÅĪaÅ¾ nÃ½ch
ĠtrÃ¡via ceho
na tÃ½
Ġi u
ĠÃº rod
Ġvytvor eniu
ĠnÃ¡sled nÃ½m
Ġosa denÃ©
Ġoxi du
ĠvÃ½zdob u
Ġrozsiah lej
li ku
ak Ãº
an gli
Ġob drÅ¾
ĠnÃ¡rod nou
Ġsmer ovaÅ¥
nav Å¡tev
ĠveÄįer y
ĠdoÄįka li
Äįov Ã½
Ġorient ovanÃ½
Ġne vo
po du
Ġ4 000
Ġporia dnu
Ġsla bÃ¡
Ġhroz bu
Ġzja zd
Ġexter nÃ©
Ġvege tariÃ¡n
ĠzaÄįa tÃŃ
Ġnech c
Ġpan orÃ¡
Ġodbo roch
sta rÃ©
ĠrÃ¡ diu
ĠprijÃŃma Äį
Ġspust enÃŃ
Ġcou ntry
li trov
vÃ½ raz
Ġau tÃ¡ch
Ġmen ami
ĠvoÄ¾ nosÅ¥
naj nov
Ġelektroni ckÃ¡
Ġnem cov
Ġne bÃ¡
Ġod pis
Ġ10 5
ĠpodnikateÄ¾ skÃ©ho
to roch
Äįa lo
Ġdemokra ciu
rÃ¡ reÅĪ
Ġpa lac
tÃ© ria
ĠsprÃ¡v covi
ĠzÃ¡klad ÅĪa
ĠnavÅ¡tÃŃ vila
Ġtepel nÃ½ch
Ġzdrav ÃŃm
ĠmotÃŃv mi
Ġkme ÅĪov
Ġautor skÃ©ho
Ġjan ko
ĠzÃ¡jaz dy
Ġvy tvr
Ġrozvo dov
Ġdot knÃºÅ¥
ĠkatolÃŃ cka
Ġhen dike
ĠÃºÄįtov nÃ©
Ġstoli ce
Ġmodu ly
ĠÅ¡vÃ©d ska
Ġsvr benie
a re
Ġpre loÅ¾iÅ¥
Ġsi ru
ĠfanÃºÅ¡i kmi
ĠvÃ½hra dy
Å¾ ko
Ġvo lÃŃ
Ġposud zovaÅ¥
Ġgaj do
n skom
Ġvy var
Å¡ÃŃ me
ĠsnaÅ¾ÃŃ te
ĠskrÃ¡ tiÅ¥
ĠprotizÃ¡pa lovÃ©
by Å¥
Å¡e sÅ¥
ĠÅ¡i f
Ġjo han
ĠÅ¡ie stej
ĠmÃŃ nu
viaz anÃ©
Ġvo dÃ¡r
Ġnepo rovna
ĠzÃ¡ujem ca
Ġtelo cvi
Ġdy chu
ĠtrÃ¡ va
Ġstre la
Ġfo x
ĠznÃŃÅ¾ enia
Ġvola li
ĠniÄįom u
Å¡ anÃŃ
Ġu Äįin
ste ru
Ġnajvhod nejÅ¡ÃŃ
ĠexkluzÃŃv ny
ĠzÃ¡Å¥a Å¾i
Ġvy vrÃ¡
Ġod lÃº
ĠsÄ¾Ãº bil
9 6
bohu Å¾iaÄ¾
p lÃ¡n
Ġna ku
Ġmen Å¡ieho
ĠpÃŃs menÃ¡
ĠruÅ¾ inov
ĠnebezpeÄį nÃ¡
ĠnedÃ¡v nej
pli ci
ĠschÃ´ dzi
Ġperman en
Ġpre ta
Ġproduk ovaÅ¥
Ġreali tnej
Ġaktu Ã¡lnym
Ġapa rÃ¡tu
ĠÄįerven Ã½m
ĠzapÃŃs anÃ½
Ġto ÄįÃŃ
du ch
ĠkrÃ¡Ä¾ ovi
Ġlite rÃ¡
ĠnavÅ¡te vuje
Ġprete ku
Ġautoma tickÃ½
h s
Ġsta vajÃº
lÃŃ ny
psy cho
ĠÃºro du
Ġtkani vo
Ġdo prac
Ġnevy Å¾ia
Ġvoj novÃ½ch
Ġhe ad
sho poch
Ġsing le
ĠnezvyÄįaj nÃ©
ĠmnoÅ¾ stvÃ¡
ĠzvyÅ¡ nÃ½ch
Ġkuchyn skÃ½
Ġod prac
Ġpred nosÅ¥ou
Ġfa st
Ġmiest nymi
Ġher ca
Ġextra vagan
ĠÃºdo lia
t ovanÃ½
ĠÅ¡ vi
Ġch rom
Ġg eno
Ġra mienka
ĠlekÃ¡r sky
Ġan ny
tro po
ĠvÃ½ stri
tov ol
ĠkonzumÃ¡ ciu
ke d
Å¾ÃŃ vanie
zÃ¡ kladom
Ġprojek tovej
Ġkam koÄ¾vek
ĠjÃ¡no Å¡ÃŃ
Ġdruh ÃŃ
ĠpÃ½ta te
Å¡kolÃ¡ kov
Ġpasa Å¾ie
ĠÅ¡portov ec
Ġmoder nÃ½mi
ĠpoÄ¾ skom
Ġku for
Ġoz val
ĠuvaÅ¾ uje
Ġproti po
Ġnajnov Å¡iu
Ġna st
Ġdo tÃ¡ciÃŃ
Ġu delil
Ġsprievod com
Ġho dne
Ġce lia
Ġsvedom ie
Ġvy hli
Ġme dom
ĠÅ¡etr nÃ©
Ġcen nÃ½mi
pla tne
Ġmag da
Äįa sÅ¥
ensk Ãº
pri bli
ĠmÃº r
Ġmechani cky
z ovÃ½
Ġpre zÃŃ
Ġrenom ovanÃ½ch
Ġu bli
Ġvie t
ĠÅ¡tr nÃ¡sÅ¥
ĠÅ¾ivoto sprÃ¡
polÃŃ cia
le ti
Ġbu ch
ĠÅ¾ enÃ¡ch
Ġval nÃ©ho
Ġberie me
ĠrÃ³m skej
Ġpri lieha
ĠslÃ¡vnost nÃ½
ĠtrinÃ¡ sÅ¥
o ku
Ġoz vu
ĠzastÃºp enÃ©
Ġpoj mu
ĠvakcÃŃ ny
Ġodhal ÃŃ
Ġvie deÅĪ
ĠvÃ½rob nÃ©ho
ĠÅ¡Å¥ast ne
Ġrozlo ha
osob nÃ©
rÃŃ na
ĠrÃ½chly ch
Ġpa sto
pom Ã¡ha
ĠtrÃ¡ ve
Ġzauj mÃº
Ġpostre hy
Ġvy stri
nov Ã½mi
ĠnÃº tenÃ½
Ġneu spe
Ġfutba listov
Ġpolicaj nÃ¡
ĠarmÃ¡ de
Ġvola la
ĠzmÃ½ Å¡Ä¾
ĠgulÃ¡ Å¡
Ġa sy
ĠvÃ½ mera
Ġpro por
Ġnavr hli
dan ou
smie ch
lo t
na jÃº
Ġslov nÃ©
Ġlo ng
Ġhroz by
Ġna ka
Ġspa dÃ¡
Ġdop ÄºÅĪ
ro no
Ä¾ ovÃ½ch
da ne
ĠurÄį enom
ĠdÃ¡m ska
ĠzvlÃ¡Å¡t nu
ake dy
ĠvÃ½uÄį bu
ĠzarÃ¡ba Å¥
Ġa sh
Ġroz delili
Ġduchov ne
Ġzak rÃ½va
ĠpriblÃŃ Å¾ila
Ġkau zy
ro bok
Ġvy platÃŃ
Ġod stre
Ġmu nÃŃ
Ġsva lovÃº
ĠzÃ¡kon nÃ½
ĠpÃŃs meno
Ġdigi tali
ĠschopnosÅ¥ ami
ĠÃºvod nom
vne ho
Ġtakz vanÃ½
Ġploch Ã©
Ġupoko jiÅ¥
Ġra s
ĠrozprÃ¡ vajÃº
Ġosla va
ĠÅ¡tvrÅ¥ finÃ¡le
Ġzasiela nie
Ġbi blia
Ġkla vÃŃ
ĠpoÄ¾ skÃ©ho
Ġkra s
ĠpohÃ¡ rov
Ġpobo Äįka
ba la
Ġmi mi
Ġcen tov
riaden ie
Ġfinan Äįnom
Ġat d
tÃ¡ k
ĠÄ¾ahko sÅ¥ou
x ie
Ġodbor nou
Ġpol str
ĠpÃ¡cha teÄ¾
ĠtyÄįin ky
Ġr d
Ġniekto rÃ¡
ro ÄįnÃ½mi
mi lov
Ġak ÄįnÃ½
Ġpi la
Ġpredpo sled
ĠzÃ¡ hy
Ġva ÅĪa
Ġnecha jÃº
ĠangliÄį tinu
ĠÄįlen skÃ½
ĠvyÅ¡ pl
ĠvyuÅ¾i la
Ġbal za
Ġplu g
Ġvoleb nÃ½ch
Ġhotov osÅ¥
stÃ¡ Å¥
Ġpu zdra
Ġviaz anÃ½
Ġsval stvo
Ġvolej bal
Ġo prac
ÅĪ ovalo
Ġzbra ÅĪou
ĠtÃ¡bo rov
ĠÅ¡at nÃŃka
Ġserve ri
ta lian
Ġra ste
lÃŃ Å¡
Ġla ktÃ³
Ġkraj skÃ½
Ġ9 7
ĠÅ¡tatÃº t
Ġsle Äįna
Ġmedz ery
Ġam ster
Ġdreven ej
Ġusil uje
Ġvaje c
si lu
Ġfyzi ckou
ĠnÃ¡ra mky
Ġnadobud nutia
Ġoblo ha
ĠkorÄįu le
ĠgaÅ¡ pa
Ġpoveternost nÃ½m
Ġbud uje
Ġpok Ã½m
Ġban kovÃ©ho
Ġmimoria dnej
Ġvyz ve
zÃŃv ny
ĠspracÃº vaÅ¥
Ġnetu Å¡ila
Ġ8 7
Ġled va
Ġodva hy
e ko
Ġn obe
Ġjed li
Ġfebru Ã¡r
ĠkalendÃ¡ ri
Ġnapove dÃ¡
Ġza hÃ¡
Ġc s
ĠzvlÃ¡ dnutie
t anÃ½ch
ĠÄįist enÃŃ
len u
ge li
ĠÃºÄįin nej
ĠoÄį kovanÃŃ
ĠinÅ¡truk cie
Ġv w
Ġprie rez
Ġkomu nÃŃt
ĠakÃ¡ si
ĠmladÃŃ k
elekt roni
ĠspoloÄį nÃŃk
ĠdÃ¡ vid
Ġpochopi teÄ¾nÃ©
Ġno sili
Ġim port
Ġzh l
ologi ckÃ½
ĠrezervÃ¡ cia
ĠÅ¾ilin skej
ĠÅ¡tÃº ra
Ġco lor
ĠÅ¡ÃŃ renia
Ġste roi
Ġla no
Ġnaje sÅ¥
ĠakÃ© mu
Ġpreno se
ĠvÃ¡ d
lej te
Ġvl k
ĠvÃŃÅ¥az stvom
199 5
ĠlekÃ¡ rne
Ġobmedz enÃ½m
Ġzim nÃ¡
Ġhlbo kej
Ġost rej
Ġsamu el
teÄ¾ nom
Ġnasledu jÃº
ĠprÃŃde me
fareb nÃ½
Ġmikrov lÃ¡k
e di
to na
Ġf t
ĠÃº mrt
ĠnajrÃ½ch lej
Ġabsen cia
Ġratole sti
Ġnahra Å¥
dÃ¡v na
ĠÅ¾Ã¡n rov
ĠobdÄºÅ¾ ni
Ġst rÃ¡t
Ġpravi dlom
ĠvedÃº cej
Ġh k
Ġrod nej
Ġagen tÃºre
Ġlegisla tÃŃva
Ġna gy
ĠÅ¡ il
ĠbolesÅ¥ ami
Ġpomen ovaÅ¥
ĠvÃ½bu Å¡
z kou
Ġro n
ĠÅ¾i vÃŃ
ĠarchÃŃ vu
ĠzÃ¡chran nej
Ġindu k
Ġnepo sta
Ġele c
Ġrefle kt
ĠlieÄįeb nÃ½ch
Ġrastli nu
ri p
vy nika
Ġpostup ujte
Ġinve stori
ĠvnÃºtor nom
ĠrevolÃº cia
Ġpeu ge
Ġstra vou
Ġvirtu Ã¡lnej
ĠsÃºroden cov
Ġa vokÃ¡
Ġak ÄįnÃ©
se x
Ġstre ly
Ġuzavre tia
Ġzatep lenie
Ġutie cÅ¥
dÃŃ ka
Ġry tmi
Ġhistori ckÃ¡
si de
Ġoko lÃŃm
Ġban kom
nenÃ½ mi
Ġduchov nÃº
ĠÄįr ty
Ġka bel
gra my
Ġfotografia mi
g ha
Å ĳ
Ġa ctive
ĠprÃŃ slov
ĠjeÅ¾i Å¡om
ĠsÃºhla sil
ĠklÃ¡ Å¡to
Ġkonzisten ciu
ĠvÃ½ sa
Ġvo lÃ¡m
Ġods Ã¡va
jak Å¾iva
Ġzlom ok
ĠvyÅ¡tud oval
Ġo Ã¡
Ġpev nÃ½m
Ġorigin Ã¡lna
ĠvÃ¤z be
Ġ197 6
ĠzÃ¡ nik
Ġtre stov
Ġrie Å¡il
Ġgastro nomi
r skeho
Ġvychlad nÃºÅ¥
sÃº Å¥a
che mi
Ġeva ku
Ġne ka
Ġpri viedol
ter m
ĠrieÅ¡ enÃ½
ĠhlÃ¡ v
ĠzloÅ¾i tÃ½ch
Ġrozo znaÅ¥
Ġslo b
ĠprÃŃpa dom
Ġbud ÃŃk
Ġty rky
Ġhote lovej
Ġzdob enie
Ġpreni kÃ¡
ĠorientÃ¡ cie
ĠpÃ´Å¾i tok
ĠpoÄ¾nohospodÃ¡r stvo
Ġpriestran nÃ©
Ġzodpoveda jÃºce
p in
Ġsk lom
ĠÅ¡i fr
ĠbezdrÃ´ tovÃ©
Ġvod cov
Ġpoduja tÃŃm
Ġhudob nÃº
ĠnadÅ¡ enÃŃ
Ġspusti l
Ġbeau ty
Ġdlho roÄįnÃ½
ĠprÃŃpoj ka
Ġo ÅĪ
er Ã³
Ġzmi z
zariaden ie
Ġza su
Ġvy hrÃ¡va
ĠÃº pÃ¤tÃŃ
Ġpot le
ĠsvÃ¤ tom
Ġpredsti hu
Ġkon ve
ÄįÃŃ kovÃ¡
Ġpneu mati
Ġlov u
e a
Ġcest uje
Ġpovzbu diÅ¥
ĠublÃŃ Å¾iÅ¥
Ġvre cku
Ġhlas ovanÃŃ
Ġlac no
Ġhan biÅ¥
Ġhorm Ã³n
vy tvor
Ġpapier mi
ĠneÄįaka jte
Ġdino sau
p enie
Ġekonomi ckÃ¡
Ġmaxim Ã¡lnou
Ġexe mp
Ġsrdcov o
Ġeko systÃ©
Ġdvoji ci
ĠcieÄ¾a vedom
ĠplagÃ¡ ty
Ġa men
ob jednÃ¡
Ġte lovÃ©
Ġmie stu
ĠvÃ½ro Äįiu
Ġpredstav ujeme
Ġvystup ovaÅ¥
ĠÅ¡ka tuÄ¾
Ġpodu naj
ru n
Ġme tali
Ġji ÅĻÃŃ
ÄįlÃ¡ nok
pove da
ĠkoÅ¡i ckÃ½
Ġhrd inka
ca ra
Ġvla kov
me ho
Ġde kol
Ġoh ovÃ¡
ĠzaloÅ¾ enÃŃ
ĠpokÃº sili
ĠpodloÅ¾ ka
Ġkomprom is
4 00
po stav
Ġnaj prÃŃ
ĠÅ¾ Äº
ĠblÃŃz ka
Ġmodr Ãº
Ġnevyhov uje
Ġju n
Ġmedzi Äįasom
ĠÃºtva ru
ĠnÃ¡ pla
ĠhÃ¡ Äįik
Ġopera ÄįnÃ½ch
Ġbox er
ĠvysokoÅ¡kol skÃ©
ĠneÄįak anÃ©
Ġra mena
Ġhli nÃŃk
la ÄįnÃ½ch
Ġobe da
Ġml Äįan
Ġuzatvor enÃ¡
Ġwashing ton
Ġpro tagoni
Ġnep lo
ĠdÃ¡v nych
Ġtepl Ã©ho
hÄ¾adÃ¡ me
ĠdÃ´ver ovaÅ¥
Ġv ene
Ġsa dla
ven Ã½m
ĠobÃ¡l ky
Ġnahlia dnuÅ¥
sto roÄįia
Ġpoho nu
ĠuvoÄ¾ nÃŃ
Ġbyto stÃŃ
ĠbeznÃ¡ dej
Ġsp p
Ġpot rÃ¡
Ġhodno tÃ¡ch
stÃºp enie
poz an
Ġlok Ã¡lnej
kre sÅ¥an
ĠreprezentÃ¡ ciu
Ġza dl
Ġvo lanie
so ri
Ġzapla tili
Ġkoru ny
ĠvylÃº Äįenie
Ãº spe
Ġroz vÃ¡dza
Ġtan covaÅ¥
ĠkoÅ¡ÃŃ ku
d nosti
ĠÅ¡k v
ĠvytvÃ¡ra li
ĠÅ¾alo b
chov i
Ġslobo dnÃ©
Ġrela xu
Ġindividu Ã¡lneho
ĠÄįita teÄ¾ovi
Ġkvalita tÃŃvne
Ġnezamestn anÃ½ch
Ġtrebi Å¡ov
l ova
t le
di gi
Ġnap ÄºÅĪ
Ġoutfi tu
Ġti mes
Ġbi tke
Ġzvy knÃºÅ¥
ĠkÄ¾Ãº Äįa
ĠpokÃº si
Ġpriemysel nÃ©ho
vnÃº tor
Ġu chop
Ġmi ra
Ġver ziÃ¡ch
Ġorganiz ovanÃŃ
ĠÅ¡ampionÃ¡ tu
ve a
ĠoprÃ¡v nenej
klu b
Ġbato Å¾in
ĠpsÃŃ kov
Ġdunaj skÃ¡
Ġtrnav skej
Ġmi che
Ġhne vu
Ġoz rej
Ġvita jte
Ġperfekt nÃ¡
ob sahuje
Ġko sÅ¥
Ġtra fi
Ġban kovÃ©
Ġ0 7
ĠÅ¡pecifi ckÃº
Ġzave siÅ¥
Ġde ka
Ġlie kom
Ġu hlo
ni teÄ¾nÃ©
Ġtra tÃŃ
Ġelegan tnÃ½m
Ġmesa Äįnej
Ġreklam ovaÅ¥
Ġkontex tu
ĠluÄį enec
p c
Ä¾ mi
ĠvÃ½ stre
Ġhrd la
ĠkritÃ© ri
krÃ¡ sna
ĠnÃ¡lep ky
lÃ© n
Ġter minÃ¡
ĠkresÅ¥an skÃ©ho
Ġven u
Ġjo hna
ĠÄįakÃ¡ me
Ġodstra ÅĪovaÅ¥
Ġrobot nÃŃkov
ĠkultÃºr na
Ġdvoji cu
Ġnepod po
Ġoceni li
Ġobjek tom
Ġzab rÃ¡n
Ġredu kuje
Ġza viedol
Ġotvor enÃº
ma jÃº
ĠÅ¾iad nou
Ġnavr hla
ĠvÃ½hod nÃº
organi zÃ¡
ĠnazÃ½ vanÃ©
Ġpotre st
ĠkÃ³ dom
Ġu ÄįÃŃm
Ġu stavi
ĠdrÅ¾ÃŃ me
Ġpred be
ĠvykonÃ¡va me
Ġkombin ovanÃ©
ĠÅ¾elezni ÄįnÃ¡
Ġhviezdo slav
g ej
Ġden nÃŃku
Ġtrans plantÃ¡
m obil
Ġod skÃº
Ġve st
ĠhÄ¾a dajte
Ġjar nÃ½ch
Ġdistribu Äįnej
n b
u te
le o
Ġu stup
ĠspoÄ¾ah livosti
Ġmig rÃ©
Ġch leb
ĠvÃ½znam nÃ¡
Ġzne u
Ġvede cky
Ġdrev iny
ĠjuÅ¾ nÃ©ho
opa tr
ĠschÃ© my
Ġpris Ä¾Ãº
Ġdba jte
Ġrepubli kou
ĠkonÄį inÃ¡ch
Ġko ÅĪ
Ġko gni
Ġbi li
Ġsub strÃ¡
Ġmla dosÅ¥
ĠvyhlÃ¡s enÃ©
ĠprechÃ¡dz ke
Ġinteligen cia
Ġvtedaj Å¡ieho
ĠsÃº rad
Ġply novÃ©
Ġpreni knÃºÅ¥
. ?
z ovej
to hto
Ġst ier
ba t
ĠÅ¾ sk
Ġgu a
Ġklikne te
Ġo ÄįnÃ½ch
da gogi
Ġzre teÄ¾ne
ĠoÅ¡etr enÃŃ
Ġvysiela Å¥
Ġteho t
ĠmotÃŃv ov
Ġjogur t
ĠpeÄįie me
Ġusmia l
Ġnu da
Ġefek tÃŃvna
Ġenerge tickÃ©ho
ĠÃºÄįtov nÃ½ch
Ġlea gue
Ġgabrie la
Ġve rne
ĠvyhÄ¾adÃ¡va jÃº
Ġmuzi kÃ¡
Ġnew s
Ġvysti huje
ĠÃº kry
Ġc lu
Ġtohto roÄįnÃ©
Ġpia tku
Ġdokona losÅ¥
Ġvzdu Å¡nÃ½ch
Ġunav enÃŃ
Ġpo bera
Ġbo om
Ġmi ku
ĠslovenskÃ© mu
Ġnastavi teÄ¾nÃ¡
gener ovaÅ¥
z ovÃ©
Ġne jas
hov ia
ĠpokÃº sime
Ġplast ovÃ½
ĠletÃ¡ ku
Ġbb c
Ã³ mom
Ġme Äı
Ġmar cel
Ġdvoj nÃ¡sobne
det skÃ¡
ĠÅ¡ampionÃ¡ t
ĠzvyÅ¡ ovania
Ġnu diÅ¥
Ġuprednost ÅĪuje
ĠnajzaujÃŃma vejÅ¡ie
grafi i
ĠnajsvÃ¤ tej
Ġpo stÃºpili
li ve
Ġodpa dom
ĠintenzÃŃv nej
ĠdisciplÃŃ ne
Ġra pÃŃ
se arch
Ġkomi sÃ¡
Ġpen ta
Ġzlo de
Ġmagi ckÃ©
Ġpsov i
Ġno ÄįnÃ©ho
Ġjedno rÃ¡z
Ġda riÅ¥
Ġsing el
k anÃ©
Ġna kaz
ĠÅ¡tuden tmi
Ġzmie riÅ¥
ĠreÅ¡tau rÃ¡ciÃ¡ch
ĠvzÃ¡jom nÃº
top lu
Ġu spieÅ¥
Ġvy se
Ġchy stajÃº
ĠzaslÃº Å¾ili
ĠcertifikÃ¡ ty
Ġpau zu
Ġspusti li
ov u
Ġi leg
Ġsk ia
Ġti bor
Ġjo ga
ĠkrÃ© mom
Ġneda rilo
Ġv chÃ¡dza
Ġpar kovania
Ġban g
Ġzamestna ne
ĠtopoÄ¾ Äįany
Å¾i t
tÃŃv nosÅ¥
Ġsil ver
Ġpoku se
Ġzap Ã´sob
Ġtvori vÃ½ch
Ġneopak ovateÄ¾
Ġse a
Ġfunk ÄįnÃ½ch
ĠdÃ¡v ke
h mi
t ovanÃŃ
Äį kÃ©
ob Äįian
Ġsto re
z va
Ġspo dnÃ½
Ġobchod nÃŃci
ĠmuÅ¾ skej
Ġporu Å¡il
ĠjÃ¡ nom
Ġtr hli
ĠnÃ¡ro ÄįnÃº
Ġprirodz enÃ½ch
Ġza tra
di Ã¡ch
Ġkor enÃŃm
ĠzdravotnÃŃ ckeho
ĠexekÃº cie
ĠurÄįi tÃ¡
Ġdve rÃ¡m
Ġuza m
ĠpoÅ¾ad ovanÃ½ch
Ġrozde lenÃŃ
Ġfotografi Ã¡ch
Ġsmu tnÃ¡
ĠpamÃ¤t nÃŃk
ĠomeÅ¡k ania
Ġne klad
Ġdru hoch
Ġvy rozprÃ¡
Ġod liÄį
Ġob ÃŃsÅ¥
ĠÃº myselne
Ġgita ry
Ġtox ÃŃnov
Ġpri vola
bi ku
Ġly Å¾ÃŃ
Ġturisti ka
ĠspracÃº vanÃŃm
Ġpohodl nÃº
k anÃŃ
Ġpest rÃ©
Ġzaba lenÃ©
ĠkonÄįa tiny
Ġko rie
Ġpla tnÃ¡
Ġkraj Å¡ÃŃ
ĠvyÅ¡ Å¡om
ĠzÃ¡sob nÃŃk
ĠnajdÃ´leÅ¾itej Å¡ÃŃ
Ġmomen tov
Ġr c
rom an
ĠÄįe skÃ½m
ĠpoÅ¡ tu
ĠbalÃŃ kov
Ġmomen tom
ĠbÃº rky
Ġklini ky
ĠanimÃ¡ cie
Ġpoznamena Å¥
Ġne mÃ½
Ġkomple tnou
ĠvÅ¡et kej
Ġja hody
ĠurÄįi l
Ġstrategi ckÃ©
Ġp iecÅ¥
Ġsi lÃ¡ch
ca p
Ġse xe
Ġcho rÃ¡
Ġfe st
Ġskla dajÃº
Ġnepa t
Ġpriazni vÃ½
ĠÅ¾alÃº dku
ĠpeÅĪaÅ¾ enku
Ġporan enia
Ġv stal
ĠsÃº drÅ¾
Ġc ia
sla vom
ĠÄįÃŃta jÃº
Ġskupina mi
Ġmate mati
Ġnerov novÃ¡
Äį ene
Ġvy nÃº
Ġi q
Ġak ciou
Ġhor Å¡ÃŃ
ĠuÅ¾ÃŃ vali
ĠrozprÃ¡ vania
Ġkle sla
c anÃŃ
Ġchlad nÃ½
ĠvÃ½voj Ã¡ri
Ġrozu mejÃº
st ÃŃm
Ġope rÃ¡tora
ĠpodÃ¡va me
Ġnerv ovÃ©ho
Ġinzu lÃŃnu
ĠsymptÃ³ my
in forma
Ġsu Å¡ie
Ġrok ovaÅ¥
ĠdÃ´leÅ¾i tosti
Ġvi ne
Ġpreh ry
Ġnepri chÃ¡dza
ĠÅ¾iv nosÅ¥
Ġpre rozde
Ġmar ta
poli s
Ġkri vÃ¡
ĠnemÃ´Å¾e Å¡
Ġvol vo
ĠÅ¡Ã¡l ky
Ġboho sluÅ¾
Ġpoka ziÅ¥
ĠvÄº n
g na
ĠÅ¾ia dali
ĠpoÄįÃŃta ÄįovÃ©
Ġbru tÃ¡lne
ĠseriÃ¡ lov
Ġzasia hla
Ġstud ÅĪa
9 7
h ÅķÅĪa
Ġva tikÃ¡
Ġsto lu
ĠuÅ¾ÃŃva m
Ġsklad ovacie
tex t
Ġznie Å¥
Ġa to
ch r
Ġt t
Ġni kÃ½m
Ġrizi kovÃ©
jednodu cho
ĠparÃ¡ dne
Ġve kovej
Ġspo ja
Ġse dÃ¡
pre ÄįÃŃtajte
Ġmen Å¡om
Ġgita ru
ĠÃºmr tÃŃ
ĠÅ¾e ria
Ġtabu li
Ġobvyk lÃ©
Ġkyber ne
Ġk rad
Ġupozor ÅĪujÃº
Ġrozmani tosÅ¥
Ġpre vÃ¡
Ġod prezent
Ġbo o
ĠkniÅ¾ nÃŃc
Ġsen dvi
Ġhlavi Äįkou
ÃŃ ÃŃ
Ġbo k
ĠpoÅ¾ia dala
Ġdo raz
Ġmi sy
vali fi
Ġkla maÅ¥
Ġpresved Äįil
Ġodha lili
ĠbeÅ¾e ckÃ©
ti zmus
ĠnÃ¡ lade
Ġpotreb nÃ©ho
Ġspolu Å¾i
skÃ½ ÅĪ
Ġtran spor
Ġpreu kÃ¡zali
Ġukaz ova
Ġrozum om
Ġoslovi la
Äį kÃ½
Äį kovi
Ġe mailu
Ġpek nÃ©ho
ĠzÃºÄįast nÃŃ
Ġvodi Äįom
ĠpridÃ¡va m
Ġparadaj ky
Ġpla ne
Ġoce Ä¾ov
Ġmate matika
Ä¾ ovacie
Ġe rika
pa tr
ĠprÃŃsluÅ¡ nÃº
Ġneve sta
Ġnadobud ol
Ġz rad
Ġste rili
prÃŃ prava
Ġosvet lenÃŃm
Ġrealiz ovanÃ½
Ġpo mys
Ġfil trov
Ġroman tickÃ½
Ġkorup cie
Ġarchitek tov
Ġtu hÃ©
ĠzÃ¡vi slo
Ġvidie ku
Ġbrani slav
Ġtie ÅĪov
Ġ9 3
Ġnez verej
ĠvychutnÃ¡ vaÅ¥
Ġnezne si
Å Ľ
Ġza viedli
Ġzne Å¡kod
Ġdoprav cu
Ġporad cu
Ġne dispo
ce a
Ġg et
Ġuplat ÅĪujÃº
Ġtepli ce
ie nok
Ġpe sti
zu s
Ġkry tiny
Ġspolupracov nÃŃkov
Ġlep Å¡ÃŃch
fa Å¡i
Ġgluk Ã³zy
Ġslov ana
Ġtam p
Ġnedo stÃ¡va
ĠskÃºs enÃ©ho
ĠÄįÃŃta te
Ġane stÃ©
an tov
Ġvy mysleli
ĠlepÅ¡ie ho
ĠgÃ© ly
ĠÄįak anie
Ġproblemati ka
Ġzmi zol
p enia
Ġs har
ck Ã¡ch
lÃ© gi
ĠhrÃ¡ me
âĤ¬ ,
Ġbar ov
ĠnÃ¡sled nej
ĠprofesionÃ¡l na
ĠprÃŃstup y
ĠsÅ¥aÅ¾ ovaÅ¥
ĠangliÄį tina
ĠnepamÃ¤ ti
ĠdojÄįia ce
Ã³ d
Ġspoj enÃº
Ġviano ÄįnÃ©ho
Ġost anÃº
blo g
Ġkofe ÃŃnu
ĠpreukÃ¡za teÄ¾ne
Ġve deniu
Ġvymen i
Ġmanipu lÃ¡cie
Ġroz pra
Ġra w
Ġpa stie
Ġpreh ria
ĠpokraÄį ovanÃŃ
Ġdizaj novÃ©
Ġobra tom
Ġspoluprac oval
ĠrybÃ¡ rov
ĠneÅ¾iadu cich
Ġvi Å¡
Ġzdra vÃ½m
ĠuÄįeb nÃ½ch
ĠpouÅ¾i tÃ©ho
Ġmesta mi
Ġcharakteristi ckÃ½
ĠbrigÃ¡ d
t cov
ĠlieÄį bou
Ġ Ã©ry
Ġtr Ã³n
Ġnedo rozu
Ġosa da
Äįia ra
Ġuza my
Ġuniverz Ã¡lna
g mentu
ÃŃ v
Ġw ww
ĠnazÃ½va me
Ġbrit skÃ©ho
ĠÃºtva rov
ĠsÃº Äįet
Ġpa zÃº
Ġcitli vÃ¡
ĠneprÃŃjem ne
ĠzÃ¡vis lÃ½
Ġna va
Ġpre ma
Ġkontak tnÃ½
ĠroÄį nÃŃky
hlav nÃ½
Ġdomo rod
ĠnajdÃ´leÅ¾itej Å¡ia
Ġdla ne
ĠspoloÄįen stve
ĠapoÅ¡to lov
sp rch
Ġagen dy
Ġpov stal
ex klu
ĠprispÃ´sob enÃ½
Ġhorm Ã³nu
ĠpamÃ¤ tajte
ĠnedokÃ¡Å¾e me
ĠlyÅ¾iar skeho
Ġuhor sku
Ġch ovÃ¡
Ġpodob nom
Ġria dok
Ġpremie Å¡ame
Ġzaklada teÄ¾a
ĠdefinÃŃ cie
Ġna sÅ¥ah
Ġobjed najte
Ġven ujte
Ġnasta li
ĠprÃŃm or
Ġmo stom
Ġmi r
Ġse cu
ĠpoÄįÃŃta Äįovej
ĠdodÃ¡ vka
ĠÃºÅ¾i tok
Ġpre ss
Ġ197 2
ĠspoluÅ¾ia kov
Ġboz kÃ¡
li vÃ½ch
Ġpri p
Ġroz hÄ¾ad
sou r
ĠzohÄ¾ad niÅ¥
Ġu dania
liz ovanÃ¡
ĠkomentÃ¡ ra
Ġautoma t
Ġsale zi
Ã¡l ie
ĠinÅ¡pi rÃ¡cia
Å¾i m
Ġcen nÃŃka
Ġpok rÃ½
vÃ¤ tnÃ¡
ĠvyhlÃ¡ siÅ¥
ĠrakÃº skej
Ġnekone Äįne
ĠÅ¡kÃ¡ la
Ġvy hÄ¾ad
Ġsi ro
ĠmanaÅ¾ Ã©ri
Ġdiscip linÃ¡r
Ġpriazniv ci
c ino
o rav
Ġe ma
Ġj ob
tvo rila
Ġzlia v
Ġnehrdzave jÃºcej
Ġpre pis
ĠmÃ¡ gie
Ġskve lÃ©ho
ĠpodrÃ¡Å¾ denie
ĠvÅ¡ÃŃma Å¥
ĠsenÃ¡ tu
Ġslob Ã´d
Ġza tie
Ġod jakÅ¾iva
ĠpÃ´ jdete
na tÃ½ch
Ġho ria
Ġprote ÃŃny
Ġstanovi ska
Ãº vanie
Ġnepo Å¡k
Ġopa ÄįnÃ½
Ġpoma liÄįky
ĠhlÃ¡ sa
Ġokoli tÃ©ho
Ġglob Ã¡lneho
Ġak vi
ĠÅ¡k ria
ĠbezpeÄį nejÅ¡ie
Ġpoma lÃ©
ĠopozÃŃ cia
Ġpreferen cie
Ġpla sti
ĠurÄį enÃ½m
Ġfanta stickÃ½
Ġnafu kova
il le
ĠsystÃ©m ovÃ©
ĠzÃ¡sob u
ĠfÄ¾a Å¡ti
Ġfo tovol
ĠÄįasÅ¥ ami
Ġzna ÄįnÃº
Ġuvedom ujem
ĠpÃ½ta la
ĠsprevÃ¡dz anÃ©
Ġzip som
Ġdo ktora
lÃ¡ torom
Ġstrav ovacie
Ãº daje
Ġspa dol
Ġano nymi
Ġbyli niek
o de
ra p
Ġru Å¾i
Ġocen il
wel l
s he
u k
Å¡ anÃ½
tu ra
Ġvz dal
Ġpov la
ĠkÃ¡ vi
ĠvÃ½Å¾iv ovÃ©
ĠpetrÅ¾al ke
Ġi pad
Ġzdvoj nÃ¡sob
Ġpo pisu
bi te
Ġci gÃ¡n
ĠpopÃ¡ len
Ġzv rÃ¡t
ĠvÃ½Å¡ kovo
Ġpra hu
Ġkla me
Ġvr stvÃ¡ch
Ġtroch ou
ĠtlaÄįi diel
ĠstrÃ¡ca Å¥
Ġuzatvor enÃ©
Ã «
li fe
no c
na sledu
ĠvÃ½ k
Ġpro stitÃº
Ġorigin Ã¡lnej
Ġkofe ÃŃn
Ġo zdrav
Ġpar tiu
Ġpres nÃ¡
Ġdoprav nÃ¡
ĠÄįerven om
Ġvyro bili
Ġsmooth ie
Ġsled ovala
Ġscho di
Ġp si
ĠprevÃ¡dz kovaÅ¥
Å¡ko la
Ġhumen nÃ©
Ġur l
Ġtor ty
ĠchrÃŃp ke
Ã½ vali
Ġpred nÃº
Ġfinan Äįnou
Ġgaran tujeme
Ġneposky tuje
Ġnespom ÃŃna
li ps
Ġde leg
Ġvod nom
ĠnachÃ¡dza te
ĠprÃŃsluÅ¡ nosÅ¥
Ġkabe lku
ĠtakÃ©mu to
an Å¾e
Ġne sa
Ġjed lu
Ġzave senie
Ġpes niÄįku
ĠsÃºstre Äıuje
Ġneschop nosti
g lu
Ġzo su
Ġba vilo
ĠzaÅ¾i jete
ÃŃ ra
mi ne
Ġvyjadr enÃŃm
Ġzhodno til
ĠpreÅ¾ÃŃva jÃº
Ġskr ini
r ovala
Ġpod nie
ĠkniÅ¾ ke
Ġnepotreb ujem
Ġ196 7
Ġcesnak u
ĠoboznÃ¡ mil
Ġne tvr
Ġnevy sky
Ġve tru
Ġvi denia
Ġpreja vil
ĠvÃ½voj u
Ġkari Ã©ra
Ġpla tov
ĠbÃ¡ seÅĪ
Ġkozme tike
Ġpopula ritu
Ġu lov
Ġpar ce
Ġchlad nom
ĠstretÃ¡ vam
Ġpolie v
Ġneu vÃ¡dza
Ġdovo lil
ĠvychÃ¡dza li
Ġza bÃŃ
ĠponÃºk anÃ½
ras mus
Ġtex tovÃ©
Ġsprac ovaniu
ĠlÃº pe
Ġuzatvor enie
ĠnapÃŃÅ¡e te
ĠnÃ¡ pravy
ĠpoÅ¡ko denÃ½ch
Ġjedine Äįnej
ser vis
Ġsymboli cky
u Å¾ite
Ã¡ nov
Ġmoder nou
Ġzozna my
z ro
Ġs enec
Ġne vÅ¡ÃŃma
Ġmater in
Ġautori ta
t nutia
Ġna ko
Ġcel kovÃ½ch
ĠvÃ½stup ov
Ġkongre gÃ¡
Ġchodi dlÃ¡
Ġcudz ej
o kolo
Ġdl hov
ĠplÃ¡ Å¡Å¥a
ĠpomÃ´ Å¾te
Ġkerami ky
Ġpo int
Ġmie nky
Ġjedine c
Ġcon nec
v ovÃ©ho
Ġ6 50
ĠspomÃŃna jÃº
Ġnasa diÅ¥
ĠnedÃ¡v nom
Ġrozdie lov
Ġpane li
ĠvyuÄį ovanÃŃ
ĠregionÃ¡l ny
ĠÄįepe Ä¾
Ġma sÅ¥
Ġdokto rand
ĠzriaÄıovateÄ¾ skej
va Å¡
Ġvy razil
ĠpomÃ´ ckou
Ġklimati zÃ¡ciu
Ġnijak Ã½
d no
r enÃ©
Ġviac nÃ¡sob
Ġprvo rad
Ġservi snÃ©
posled nÃ©
ĠznÃ¡m ku
Ġsplnomoc n
ĠrozprÃ¡v ku
Ġserve rov
Ġpre hÃ¡ÅĪa
Ġf Ä¾ak
Ġopak ovanÃŃ
vin ie
krÃ¡ sny
Ġz dajÃº
Ġpro zai
Ġefek tov
ĠspomÃŃn anÃ¡
ĠnÃ¡jom nÃ©
Ġpolysty rÃ©
ma ra
Å¡e vi
hla vnÃ©
Ġwe i
ĠÅ¡a f
ĠuÅ¾ÃŃva jte
Ġgrafi ckÃ½ch
ĠtelevÃŃz ny
Ġk ie
ĠnÃ¡hrad nÃ½
ĠbazÃ© nom
Ġstriebor nÃ¡
Ġvet ranie
ĠreÅ¥aze c
Ġbez hotovo
Ġpe ÄįaÅ¥
Ġ0 4
ĠÅ¡pi Äįke
Ġve denÃ¡
ĠvÃ½ stroj
Ġ0 5
ĠnechÃ½ba li
profesi onÃ¡l
te ru
rÃ¡ ti
ka Äįnej
prav da
Ġodde liÅ¥
ĠnezÃ¡ vÃ¤z
Ġdemokra tickej
Ġbari Ã©ry
ĠsÃºÄįia stky
Ġto po
Ġneu robÃŃ
Ġma mina
Ġpacien tovi
ĠskÃºÅ¡a li
Ġak roba
ĠÅ¡iro kom
Ġhru bÃ¡
Ġusporia dania
Ġmik ina
ĠhrÃºb ku
Ġmilosrden stvo
ĠmagazÃŃ nu
ĠbÃ¡ nov
ĠÄ¾a hu
Ġtvar ovanÃ©
ĠnepÃ¡ Äįilo
Ġazy l
Äįi ku
Ġsitu ovanÃ¡
Ġzviera tÃ¡ch
Ġpokr my
ĠkonÅ¡tru kt
prÃŃ spe
Ġspokoj nÃ©
Ġmilo srd
Ġini ciÃ¡
Ġpopula ri
Ġspar tak
Ġv loÅ¾ÃŃme
Ġpo loÅ¾ili
Ġna jaz
tÃŃ du
ff y
Ġdozvie me
Ġa ha
ĠvÃ´ ni
Ġzverej ÅĪovaÅ¥
ĠprincÃŃ pom
Ġzvolen a
Ġkali ÅĪÃ¡k
Ġrozsah om
Ġna nesie
Ġod niesli
ĠkomunikÃ¡ ciÃ¡ch
Ġren ovÃ¡
Ġpalu bov
nÃŃ ckom
rov n
Ġnepova Å¾uje
pro te
Ġsva lovÃ½ch
Ġinternetov Ãº
Ġneh Ã´d
Ġplnohodno tnÃ½
Ġru b
nie c
Ġpozi tÃŃvnej
Ġrakov inou
trÃ© ner
Ġspo rÃ¡
ĠvoÄ¾ nÃº
Ġkre dit
Ġmanipu lÃ¡cii
Ġpale tu
Ġstrieda vo
Ġo nak
Ġdo uÄį
Ġka mien
ĠminÃº Å¥
ĠlekÃ¡ reÅĪ
Ġpres by
Ġorganiz ujeme
ĠsluÅ¾ob nÃ©ho
Ġdar ov
Ġturisti ckÃ¡
Ġbonu sy
Ġza rob
ĠÃºzem nÃ½
Ġrelaxa ÄįnÃ©
Å¾e vna
Ġko Äįne
ĠponÃº kla
Ġci tro
ovanej Å¡ÃŃch
Ġora ve
Ġzamil ujete
t ene
sti ckom
sa dz
ĠpredchÃ¡dza jÃºcim
ĠlyÅ¾ia ch
ĠÅ¡ir Å¡ÃŃ
ĠÅ¾ilin skÃ½
ĠsÄ¾u by
Ġvy sÅ¥ah
Ġroz i
Ġameri ka
ĠprechÃ¡dza l
ĠkomentÃ¡ roch
Ġwat ch
Ġra nu
ĠorganizÃ¡ tora
Ġvojensk Ã¡
ĠnapÃŃs anÃ¡
Ġproblemati kou
Ġvarian tu
ĠmotivÃ¡ cie
ĠÃº stup
Å¡t ina
Ġustanov enÃ½ch
ĠzÃ¡hra dÃ¡ch
Ġbrit skÃ½ch
Ġsob Ã¡Å¡
Ġneu rob
ĠkoÅ¡i ckom
Ġpor celÃ¡
ĠzÃ¡ve rom
ĠsieÅ¥ ou
Ġostrov och
ĠplÃ¡n ovaÅ¥
Ġama zon
o ce
Ġ197 5
ka pa
Ġpred pla
ĠzÃ¡ko nu
Ġregistr ovanÃ½
ĠkopÃŃ rovaÅ¥
Ġme la
Ġbe at
dia ch
ĠrÃ¡ ta
ĠvÃ¡Å¡ ne
Ġsm ia
ĠumoÅ¾ nila
ĠkonzumÃ¡ cii
ĠkrÃ¡de Å¾e
Ġle ona
Ġli ver
sov Ã½mi
ĠpÃ¡r krÃ¡t
Ġotvor te
ĠmÃº ry
Ġpoliti kou
ĠzvÃŃÅ¥a ziÅ¥
ĠpoÄįa siu
musÃŃ te
Ġsa de
Ġudr Å¾ali
Ġzveda vosÅ¥
ĠbÃ¡bi ky
h p
Ġpracov nÃŃkmi
Ġuza tvoriÅ¥
ĠzÃºÄįast ÅĪovaÅ¥
cÃŃ n
ĠfÃ¡ zu
Ġlavi Äįke
c re
zÃ¡ ch
Ġnez ÃºÄįast
ĠinÅ¡ titu
Ġzru Å¡il
Ġbel la
pribli Å¾ne
ĠnachÃ¡dza la
ĠreÅ¾i mom
Ġrealiz ovali
ĠpoÄ¾nohospodÃ¡r ske
Ġchala nov
Ġusklad nenie
ĠparfÃ© m
Ġnaj navÅ¡tev
ĠzÃŃ de
Ġvrcho lu
199 2
9 4
Ġnad vlÃ¡
Ġist an
Ġe pa
ke ra
Ġno som
Ġokoli u
Ġsvetel nÃ½
Ġinteligent nÃ½ch
Ġaspek tov
Ġz s
Ġto rtu
Ġprija tÃŃm
Ġskombin ovaÅ¥
z nych
sti lo
ĠÃº tek
Ġfotogra fa
Ġchla pa
Ġcigare ty
vÃ½sled ky
Ġsta cionÃ¡
Ġpozi tÃŃvna
Ġvyrovn anÃ©
ĠzaslÃºÅ¾ ene
Ġu tvr
Ġdob Å¡in
Ġkr vin
Ġekologi ckej
Ġnajkrat Å¡om
ĠreliÃ© f
Ġw ho
Ġkuchyn skÃ½m
ĠdizajnÃ© rov
Ġpotru bie
ĠplÃ¡va jÃºce
Ġalkoho lom
Ġkura cie
Ġne berie
Ġmiest nu
Ġsch ne
Ġobo je
ÄįÃŃt ania
ĠÃºprim nÃ½
Ġporad cov
Ġci gÃ¡
Ġmedi Ã¡lne
Ġzasia hol
Ġmonu ment
Å Ħ
Ġku bÃŃn
Ġsu cha
Ġhistori k
Ġesen ciÃ¡lnych
ĠnajÃºspeÅ¡ nejÅ¡ÃŃch
di va
Ġpobo Äįke
Ġnevyhnu tnou
ĠslÃ¡vnost nom
ĠvÃ½Å¾iv ovÃ½
ĠinfraÅ¡truktÃº ru
ĠchÃ´ dzi
Å¡ nou
le rov
Ġpre dal
zÃ¡ ciami
Ġcen ovÃ½ch
Ġplat nÃ½m
ĠnebezpeÄį enstva
ĠsÃ©ri ÃŃ
ĠznaÄį kovÃ©
fre e
mi kro
Ġsi vÃ¡
Ġtra fil
osob ne
Ġteles nÃ©ho
Ġmi siu
Ġla ky
Ġmaj o
Ġdospe lÃ¡
Ġkape lou
Ġrealiz ujÃº
vÃ¤Äį Å¡inou
Ġpodot knÃºÅ¥
Ġu lti
Ġvy die
Ġja ko
Ġla st
Ġbru sel
ĠschvÃ¡ lil
z ob
Ã¡ na
Ġpi lu
Ġx box
ĠkopÃŃ rovanie
Ġdoh Ã´d
Ġrumun sku
Ġnepo zor
ĠnÃ¡dej ou
gi ou
Ġelektroni ckÃ½m
Ġzasta ra
Ġrecen ziÃŃ
Ġzriaden Ã¡
Ġe f
tÃ¡ te
Ġbar to
ĠtrenÄįian skeho
ĠpÅķ s
Ġh rÃŃ
ÅĪa li
Ġjedno tnÃ½
rg ia
Ġpi x
Ġvybud ovanÃ½
ĠkasÃŃ no
Ġhospi tali
sa chari
Ġprete k
Ġochran nÃ¡
Ġhan dri
Ġpremi Ã©re
Ġstabili ta
rÃ¡ Å¾aÅ¥
rÃ¡ torom
ri us
die Å¥a
Ġkob y
Ãº fa
Ġbez moc
Ġhistori ckÃ½m
ĠanalÃ½ z
Ġk roni
Ġskon tak
Ġu Å¡etr
stav ba
Ġzba dal
Ġjubi le
Ġp so
ĠÄįlen ka
Ġoh ÅĪo
Ġzbra ÅĪami
Ġdosiahnu tÃŃ
Ġe in
Ġbre xi
ĠtrÃ¡p ne
ĠÅ¡te tec
Ġkvan tita
Ġtrvan livosÅ¥
Ġkri k
ĠvÃ½znam nej
Ġopo rou
ĠuÄ¾ah ÄįujÃº
vÅ¡eobec ne
ĠnepredvÃŃ da
k rv
Ġsa tan
Ġob ie
Ġi la
Ġe mailov
Ġinterak tÃŃvne
Ġkrabi ce
Ġod ch
Ġka rÃ¡
kon feren
Ġba vili
ga lov
Ġki t
Ġpredstavi teÄ¾om
ĠdochÃ¡dza Å¥
Ġkape le
Ġjad rovej
Ġob ry
Ġnevy Å¡lo
Ġpora zil
Ġdra hÃ¡
Ġuspokoj ÃŃ
mu nd
se s
Ġdi fÃº
Ġrov nosÅ¥
ĠumoÅ¾ nilo
ĠlieÄįi vÃ¡
Ġvyslov iÅ¥
ĠkrÃ¡tke ho
Ġhroma dnej
Ġv chodom
ĠÅ¡ mÃ½
ĠmoÅ¾ nom
Ġnena pl
Ġzdob ia
Ġvy pro
Ġod u
Ġre port
Ġdi o
ĠzaÄįÃŃna li
ĠprevÃ¡dz kach
Ġs nd
ĠÃº ry
Ġre pa
Ġba u
Ġ: /
zn ova
po pri
Ġod sek
gra d
Ġumie ra
ĠvÃ½Å¥a hom
ĠprÃŃhovo re
r ovanÃ¡
Ġso chÃ¡r
stvÃ¡ m
Ġpremen il
Ġjesen nej
Ġdras lÃŃk
Ġslobo dnÃ©ho
ĠoÄįi stiÅ¥
tiku m
Ġemi g
Ġmanipu lovaÅ¥
Ġpokry Å¥
Ġcharakte rom
t roj
Å¾ p
Ġnaj hlb
Ġmali Äįka
Ġrecep tu
ĠpridÃ¡ te
anal y
Ġpo chy
Ġma slom
Ġty Äįe
Ġon d
Ġuvedom ÃŃ
Ġzane prÃ¡zd
ĠjuhovÃ½chod nej
ĠprÃŃ sad
Ġslov u
ĠktorÃ½ koÄ¾vek
ĠprÃŃrod nom
Ġpodozri vÃ©
Ġprokura tÃºra
ĠÅ¾l tÃ½
Ġvystav enÃ¡
ĠtermÃŃ nov
Ġfinanc ovaÅ¥
Ġjapon sko
ne tu
Ġli stine
Ġnebo daj
Ġpi xe
Ġbavl nenÃ©
ĠobÄ¾Ãº bila
ĠnÃ¡ kladoch
Ġobslu hy
ĠzastupiteÄ¾ stve
Ġple men
Ġvystup ujÃº
ĠhrÃºb kou
Ġnitrian skeho
ĠmÃ©dia mi
g la
Ġpred pÃŃsanÃ©
Ġka pust
bet h
Ġne k
Ġsme lo
Ġpria nie
Ġver b
Ġposta rali
ĠbezpeÄįnost nÃ½m
ĠvyuÅ¾ÃŃ vanÃ½
Ġ194 2
Ġodporu Äįil
Ġpribud la
ĠkalendÃ¡r nom
ĠdizajnÃ© r
Ġpro ject
Ġpovie dka
Ġsuse dnÃ½ch
Ġhrie chov
Ġliptov skej
ĠzÃ¡sah ov
ĠdisciplÃŃna ch
Ġk ova
ve rÃŃme
Ġpod anÃ©
Ġde dÃŃn
dÃ¡ te
Ġspoj enÃ©ho
Ġotvor enÃ½m
ĠÄ¾a dovej
Ġjedine Äįnou
Ġposil ÅĪujÃº
ĠraÅĪaj kÃ¡ch
Ġpri stane
Ġstre lec
ĠstÃ¡ nok
Ġpi o
Ġpi je
Ġden nom
Ġprote ÃŃ
ĠtextÃŃ lie
Ġchru pa
Ġsve ter
Ġru stik
ĠnapÃ¤ tÃŃm
ĠpeÅĪaÅ¾ nÃ©
raÄį nom
Ġbri lan
Ġautoma tickÃ©ho
Ġ12 8
Ġhistori ckÃº
Ġuspo rad
ĠpÃŃsom nÃ½
Ġnesta Äįilo
ĠkancelÃ¡r skych
Ġneprin ie
Ġbi och
ĠzahÅķÅĪa Å¥
Ġzdo la
Ġjaku ba
Ġob Å¾a
Ġso p
Ġta u
ĠstÃ¡ lej
Ġmys lite
det skÃ©
Å¡ Ã¡k
sko ch
ĠmanÅ¾e lovi
Ġneve sty
Ġposudz ovania
e vid
ok res
Ġim pozan
ĠzÃ¡vÃ¤z nÃ½ch
Ġpetr Å¾
o nal
Ġnorm Ã¡lna
ĠpoloÅ¾ enÃ©
Ġposud ku
hlav nÃ¡
ĠrozliÅ¡ ovaÅ¥
ĠÃºte ku
Ġrecep cii
ĠmaÄıar skÃ½ch
ĠuÅ¾itoÄį nÃ¡
Ġanto na
ĠÃº myslom
Ġkre sla
Ġpet rov
Ġdospe lÃ©
Ġliptov skÃ©ho
Ġzlia tiny
ĠzÃ¡ mor
Ä¾ah Ã¡
Ġplo dÃŃn
ĠtelefÃ³n nom
ÅĪ ovÃ½ch
Ġco o
Ġneme cky
ĠprednÃ¡ Å¡
zdra vo
ĠnakrÃ¡ jame
t w
Ġpod iv
Ġnepre kÃ¡Å¾a
Ġvar ov
Ġpocho du
Ġnezabud li
Ġoslov ÃŃ
ĠzÃºfa lo
Ġstaveb nÃ¡
Ġpribli Å¾
ĠcentrÃ¡l na
ĠÅ¾iarov ka
Ġbezprostre dnej
po ze
Ġako r
ĠplÃ¡ tky
Ġinfek cia
Ġreme siel
sta vy
ver nÃ©
Ġener gy
Ġprija tÃ¡
Ġcirke vnÃ©
Ġdo skou
ri m
Ġre form
Ġhor skÃ½
ĠzlepÅ¡ ovanie
ĠÅ¡tud uje
ĠnaÅ¡tart ovaÅ¥
Ġvi sa
Ġindividu Ã¡lna
Ġzom reli
Ġ198 2
ĠÅ¾idov skej
Ġdou ble
lie t
Ġstra chom
ĠÅ¡k r
ĠsÃºbo rom
ĠprihlÃ¡ sili
ĠdodrÅ¾ia vania
Ġimplemen tÃ¡cie
ĠenzÃ½m y
ĠinzerÃ¡ ty
Ġde cent
Ġau tu
Ġstrom ami
Ġindividu Ã¡lnu
Ġpo Äı
Ġpri sa
Ġzi rk
Ġzvo lÃŃ
Ġcom p
ĠgenerÃ¡ la
Ġal lian
ĠdievÄįa Å¥a
ĠabsolÃº tnu
ologi ckÃ©ho
Ġtane Äįnej
Ġparlamen tnÃ½ch
pov iem
Ġnepri rodz
ĠinÅ¡pir ovanÃ©
ĠnoÅ¾ nice
Ġpolyure tÃ¡
Ġpre vie
ĠpoÅ¾ad ovanÃ©ho
Ġstanovi sku
ĠoÅ¾i venie
ĠÅ¡ka tu
Ġtrieda ch
r r
Å¡ÃŃ te
Ġli stami
Ġkva pka
Ġ197 9
Ġtvori vosÅ¥
ĠmenÅ¡ÃŃ n
Å¡tu den
ĠÅ¡kv Åķn
li ci
ĠÅ¾ia ru
Ġspolu jazd
Ġprebe hol
manÅ¾e l
nie koÄ¾ko
Ġrozhod cu
Ġkladie me
Ġodbera teÄ¾ov
Ġpri danie
Ġneza slÃº
ĠÄįier nymi
ĠskÃºÅ¡ kou
Ġsmartf Ã³ny
Ġneuro bil
ĠliterÃ¡r nych
Ġsd kÃº
ĠmuÅ¾ skÃ©
Ġuvedom ujeme
ĠzÃ¡pis nice
ĠzlÃº ÄįenÃŃ
Ġtechni ckÃ½mi
Ġzmie Å¡ame
Ġuplat ÅĪovanie
ĠpÃº zdro
ĠmaÄıar skÃ½
Ġambulan cie
sk ar
pu l
ĠnoÅ¾ om
Ġfyzi ckÃ½
Ġaf rodi
Ġdopolud nia
pi ÃŃ
ĠhlÃ¡ sia
ĠviditeÄ¾ nÃ¡
di m
pla n
ĠnÃ¡zor mi
Ġuvedom ovaÅ¥
ĠkabÃŃ ny
Ġregi Ã³ny
ĠpoÅ¡ko denÃŃ
ĠnedostatoÄį ne
Ġde rivÃ¡
Ġhi ty
Ġ194 0
Ġzaplat enÃ©
Ġsklam anÃ½
Ġdebu t
Ġpre pra
Ġpa Å¾e
Ġpotvr denÃ¡
Ġnepri Å¡li
Ġzapla tenej
Ġdopa dy
Å¾e me
Ġnepre hliadnu
ĠÃºÅ¾i tkovÃ¡
ÅĪ ovacie
prÃŃ ve
ĠvytvÃ¡ra me
Ġzapo ÄįÃŃta
Ġtalen tov
Ġsamozrej mÃ©
Ġcharakteristi ka
Ġno tifikÃ¡
Ã¡va m
ĠÄ¾ah kej
Ġjem nÃ½mi
Ġsvia tosÅ¥
ĠzvÃ½Å¡ enÃ½m
ĠnÃ³r sku
ĠÃŃr sku
Ġkontinu Ã¡lne
ĠnÃ¡stra hy
ĠpÃ´dor y
ĠÄįÃŃn skych
ĠzÃ¡sah om
Ġrezon an
Ġcest ovali
Ġnepriazni vÃ©
Ġoutlo ok
Ġsku tok
Ġpresta lo
ĠÅ¡paniel skej
ĠprÃŃda vnÃ©
m ci
Ġvy nov
Ġzahrani ÄįnÃ½mi
ĠÅ¡kol skÃ¡
Ġvytvor enÃ½ch
Ġvykon ania
Ġnespokoj nosÅ¥
Ġod znak
Ġde gene
Ġni Äįi
ha jte
Ġzelen inou
ĠmyÅ¡lie nke
ĠruÅ¾ ovÃ½
z vÃ½
Ġu Å¡ko
Ġhra dÃŃ
Ġhor ÄįÃŃka
Ġuvedom ujÃº
Ġtalian skych
Ġenerge tiky
ĠprÃ¡zd na
Ġoblo hy
Ġwo od
ujÃºce mu
Ġkuchy nskej
mbu r
Ġzabud nite
Ġoplo d
Ġle skom
ĠvozidlÃ¡ ch
ĠgalÃ©ri u
d kach
Ġch rome
cie nt
dob a
Ġkri ticky
ĠprÃŃsluÅ¡ nÃŃk
Ġvyvinu la
pÃ¡n ske
ĠhÃº Å¾evna
l ovar
p anÃŃm
Ġu nika
Ġte hly
au gu
ĠpreÅ¡ tud
ĠukÃ¡Å¾e m
Ġec b
Ġpesti cÃŃ
Ġpou kÃ¡Å¾ky
Ġnap u
Ġvi sia
hÄ¾a dov
Ġria denÃ©
stra na
Ġzas paÅ¥
ĠÃºrad nej
Ġsadz bou
ĠdÃ´stoj nosÅ¥
Ġdo lÃ¡
Ġso lÃ¡rne
ĠhÃ¡ j
Ġuzatvor enej
ĠmotivÃ¡ ciou
Ġfa tra
Ġry tier
ĠÃºsta mi
Ġval nÃ©
ĠsnÃŃm ka
Ġvyvinu tÃ¡
Ġinova tÃŃvnych
ĠhlÃº pe
Ġpo pie
Ġdo kÃ¡zanÃ©
Ġstred nÃ½
ĠsÃºÅ¥aÅ¾ ou
Ġ198 3
Ġple menÃ¡
Ġchla pov
Ġdiagnosti ku
Ġpo pod
ĠÄįer stvom
Ġteplo u
ĠspevÃ¡ ka
Ġsmo lu
Ġro dia
ĠÅ¾i hÄ¾a
Ġneu skutoÄį
bie ly
Ġar Ã³mu
Ġvzor ca
Ġokre snÃ©
ĠkoalÃŃ cia
Ġnave ky
Ġh lie
Ġba vor
Ġmar s
ĠpokraÄį ovania
Ġfareb nosÅ¥
ĠÄįasov ej
Ġhrub ej
Ġa xi
Å¾ eny
ĠnÃ¡ hÄ¾ad
ĠspoloÄį nostiach
Ġ9 4
Ġbar y
Ġofi ciÃ¡lnym
ĠslÃ¡vnost nÃ©ho
Ġo rtu
Ġvyh nite
Ġrozme re
Ġalbu my
ĠvyhÄ¾adÃ¡va Äįe
ĠprÃŃkaz u
maj ster
Ġorav skej
Ġlanov ky
Ġdefi cit
Ġmf k
h lej
Ġneve rÃŃ
ĠmoÄįov Ã½ch
ĠmÃ¡ riu
Ġra sy
Ġos nov
Ġstu denÃ¡
ĠslÃ¡v nej
Ġoboha tiÅ¥
ĠzvÃ¤z ku
Ġh Åķ
Ġch ia
Ġpu ber
ĠbÃ½va la
ĠÅ¥aÅ¾ko stiach
Ġprebieha lo
Ġroz prac
Ġra zy
Ġcest ujÃº
Ġon dre
Ġvy sp
mo d
ĠÅ¾ivo tne
ĠproblÃ© me
Ġtova ry
ĠsÃºÄįa stÃŃ
ĠvÃ½ber ovÃ©
Ġly Å¾
ĠslovÃ¡ kom
ĠdÃ´chod kovÃ©
Ġmig rÃ¡cie
strie Ä¾a
Ġpri hovÃ¡
za bezpeÄį
du j
tak Ã½
Ġvytvor enÃŃm
Ġobmedz ovaÅ¥
Ġukaz ovateÄ¾ov
ĠÅ¡tandar di
Ġeste tickÃ©
Ġusmia la
Ġkamp anÃŃ
Ġto bo
ÅĪ ovanÃ¡
Ġple snÃŃ
Ġzlep Å¡ila
Ġslad kÃ½
ĠzÃ¡vere ÄįnÃ½
ĠspevÃ¡ Äįky
Ġpono Å¾
Ġelektrom o
Ġbry n
Ġla vice
ĠÃºpl nou
ĠorganizÃ¡ ciÃ¡m
Ġzmie nky
Ġrealiz ujeme
Ġturna je
ĠÅ¡piÄį kovÃ½
ĠzÃ¡ ruÄį
ĠznÃŃ Å¾ili
Ġpod pisov
Ġsvetov Ã½m
ĠsvÃ¤ toplu
ra g
Ġch Ã©mi
Ġpa sta
Ġvia Å¾u
Ġspotre bou
Ġsuch Ã©ho
ĠneÃº Äįin
ĠreÅ¡pekt uje
Ġospravedl ÅĪujem
Ġexperiment ovaÅ¥
ĠÅ¡tiav nici
Ġtvrd Ã©ho
Ġvie Äįka
Ġpos me
ĠÃºzem nej
Ġnud nÃ©
ĠnapÃŃ Å¡
ĠÄ¾a vÃ¡
Ġzasa da
ĠporuÅ¡ enÃŃm
Ġutr pel
Ġkonzerva t
Ġv kladov
ky ÅĪou
Ġpred loÅ¾il
ĠÅ¡ie stimi
ĠkÅĪa zom
Ġpreva hu
ĠÃºloh Ã¡ch
Ġposudz ovanÃŃ
ĠkalÃ³ rie
9 3
Ġm Å¡k
ĠÅ¾ lia
on Ã³
Ġvar ÃŃ
hou se
Ġpru hu
Ġna sved
Ġpre biehal
Ġko ra
Ġzabezpe Äįila
Ġtma vej
ĠprehÄ¾ad nÃ©
Ġvyd anÃ½ch
ch rÃ¡
ĠfÃ¡ zach
Ġrelax Ã¡ciu
Ġplav by
ĠdÃ© mo
lÃ¡ nu
dne y
Ġzre teÄ¾om
Ġjednozna ÄįnÃ©
Ġperi fÃ©
Ġo ÄįnÃ½
Ġskia lp
Ġvy la
Ġbo sch
Ġvi la
Ġvi zÃ¡
Ġprin ca
Ġpovo j
cio ni
Ġzho de
Ġleg ali
ĠhypotÃ© ku
Ġkucia ka
ĠÅ¥aÅ¾ko sÅ¥ami
Ġpoh ovo
Ġdol nÃ©ho
Ġdiscip lÃŃn
Ġpoprav de
in fo
lia s
ĠnachÃ¡dza jÃºce
Ġmnoh om
Ġjedin ci
Ġvynika jÃºcej
ĠÄįÃŃsla ch
Ġpre kÃ¡
di vÃ¡
bie la
Ġzist ia
Ġhroz ia
Ġhokej isti
Ġkle sol
Ġ197 4
Ġfru strÃ¡
ĠzÃ¡ to
Ġsto pa
ĠvÄı aky
Ġposkyt ovanÃŃm
via ce
vÃ¡dz anie
ĠchÃ½ba jÃºce
ĠkultÃºr nu
sk ru
ĠpÃ´sob enÃŃ
ĠpodnikateÄ¾ skÃ½
Ġnosi teÄ¾om
Ġnet work
ĠzblÃŃ zka
Ġsk le
gu a
Ġzm Åķtvych
Ġfung oval
Ġza stÃ¡vke
Ġe shopu
Ġc ur
Ġg il
Ġpe strÃ¡
ruÅ¾ enie
Ġdohod nutÃ½
Ġmesa ÄįnÃ©ho
Ġoptim Ã¡lnej
Ġtepel nÃ©ho
Ġorganiza ÄįnÃ½ch
blie t
Ġodra diÅ¥
Ġvy pust
ĠÃºrad nÃŃkov
Ġdepre sia
ĠprÃ¡ cami
ĠÅ¡ÃŃ rkou
Ġpovrch ovÃ½ch
ĠzÃ¡ vra
ĠznÃ¡ mou
ĠhrÃºb ke
Ġte Äįie
Ġen gine
ĠÅ¡tvr te
Ġvra vel
Ġposte lÃŃ
Ġ194 1
ĠokamÅ¾i tÃº
Ġvyboj oval
Ġdocie liÅ¥
t ent
dÃ¡ rneho
ĠzÄ¾a vami
Ġtabu liek
ĠmÃ¤k kÃ©ho
Ġprekrv enie
Ġs no
Ġod klad
be k
nÃŃkov ej
Ġseda Äįka
Ġkapl nke
ĠpredvÃŃ da
Ġse at
ĠplÃ¡ Å¾ÃŃ
Ġuvi del
ĠrevolÃº cii
Ġcukrov ky
Ġdo sti
ĠÄįlen ky
Ġot ria
Ġdoty ku
Ġregene ruje
r ova
er ne
Ġspo rÃ¡k
ĠvyrÃ¡ba li
Ġuzne senÃŃm
Ġstrikt ne
Ġpo stÃºpiÅ¥
Ġdi vu
ĠvÃŃ nom
Ġkrea tÃŃvny
ĠprÃ¡vom oc
ĠposÃ¡ dka
Ġni kola
ĠpokÃº Å¡al
Ġscho dov
ĠpredÄºÅ¾ enÃŃ
Ġmagne tickÃ©
rÃ¡ba Å¥
Ġf ini
Ġ197 3
ĠzboÅ¾ ÅĪujem
Ġsk Ã³r
Ġpoko r
Ġnesmie te
ĠzÃ¡bra d
ĠprÃŃsluÅ¡ nÃŃkom
ĠjuÅ¾ nÃ¡
Ġospravedl niÅ¥
ten om
Ġsil nÃ½mi
Ġpubli kovanÃ©
Ġdlhodob Ã½ch
re y
Ġpre tia
raz y
Ġstre se
Ġsobo te
Ġpartner stvo
Ġpotla ÄįiÅ¥
Ġnapoj enie
Ġnazna Äįil
Ġmo ste
Ġpria ma
Ġpone ch
rie nd
Ġvlast nÃŃci
ĠprijÃŃm ania
Ġhemo roi
ve re
Å¾ÃŃ te
Ġreak ciou
Ġuzav rie
Ġapli kujte
Ġchla du
Ġkonferen ciÃŃ
Ġskra tka
Ġs tory
Ġdo Å¡li
Ġpe Äįa
Ġfo nde
Ġnena sÃ½
kor Äįu
Ġdoj Äį
ĠzloÅ¾i tÃ½
Ġbun du
Ġjazd nÃ©
Ġstud ne
p ova
ĠÅ¡ m
Ġde vÃ¤tnÃ¡
my Å¡
Ġj im
Ġspolu zakla
Ġjem nosÅ¥
ĠtelevÃŃzne ho
Ġverej no
ĠsprÃŃstup niÅ¥
ma rke
vÃŃ Å¥az
Ġpolo hou
Ġpoklad nice
Ġukry tÃ©
Ġi roni
Ġdob ud
Ġadministra tÃŃvnych
ĠchorvÃ¡t sko
Ġplati teÄ¾
ĠuterÃ¡ ky
k ÅĪa
Ġvy ÄįÃŃtaÅ¥
Ġuzavre tÃŃ
Ġode vu
ĠalÅ¾ beta
ĠneÅ¾e la
su ke
Ġmater skÃ©ho
Ġriadia ci
Ġpodprsen ky
p Ã¡ch
Ġfunk ÄįnÃ¡
ĠbÃ½va lÃŃ
Ġviano ÄįnÃº
Ġkomplex nej
Ġvyba vÃŃ
pÃŃ naÅ¥
ĠlÃŃ by
Ġ0 3
Ġzasne Å¾
ma lÃ©
kom bin
Ġspolu ob
ĠpoÄ¾ skÃ½
ĠvÃ¤z ÅĪov
ĠpodloÅ¾ ku
ĠsÃº lad
ĠzÃ¡ kladoch
ĠzaujÃŃma vejÅ¡ie
Ġkole sa
vajÃº cu
Ġsti hnÃºÅ¥
Ġben zÃŃn
zÃ¡klad nÃ¡
Ġstabil nÃ¡
Ġhlo h
ĠÄ¾ut ovaÅ¥
Ġst enou
ĠvÃ½ plne
on line
Ġry Å¾e
Ġ11 5
ĠpetrÅ¾al ka
b ÃŃm
ve deli
Ġzla tÃ©ho
Ġsklad ovaÅ¥
Ġlete ckÃ©
ĠrakÃº skom
Ġrobo tu
Ġpreno snÃ©
ĠprichÃ¡dza Å¥
Ġz vÃ¡dza
Ġpre stÃ¡v
bo Å¾e
Ġod rez
Ġby toch
Ġta bliet
ĠkÃº renia
ĠÄįe la
Ġefek tÃŃvnu
Ġumiestn enÃŃm
Ġobjav ovanie
Ġbab ka
1 50
na po
ĠorganizÃ¡ ciÃ¡ch
Ġzvo lenÃ©
Ġvych la
Ġtroji ca
Ġwiki pÃ©
ĠskutoÄį nou
Ġneo cho
Ġto ma
Ġvy me
pe te
die v
lan du
Ġha bs
ĠloÅ¾i skÃ¡
Ġtoyo ta
ĠveÄ¾ kÃŃ
Ġpe ti
ĠvÃ½rob nÃ½
ĠobrÃ¡z kom
ĠzÃ¡chran nÃ©ho
Ġhumani tÃ¡r
ia omi
ĠpÃ¡ sa
Ġti chÃ¡
Ġblo ck
ĠsignÃ¡ lom
Ġdiabe tes
Ġpara ly
ĠvajÃŃ Äįko
Ġakci ovÃ©
ĠzadÃ¡ te
Ġu ho
Ġstre Å¡nÃ©
ĠkÃº sku
Ġproce soch
Ġarchite kta
Ġslad kÃ½ch
finan c
Ġgabrie l
Ġkonkur ovaÅ¥
ĠbatoÅ¾ inu
Ġbo xu
Ã³ my
Ġzve st
Ġkone ÄįnÃ¡
ĠÅ¡e l
Ġukaz ovaÅ¥
Ġrozvo jom
Ġopu stÃŃ
Ġencyklo pÃ©
Ġpra ve
via zaÅ¥
ĠÄįin om
Ġca sh
Ġle kcie
ĠpÃ¡ sov
Ġkontrover z
Ġe rg
ĠprÃ¡ Äįky
mie k
Ġobec nej
Ġtitul ky
Ġfla k
Ġparti cip
Ġskrin ka
materi Ã¡l
ĠbÃ½va lÃ½m
ĠtrÃ©ning ovÃ©
Ġzme sÃŃ
Ġpodpredse du
q l
Ġa ga
Ġnie sla
Ġposud zuje
Ġbrit skÃ¡
Ġhrn ca
ĠvyÅ¾i v
Ġne menej
Ġroz ru
ĠÂ ¤
lovi Äį
Ġwa y
ĠÅ¡alÃ¡ tov
Ġpreru Å¡iÅ¥
f ali
s ns
va t
Ġh vez
Ġisto tne
ĠknÃŃhku pec
ĠpomÃ¡ha me
Ġrozvoj ovÃ½ch
Ġsk in
Ġdopo ru
Ġoli gar
ĠfantÃ¡ zii
Ġcintor ÃŃna
Ġpreferen ciÃŃ
kapa ci
a ma
Ġch rob
ma Äıar
Ġpra sa
Ġrov iny
ĠsprÃ¡vne mu
ĠvÃŃken dov
ĠpreruÅ¡ enia
Ġerek ciu
sti te
Ġ19 78
ĠÅ¾ivot nÃ¡
ĠvoÄ¾ nÃ¡
Ġobo re
ĠÅ¡ta f
Ġzach ovania
Ġzvu kovÃ½
Ġbato hu
ĠlÃ¡ka dlom
ĠkriÅ¾ova tky
nÃŃ Äįek
si ta
Ġjedno smer
Ġpodne tu
Ġto kov
Ġko lom
ĠÃº sud
du k
Ġda vu
Ġmetropo le
Ġpo nÃŃ
Ġho ru
ria diteÄ¾
Ġdi kta
tÃ© ra
ĠÅ¡k rup
ĠrebrÃŃ Äįek
Ġpove sti
ĠzÃ¡kon nÃ©ho
Ġraz an
Ġfyzi ckÃ½m
ĠmÃ¤ som
Ġkomi siÃŃ
Ġtera piu
ĠvÃ½sta vÃ¡ch
ĠrozÅ¡i rovanie
ĠÃºtva ry
ĠnÃ¡hrdel nÃŃk
g ou
ci Å¥
Ġmo stov
Ġfestiva lov
Ġzran enÃ½ch
ĠnapÄºÅĪa Å¥
ĠÅ¡estnÃ¡ sÅ¥
ĠÃº bytok
Ġre ce
ĠuvoÄ¾ ÅĪujÃº
ĠadaptÃ© r
ĠodsÃº hla
ĠvyvÃ¡Å¾ enÃ©
ĠpoÅ¾e h
Ġmain stre
Ġume lÃ©ho
ĠhlÃ¡ senie
Ġseni ca
Ġvodo tes
Ġoxi d
Ġhit ler
ĠvyÄįÃŃ s
m nÃ©
Ġla min
ĠprÃŃpad nÃº
ĠprÃŃchu Å¥
Ġste ph
ovi Äį
Ġposu nuli
ĠÄįaso pisoch
ĠÅ¡ Ã¡
Ġle ve
Ġpi t
ĠvzÃ¡jom nÃ©ho
Ġcibu Ä¾u
ĠsÃº m
Ġex pon
ĠspÃ´sob enÃ½
Ġgu liÄįky
Ġperfekt nÃº
moder nÃ©
ĠÄįÃŃn ska
Ġnepred stavi
Ġmi ke
Ġplo chÃ¡ch
Ġzviera tami
c ard
cov om
ĠdatabÃ¡ zu
Ġrekrea ÄįnÃ½ch
ĠnapomÃ¡ha jÃº
Ġhypote kÃ¡
ĠodlÃŃ Å¡iÅ¥
Ġje zu
Ġmlie ku
Ġtabu Ä¾u
Ġkonkur zu
Ġhro bu
ĠstÃº panie
ĠjedÃ¡lni Äįek
Ġflor ba
f ru
ch or
Ġk b
Ġmali n
lÃ¡r na
Ġzverej nili
Ġkonkur z
ĠudalosÅ¥ ami
ch li
Ġo x
Ġvy danÃŃm
Ġnad priemer
Ġdra matickÃ©
Ġcuk rÃŃ
Ġspravodaj stvo
ni ckÃº
Ġcen nÃŃk
ĠmalÃ© mu
Ġpremie ta
Ġsfarb enie
Ġv ravÃŃm
ri ckÃ©ho
tÃ¡ t
Ġklasi ku
Ġpredpo kladov
Ġuniverzi tu
Ġpravidel nÃ©ho
Ġsan d
ĠkuchÃ¡ r
Ġuspoko ji
Ġpro sto
Ġle e
Ġcho dÃŃme
Ġspoj ÃŃ
ĠÄ¾a vÃº
ĠzruÅ¡ enÃ©
Ġtri k
ĠobrÃ¡z kami
Ġhudob nÃŃk
Ġna niesÅ¥
Ġkon d
stro ji
Ġfung ovanÃŃ
Ġmili Ã³nmi
ĠkÄ¾ÃºÄįov Ã½
Ġmo sty
Ġse par
Ġneho da
ĠznÃŃ Å¾ila
Ġpoj mov
ĠdÃ´stoj nosti
Ġoptimali zÃ¡cia
nÃ¡ sledne
Ġklu boch
di men
Ġstaveb nÃ½m
Ġmodlit bou
n enosÅ¥
Ġo chu
Ġfran cÃº
ĠvyrÃ¡ Å¾ky
Ġrozo znÃ¡
Ġoptimali zÃ¡ciu
Ġsitu ovanÃ©
Ġpra je
Ġdokumen tom
Ġ198 1
Ġoboha tenÃ½
Ġne jeden
mi ou
Ġvec nÃ©
Ġvybud ovanÃ¡
Ġflexibil nÃ©
li ka
Ġu hÃ¡
Ġi x
tu jÃºce
Ġ10 8
Ġrealiz ovanÃ¡
Ġfranti Å¡
Ġposto ja
c ci
in ova
Ġmen ovanÃ½
Ġpresved Äįte
ĠkrÃ¡Ä¾ov skÃ½
Ġhrd lo
Ġude lenÃ©
Ġkop ce
Ġpozoru hodnÃ©
Ġrodin nÃ½m
Ġfutba li
Ġkres liÅ¥
Ġate i
ĠprÃŃchu Å¥ou
ĠrÃ¡ mom
Ġdia b
Ġmartin om
ĠnesprÃ¡v ny
p kov
Ġma rie
Ġe vent
Ġkone Äįnej
Ġpohyb ovÃ©
Ġf inali
Ġre fe
sp y
Ġx vi
Ġvyh ove
Ġkosto lov
Ġchlad nÃ½ch
Ġobdiv ujem
Ġe tike
Ġten kÃ½
ĠpouÅ¾i teÄ¾nÃ½
ĠzaobchÃ¡dz anie
Ġposlanky ÅĪa
Ġpo niÅ¾
Ġre ta
Ġpou ÄįiÅ¥
Ġdu k
Ġstar nutiu
Ġsvetov ou
Ġvonkaj Å¡iu
Ġpodpor ovanÃ©
Ġvlh kÃ©
Äį anÃŃ
za ÄįnÃ¡
Ġslu ch
Ġprebieha li
ĠvÃ½skum nÃ©
Ġohroz enie
Ġo lov
Ġpod kladu
Ġdostane Å¡
Ġpodni kom
Ġsenzor y
ĠarÃ© ne
Ġvy luÄįuje
Ġkom ore
Ġx l
ĠvyhÄ¾adÃ¡ vanÃŃ
ĠÄįÃŃsla mi
Ġcharakteristi ckÃ¡
Ġoci tla
ĠdistribÃº cia
ĠodhlÃ¡ siÅ¥
tÃ¡ Å¾
Ġosem nÃ¡sÅ¥
Ġzriaden Ã©
ĠvyvÃŃja jÃº
Ġreferen dum
ameri ckÃ½
Ġneby tovÃ½ch
Ġstereo typ
Ġruko pis
se dem
Ġpredaj covia
Ġstia hol
ĠnÃ¡dob a
Ġmechaniz mov
Ġna ba
Ġcen ovÃ©
ĠÅ¡k an
Ġpie skom
Ġumiestn enÃ½ch
ĠpÃŃÅ¡e te
ĠrozvÃŃja jÃº
ĠspÃ¤ tnÃ©
Ġkuf ra
Ġkolen o
li me
Ġob da
Ġc ard
Ġpred plat
ĠpoÄ¾ skÃ½ch
Ġem bry
ĠÅ¡ikov ne
ĠreprezentÃ¡ cia
Ġma h
Ġsp y
ĠskÃº sila
Ġzv l
Ġgra mÃ¡
Ġfareb nom
Ġnapl nenÃ½
Ġu bezpe
Ġst n
Ã³ rne
rie c
Ġfo tok
Ġcom pa
Ġhoj ne
Ġza chovÃ¡vaÅ¥
men tali
tÃŃ ny
ĠotÃ¡z kam
Ġrozum ne
ĠfolklÃ³ ru
ali ta
Ġosta tnÃ½
Ġnavrh ujeme
ĠÃºÄįtov nÃŃctve
cio nalisti
Ġhoj enie
Ġvyna loÅ¾enÃ©
Ġnezmen ilo
Ġneodmysli teÄ¾ne
n ena
ĠspÃ´sob enÃ½ch
Ġorgani ckÃ½ch
Ġpodmie nenÃ©
Ġkontro lnÃ©
Ġope re
Ġdol nÃ¡
Ġzasla nÃ©
ĠkompozÃŃ cie
Ġma Äįku
Ġme si
Ġde formÃ¡
Ġpia tom
Ġmer ke
Ġzosil ÅĪova
ĠmaÄįia tka
Ġre Ã¡lnu
Ġneu blÃŃ
Ġpubli ku
Ġpest ovania
Ġej aku
ĠmariÃ¡ na
Ġe rasmus
Ġvod cu
Ġklen o
Ġstar Ã½mi
Ġpsycho lÃ³g
Ġdan ka
ĠneponÃº ka
najÄįa stejÅ¡ie
Ġstaro sÅ¥
Ġdoby tka
Ġosla vovaÅ¥
Ġodvo lanÃŃm
Ġpiz zu
Ġinc lusive
ĠÅ¡ prin
Ġneo hroz
ĠlekÃ¡r ska
poznÃ¡ te
Ġne hra
Ġdeta ilu
Ġnara sta
ĠfolklÃ³r nych
Ġlu x
Ġnemoc niciach
Å¡ nom
Ġe mailovÃº
Ġprogra mÃ¡
ĠsprÃŃ s
ĠrieÅ¡i me
Ġdiagn Ã³za
Ġpre cviÄį
ĠÄ¾ah kÃ½m
Ġzh lia
Ġsklad be
ĠoÄįakÃ¡ vanÃ©
Ġdu Å¾
Ġzvy ku
Ġchemi ckej
Ġve gas
prÃ¡ vo
ĠuvÃ¡Å¾ enia
piv ni
Ġovplyv nÃŃ
Ġochran nÃ½m
ĠÃºz kej
va Å¡a
Ġsy ne
ĠÅ¡ko dÃŃ
Ġnega tÃŃvnym
ĠkaÅ¾doden nÃº
chce li
Ġsynov ia
ĠreportÃ¡ Å¾
h ru
Ġa dobe
Ġzo hra
Ġspe vom
tri te
ĠslÃ¡v nych
ĠzrÃº can
ro r
lie nka
Ġsto percen
Ġum b
Ġzasiela Å¥
Ġd rak
Ġf ly
Ġde lenie
Ġmedzi roÄįne
Ġtele snÃ½ch
Ġstar t
ĠvÃ¡Å¾ nym
Ġ196 4
Ġs chod
Ġi ke
Ġe lite
Ġzo Å¾enie
dnu tÃ©
Ġy e
bratisla v
Ġhadi ce
les cen
rozu mie
Ġbro sky
p df
Ġk ne
Ġpara di
Ġdospe l
ĠbezpeÄį nej
Ġnosi teÄ¾
Ġkompati bilnÃ©
or g
ma de
Ġzame dzi
Ġotvor enom
Ġdvoj podla
ĠÄįÃŃt anÃŃm
Ġpreprav nÃ©
Ġnece lÃ©
Ġra ji
Ġba ran
ĠmÃº ka
Ġdlhodob Ã¡
Ġvysta viÅ¥
ĠzaobchÃ¡dz ania
Ġpot ter
Ġska la
Ġa van
ĠsieÅ¥ ov
ĠlieÄįi v
Ġreklam ovanÃ½
ĠzneÄįist enie
Ġzb lÃ¡
ĠzdruÅ¾ enÃŃm
Ġluxu su
Ġkonzul tovaÅ¥
Ġode vov
ĠsÃºÄįia stok
Ġpreja vilo
Ġmeno pau
Ġnastup uje
Ġpo beh
Ġob vini
Ġpoz in
Ġnaz vali
Ġtem nÃ©
ĠobyÄįaj nÃ©ho
ĠvraÅ¾ du
Ġla viÄįky
Ġzm raz
Ġpodni koch
ĠrastÃº ce
ĠurÃ½ch liÅ¥
Ġmemo ran
ne po
Ġzane chaÅ¥
Ġspomenu li
Ġchar lie
jed in
he ra
Ġvzde lanÃŃm
Ġzaklada teÄ¾om
Ġkvi tne
Ġmo stÃŃ
vÃ½ voj
Ġpracov noprÃ¡v
ĠkrÃ¡Ä¾ov skÃ©ho
Ġvyd anÃ¡
Ġro sa
Ġsamo tnou
ĠsamotnÃ© mu
ĠkÃ³de x
h rn
Ġu tor
Ġpri sta
Ġlac nÃ¡
ĠprezentÃ¡ ciÃŃ
ĠdevÃ¤Å¥ desiatych
ĠnepoÄį ul
Ġofen zÃŃ
ĠklÃ¡Å¡to re
Ġk Ä¾a
Ġchy tÃŃ
ĠpriateÄ¾ ky
Ġmedi tÃ¡cie
tkov ou
ĠnÃ¡jom ca
ĠnamÃ¡ h
Ġdz urin
Ġvy meriava
pu jte
Ġdrob nÃ½mi
Ġzahr nÃºÅ¥
Ġdominan tou
Ġmanag er
Ġnie to
Ġpreziden tovi
Ġaero dynami
rÃŃ nu
Ġli ves
Ġprofe sie
ĠmÃº dre
ĠodporÃºÄįa Å¥
Ġpozna la
vo li
Ġod pÃºÅ¡Å¥a
Ġkto si
ĠpÃ¡ ska
Ġbi Å¾u
Ġobra cia
Ġvlh kosÅ¥ou
Ġzachy til
ĠÅ¾u va
Ġbe lÃ¡
lie cÅ¥
Ġdiagn Ã³zy
Ġparale l
Ġgratul ujeme
Ġod poj
li tu
kov aniu
Ġfar my
Ġpreprac ovanÃ½
Ġceloslovensk ej
ĠoÄ¾ ano
Ġna tre
Ġza kaz
Ġjedno tu
tok rÃ¡t
Ġhe k
ĠobÄįian skym
Ġsne hom
Ġcigar iet
Äįi ce
ĠpokraÄį ovalo
Ġmil ujeme
Ġlip tova
ĠobÃ½va Äįka
ĠdobrodruÅ¾ stvÃ¡
ĠuvÃ¡dz anÃ©
ĠunikÃ¡ tnu
Ġpr Ã©
ĠhrÃ¡ val
ĠvnÃºtor nou
Ġhudob nÃ½m
ĠvykonÃ¡va l
ĠschvÃ¡ liÅ¥
ĠvÃ¡Å¾ nejÅ¡ie
ĠvÃŃru som
ĠrozmÃ½Å¡Ä¾a la
ĠzdvÃŃ ha
Ġku n
Ġhu stej
Ġflo ri
Ġuzdrav enie
Ġvystav enÃŃ
tep lo
Ġnevz nik
Ġsuk ÅĪa
Ġmast no
Ġma stnÃº
Ġzna ÄįnÃ½
Ġzaist e
ĠaktÃŃv ni
t kÃ¡m
Ġpre kÃ¡Å¾a
ĠvyuÅ¾i jÃº
Ġnastav enÃ¡
ĠÃºvod nÃ½ch
ĠÅ¡tvrÅ¥ roku
z Ã³n
de my
Ġro hÃ¡
Ġod Å¡kod
Ġpri mie
Ġbru s
ĠpruÅ¾ nÃ©
Ġholand ska
ĠrozlÃº ÄįiÅ¥
Ġmosk vy
Ġza stra
Ġra cing
pr vÃ½m
Ġhe tero
Ġslobo dnej
ĠvajÃŃ Äįok
Ġnepo ÄįÃº
pri pra
Ġmora ve
Ġlaborat Ã³ria
Ġde men
ĠkondÃŃ cie
ĠkasÃŃ na
Ġkal vÃ¡
ĠsÃºÄįin nosÅ¥
i tu
cov ou
Ġ. )
ĠzaÄįa tia
Ġpovrch ovÃº
tivi tou
Ġinteg rÃ¡ciu
ĠdaÅĪov nÃŃka
b anie
Å¾ ra
Ġd ana
Ġnepo u
ĠpÃŃ Å¡te
Ġov iec
Ġ9 1
cvi ÄįiÅ¥
Ġph en
Ġvideok li
k k
Ġdi verzi
Ġpoz lÃ¡
Ġhy p
Ġup cha
Ġzasla nÃ½
Ġneleg Ã¡lne
k vÃ´li
Ġpo pas
Ġve ÄįnÃ©
Ġpolo hÃ¡ch
Ġhviez du
+ ,
Ġro dÃŃ
Ġf f
nÃ¡ poveda
ĠtrÃ¡ vu
Ġvoli Äįi
ĠzastÃºp enÃŃ
Ġr Ã¶
lan t
Ġzu ba
ĠprÃ¡va mi
Ġautobu se
Ġna me
Ġkraj inÃ¡m
Ġ0 6
ĠmanÅ¾el ke
Ġwork shopov
Ġh liny
Ġva da
ĠpoÄįas ÃŃm
Ġuveden ÃŃ
Ġska ut
hist Ã³ria
ca re
jedno tli
Ġtrum pa
Ġada ma
Ġvyrov nal
Ġzja vnÃ©
al bu
Ġkraj skÃ©
Ġobchod nÃŃka
ĠveÄ¾ko plo
Ġx y
Ġdokumen toch
Ġkoncer toch
kov anÃ½mi
Ġnasta lo
ĠlÃ¡ka jÃº
ĠpredloÅ¾ enie
Ġnajkvalitnej Å¡ÃŃch
Ġs ety
Ġle pok
Å¡i mol
dov Å¡etkÃ½m
ĠzÃ¡pa lom
Ġvyprac oval
Ġpsychi ku
Ġseni ori
ĠrozÅ¡i rujÃº
ĠrevolÃº ciu
vie dlo
zo ne
ĠÅ¾l tÃ©ho
Ġne Å¡et
Ġvy trÃ¡
Ġsvia tkom
ĠskÃºÅ¡ kach
Ġvyprac ovali
Ġatra men
Ġpo klady
ba ch
Ġroz por
Ġpa ch
Ġumele ckÃº
Ġzom iera
ĠodstrÃ¡ nili
Ġzad nÃ©ho
Ġodbera teÄ¾
ĠÃºse kov
s mo
Ġre spi
Ġpredstav enÃ½
Ġber te
Ġeta pu
Ġtrhov i
Ġzo sob
Ġfar me
Ġopak ovanie
ĠvyuÅ¾ÃŃ vanÃ¡
Ġdot kne
Ġza padÃ¡
Ã¡l nosti
Ġzo om
Ġlu d
ĠrozlÃŃ Å¡iÅ¥
ĠvÃ½Å¾iv ovÃ½ch
Ġschva Ä¾uje
nÃ¡v Å¡tev
ĠchlapÃŃ k
Ġna stÃºpila
Ġfo re
ĠprÃŃsluÅ¡ nÃ¡
ĠzÃ¡bav nÃ½ch
neza bud
stÃŃ Å¾
ĠnÃ¡j denÃ©
ĠÄ¾ah kÃ©ho
Ġkapi tu
Ġreprez entujÃº
ĠÅ¡kÃ¡ le
Ġ19 20
ĠÄįia stky
ĠmÃ½ tus
ĠdoporuÄį ujem
Ġmexi ku
Ġma tt
Ġsta Äįia
Ġtr Ã³
ĠokamÅ¾i tÃ½
ĠnÃ¡vy kov
Ġmoleku ly
a la
od por
Ġnak lÃ¡
Ġreprodu ktorov
Äį kÃ¡r
Ġbo Ä¾
Ġte lovÃ½ch
ĠzÃ¡klad nom
ĠcieÄ¾ mi
Ġtvr dili
ĠinÅ¡pi ruje
Ġkvalifi kovanÃ½ch
Ġplatob nÃ©
ĠÄįa stej
ĠprÃŃpa dnej
Ġla pa
Ġzabud ovanÃ½
Ġnepod lieha
Ġondre ja
ĠzmÅķtvych v
rÃ¡l nu
Ġhodin kÃ¡ch
j anÃŃm
Ġz en
Ġza ÅĪ
ĠaplikÃ¡ ciÃ¡ch
Ġobcho dÃŃ
ĠuloÅ¾ enÃ½ch
ĠÅ¡vajÄįiar sko
ĠnÃ¡ klon
Ġbo Äįnej
ĠnenÃ¡ roÄįnÃ©
Ġvtedaj Å¡ej
ĠnoÅ¾ ov
ĠvÃ½Å¥aÅ¾ ky
ĠoperÃ¡ torov
Ġeven tu
t eni
Ġproti re
ĠnÃŃ Å¾
Ġuzavre la
Ġmilov anÃ½
Ġdoteraj Å¡ÃŃ
ĠnÃ¡roÄįnej Å¡ÃŃch
ĠsezÃ³n ne
Ġvyre zÃ¡
Ġs f
Å¾ia dosÅ¥
Ġw ale
Ġla b
Ġsto mato
Ġzu bami
Ġnorm Ã¡lneho
Ġzaob chÃ¡dzaÅ¥
Ġsorti mente
Ġte rit
Ġste el
hnu tÃ©ho
Ġos Ã½
Ġspe st
ĠzÃ¡sa dami
ĠsieÅ¥ ovÃ½ch
Ġkerami ckÃ©
ĠchÃ© mia
Ġspomali Å¥
le tu
Ġdo danÃŃ
Ġch rono
Ġak cele
Ġslad kÃº
Ġkoment ovaÅ¥
ĠchÃ´ dza
Ġodk rÃ½va
Ġf s
ta i
Ġho rÃ¡
ĠkÃ³ pia
ĠzloÅ¾i l
ĠletÃ¡ ky
Ġima ge
Ġroz hlas
Ġminist rov
Ġbet Ã³novÃ©
Ġopera ÄįnÃ©
ĠÄįisto ta
najvÃ¤Äį Å¡ÃŃ
Ġcelebri ty
Ġza kazuje
Ġska te
ĠnÃ¡sten nÃ©
Ġalian cie
z hei
Å¡ lia
Ġle so
Ġkov ovÃ¡
Ġgita ra
u z
die k
tr Å¾
Ġkry p
ĠvÃ½Å¾i ve
Ġhygie nickÃ½ch
Ġhydra taÄįnÃ½
Ġes ej
Ġpodpor ovali
! .
re ct
Ġbe lo
Ġso kol
ĠÅ¡tÃ¡ dia
kovi Äįa
Ġmotor ky
ĠdostatoÄį nÃ¡
ro w
Ġkosto lom
Ġcitli vÃ½ch
Ġpopred nÃ©
Ġzin tenzÃŃv
Ġnaria dil
Ġne zd
Ġe lena
Ġpale c
Ġhumor om
nedÃ¡v nom
ĠroÅ¾ÅĪa va
Ġdo lnÃ©
Ġpod kladom
Ġra stom
ĠrozvÃŃ janie
na Å¡im
Ġho dila
Ġdne ska
ĠtÃº ru
Ġpu re
ĠÃºspor nÃ©
ĠnepoznÃ¡ me
ĠprehrÃ¡ vanie
ĠpÃ½ Å¡i
ĠkÃ¡v ova
Ġra p
Ġmen Å¡ÃŃmi
Ġzna Äįenie
ĠnÃ¡j denie
nik to
tera piu
ĠtrÃ¡v niku
Ġveli teÄ¾stva
Ġsied mej
Ġne stÃ¡
Ġso c
Ġorganiza Äįnej
li vÃ©ho
Ġkar b
Ġocho ta
ĠvzÃ¡jom nÃ¡
ĠchrÃ¡n enej
Ġcertifi kovanÃ©
ĠroÅ¾ÅĪa ve
Ġvz pria
Ġnad polovi
Ġprogre sÃŃvne
Ġdefen zÃŃ
Ġpred nedÃ¡vnom
Ġfir mami
Ġply nom
Ġstru ÄįnÃ½
ĠÄįerpa diel
Ġexo tickÃ©
Ġsed lia
svo je
Ġna sia
Ġma sy
Ġli ter
ĠzÃ¡vere Äįnom
Ġcirkev nej
Ġminimaliz ovaÅ¥
t nÃŃk
lÃ¡ tu
ĠÅ¾ ensko
ĠplÃ¡ tne
Ġdozve dia
ĠvÃ¡cla v
i sa
Ġpok ri
Ġlo r
ĠdrÅ¾i teÄ¾a
v hod
Ġg p
Ġku mu
pro py
Ġat ak
ĠnÃ¡kup nom
Ġvyprac ovanÃ½
ĠnadÅ¡ enci
Ġnepremo ka
Ġho li
Ġpotom kov
Ġria sen
Ġneve ril
Ġpenia zoch
ĠlÃº Äįov
Ġzba vÃŃ
ĠÄįud nÃ©
j anÃ½
Ġte ta
Ġre za
ĠÄı ur
Ġvlast nÃŃctvom
Ġcharakteri zovaÅ¥
Ġnerov nosti
ĠliterÃ¡ rneho
Ġl td
ĠdobrÃ© mu
Ġpatri Äįne
Ġdenno denne
me ta
ĠovlÃ¡da cie
ĠlyÅ¾ia rov
Ġhorizont Ã¡lne
9 1
Ġtra ver
Ġklasi ckou
Ġzmi zli
ĠposlÃº Å¾iÅ¥
Ġdoktor ka
ĠÅ¾ia ria
Ġsu l
Ġsubjek tÃŃvne
ĠÅ¡paniel sky
en tov
per ia
Ġoh ÅĪom
ĠfÃ³ liou
ĠdraÅ¾ by
Ġspo renie
Ġde liÅ¥
Ġdopl nku
Ġnepre ja
Ġkres lenie
ĠintenzÃŃv na
Ġslo gan
vi o
ing y
Ġhu stÃ¡
Ġzara denÃŃ
ĠÅ¡tati stickÃ©
ĠkoÅ¡e Ä¾u
ĠÃºse koch
Ġzvy kla
ĠzÃ¡m kov
Ġviaz anÃ©
Ġneodmysli teÄ¾nou
Ġspori teÄ¾
Å¡ ovanie
Ġvy dalo
bo dy
Ġpra sia
ĠÄįe Ä¾a
kedy si
Ġzamest naÅ¥
Ġaktuali ty
Ġopatrenia ch
ĠtovÃ¡ reÅĪ
Ġlou is
Ġpo pisom
ĠtvÃ¡ riÅ¥
Ġjuho slÃ¡
Ġuhlo prie
ov ie
Ġna ÄįÃŃta
pre dovÅ¡etkÃ½m
zÃ¡ hrad
Ġvytvo rilo
Ġhroz no
Ġrozumie me
Ġrich arda
Ġastro nÃ³
Ġora vy
t inÃ¡ch
Ġte lies
si tu
ster y
ĠÃºdrÅ¾ be
ĠzvlÃ¡Å¡t na
t l
pri mÃ¡
Ġodbor nosÅ¥
Ġadek vÃ¡t
Ġbez bole
Ġ% )
Ġcelo roÄįnÃ©
ĠprispÃ´sob uje
gÃ©n ne
ĠzÃ¡slu hy
Ġre Ã¡lna
ĠprÃŃznak om
Ġdrvi vÃ¡
ĠprisÅ¥ah oval
ve dÃº
Ġre mienok
Ġti cha
ĠÄįer panie
Ġnepre u
Ġdoda cia
Ġpsychi ckÃº
Ġodstra ÅĪovanÃŃ
ĠdlÅ¾ nÃŃka
Ġoddie lu
frek ven
Ġpa sty
Ġpoz vali
Å¾ÃŃva jÃº
ĠvÅ¡eobec nÃ½mi
ĠsÃºstre denia
Ġochorenia m
Ġprimera nej
Ġscho ol
ĠzÃ¡me ry
Ġzub nÃ©ho
Ġnepr inÃ¡Å¡a
Ġpo Äıte
Ġpri pÃŃsal
Ġstra p
Ġzverej nenÃ¡
Ġsadz ieb
ĠzrÃ½ch lenie
va ne
Ġod niesol
Ġspo renia
Ġneza bÃºda
ĠvÅ¡e moÅ¾
Ġzom bie
Ġzvolen ej
Ġran nÃ©
ĠnajrÃ½ch lejÅ¡ÃŃ
Ġneut rÃ¡lne
j dite
to ur
ĠsÃº beÅ¾ne
bi i
Ġosob nosÅ¥ou
ĠpÃ´vo de
ĠoÄįakÃ¡ vanÃ½
Ġinova tÃŃvny
reali ty
ĠteÃ³ri ÃŃ
ĠboÅ¾ om
ĠpohÄ¾a dov
Ġup gra
ĠÃŃr ska
Ġpresia hnuÅ¥
pu stia
ĠÄıa sien
Ġrumun ska
ob la
Ġcud zom
Ġkompli kÃ¡
Ġnasledov nÃ½ch
Ġekviva len
: -)
Ġan tropo
Ġpovo la
mno hÃ©
Ġk in
Ġna cionali
Ġdo Å¡ti
Ġi stou
Ġte rÃ¡
Ġre sor
ĠdÃ¡ vi
Ġcestov nej
Ġokre sov
ĠprekÃ¡Å¾ ku
Ġblon dÃŃ
k w
Ġ13 5
zne ho
ĠpreÅ¡ov skej
ĠprÃŃste lky
ova nejÅ¡ie
Ġpla tili
Ġsponzor ov
ĠvyprÃ¡ Å¾
h rd
si mi
Ġpriprav enÃº
Ġlegisla tÃŃvou
Ġu zdra
Ġvlast nosÅ¥ou
Ġded inu
Ġnaraz ÃŃte
ĠnedostatoÄį nÃ©
ie ld
Ġma i
Ġprek rÃ½va
Ġopatr nÃŃ
Ġvykon anÃ½ch
Ġkoru nu
Ġvsta vanÃ©
Ġvani l
ĠkorÃ³ zii
Ġmelo di
Ġha i
ĠprÃŃjem cu
Ġhi malÃ¡
ĠskÃºseno sÅ¥ou
Ġzjav enia
ĠvÃ½chodi sk
Ġpre Å¡ÃŃ
Ġameri Äįanov
Ġly Å¾ovania
Ġchlap Äį
Ġdosiahnu tiu
Ġpropag ovaÅ¥
Ġbo ri
Ġra t
ĠaplikÃ¡ ciami
Ġope raÄįnÃ½m
Ġnasta vÃŃ
Ġwhi sky
ĠnevoÄ¾ nosÅ¥
Ġmerad le
Äįia k
Ġnez ak
ĠriaditeÄ¾ ky
st Ã¡l
Ġza sti
ine r
Ġmodel ka
ĠvychÃ¡dza l
Ġvoleb nom
Ġnerv ovÃ½
n p
Ġmanu Ã¡l
ĠnÃ¡sil ÃŃm
Ġpod bre
Ġja hod
Ġfil mÃ¡
ĠÅ¡tandard nÃ½m
ĠunikÃ¡ tnym
Ġvlastno ruÄįne
Ġp enu
Ġrov inu
pr int
ĠuÄįi la
ĠkniÅ¾ ni
ĠpÃº Å¡Å¥
Ġpoly funk
Ġvyra stal
Ġhlu pÃ¡
Ġproto ty
ĠÃºc tou
Ġsolida rity
Ġkrvin iek
kov anou
ma z
Ġcesta mi
Ġuvi dia
Ġklini ke
ĠkomunÃ¡lne ho
ĠduÅ¡ ana
f rÃ©
Ġroz pÃ¡
Ġwe by
pri hlÃ¡
Ġsklo p
Ġ194 6
Ġmor skej
Ġplynu lo
Ġes pres
Ġvy chovÃ¡vaÅ¥
ku chy
Ġko ka
Ġnez ob
Ġmater skÃº
ĠprofesionÃ¡l nymi
Ġvoli Äį
ĠdochÃ¡dz ky
Ġna rÃ½chlo
ist enie
ĠhospodÃ¡r enie
ĠzÃ¡vere ÄįnÃ½ch
Ġinfek ciÃŃ
Ġsprch ou
ĠpredÄºÅ¾ enÃ½
Ġchroni ckÃ©
Ġdozor nej
Ġpredsed nÃŃÄįka
Ġvynik nÃºÅ¥
ĠpasÃ¡ Å¾e
Ġa qu
Ġpo chu
Ġbo ni
Ġsprievod nÃ©
Ġzdo lali
Ġjuho zÃ¡pad
Ġra Å¡e
Ġha d
ĠpoznÃ¡ mok
Ġvozov ky
Ġza viedla
van i
Ġkur ku
Å¡ov ce
ĠnesprÃ¡v nym
Ġtoxi ckÃ©
z ujeme
Ġdokon Äįil
ĠmuÅ¾ skÃ©ho
Ġumele ckÃ½m
Ġkontrol nÃ½
Ġleg ÃŃny
Ġhyalu r
Ġb rej
die b
Ġop tickÃ©
Ġtohto roÄįnÃ©ho
ovi tÃ©
Ġvonkaj Å¡om
Ġodvo lÃ¡va
Ġ197 7
Ġsprostred kovaÅ¥
Ġsy ra
Ġrod nÃ©
ĠvÃŃÅ¥az nÃ½
Ġkvalifi kÃ¡ciu
Ġzab Ã¡va
Ġka rate
Ġhra nÃŃ
Ġdre am
ĠkÃºpe li
ĠzloÅ¾ eniu
Ġkosto ly
Ġcitli vosti
ĠsÃ³ lo
ĠduÅ¡ev nej
Ġkontajne rov
Ġp ien
Ġroz dr
Ġde lf
ĠpÃ¡ nu
Ġpla ce
Ġpla Äįe
m Ã³nia
ĠzÃ¡ clo
ĠÄįl n
Ġpeuge ot
Ġza tÃº
Ġupozor nila
Ġvysvet lenia
Ġautobu sovÃ¡
Ġv Åķt
stu jte
naj vyÅ¡
dÃ´ vod
Ġles nÃ¡
Ġpone chÃ¡
ĠnepoÅ¡k vr
ĠpohÃ¡ ÅĪa
Ġblu es
ĠpalÃ¡ ci
Ġo mam
ĠprÃŃ zvu
hnu tÃº
ĠvÃ½kon mi
Ġzverej nÃŃ
ĠzloÅ¾ kami
ĠpoÅ¡ko dz
ĠprednÃ¡ Å¡ke
Ġtaj nÃ½ch
Ġasisten cie
Ġrokovania ch
Ġso chÃ¡
Ġdosia hlo
Ġkry Å¡tali
Ġpovie dku
ĠzamestnÃ¡va telia
Ġ194 9
ĠbetÃ³nov Ã½ch
Ġpa dajÃº
Ġkraj skÃ½ch
Ġodo zvu
ĠpoÄ¾nohospodÃ¡r stve
Ġo hÄ¾ad
Ġsne hovÃ©
Ġspravod livÃ½
Ġneva dilo
Ġre zisten
Ġle Å¾al
Ġjedine ÄįnÃ½ch
Ġlogi ku
ĠÄıaleko hÄ¾ad
ĠzÃ¡bav nÃ¡
ĠinÅ¡pir oval
Ġair ba
zÃ¡ m
ĠzvÃ¤Äį Å¡iÅ¥
Ġodmiet nutie
ĠpotÃ¡pa Äį
Ġna do
Ġpredaj nÃ©
Ġky tice
ĠÄįia ru
tkov om
ĠpreÄįÃŃta li
ĠprÃŃru Äįka
Ġdys funk
Ġv loÅ¾il
Ġe se
teÄ¾ nejÅ¡ie
Ġrod nÃ©ho
Ġri f
Ġdia na
Ġodha lenie
jaz du
Ġhere ckÃ©
Ġohni sko
Ġho lÃŃ
ĠrÃ¡ mi
Ġautor ovi
Ġradi kÃ¡
ĠpriateÄ¾ kou
199 3
Ġsy p
Ġpopru hy
Ġblbo sÅ¥
Ġpred ra
Å¡ mi
za ÄįÃŃna
Ġroz tia
zÃ¡ c
ĠpoÄį ujem
Ġdre sy
ĠrÃ´z ny
Ġ25 00
ĠvÃŃru su
ĠvyÅ¾a ruje
Ġsrb ska
li x
ĠprÃ¡v nom
Å¥ah ujÃº
Ġotvo rom
Ġ194 7
Ġas pi
ĠuÄįiteÄ¾ mi
Ġlimi tu
ĠÃºro dy
Ġna lia
Ġpre rob
Ġzahrani ÄįnÃ½
Ġhar man
Ġpane lu
Ġvynik ne
Ġvitali tu
vo no
Ġlen ovo
Ġobjed nali
Ġca me
Ġzah reje
ĠpreÄįÃŃta m
ĠniÅ¾ Å¡ÃŃm
Ġexter nÃ½
Ġpoto ku
Ġpou kÃ¡z
ĠÄ¾ud skou
Ġblo nd
Ġjo e
Ġvstup nÃ½ch
Ġhrud nÃŃka
Ġk mene
Ġroz rÃ¡
ĠkÃº zla
Ġpoli to
Ġsch la
Ġchy tila
Ġobrov skÃ©ho
ĠÃºzem nÃ©
ĠnÃº dze
le x
Ġhr dza
Ġvyp nutie
ĠjÃ¡ novi
ĠabsolÃº tna
Ġvydava teÄ¾a
Ġvyzdvi hol
ak er
ĠÅ¡tÃ¡ b
Ġindi Ã¡n
ĠprÃº denie
Ġzane chali
Ġklimati zovanÃ©
Ġzameria vajÃº
Ġneobmedz enÃ©
ĠportfÃ³ liu
ĠÅ¾i vÃ½m
Ġlie Äįenia
ĠmnoÅ¾ stvÃ¡ch
ĠhÄ¾a danÃŃm
Ġzrka diel
ĠzaÄįiatoÄį nÃŃk
ĠpropagÃ¡ cie
Ġdezer t
Ġs Åķ
bi zni
Ġhr dÃ¡
Ġkoncep ciu
ĠkÄ¾u de
ĠfÃŃn sku
Ġnedispo nuje
Ġta y
Ġvlasov Ã©
ĠschvÃ¡ lenÃ¡
ĠÄįak ania
Ġbydli sko
Ġza Å¡ko
Ġe zo
hra de
Ġtro lej
ĠpÃ´sobia ce
Ġjapon skej
Ġuverej nenÃ©
Ġkonzo ly
Ġvyvar ovaÅ¥
Ġslov anov
Ġtra ktor
Ġtyp mi
Ġcirkev nÃ©ho
ĠscenÃ¡ ri
Ġprejde me
ĠkeÅ¾ma rok
Ġko kta
Ġle gie
Ġkraj skej
ĠÅ¡tÃ½ lovÃ¡
Ġregu lÃ¡tor
ĠpoÅ¾iadav kÃ¡ch
Ġprizna la
Ġod su
Ġba d
Ġtepel nÃ¡
ĠreÄį ou
Ġtor te
Ġi ta
Ġzni Äįenie
Ġprof ilom
Ġzriedka vo
Ġpra chom
Ġsprac ovateÄ¾
Ġuli Äįky
ĠnajvyÅ¡ Å¡om
Ġstro sko
Ġ196 5
Ġtane ÄįnÃ½ch
ba y
ĠniekoÄ¾ko nÃ¡sobne
Ġplat enia
Ġsle po
Ġkry tu
Ġposudz ovanie
ĠÅ¡m rn
Ġcel ky
Ġposkyt ovatelia
Ġweb ov
ĠzÃ¡ve s
ĠpolÃŃ ciou
Ġpribud ol
Ġne jedno
Ġma zu
ĠÅ¡pecia listi
ĠtermÃŃ noch
Ġsob Ã¡
ĠveÄ¾kono ÄįnÃ©
ĠsÃºÄįin nosti
Ġfos fo
Ãº Å¡Å¥
Ġu e
ĠvÃ½ re
Ġvstup eniek
ĠvÃ½chod nÃ©
lo ad
Ġza ple
Ġpracov ÃŃsk
ĠspÃ¡ sy
ĠÄįÃŃta me
ĠinÅ¡ta la
Ġupra vÃŃ
ĠarÃ³ ma
Ġpapa gÃ¡
sle p
Ġnevy tvÃ¡ra
ĠzaujÃŃma vÃ©ho
Ġple sne
Ġfung ovala
ĠspoloÄįensk y
ĠneprÃŃ pust
Ġzaobe rali
lov anÃ½m
Ġpred no
Ġjaz vy
Ġspravod livÃ©
ĠfolklÃ³r ny
kla dajte
Ġlie ÄįenÃŃ
ĠÅ¡portov ca
Ġlist in
ĠhlÃº py
Ġuzn ania
Å¡p in
Ġrena ult
Ġod pÃ¡
Ġga zd
Ġpodsta tnÃº
Ġmeta lu
Ġs za
Ġpr sta
Ġo u
Ġnena ro
Ġkomplex nÃ½ch
Ġdlhodob Ã½m
ĠsprevÃ¡dza l
Ġodfo tiÅ¥
Ġnekomprom is
Ġo rdinÃ¡
Ġpre plÃ¡
Ġnez me
Ġsocialisti ckej
ĠvlÃ¡ dnych
ĠkaÅ¾doden ne
ĠnajniÅ¾ Å¡iu
ĠzneuÅ¾ÃŃ vania
Ġd aniach
Ġpre lÃŃna
Ġru tin
Ġnevy ne
Ġcirk vou
Ġvyvinu l
ĠspÃ¡n kom
Ġi vo
Ġte ri
Ġha lo
Ġkul tu
ĠpedagÃ³gov ia
ĠrÃ¡m ca
ĠÅ¡tuden tka
Ġsho p
ĠrastÃº ci
ta ÄįnÃº
Ġide a
Ġze le
Ġuro bilo
Ġgo lie
Ġsvie t
Ġmon te
Ġstla ÄįiÅ¥
ĠÃºc te
Ġholand sko
Ġdreven Ã©ho
Ġne du
Ġka la
Ġotvor enÃ©ho
Ġhudob nÃŃci
ĠkameÅĪ mi
ĠrÃŃ Å¡i
Ġrovina tÃ½
Ġpo kladÃ¡
Ġde z
ĠsÃŃdli ska
Ġt Ã³nmi
ĠhlinÃŃkov Ã½ch
Ġbasket bal
Ġlives core
Ġfar nosÅ¥
Ġtvor ca
Ġduchov nÃ½m
ĠspevÃ¡ kov
Ġautori ty
Ġprispe la
Ġneobmedz enÃ½
ja la
Ġmi znÃº
ĠnedÃ¡ m
Ġinternetov Ã¡
Ġdynami cky
Ġorch ester
Ġprid ruÅ¾
Ġz hody
ĠabsolÃº tny
Ġodvo dov
vlÃ¡ da
Ġs wi
Ġroz loÅ¾i
Ġju Å¾ne
Ġpreja vila
ĠpriateÄ¾ ku
Ġwa ter
Ġterm Ã¡lne
Ġferra ri
la du
Ġzah an
ĠkoÄ¾ko krÃ¡t
Ġchemi cky
ĠnÃ³r ska
ĠfunkcionÃ¡ rov
z loÅ¾
Å¥ me
Ġg rÃ¡
ĠÅ¾ia du
Ġria dny
Ġpubli kovaÅ¥
Ġznovu zro
Ġeko logickÃ½ch
Ġzapoj enÃ½ch
Ġuprednost ÅĪujÃº
ĠkoordinÃ¡ ciu
Ã¡ ciou
Ġte stoch
dÃ¡va me
Ġreali tnÃ½ch
Ġsva hoch
ĠriaditeÄ¾ stvo
ĠnahrÃ¡ vaÅ¥
Ġoli ver
Ġsli v
ĠskrÃ½va jÃº
Ġlak Å¥
ĠinfraÅ¡truktÃº ra
Ġaudi tu
ĠÄ¾ubovoÄ¾ ne
vÃ½ stava
Ġnahra dili
ĠnÃ¡kup ov
ĠnapÃ¡ jania
Ġzani kne
ĠsnÃŃ va
Ä¾ ovej
ĠveÄ¾ mo
Ġcvi Äįia
Ġodha lil
ĠÅ¡Å¥ast ÃŃm
ĠvyuÅ¾ÃŃ vanÃŃm
Ġzapa rk
poli caj
Ġkrmi va
ĠÃºra doch
ĠÅ¡et rne
Ġvyra Äı
Ġzdvi hnÃºÅ¥
ĠpodrÃ¡Å¾ ka
Ġmotocyk lov
s Ã¡m
by tky
Ġspl nila
Ġhro zi
Ġzja vil
Ġnespo r
Ġvyhodno tiÅ¥
Ġdreven Ã½m
ĠneumoÅ¾ ÅĪuje
Ġkry m
ĠÄįerst vej
ĠpouÅ¾ÃŃva teÄ¾ovi
Ġpozor ovanÃŃ
Ġhr niec
ĠdÃ´ve rou
Ġzdo laÅ¥
Ġokami hy
Ġima g
an ka
ĠmuÅ¾ skÃ½
ĠobrÃ¡z ka
Ġoxi da
Ġfarbi vÃ¡
u vedom
ĠtÃº Å¾ila
nia k
ĠprÃŃsluÅ¡ nosti
rel la
ĠzvÃ¤z ok
Ġtrpez livo
ĠrÃ³m ske
Ġtrval Ã½m
ĠpoÅ¾iar nej
ĠnajefektÃŃv nejÅ¡ie
v ovanie
Å¡ titÃº
Äįi kmi
Ġtur ci
Ġodohra la
Ġpod nikÃ¡
ĠvÃ½ stupe
ĠvÃ¡ Å¾ia
ĠspoloÄį nÃŃka
ĠplÃ¡n ovanÃ½ch
p rÃ©
t rÃ©n
Äį k
Ġse l
Ġpou Äįenie
ĠÃºÄįin nejÅ¡ie
Ġalerg ia
Ġv dÃ½ch
Ġod dan
Ġre ktor
Ġdlho roÄįnÃº
Ġsez Ã³nou
ĠkniÅ¾ nej
ĠnÃ¡dob e
ĠkÅķ menie
Ġhydro izo
ne zÃ¡
Ġza evid
Ġbi tka
Ġposta viÄįky
ĠÅ¾ele zia
ĠodstrÃ¡ ÅĪte
ĠsprevÃ¡dza li
d b
t ti
vr Å¾
ĠvÃŃ za
sÃ¡ dza
ĠÄįia stka
Ġsuper star
Ġvypl nenÃ©
Ġneod strÃ¡
Ġbru se
Ġliptov e
ĠseminÃ¡ ri
Ġantioxidan t
Ġvodovo du
ĠtopoÄ¾ Äįian
Ġhnie zda
s nejÅ¡ie
Ġpod strÃ¡n
ĠÅ¾i vÃº
Ġstrie ch
Ġpes niÄįka
Ġdosiahnu tia
Ġprevodov ka
Ġnatu ral
ĠÅ¡ pÃ¡
Ġnaj o
Ġde mÃ¤
Ġnej dem
ĠvÃ¤ÄįÅ¡ mi
Ġukon ÄįenÃ½
Ġkniha mi
Ġran nej
Ġwal l
ĠzÃ¡ku tia
Ġzamys lenie
Ġza bili
rov Ã½mi
Ġ2 10
Ġfa try
ĠkÃ³ dov
ĠprÃŃpad nÃ½
re kom
bo ur
ĠÅ¡ tra
Ġpri stÃºpi
Ġhod inou
ga te
ĠpreskÃºm anie
zu l
Ġfa t
Ġkontra kt
Ġoblo hu
Ġvede ckÃ¡
Ġela stickÃ©
Ġsh mÃº
Ġarm Ã©n
j akÃ¡
Ã¡ ni
Ġja skÃ½ÅĪ
Ġci ne
Ġty po
Ġneza uja
Ġsvie Äįka
ĠobÄįian sku
ĠÅ¡kola mi
Äįan mi
ĠÄ¾ubov ÅĪa
Ġpredlo hy
Ġjavi sku
lu p
mu lti
Ġvla do
tÃŃv nejÅ¡ÃŃ
Ġzi Å¡lo
Ġspoj il
Ġtma vÃ½
Ġwil lia
c ina
Ġ( +
ĠÅ¡ko li
Ġsku tkov
ĠÃºÄįin koch
Ġposta Äįuje
Ġzab lÃº
Ġzoskup enie
an ce
Ġe maily
Ġte mp
Ġoz dobou
Ġvy drÅ¾al
Ġla ke
Ġsu rovÃ©
Ġwe ster
ĠvÃ¡Å¡ ÅĪou
Ġlu bri
ÅĪov Ãº
Ġana boli
ĠdokÃ¡za lo
Ġmilov nÃŃkom
ĠoficiÃ¡lne ho
ĠzoznÃ¡mi li
1 000
Ġna kladanie
Ġi kona
Ġvzde lanÃŃ
Ġneov lÃ¡
ĠtoÄ¾ kÃ½ch
Ġive ta
eni Å¥
Ġode vy
Ġorch ide
Ġma tnÃ½
Ġg in
Ġhor skom
Ġameri ckÃ½m
ĠpredoÅ¡ lÃ©
Ġban kovÃ½ch
Ġab stin
ĠprofesionÃ¡l ni
mil ujem
Ġvys vÃ¤
Ġminim Ã¡lnym
Ġzavola jte
ob ja
Ġch ris
Ġdie ru
Ġsu Å¡ia
Ġhumen nom
Ġna tla
ĠmedzinÃ¡rod nÃ½mi
ĠarchitektÃº re
ĠtlaÄį ovÃ¡
ĠchemikÃ¡ liÃŃ
Ġukazova tele
ĠzÃ¡ hor
Ġla tex
Ġsloven ka
Ġnetu Å¡ia
Ġprira diÅ¥
m lie
z ant
Ġp n
ĠzÃ¡ vode
Ġprie to
ĠbudÃº cim
ĠsprÃ¡v nosti
Ġpia te
ĠrozprÃ¡ vala
ĠprenÃ¡ Å¡ajÃº
ĠodliÅ¡ ujÃº
Ġoslobo denia
ĠpredpokladÃ¡ me
Ġnetradi ÄįnÃ½
ĠprestÃŃ Å¾nej
Ġdotaz nÃŃk
bude me
Ġsvojpomoc ne
Ġprie toku
Ġpoist nÃ½ch
ĠprÃŃtom nÃ½m
Ġbardej ove
ĠzÃ¡ chy
ĠoÄį kova
ĠpÃº Å¡ti
Ġinterak cie
ĠprÃŃbuz nÃŃ
ĠprekonÃ¡ vaÅ¥
ĠnÃ¡Äįel nÃŃk
Ġna darmo
ne mÃ¡m
ĠvÃŃ zia
Ġtechni ckom
ĠnÃ¡me t
ĠspoÄ¾ahli vÃ¡
Ġpracovi skÃ¡
ĠsÄ¾ub ujÃº
Ġzaznamena Å¥
ĠnÃ¡ru ÄįÃŃ
Äįia t
ĠÄ¾ah Å¡ÃŃ
ĠtÃ© mami
prÃŃ sluÅ¡
Ġorigin Ã¡lnom
Ġzara dila
Ġpriesku mov
ĠzdravotnÃŃ cky
Ġsw arov
Ġkardin Ã¡l
je Å¾iÅ¡
Ġmotor isti
Ġkolek cii
Äįie ho
Ġsexu Ã¡lnych
ĠzÃ¡z vo
ĠÃºs chov
Ġnepo kaz
Ġnastavenia ch
ĠstreÄ¾ by
ĠdefinÃŃ cia
Ġp zp
Ġra na
ĠÅ¾ ob
ĠdneÅ¡ nÃ½m
Ġkrok mi
ponu ka
Ġza fix
Ġde ky
Ġsta vali
ĠvÃ½Å¡ kach
ĠuloÅ¾ enÃŃ
ĠÅ¡et ria
Ġn enÃº
ho kej
Ġe ssen
ĠÂ ®
Ġdohod neme
ĠzÃ¡sob ovanie
Ġzaobe ral
Ġdynami ku
Ġenvironment Ã¡lne
Ġje l
ĠÅ¥aÅ¾ kÃ©ho
Ġnes lÃº
ĠvykonÃ¡ vali
Å¡ti tu
ĠreÅ¡pe ktu
Ġakou si
Ġmare ka
Ġe lf
ĠvÃ½ kladu
Ġsla lom
ĠnÃŃzko energe
Ġfaktor mi
Ġny lo
ĠÅ¾elÃ¡ te
Ġza ok
de pre
Ġku Äįera
Ġar k
ĠmontÃ¡Å¾ ou
Äį n
ke ta
hov Ã½m
Ġpreh ru
Ġuni for
Ġpopra sk
ĠuÅ¾ÃŃvateÄ¾ skÃ©
Ġsli mÃ¡
ĠÃºc ta
Ġchil li
Ġosteo por
ĠÅ¡a tky
Ġkor mi
Ġvysky tne
Ġklini ckÃ½ch
Ġza kotv
Ġvy bi
dÃ¡ vanie
Ġnepo uÅ¾ÃŃ
Ġles nÃ©ho
sÃºhla sÃŃm
z za
Ġkre slÃ¡
ĠvÃ½no sov
Ġrole ty
Ġza bo
Ġe mpi
Å¾ÃŃ sk
Ġtri o
ĠinÅ¡ta lÃ¡ciou
ĠdÃ´chod kovom
ĠodÅ¡tart oval
ĠÃ´sme j
Ġm na
Ġdopl nili
Ġlegisla tÃŃvnych
ĠvÃº c
Ġdispozi Äįne
ĠzÃ¡kaz iek
Ġkli matickÃ©
Ġneo platÃŃ
ĠdÃ¡n sku
ĠÅ¡tenia tko
Ġpor cie
Å¡tan dar
Ġsran du
Ġpodporuje me
Ġcal l
Ã´ p
Ġja vom
Ġba via
Ġba lÃ¡Å¾
Ġan der
Ġan kete
Ġvar ovanie
Ġkontrol nÃ½ch
ĠskrÃ½va Å¥
Ġc c
kli knite
Ġtaj nej
Ġsprav ÃŃm
Ġnedovo lÃŃ
Ġchorob Ã¡ch
ĠzapamÃ¤ taÅ¥
Ġan tia
Ġglo bali
Ġnerov nom
ĠstÄºp ci
Ġnee fek
Ġher mi
Ġstredi skom
Ġnerv ov
ĠÃºna ve
ĠÃº no
Ġvo lia
Ġpe di
Ġhra mi
Ġpreu kÃ¡zanÃ©
Ġchor ÃŃ
Ġmechani ckÃ½m
ĠodliÅ¡ nÃ¡
vita mÃŃn
Ġpopula rite
ovo sti
Ġrozde lenia
Ġcuk rÃ¡r
Ġpostihnu tia
Ġzveda vÃŃ
ĠvnÃºtro zem
r giu
li vom
Ġroz vinÃºÅ¥
Ġfo tkami
ĠvÃ½zdob a
b ovÃ½ch
Å¡a mi
Ġjo na
Ġagen tÃºrou
ĠdostÃ¡va m
Ġfestiva loch
Ġe lo
Ġfar bÃŃ
Ġban d
Ġlu ko
Ġpol rok
shi p
z ej
Ġpri tla
ĠsÃº pravu
dov Ã½mi
Ġmlad Å¡ieho
ĠbalÃŃ ku
Ġtma vÃ½ch
ĠÅ¡tandard nÃ¡
ĠgrÃ© cky
Ġcudzi ne
le Å¥
Ġtak tov
Ġprie vid
ĠdneÅ¡ nÃº
ĠdÃ´sled kov
Ġzho dujÃº
ĠzÃºÄįastn ia
ĠvÃ½bu chu
ĠÅ¡tet com
ĠÅ¾ivoÄįÃŃÅ¡ nych
Ġho nda
Ġdi rig
Ġsy ry
cha ta
Ġseba dÃ´
ĠvÃ½hod nÃ¡
Ġsprievod nÃ½
mov Ã½m
Ġzobraz ovanie
Ġobec nÃ½ch
Ġna berÃ¡
Ġpar kom
Ġsu Å¡enie
ĠpoÅ¡ko denÃ¡
ĠtrÃ©ning och
Ġprefe rujÃº
bi s
Ġinterne tom
Ġgra m
g rÃ©
Ġle as
hy d
Ġal zhei
ĠprispÃ´sob ovaÅ¥
Ġbratislav skÃ©
re flex
Ġu tÃŃ
Ġob loÅ¾
Ġpol roku
Ġsko rÃ½ch
ĠbezpeÄįnost nÃ½mi
ll s
ĠÃºvod nÃ©
Ġrozlo hu
ĠskÃºÅ¡ob nej
Ġparale lne
Ġlau ra
1 20
z ke
Ġp stru
lÃ¡ ÄįaÅ¥
Ġde krÃ©
ĠÅ¾i jete
Ġkuchy nka
Ġmil ujete
Ġzara denÃ¡
Ġanje la
Ġfy to
ĠzÃ¡ beru
Ġkone ÄįnÃ©ho
Ġvyrie Å¡enie
Ġfia t
zÃ¡pa dnej
ĠdlÅ¾ nÃŃk
Ġod kvap
Ġslobo dnÃ¡
Ġdekora tÃŃvne
Ġreprezentan ti
ĠlegendÃ¡r ny
Ġkv Ã³
rÃ¡ til
Ġ5 50
ĠnÃ¡ro dom
Ġblog ov
ca st
ska Å¥
Ġnepre stÃ¡va
stran nÃ©
ĠoÄįa rÃŃ
Ġzrka dlom
Ġvin cent
Ġzver enci
Ġbl b
v ing
ka jte
Ġr Ã´
Ġsto percent
Ġpor sche
Ġki lÃ¡
Ġprepoj enÃ¡
Ġreferen da
Ġdavi da
Ġdc Ã©re
ĠspracÃº vame
ta ble
vie Å¡
ĠpodÄ¾a hol
ĠlÃŃ niÃŃ
Ġplat enÃ©
Ġpoda ril
ĠsÃºkrom nÃ½m
ĠÅ¡tart uje
Ã© nom
Ġzbo re
ĠvyrÃ¡b anÃ½
nÃ¡rod nÃ¡
ĠchemikÃ¡l ie
Ġw om
Ġ18 00
Ġcere moni
Ġarchi vÃ¡
n ca
Ġpre si
Ġpre jdete
Ġne kla
Ġra ky
Ġdomov skej
Ġrozde Ä¾uje
ĠuznÃ¡ va
ĠzloÄį iny
ĠudrÅ¾a teÄ¾nÃ©ho
ĠprÃŃleÅ¾ito stiach
Ġvonkaj Å¡ÃŃmi
Ġdomin ujÃº
Ġd ur
Å¾i me
ĠprÃŃ Äį
Ġpoli tÃŃk
Ġoto Äįila
ĠoÄįia m
ĠtÃ³ th
ĠnÃ¡ razu
Ġvz nÃ¡Å¡a
Ġtvo ril
ĠuskutoÄį ÅĪovaÅ¥
ĠzdruÅ¾ uje
ĠvÅ¡ade prÃŃtom
ĠnajbliÅ¾ Å¡iu
Ġkate dre
Ġzmi zla
rÃ¡ tori
ĠÄ¾ud ovÃ©ho
ĠinformÃ¡ ciou
Ġjo h
ĠvÃ½nim ka
Ġzhr nÃºÅ¥
Ġpies ni
Ġpo nÃŃm
Ġpre mÃ½Å¡Ä¾
Ġdo jedn
Ä¾a vÃ½
dov ia
Ġman da
Ġpreja zd
Ġ195 3
ĠlyÅ¾i Äįky
Ġrelevan tnÃ½ch
Ġpov Å¡im
Ġeuro posla
Ġnajstar Å¡ÃŃm
Ġn s
cha b
Ġhoci Äįo
Ġpolicaj nej
ĠsnÃŃm ku
Ġpreprac ovanÃ©
Ġsynte tickÃ©
ĠprofesionÃ¡ li
ĠÄįepe le
ĠsamovraÅ¾ du
ne w
Ġsi vej
Ġsme je
Ġpriprav oval
Ġvra ciam
ĠÅ¡e dej
Ġzdo lÃ¡
Ġpreni ka
ĠzapÃŃ Å¡e
ĠexekÃº tor
s lne
Ġne Å¡tandard
mu r
ĠÅ¡a chov
Ġpremen u
Ġmas ary
Ġneo ceni
Ġply novÃ½
ĠlikvidÃ¡ cii
67 9
Ġst en
Ġg ang
Ġobrov skÃ½ch
ĠnÃ¡hrad ou
Ġtvori vej
ĠkuchÃ¡ ra
vi cou
men ali
ĠreÅ¾i mov
ĠzaruÄį enÃ¡
Ġque en
st Ã½ch
ĠprÃ¡ Äįov
Ġpe le
Ġdoprav nÃº
Ġmicro so
ĠfaÅ¡ia ng
Ġne rÃ¡d
Å¾e by
ĠÃºÄį tovaÅ¥
Ġnevyhnu tnÃ½ch
Ġseda dla
Ġsexu Ã¡lnu
Ġpreukaz uje
jo ze
Ġvaria bil
ĠblÃ¡ zon
Ġover enÃ½ch
ĠsprÃ¡va ch
Ġosved ÄįenÃ©
Ġpredsud ky
rÃ¡ ciami
Ġni Äįia
ĠpodÄ¾a hli
ĠÅ¡k Ã¡ly
Ġzni Äįili
hovo riÅ¥
Ġnavrh ovanÃ©
Ġkamen nÃ½
ĠÄįÃŃn ske
ĠzapÃŃ sal
pravdepodob ne
Ġlegie nd
Ġpravi dla
Ġnavr hne
ĠmlÃ¡ den
Ġobrazov ka
Ġodosla nie
ĠfÃŃn ska
Ġzbav uje
odporÃºÄįa me
ĠrapÃŃ dne
y u
un dai
ĠÃºloÅ¾ nÃ½m
Ġoliv ovÃ©ho
ob et
Ġen do
ĠpÃ´sob nosÅ¥
Ġvybra nÃ©ho
Ġchor Ã©ho
Ġspomie nku
Ġskry tÃ½
o cen
Ġv su
Ġu Å¡iel
ĠzÃŃska me
ĠnÃ¡z vov
Ġjan o
Ġzdvi hol
Ġac cess
ĠdaÅ¾Äı om
ĠtrÅ¾ by
Ġnapl nÃŃ
Ġkvet inovÃ©
Ġpobo Äįiek
Ġbr no
ĠdÅ¾ ung
predme tom
le i
inÃ¡ cie
Ġnau ÄįÃŃme
ĠzÃ¡sie lok
Ġjazd ou
Ġpochyb ujem
ĠsÃŃdli sko
Ġchroni ckÃ½ch
d lovÃ©
Ġvi ly
ĠzvÃ½Å¡ enÃŃm
Ġkandi dovaÅ¥
Ġte k
Ġodpove di
Ġvzor ku
ĠÅ¡tÃºdi Ã¡
ĠnÃ¡dob u
ĠudrÅ¾ ujÃº
ĠdÃ© moni
o znÃ¡
la x
Ġpl nÃ½mi
Ġlep ia
Ġchu tia
Ġry bu
Ġblaho dar
Ġhyper ten
ĠtlaÄįÃŃ tko
Ġpohotov osti
Ġke ra
Ġchlad niÄįkou
ĠÅ¾ensk Ãº
Ġautomobilov Ã½
ĠnovinÃ¡ rom
Ġtax ÃŃ
teÄ¾ skÃ©
Ġobjed nal
Ġnes me
ĠprÃŃstup ovÃ¡
ĠpoÄįÃŃta Äįu
Ġsvie Äįok
ĠnÃ¡dher nou
Ġodstra ÅĪujÃº
Ġju st
jed li
ĠznÃ¡ mo
ĠhrÃ¡ Äįky
Ġple cia
Ġobja vÃŃte
ĠodliÅ¡ nÃ½ch
Ġbun kÃ¡ch
Ġzaba liÅ¥
Ġrastlin nÃ©ho
Ġryt mu
Ġpiz za
Ä¾ahÃ¡ me
g ovÃ¡
Äį anÃŃm
ĠprÃ¡ Äįka
Ġvoj sko
Ġyou ng
m ob
Ġp d
Ġs form
Ġme Å¡i
Ġ19 19
Ġpresved ÄįÃŃ
Ġfra gmen
Ġv Ã©
Ġfaj ÄįiÅ¥
ĠumÃ½va dlo
Ġfur t
Ġpri vÃ¡
Ġpred bieha
Ġak tov
dÃ¡va la
Ġmlad Å¡ia
Ġobcho dom
ĠpruÅ¾ nÃ½
Ġflexibil nÃ½
ĠnÃ¡ tie
Ġkar to
ĠuÅ¾ÃŃva te
ĠÅ¡pi Äįka
Ġfyzik Ã¡lne
ĠinÅ¡pek cia
Ġneal koholi
v raj
Ġne Å¡iel
Ġst v
Ġroz bo
Ġsto lÃŃky
Ġasi st
Ġobe dy
ĠorgÃ¡ noch
ex tra
ĠdochÃ¡dza lo
ĠÃºhra de
Äį enom
kov skÃ½
ÄįÃŃ ch
vÃ½ roba
Ġexist ujÃºcej
Ġsko la
Ġkra so
mÃ½Å¡Ä¾a Å¥
ĠnÃ¡de ji
Ġakvi zÃŃ
Ġsp ri
Ġzariaden Ã¡
Ġpovin nÃ½ch
Ġklien te
Ġfutba lovom
ĠzamestnÃ¡va teÄ¾ovi
Ġbo lieÅ¥
ĠvÃ½ kri
ma lÃ½
Ġspo radi
fe sti
Ġhe slÃ¡
Ġdokona lo
Ġpomoc nÃŃka
sprÃ¡v ne
Ġzave denia
Ġfac to
u da
Ġve ÄįnÃ©ho
Ġdisku tovali
Ġtest ovaÅ¥
Ġtrva le
ĠniÅ¾ Å¡ou
Ġdiela ch
fareb nÃ¡
Ġzauj ÃŃmal
st ke
ÅĪ Ã¡ka
Ġla ure
ĠhÃ¡ dan
ĠhospodÃ¡r stve
Ġkve tu
ĠneÄįaka la
Ġvi o
Ġstanov ÃŃ
ĠcertifikÃ¡ tom
ĠÅ¡Ã©f om
Ġstan dard
Ġkol lÃ¡r
ĠneÅ¡Å¥a stie
ĠliterÃ¡r ny
a prÃŃ
Ġra b
bi k
Ġtu ning
hnu tÃ½m
Ġtra vel
Ġnepre s
Ġzla diÅ¥
ĠvyÄįi stÃŃ
Ġeti kety
vÅ¡eobec nÃ©
ĠzvÃ¡Å¾ te
Ġpo re
Ġva gin
Ġru Å¡ÃŃ
Ġpl n
Ġi geli
rie Å¡enie
Ġpi gment
Ġriadne ho
Ġisla mu
ĠzÃ¡m koch
Ġtvor com
Ġzab lok
ĠvyvÃ¡Å¾ enÃ½
Ġnepo zn
Ġobsa dila
Ġsli m
ĠvÃ½sky tom
Ġna tÃ¡l
Ġpre svet
Ġu Å¡
Ġkup Ã³ny
Ġzara Äıuje
Ġ194 3
Ġtransparent nosti
ĠpyramÃŃ dy
Ġpreja ve
ĠvrÃ¡t enÃ¡
Ġ197 1
Ġzaz vo
ĠkabÃŃ ne
Ġhreb eni
t ovanÃ¡
Ġ ie
ĠpÃ¤ sÅ¥
ĠsprÃŃstup nenie
ĠukÃ¡Å¾ kou
ĠnajvÃ½hod nejÅ¡ie
ĠhospodÃ¡r ska
Ġpose denia
Ġsmie Å¡
Ġriad koch
ĠlyÅ¾i Äįku
Ġritu Ã¡l
ĠÅ¡ va
Ġzo t
Ġvstup nÃ©ho
me chani
Ġvy ha
Ġr f
dz ou
ĠschvÃ¡ lenia
ĠobÄ¾u bou
Ġvege tariÃ¡
ĠpetÃŃ ciu
f en
u nikÃ¡
Ġx iaomi
ĠÃºloÅ¾ nÃ©ho
ĠnajÄįastej Å¡ÃŃch
Ġmi klo
Äº z
ĠpomÃ´ cku
Ġdoda tok
Ġdomini k
Ġsrdie Äįko
ĠexpedÃŃ cie
Ġa wards
Ġpred klad
Ġroz os
au tori
Ġmaleb nej
ste ra
og Ã©n
far ba
Ġlesk lÃ½
Ġtes nenie
Ġvarian tov
Ġod pre
Ġko rig
ĠabsolÃº tnej
Ġpola ri
g ana
z odpove
Ġb ÃŃ
Ġpra g
Ġsia hnite
Ġmonitor ovaÅ¥
Ġpose denÃŃm
ĠpreÅ¾i je
Ġobklop enÃ½
Ġsab inov
sto jÃŃ
ĠmaximÃ¡lne ho
Ġjad rovÃ½ch
Ġvcho dovÃ©
b lu
Ġro bilo
ĠnÃ¡ prav
Ġra ting
Ġban ne
Ġtren du
Ġkru hoch
ĠÅ¾elezni ÄįnÃ½ch
Ġbibli i
Ġvideok lip
charak teri
Ġs klady
sk lo
ĠbÃ¡ snÃŃ
ne chcem
Ġjedno tnÃ©ho
Ġvlast nia
Ġzvy kol
Ġnasa denÃŃm
ĠtrpÃŃ te
Ġprej dÃº
Ġprefe ruje
Ġzame ral
Ġpu tov
Ġneme ckÃ½m
Ġsklad ovÃ©
Ġoboha tenÃ©
Ġservi se
takÃ© to
Ġo pustila
Ġg Ã½
ran ce
Ġangli ckÃ©
Ġbur ze
s mia
Ġpo ÄįÃŃna
Ġve roni
er ie
ĠprÃŃ vrÅ¾
zi o
Ġhra Äįku
Ġan anÃ¡
Ġvra h
ĠrÃº r
Ġber no
eurÃ³p sky
Ġla mpi
Ġpredaj nÃ½ch
Ġpozor ovateÄ¾
Ġpan cie
Ġvysvet lÃŃ
Ġtalian ske
ĠzÃ¡hrad kÃ¡r
Ġpremie stn
ĠsprÃŃjem niÅ¥
Ã ±
ko zme
Ġpre cest
Ġde hydra
Ġzahrani ÄįnÃŃ
ĠobÄįerstv enia
6 00
Ġodo lÃ¡va
Ġtan ce
Ġbun galov
ĠzvÃŃÅ¥a zila
Ġtransak ciÃŃ
t roch
ko lek
ĠÄ¾ an
Ġvsta Å¥
ĠvibrÃ¡ ciÃŃ
ĠveterÃ¡ nov
lie za
Ġpora dili
ĠpomÃ¡ha la
Ġeste tickÃ½
Ãº Ãº
Ġpod stav
Ġjed ia
ĠpovaÅ¾ skÃ¡
ĠzÃ¡uj mami
Ġrozme ru
ben z
ĠobÃ¡va m
ĠnajnÃ¡ ro
Ġpostup nÃ½m
ĠzÃ¡ve sy
Ġms z
Ġtermo sta
Ġvyt knÃºÅ¥
Ġbrez no
Ġzlikvid ovaÅ¥
Ġzna Äįkami
knu Å¥
Ġus ch
Ġhrn Äįiar
Äįa jÃº
Ġroz pla
Ġzo zadu
Ġpriamo Äįia
tro p
Ġkolek tÃŃvne
Ġzro dila
d nite
ie nky
Ġza du
Ġh nutÃŃ
do re
ĠbÃ¡ li
Ġbri ti
ĠharmÃ³ nie
Ġzlep Å¡ili
Ġrad nica
Ġvedom osÅ¥
ĠÅ¡peciali zÃ¡cie
ĠzÃ¡chranÃ¡ ri
Ġmedai lÃŃ
Ġho ng
ĠÅ¡i tÃ©
ĠzÃ¡kaz nÃŃcky
Ġpredme tmi
Ġpoho rÃŃ
Ġukon ÄįÃŃ
Ġzviera tÃ¡m
Ġfestiva ly
Ġsrb sku
Ġk liat
Ġda ma
zaujÃŃma vÃ©
Ġkamie nky
ĠzoÅ¡i t
lÃ¡ ri
kov ky
Ġmar ka
Ġmodel mi
Ġabso lu
Ġklimati zÃ¡ciou
Ġstop Ã¡ch
ĠkanÃ¡ la
Ġmosk va
ĠobrÃº Äįky
ĠpiÅ¡to Ä¾
Ġkrea tÃŃvnych
Ġ196 6
ide Ã¡lne
Ġpod pivni
sie lanÃŃm
Ġnedo z
ĠbÃ½va m
Ġstaveb nom
Ġumele ckÃ¡
ĠÃºprava mi
Ġprevodov ky
Ġoddy chov
prÃŃspe vok
Ġf ÃŃ
Ġno Å¾a
pri pom
Ġtan k
Ġurob enÃ©
le rom
Ġza mr
ĠoznaÄį ovanÃ©
Ġzme raÅ¥
Ġpsa mi
ĠplanÃ© t
v ovÃ½ch
Ġu jal
Ġbi rm
ĠdobrovoÄ¾ nÃ½
Ġparkovi ska
Ġhno j
Ġvzru Å¡enie
prinÃ¡Å¡a me
Ġme te
Ġpe Å¡i
ĠÅ¡piÄį kovej
Ġpre chodom
pa to
ĠnenÃ¡ roÄįnÃ¡
ĠÅ¾l tÃº
Ġvysiela nÃŃ
Ġnadobud nÃºÅ¥
ĠdesaÅ¥roÄįia ch
Ġohodno tenie
Ġv kladaÅ¥
Ġvy my
Ġch Ã½
Ġhu stÃ½
ĠzÃ¡ve snÃ©
Ġovplyv nenÃ©
Ġtest ovanÃŃ
Ġzba dala
ĠÅ¡tvor no
ĠklÃ¡ve sy
ĠzapÃŃn anÃŃm
Ġnaro denie
Ġusa dlo
Ġstoli Äįiek
Ġstrategi ckÃ½ch
ĠdcÃ©r ka
ĠstratÃ©gi ÃŃ
i ro
Ġce love
ran tom
ber iem
ĠprinÃ¡Å¡a m
Ġdy mu
Ġzru Å¡ili
nÃ¡sob nÃ½
ĠotvÃ¡ra cÃŃch
ĠprilÃ¡ kaÅ¥
Ġs ce
ĠpÃ´sob eniu
Ġklie Å¡Å¥
Ġosobi tnej
ĠuznÃ¡ vanÃ½
Ġsadz bu
Ġuch vÃ¡
Ġkrabi Äįke
ĠportrÃ© t
Ġse le
Ġjedno tkami
Ġau kcie
Ġden nÃ½ch
Ġobjek toch
Ġhere Äįky
Ġorto pedi
nÃŃkov Ã½
ĠÃºspeÅ¡ nosti
Ġpartner stva
Ġproto typ
Ġhold ing
Ġi oni
pa lo
Ġroz m
Ġdozve dÃ¡me
ĠnajbliÅ¾Å¡ie ho
Ġpom inu
Ġpodvedom e
Ġatrak tÃŃvna
ĠhorÃº ca
ĠzÃ¡chra nÃ¡r
Ġuplynu lom
Ġset u
ĠÅ¾up y
ĠpokroÄįi lÃ©
Ġchv Ã¡ly
ho spo
Ġvy moÅ¾
Ġpria Å¥
Ġpl nenÃŃm
Ġga y
Ġtvr dÃ½ch
Ġply Å¡
Ġzist enÃ½ch
Ġdoty kom
Ġneuveri teÄ¾nÃ½
Ġvalen tÃŃn
Ġsrdie Äįka
ra kÃº
Ġvy mÃ¡ha
Ġroz va
Ġvlast nÃŃcke
Ġban kovÃ½m
ĠvÄįie l
dne te
Ġpochyb nostÃŃ
Ġskali ca
Ġrubri ke
Ġhospo din
ku jem
sti ckou
fo x
ĠdiÃ© te
ĠpociÅ¥ ovaÅ¥
Ġa ten
Å¡ tud
Ġsk rÃ½
Ġ" ,
Ġvar ÃŃme
Ġparfu my
kÃ¡za lo
ĠnechÃ¡ vajÃº
Ġspoluprac ovali
Ġreprezent ovali
ĠzachrÃ¡ nili
ĠÃºstre tov
Ġsympa tickÃ½
Ġskru t
p hone
Ġlep ku
ĠreÅ¾i my
Ġone sko
Ġma ca
ena Å¾
ten ou
ĠÄįlen i
ĠcieÄ¾ ovÃº
Ġora va
Ġdiagn Ã³zu
Ġat p
ĠÃºrad nÃŃci
Ġorganiz ovanÃ½ch
Ġhlbo kÃ¡
ĠprÃŃprav nÃ©
Ġfakul tu
ĠpeÅĪaÅ¾ enka
dizaj n
Ġa nÃ¡l
Ġob Ã©
ĠodsÃº hlas
ĠÃºloha mi
Ġgramo tnosti
ĠatribÃº ty
Ġau tami
dob rÃ©
Ġmen ili
Ġper ly
Ġpodsta tnÃ¡
hodno tenie
Ġzapo jila
kvali ta
ri cha
Ġst iera
ny ho
Ġho le
Ġpla tilo
ĠÃºÄįin kuje
Ġkar ti
Ġkvet inÃ¡r
Ġmetodi ky
Ġbanskobystri ckÃ©ho
Ġdo tiahnuÅ¥
ĠumoÅ¾ nenÃ©
Ġmili metrov
Ġzni Äįil
Ġangli cko
Ġkata ly
Ġstvor enÃ¡
Ġnero bil
Ġpripomenu la
ĠelektrÃ¡r nÃŃ
de si
Ġstra vovaÅ¥
ĠÃºÄį tuje
ĠobrÃ¡ ti
Ġnespo chyb
ĠpredloÅ¾ enÃ½
Ġvyvola l
Ġjaro slava
Ġreprezentan tov
Ġshare point
stre dku
Ġba za
ĠzaujÃŃma li
ĠbeÅ¾ nÃ½mi
Ġmest skÃ½m
Ġposu vnÃ©
Ġtvori vosti
Ġhodin ku
Ġtune la
Ġtr pas
Ġba lenÃ©
Ġpie skov
Ġdesia tej
ĠnÃ¡hod nÃ©
Ġkilom eter
Ġadministra tÃŃvnej
Ġbom by
Ġmoderni zÃ¡cie
o ktÃ³
z ovanÃ½m
Ġch el
Ġsil nejÅ¡ia
ĠvyuÅ¾ÃŃva m
ĠsÃ½ rie
Ġprezra diÅ¥
Ġna m
li ta
ro id
na va
Ġde ak
ca tion
Ġzapoj enÃ©
Ġzorganiz oval
Ġi dy
Ġra i
Ġcest nÃ½ch
Ġkup ujete
Ġtrans formÃ¡cie
Ġindividu Ã¡lnym
ĠÅ¡pecifi kÃ¡cia
Ġjas nejÅ¡ie
Ġkonkuren ciou
Ġstarob nÃ©ho
Ġpri vo
Ġko ÄįÃŃka
inu s
pom al
Ġpoh Åķ
ĠneprÃŃjem nÃ½ch
Ġ196 3
ĠkÄ¾ÃºÄįov Ãº
uve denÃ©
ĠknÃŃhku pe
ci fer
na miesto
Ġpred nostne
Ġdob Ã¡ch
Ġlo w
Ġnech tiac
Ġume lÃ¡
ĠvystÃºp enÃŃm
Ġteku tÃ©
Ġkonta min
Ġne tla
ĠprehÄ¾ad nÃ½
moder ni
Ġplach ty
ĠstÃ¡ nky
ĠmuÅ¾ stiev
Å¡ko da
ĠraÅĪaj kami
Ġglob Ã¡lny
Ġme Å¡tia
Ġso chu
Ġ16 00
ĠÅ¡pi Äįkou
ĠvloÅ¾ enÃ©
ĠsÅ¥aÅ¾ uje
ĠvoÅĪa vÃ©
pri mÃ¡tor
ĠposÃº vajÃº
ĠvydavateÄ¾ stve
Ġpri ho
Ġse e
Ġda Äįo
Ġfun da
Ġoble k
Ġturisti ckÃ©ho
Ġkomplex nÃ¡
ĠinÅ¡t ink
i ty
Ġla by
Ġjednotli vec
Ġzodpoved nÃ½ch
Ġleto poÄį
ĠÅ¾idov skÃ©ho
ĠpraÅ¾ skej
Ġ( "
Ġli ch
gu m
ĠbÃ½va lom
Ġudr Å¾al
ĠvÃ½sku mom
Ġv lne
Ġna kladaÅ¥
Ġod tia
Ġnove lu
Ġhlas ovanÃŃm
Ġstried anie
4 21
Ġvy trie
Ġtri bu
Ġfyzi ka
ĠdarÄįe kovÃ©
ĠopÃŃs anÃ©
ĠfarÃ¡ ra
Ġde zo
sla d
Ġkli nickÃ©
Ġprev in
ĠchvÃ¡ liÅ¥
s prac
Ġnaj podsta
Ġvz dor
Ġstre Äį
Ġkr vnÃ©
Ġchrb ticu
ĠspÃ¤ tnej
Ġobhlia dku
Ġadren alÃŃn
a ra
Ġpov lak
Ġfo sÃŃ
naj skÃ´r
Ġ11 2
ĠzÃ¡zra kom
Ġzin ku
Ġara Å¡i
vi ne
pla tku
Ġsam Ã½m
Ġvyz broj
ĠneprÃŃjem nÃ½m
Ġdoty ÄįnÃ½
Ġjesen nÃ½ch
ĠspoloÄįen stvÃ¡
Ġs her
Ġza kot
Ġhra dov
Ġide Ã¡lnom
Ġkni hov
ĠzÃŃsk anÃŃ
Ġmaxim Ã¡lnym
ĠprovÃŃ zie
o no
Ġli po
ĠÅ¡ko lÃ¡m
Ġslne Äįnom
Ġochran nÃ©ho
Ġflo ren
ĠsprÃŃstup nenÃ©
Ġsank ciÃŃ
Ã¡ re
Ġro hy
Ġspotrebi telia
Ġbla Å¾
ĠdaÅĪov Ã½m
ĠnavigÃ¡ ciu
Ġna sy
teÄ¾ nÃŃ
Ġrizi kovÃ½ch
ĠstreÄ¾ bu
r c
ĠmoÅ¾no stiam
Ġnevy h
Ġchlad no
ĠpotenciÃ¡l om
Ġrozsia hla
ĠbrazÃŃ lii
Ġvalen tÃŃna
Ġbezbari Ã©
Ġba rÃ¡
Ġtohto roÄįnÃ½
ĠvÃ½hod nÃ½
ĠhÃ¡ dzaÅ¥
Ġmetro poli
Ġvlaj ky
Ġreflex nÃ©
m g
ĠÄįin o
ĠveÄ¾kom e
ob rÃ¡z
go og
Ġjedin om
Ġmil ovala
Ġposil ÅĪovanie
bru tto
Ġder ma
Ġnese dÃŃ
ĠprepoÄį te
Ġhu mÃ¡n
Ġvyp ne
Ġgal lery
Ġakademi ckÃ©ho
ĠobjednÃ¡ te
Ġabsolv ujÃº
ĠneprÃŃjem nÃ¡
Äįist enie
ĠnÃŃzky mi
Ġneh mo
Ġkreh kÃ©
ĠmoÄįov Ã©ho
Ġfortu na
" ),
Ġpov Ã¤Äį
ĠkÃº ta
Ġzapoj enÃŃ
cel kom
Ġnon stop
Ġo cot
Ġdo kedy
Ġklasi ci
Ġas si
Ġbelgi cku
Ġob chÃ¡dza
Äı aleko
Ġe ar
Ġtu to
ĠeurÃ³p skymi
Ġakej si
Ġtes nia
Ġni ck
ĠvÃ½kon nÃ©ho
Ġca re
Ġkari Ã©
Ġanaly tickÃ©
ĠzastÃ¡ vku
ĠneÄıale kej
zÃ¡ ujem
Ġar ma
ĠzvyÅ¡ kov
ĠÃºspo ra
Ġbalk Ã³ne
Ġredak cia
Ġodvet vie
Ġjaze rÃ¡
ĠpozerÃ¡ me
Ġnedot knu
ova Äįka
ĠnÃ¡ kladom
ĠrÃ½chlo stnej
ĠÅ¡kol skÃº
Ġmimoria dnych
ĠnesÃº hlas
: -
ĠznÃ¡ mom
Ġverej nou
Ġpodpo rila
Ġotvor enou
Ġevanjeli ckej
Ġzdob enÃ½
Ġuplynu lÃ½
Ġdreven Ãº
ĠvÃŃt anÃ©
ĠfÃ³ liu
Ġmod rou
ĠÅ¡kodli vÃ½
Ġklen ot
Ġobhlia dky
Ġhospi ta
Ġperfor man
+ .
r ÃŃm
Ġo Å¡ÃŃ
Ġpri vy
Ġre i
bu le
tre tÃŃ
Ġpriesku me
ĠdevÃŃn skej
Ġo il
Ġskup inka
Ġvstup ujÃº
Ġhygie na
Ġnapoj enÃ½
Ġmast ur
Ġohla sy
ĠneznÃ¡Å¡a m
Ġpo Å¾adujÃº
Ġi f
Ġla ur
Ġtalian skom
Ġosem desiatych
ĠpoznÃ¡m ku
Ġintegr ovanÃ©ho
pÃŃÅ¡e m
c li
Ġne le
Ġdo razil
ĠÃºÄįe sy
Ġtur bÃŃ
Ġcelo plo
Ġrom ana
Ġzad anÃŃm
Ġvojak om
Ġstanovi skÃ¡
ĠÄįad ca
ĠsÅķ dc
h no
Ġa lu
ĠzÃ¡ bezpe
Ġkom ÃŃn
liz me
ĠnajvÃ½znam nejÅ¡ÃŃm
joze f
Ġod kaze
ck ing
Ġtr hom
Ġmys Ä¾ou
Ġsva lu
Ġprekvapi li
Ġvyhotov enÃŃ
Ġvyhotov iÅ¥
Ġnajstar Å¡ia
Ġod ho
Ġspoj encov
Ġsebe sta
ĠÅ¡p anie
ĠvÃ½da v
ĠsÅ¥aÅ¾ ujÃº
ĠÅ¡tud ovala
Ġsamov ra
Ġporovna teÄ¾nÃ©
c oval
Ġre pre
Ġkompati bilnÃ½
Ġsa dli
Ġinforma Äįnom
Ġnamo ntovaÅ¥
Å¡ enÃ½ch
Ġne rÃ¡
su b
Ġinter nÃ½ch
Ġkri stÃŃna
Ġmaro Å¡
Ġspomenut Ã½ch
Ġu viaz
Äįi te
ĠmanaÅ¾ Ã©rom
Ġvyma zanie
ĠÄ¾ubo Å¡
Ġsara h
ma ster
Ġku se
Ġneho du
Ġgra vita
Ġodpo ruÄį
ĠvÃ¡Å¾ enÃŃ
Ġanaly tik
ĠtelocviÄį ni
Ġz lÃŃ
Ġzlep Å¡il
ĠspÃ¡ su
ĠdievÄįa tÃ¡m
ĠtrÃ©ning ovÃ½
Ġmoti vuje
Ġglo bal
Ġdopa dol
Ġnepred po
prena jaÅ¥
Ġco re
ĠprÃº dy
Ġdrevo trie
Ġjazd ca
predstav te
Ä¾ ovaÄį
Ġok ruÅ¾
ĠvÃ½ro ky
Ġza rÃ¡Å¾a
Ġsy rom
Ġkr Ã´
Ġsil via
Ġnastav te
ĠhlÃ¡ siÅ¥
Ġzbie rajÃº
Ġgly ko
ĠdusÃŃ ka
Ġminist ri
Ġriadia cich
ov skÃ©ho
en il
Ġo tla
Ġbe hÃ¡
Ġhra na
Ġalex and
ĠsalÃ³ ne
Ġsymp Ã³
Ġnewsle t
Ġm sp
de mor
Ġmy Å¡ou
cen ta
Ġpodsta tnÃ½
Ġdvoji tÃ©
ĠmasÃ¡ Å¾i
Ġpohlav nÃ½ch
Ġpre tla
do stup
ria nskej
ĠdaÅĪ ovÃ¡
ĠuloÅ¾ enia
Ġsteh nÃ¡
Ġher ce
Ġprovin cie
Ġz rn
bo nÃ¡
Ġpri b
se e
ĠdoÄįas nÃ©ho
ĠÅ¡nÃº rky
Ġaca demy
Ġneto pie
Ġna kop
Ġna razili
te rov
Ġbi cie
Ġ28 0
ĠtÃºÅ¾ ob
Ġnapa dol
Ä¾ ku
Ġprie ko
Ġautor kou
Ġbio lÃ³gie
ĠvÃŃken dovÃ©
Ġpriemer nÃ©ho
Ġbojov nÃŃk
Ġvodo te
Ġbo u
Ġdr ink
Ġelegan cie
Ġdiagnosti ky
Ġspria te
Ġr pg
ĠzÃŃska vania
Ġpripra vÃŃte
Ġuplat ÅĪovania
Ġvypl nÃŃ
ĠnezÃ¡vis lÃ¡
foto graf
l m
Ġpred viesÅ¥
ĠvÃ½raz nej
Ġustanov ÃŃ
ĠzdaÅĪ ovacie
Ġs ana
Ġroz loÅ¾iÅ¥
ĠvrÃ¡ mci
Ġdospe lÃ½m
ĠprÃŃpad nÃ½m
ĠvÃ½skum nÃŃci
Ġnasa denÃŃ
Ġplnohodno tne
Ġmultifunk ÄįnÃ©
komi sia
ĠnazÃ½va Å¥
Ġgre gor
Ġasisten ta
ĠÅ¡mrn c
Ġzabud ovanÃ©
Ġsloven Äįina
ĠplÃ¡n ovanÃ½
ĠÅ¡tÃ¡t nou
Ġneprav depodob
Ġv zi
Ġpi c
Ġpamia tkou
ĠvstrebÃ¡ vanie
d Å¾u
Ġu tia
Ġchy be
Ġnu la
Ġpest ovateÄ¾
ĠstreÄ¾ be
Ġs qua
Ġch ova
Ġmi zer
Ġmen tali
Ġdvoj hry
Ġhlad kÃº
ĠdÃ½cha cie
Ġstabil nÃº
Ġhm la
Ġafgani stane
ti zovaÅ¥
sti c
ÄįÃŃ naÅ¥
Ġslu chu
Ġods ud
Ġnaro dÃŃ
ĠfantÃ¡ zia
" ?
ce lÃ©
Ġpri vÃŃt
Ġhra dy
ĠvÃ½kon nÃ½m
ĠarchÃŃ ve
ĠambÃŃ ciu
Ġto ky
Ġsi mon
di ou
Ġpi rÃ¡t
Ġuvi dela
Ġvyra stie
Ġregene rÃ¡cie
Ġteore tickej
ĠskÃºm anie
ĠpetrÅ¾ len
Ġu kotv
Ġpoz men
ĠÅ¾ um
ĠprenÃ¡ Å¡anie
ĠpozitÃŃvne ho
Ġzmluv nej
ĠintenzÃŃv nu
Ġmozg ovej
Ġkaza teÄ¾
ĠgaÅ¡pa rovi
ĠprÃŃ jaz
Ġdi op
Ġpe ÄįenÃ©
Ġmaje tky
ĠformÃ¡ cie
ĠvÃ½ su
Ġar ti
ĠbrÃ¡n ku
Ġpolia ch
Ġmh z
Ġnesti hol
Ġna teraz
Ġod sÅ¥ah
ĠzÃ¡ pise
pa y
ĠdÃ¡ tovÃ©
zu jte
ĠdodÃ¡va telia
ĠpohÄ¾ad nice
Å¡pe cia
Ġpen al
Ġzave denÃ©
Äįlen ovia
gÃ© ny
Ġextrali gy
Ġsi mo
ĠvÃ½ kup
Ġchud nutia
Ġsklo nom
Ġa mp
Ġta de
Ġprie Äįke
Ġviac ÃºÄįe
rg en
Ġpredaj com
ĠvÃ½znam om
Ġinteri Ã©ry
ĠhlÃºpo sti
Ġob cami
sti ckÃ½mi
Ġmi siÃŃ
Ġzmen enÃ©
Ġrod nom
Ġsc reen
ĠhlÃ¡ senia
ĠdÃ© mon
Ġtkan ina
Ġinfar kt
vi ty
Ġta trami
Å¡pe ciÃ¡lne
ĠbezpeÄįnost nÃ¡
Ġautoma tickÃ½m
ĠoranÅ¾ ovÃ¡
ĠÅ¡kandinÃ¡ v
Äį koch
Ġu pÃŃna
na Å¡Å¥astie
Ġro ber
ĠÄ¾a dovÃ©
nÃ¡ zor
Ġinter nÃ©
ĠÃºÄįin nÃ½m
Ġl Å¾i
Ġobe Å¥ami
Ġnechce Å¡
Ġdiel ÅĪa
Ġute s
Ġbibli o
Ġtransparent nosÅ¥
Ġhlasi tosti
Ġokla maÅ¥
ova Äįa
Ġe ku
Ġmi ske
kon krÃ©
Ġvlast nÃ©mu
anÃ© mu
Ġcestov nom
Ġpale ty
ĠtragÃ© dia
zaÄįia tok
Ġne kri
Ġspo ÄįÃŃta
Ġmen Å¡ou
Ġtra de
Ġco py
ĠspracÃº vajÃº
Ġsedem nÃ¡sÅ¥
Ġprevo de
ÄįÃŃt anÃ¡
Ġzvo lenÃŃ
ĠzÃ¡sob nÃŃka
ĠkandidÃ¡ tom
Ġmik iny
Ġrezor te
Ġnajhor Å¡ÃŃ
Ġneform Ã¡lne
u u
Ġorg an
Ġorigin Ã¡lneho
Ġsvia to
Ã¶ r
Ġh dmi
Ġod sko
Ġcest ovateÄ¾ov
ĠpriznÃ¡ vam
Ġd k
Ġ( *
Ġbez vÃ½znam
Ġw en
znÃ¡ my
ĠoprÃ¡v nenÃ©ho
Ġpredpoklad anÃ½
Ġpodot kol
s ing
fil ia
ser vi
% ).
ca t
Ġhodno tÃ¡m
Ġot covia
Ġmier nom
Ġupev niÅ¥
Ġoff line
ĠedÃŃ cia
c anÃŃm
Ġpo stÃºpi
Ġry Å¾u
Ġvtip nÃ½
Ġed ge
ĠpokÃºÅ¡a li
Ġpre Äįi
Ġdo Å¡iel
hÄ¾a doch
ĠÄįe skÃŃ
ĠÄįlen skej
Ġplu kovnÃŃk
Ġkari ka
ĠobyÄįaj nÃ½m
Ġpri pustiÅ¥
Ġsp Ã´
sa j
rÃŃ sk
Ġnecha j
Ġvynika jÃºcich
Ġstroj om
f ro
s anie
Ġpa hor
spo zÃŃ
Ġhra ne
Ġpotre bou
Ġpapie rovÃ½ch
ĠnapÃ¤ tÃŃ
Ġmechaniz mom
Ġphi lips
Ġvy vÃ½Å¡
ĠÄįi pky
Ġja ch
Ġcha m
ĠpoÄįÃŃta Äįoch
Ġskla daÅ¥
Ġzodpoved nÃ©ho
Ġpovrch ovÃ©
ĠÅ¡tart ovaÅ¥
kvali tnÃ½
Ġnavi jak
Ġvyspe lÃ½ch
ĠÂ¤ ,
Ġzna menal
ĠpÃŃ ly
Ġhe lena
Ġzamestnan osÅ¥
Ġgu ma
ĠoznaÄį ovanÃ½
ĠpoÄįÃº val
ĠohÄ¾adu pl
Ġmier nym
ĠspoznÃ¡ vanie
Ġteni sovÃ½ch
ĠnevÃ½ raz
Ġsilik Ã³nu
Ġmimozem Å¡Å¥
ĠprÃ¡ Äįke
Ġkom Ã´r
Ġno snÃ©
Ġproduk tivitu
Ġhroz ba
Ġform ovaÅ¥
ĠkonÃ¡ re
ĠprÃ©mi ovÃ©
ĠvÃ½chodi sko
Ġprihlas ovacie
Ġhloh ovec
Ġz p
Ã¡l ka
Ġse gment
fo s
Ġpolicaj nÃ©
Ġfia lovÃ¡
ĠpÃ¡cha teÄ¾a
: .
Ġpok rÃ¡
ĠzaruÄį enÃ©
Ġexperi menty
Ġhoro r
Ġdiabe tikov
Ġstarove ku
p pe
li ght
Ġu Å¡iach
Ġvy dra
Ġspe ed
Ġorigin al
Ġkrat Å¡ia
y or
Ġli bi
sÃ¡ vanie
Ġana l
nal da
Ġ196 2
Ġosvie Å¾enie
ĠodÃ´vod nenÃ½ch
Ġfascin ujÃºce
Ġde ma
Ġda i
cha lo
Ġauto nÃ³
Ġotvor enÃŃm
Ġmaj ori
Ġzave denÃŃm
Ġspev nenie
Ġcol le
ĠnepoznÃ¡ te
ĠosÃ¡ d
Ġneklad Ãº
Ġu meniu
Ġrad nice
ĠzÃ¡vÃ¤z nÃ©ho
ĠprÃŃstroj om
Ġhrn Äįek
h c
Ġby zant
Ġdi spe
ĠprÃŃleÅ¾ito stne
ĠgÃ³ le
Ġroztr Ãº
Ġten kÃ¡
Ġpe Å¡ia
Ġku bÃ¡n
Ġen orm
Ġdlho roÄįnou
Ġraz om
ĠpoÄįÃº vali
ĠgrÃ© ckej
Ġturi stom
Ġpodvo zku
Ġo stre
Ġnaj slab
Ġse te
ĠvoÄ¾ nÃ½mi
ĠsÃºÅ¥a Å¾ili
Ġtroj rozmer
Ġzhod ou
Ġgalan ta
Ġsyno nymom
Ġvo lania
tra vel
ĠspoÄ¾ahli vÃº
Ġpostoj ov
ĠtlaÄįiar nÃŃ
Ġnajpre stÃŃÅ¾
n en
Ġk lep
Ġdo ÅĪho
Ġby liny
zÃ¡ bav
Ġsna pe
Ġzdravo tnÃ½mi
Ġplat nosÅ¥ou
ĠkrÃ¡t kosti
ĠprÃº di
ĠvÃ½voj Ã¡rov
Ġnovov z
! ).
Ġka tech
Ġra Äįa
vu e
Ġnepo ze
ĠÄįia rou
Ġpomoc nÃº
ĠdodÃ¡va teÄ¾mi
Ġfutba lista
ĠhospodÃ¡r sku
har ry
Ġpovzbud zuje
Ġpreru Å¡enie
Ġve ÄįnosÅ¥
Ġroz pÃ¤
ĠÅ¡a mor
Ġkata strÃ¡lne
Ġbio to
Ġorganiz ovanÃ½
Ġsek ciÃŃ
Ġlieta dlom
Ġzapoj il
Ġzhotov enÃ©
Ġnabi tÃ½
Ġpiesk ovi
ov skÃ½
Ġpe Äįenia
pl Ã³
Ġpubli koval
Ġpoby tov
Ġukraj inu
Ġa lias
ĠdÃ¡ Å¡
Ġinte gra
ĠÅ¡tyri krÃ¡t
Â´ Â´
Ġalar mu
ĠÅ¡k rob
Ġokami hom
ĠgenerÃ¡l nej
Ġalergi kov
Ġv loÅ¾ÃŃte
le ss
lov ka
Ġch ovaÅ¥
mie nko
Ġmie Å¡aÅ¥
ĠpÃŃ Å¡Å¥a
Ġim ania
Ġktorom koÄ¾vek
Ġobjek tÃŃvu
Ġpoma lÃ½
ĠneÃº rekom
ĠvyuÄį ovacÃŃch
ĠÄįÃŃn skeho
ĠfarmÃ¡ rov
Ġabsorb uje
h ard
ob Äįas
Ġpod tatran
pre hÄ¾ad
ĠplÃ¡ noch
Ġdokon ÄįenÃ¡
ĠvyvÃ¡Å¾ enÃ¡
pe dagogi
nie r
Ġprez rite
Ġstriebor nÃ½
Ġoptimaliz ovaÅ¥
Ġmikroorganiz mov
Ġna lie
in kou
ĠmÃ¡ vajÃº
Ġdi viden
Ġpoh ro
Ġnezabud ol
Ġslab Å¡ÃŃ
Ġpracovi skÃ¡ch
Ġjad rom
Ġzabi je
ĠvyplÃ¡ ca
s ur
ĠÃº pravÃ¡ch
Ġpred beÅ¾ne
ĠnÃ¡ku poch
ĠzÃ¡chra ne
Ġrozbe hol
Ġn ia
Ġod Å¡Å¥a
ĠÄįlen kou
ment s
Ġuvie dlo
Ġumiest nila
Ġohroz ujÃº
ĠsignÃ¡ lov
Ġvyprac ovanÃ©
Ġexter nÃ©ho
ĠnoÅ¾i Äįky
Ġcelove Äįer
r ny
Ġza ko
ni ho
tu jÃºcich
Ġzapla tenÃº
ĠzÃ¡sad nÃ½m
ho rÃº
Ġfa mily
kovÃ© mu
Ġdospe li
ĠformÃ¡ tov
Ġkrea tivity
Ġtoleran cie
Ġnar ci
ĠÄ¾udsko sti
ĠÅ¾ÃŃ l
Ġop om
cu jte
ĠporuÅ¡ eniu
Ġokraj om
ĠvedÄ¾aj Å¡ej
ĠÅ¡vÃ©d sko
Äį enou
se pte
Ġpsycho logickÃ©
Ġtoale tou
Ġakademi ckÃ½
Ġo zub
rÃ¡t enie
ĠtrÃ¡v nika
Ġhlbo kÃ½ch
Ġobklop uje
ĠnadÄįas ovÃ½
Ġs chÃ¡dza
Ġju stÃŃ
Ġzdravo tnou
Ġoble Äįie
Ġgran t
poÅ¾i Äįov
Ġo Å¡
Ġpod om
cha j
od ha
Ġpriestor ovÃ©
pro ce
Ġter Äįom
Ġsrd ciach
. (
k ve
Ġa cer
ch mi
Ġpan stva
Ġpredl Å¾
Ġpristup uje
ĠdÃ´klad nÃ©
ĠzÃ¡klad ni
ĠÄįin ÃŃ
199 6
Ġmaxi maliz
ĠmaliÄį kosti
Ġdiop tri
Ġa ven
Ġro ta
Ġvo sku
ĠkÃº skami
Ġskla dujte
bri t
Ġservis nÃ½ch
rodi Äįia
ĠzakÃ¡z anÃ½
Ġneporia dok
Ġma d
pra videl
Ġprac ovalo
ĠÅ¡k ri
Ġdia nÃŃ
Ġ14 00
Ġdesia ty
Ġsuse da
Ġzapoj enia
ĠidentifikÃ¡ cie
Ġu brÃ¡
vo dy
Ġl gb
Ġdoprav nÃ½m
Ġtajom stiev
Ġnajmoder nejÅ¡ÃŃch
ĠstÃ¡ly ch
Ġsekre tariÃ¡
buil ding
s Ã³
ni ckom
Ġstani ciach
ĠzbytoÄį nÃ¡
Ġpotru bÃŃ
Ġneskla me
vy skÃºÅ¡a
mÃ¡ lo
ĠlÃŃ dri
Ġvre ciek
ĠfolklÃ³ rne
Ġsklen enÃ½ch
Ġallian z
z mena
Ġa tÃ©
Ġna kladania
Ġskup inky
Ġhu ba
Ġuzavre li
ĠÃºstav nÃ½ch
Ġprepo Å¾i
ved ci
Ġdegu stÃ¡
po tvr
lov anÃº
ĠÄįlen skÃ½mi
ĠzÃ¡kon nej
ĠvyuÅ¾i tÃ©
Ġpomoc nÃ©
ĠzakÃº pili
Ġhydra taÄįnÃ©
Ġsekun dÃ¡ch
v ina
Ġsp ali
Ġroz kladÃ¡
ke rami
sla mi
Ġzahrani ÄįnÃ½m
Ġge sto
Ġpopru h
ca a
Ġtr vanÃŃ
ĠÅ¡k re
Ġklie Å¡te
Ġdeta iloch
Ġkombin ujÃº
Ġnetradi Äįne
ĠzÃ¡Å¥aÅ¾ ou
c ujeme
Ġdo na
tre l
ĠpokraÄį ujte
Ġdra maticky
Ġdigit Ã¡lna
Ġdiagnosti ka
Ġdue lu
ĠinÅ¡pe kcie
mÃ´ t
Ġuzavre tÃ½ch
Ġhlbo kÃº
ra nÃ½ch
Ġvy st
pa ge
dÃ¡ ciu
Ġhovor y
Ġboha tÃ©ho
ĠÃºzem ÃŃm
Ġpev nejÅ¡ie
Ġkata lÃ¡n
Ġviano ÄįnÃ¡
Ġnaru Å¡iÅ¥
ĠbezÃº hon
Ä¾ ovÃ©ho
Ġza kop
Ġinter val
Ġlieta dle
Ġnasa denia
Ġjack son
Ġstra tenÃ½
ĠvlÃ¡ dnuÅ¥
Ġkvalifi kÃ¡cii
ĠuÄįeb nÃ©
Ġzjednodu Å¡iÅ¥
Ġtrnav skÃ©ho
ne ra
Ġse arch
Ġneod bor
ĠvÃ½le te
199 8
ĠscenÃ¡ ra
Ġvaj ce
ĠpavÃº ky
Ġdo s
Ġu hrÃ¡dza
Ġsp al
Ġboj och
Ġorganiz ovali
Ġn ina
Ġci cav
ĠuskutoÄį nenia
ĠÄįisti Äį
Ġs Ã¡n
Ġna razila
ro bu
Ġnap rÃ¡
ĠÄįia pky
Ġpo myslel
Ġod cest
Ġkri ÄįaÅ¥
Ġky va
Ġnor mami
Ġmobil nÃº
ĠprijÃŃma me
ĠkritÃ©ri om
me dia
Ġh anu
Ġde kan
Ġle tom
Ġry s
Ġpoku su
Ġantibio tÃŃk
ĠrukovÃ¤ te
Ġukri Å¾
Ġd hz
ĠvÃ½ strih
ou t
sa s
ĠÄįe skou
Ġisto ta
Ġobet iam
Ġz lie
Ġsy dney
ĠrÃ¡ stli
ĠÅ¡pecifi ckÃ¡
Ġrozpo ru
Ġservi som
Ġzorganiz ovala
Ġna braÅ¥
Ġne lÃŃ
Ġmo hame
Ġvo k
dÃ¡ cie
Ġmen il
Ġzah ria
Ġstaveb nÃŃctve
Ġpred klada
ĠÅ¾ ralo
Ġkone ÄįnÃ©mu
ĠÄ¾Ãº bo
Ġn ul
sÃŃ ce
Ġpoko pe
Ġgene ra
Ġneve die
Ġdrob nÃ½
Ġusporia dateÄ¾
ĠhosÅ¥ a
Ġmol dav
Ġbo xy
ÄįÃŃ slo
ĠvÃ½bor nÃ½mi
ĠprÃŃprav kom
ĠspÃ¡l ÅĪu
Ġdo bi
Ġ3 20
Ġriadi teÄ¾ov
Ġt p
ĠÃºdaj och
ĠwebstrÃ¡n ke
Ġgratul ujem
o sem
w y
Ġpa dnÃº
ĠbÃ¡ j
Ġpreja via
Ġzni ÄįÃŃ
Ġstla ÄįenÃŃ
Ġjednostran ne
t ujem
z nÃŃ
an skÃ©ho
sÃŃ dli
Ġpubli kÃ¡ciu
Ġpodpis uje
Ġinvestor om
Ġdi ge
Ġzna menÃŃm
Ġustanov enÃŃm
Ġprechod nÃ©
Ġorche stra
ĠÅ¡ÃŃr eniu
Ġu pr
Ġma Ä¾ovaÅ¥
Ġpe dÃ¡
ĠrÃ½ch lovar
Ġtele sne
Ġpova hou
Ġnosi Äįi
Ġpria teÄ¾ovi
Ġlete ckÃ¡
Ġvybud oval
ĠuÄ¾ah Äįenie
Ġdri ve
Ġrimav skÃ¡
Ġcomp any
Ġza hÄ¾a
Ġnov Å¡ie
ĠtÃº Å¾il
Ġhan ba
ĠÄįiasto Äįnom
ĠoÄįakÃ¡va m
Å¡tÃ¡ t
Ġskri ÅĪu
Ġnostal gi
z ing
ĠsÃº peri
Ġbu s
ĠoznaÄį enÃ¡
ĠkomunikÃ¡ ciou
Ġautoma ty
ĠprepÃ¡ ja
inve st
m k
Ġlu k
Ġpredsta ve
Ġtex tilu
Ġkontak tom
ĠskÃºseno stiam
Ġvod nÃº
ĠdruÅ¾ stev
Ġinteligen ciu
Ġhoro lez
Ġbo i
Ġskup inovÃ©
ĠpouÅ¾ÃŃ vaniu
Ġdisku snÃ©
Ġexteri Ã©r
Ġd lÃ¡Å¾
re Å¡ta
po le
ĠprÃŃ mest
ĠdispozÃŃ cia
ĠdestinÃ¡ ciÃŃ
Ġnau Äįte
ĠrÃ½chle mu
Ġstrategi ckÃ©ho
noprÃ¡v nej
Ġuj my
ĠroÄį nÃŃkoch
Ġrekrea Äįnej
Ġvracia me
ĠdisciplÃŃ nu
Ġpril by
ĠfotoaparÃ¡ tom
Ġpro rok
Ġsta lin
sho w
Ġvystav enie
Ġseve rne
ĠÄįeskoslovensk Ã©ho
ĠkÃ´ li
Ġkapsu le
ĠvÃ½Äįi tky
Ġpo strÃ¡
Äįi kovia
bie le
Ġvzdu chov
Ġ27 0
ĠkÃ³re i
g ger
n v
Ġroz Å¾ia
Ġsvet lej
ĠÅ¥aÅ¾ bu
Ġdra ka
Ġpes niÄįiek
Ġmarketing ovÃ½
ĠvÃŃru sov
finan covanie
ĠpÃ¡si ky
Ġk rie
Ġpri viedla
Ġte stom
Ġde gra
ĠpÃŃs mom
Ġvese lÃ¡
ĠdizajnÃ© ri
Ġkarpa ty
Ġipho nu
lov ce
Ġri ver
Ġvybra nej
ĠbezpeÄį nÃ©ho
Ġodvo denÃ½
moder nÃ½
Ġekologi ckÃ©ho
Ġero tickÃ©
Ġvy rez
Ġin ku
Ġkom pa
spo Ä¾ah
ĠnajznÃ¡mej Å¡ÃŃm
Ġlibe rali
ĠvyluÄį ovanie
Ġsprostredkova teÄ¾a
Ġpr Å¡ÃŃ
Ġk mi
Ġpo pise
Ġvy stÃºpila
Ġda ve
ĠrÃ¡ my
Ġga te
ĠobÄįian stvo
Ġtalent ovanÃ½ch
Ġfavo rita
Ġpochva lu
Ġvy nÃŃma
rÃŃ ny
ĠvyskÃºÅ¡a m
ĠvlÃ¡k ninu
Ġkl ÃŃma
Ġst Ã´p
Ġte maticky
Ġpar kety
Ġkup Ã©
Ġpredstav ÃŃm
ĠprÃŃrod nou
Ġbr na
Ġ195 6
Ġakademi ckej
ĠprepÃ¡ Äįte
Ġa h
Ġpra jete
Ġmalo karpat
Ġneuvedom ujÃº
Ġjazier ka
p anÃ½ch
Å¡a li
Ġci r
Ġnasta vÃŃte
Ġodporu Äįila
Ġodva ha
ĠnÃ¡te ry
ĠprieÄįin ok
ĠnepoÄįu li
Ġpso riÃ¡
ĠdemÃ¤ nov
sa nej
ĠstÃ¡le ho
Ġstav bÃ¡ch
Ġkomplex nÃ©ho
par la
Ġfirem nej
ĠÅ¾ilin skom
ĠblÃ¡ z
me ter
Ġvy pest
za mestn
Ġslov na
ktor Ãº
ĠÄįia re
Ġorigin Ã¡lnu
ĠdÃ´chod ky
Ġexo tickÃ½ch
ĠokÃº z
Ġmafi Ã¡n
Ġa pi
Ġbo ss
Ġnev Å¡imol
Ġv pÃ¡
Ġpod sve
enie c
Ġla kov
Ġposkyt nutÃŃm
ĠvyÅ¡ Ä¾a
Ġmaje r
Ġprev rat
Ġzasia hne
Ġcyklotra sy
ĠzÃ¡zem ÃŃm
ov ku
vi tu
zÃ¡ k
Ġlep enie
Ġpriestor mi
Ġinf Ãº
Ġtalen tu
Ġpiv nici
moder nÃ¡
ĠmanaÅ¾Ã©r ka
Ġuplynu lÃ©ho
w c
Ġkozme tickÃ½
Ġzvolen Ã©ho
Ġprezra dÃŃ
ĠÅ¾elez nej
ĠplagÃ¡ tov
Ġdove z
pre pÃ¡
Ġelektroni ckom
Ġopak ujÃº
ila mi
Ġautoma tickÃ¡
ĠinÅ¡pir ovali
Ġbari Ã©ru
ĠinÅ¡pe kto
ĠinscenÃ¡ cie
ĠprÃŃra stok
b Ã³
Ġza Å¡
ĠprÃŃ me
do t
Ġvoj de
Ġpriprav enosÅ¥
Ġobyva teÄ¾a
Ġprospe Å¡nÃ½ch
ĠneÄį ud
Ġzub nÃ¡
Ġparfu mov
ĠpochopÃŃ te
h udob
Ġma znÃ¡
Ġbi k
Ġko lena
ĠvÃ½pla tu
Ġluxe mbur
ĠvÃŃ ne
Ġzamera nÃº
Ġskra tky
Ġdekora ÄįnÃ©
ĠschÃ´ dza
ĠnenÃ¡vra tnÃ½
ĠkondicionÃ© r
ĠfrancÃº zi
h ova
Ã½ tali
Ġvy vÃŃ
Ġle i
Ġla ma
ĠnÃ¡ro du
ĠoÄįi sÅ¥
ĠlekÃ¡r skych
Ġtajom nÃŃka
Ġoslobo diÅ¥
Ġinterpre tÃ¡cia
Ġob lÃ¡
ĠbalÃŃ Äįka
Ġpot enie
dz ujeme
ĠhÃ¡ daÅ¥
Ġposto jom
Ġprebra l
Ġboz k
ĠvÃ½pad ku
Ġe ster
di c
ist u
Ġkla dne
ĠprispÃ´sob enÃ¡
Ġmoj Å¾iÅ¡
Ġt hu
Ġpre citli
rÃ¡ me
Ġra pi
ĠÅ¡pecifi ckÃ½m
ĠporuÅ¡ uje
Ġupokoj ujÃºce
Ġdoslov ne
a x
r na
Ġzu zka
Ġbre meno
Ġpale stÃŃ
ĠmelÃ³ die
Ġbo xe
ĠvlÃ¡ dny
Ġvod nÃ½m
Ġpen et
Ġprepoj enÃŃ
Ġpribud nÃº
Ġlaborat Ã³rne
ĠkatarÃŃ ny
ĠÃºpad ku
ko s
ĠvÃ½raz u
Ġpohyb mi
ĠkritÃ© rium
Ġteh Ã¡l
de Ä¾a
Ġpa stu
tnej Å¡ÃŃch
bav enie
ĠmaÄıar skÃ©
Ġzom ie
Ġbro koli
Ġnere Å¡pekt
Ġupokoj enie
ĠvyÅ¾ reb
Ġvlast nÃŃckeho
ĠÄ¾ah kou
Ġprojek tovÃ©ho
Ġodde lene
Ġrozum nÃº
Ġeviden cia
ĠÅ¾alo bu
c ovanÃ©
sta vec
Ġpostup mi
Ġviano Äįnej
Ġdiel nÃŃ
play er
ĠÄįad ci
Ġword press
Ġne konÃ¡
ĠsÃºÄįa stnosti
ĠzaloÅ¾ enÃ½ch
Ġmetropo ly
ĠvzrÃ¡ stol
Ġdo kt
Ġve Å¾ou
Ġmu si
Ġstrie daÅ¥
Ġcitli vej
Ġzlo Äįine
ĠprocedÃº r
Ġdom Ã©nu
Ġca t
Ġpan uje
ĠakÃº tne
Ġup date
Ġzaba lenÃ½
bi Äįka
Ġskup inÃ¡m
Ġrecen zii
ĠkrÃ¡tky mi
Ġ195 8
Ġopu chy
ĠhruÅ¡ ky
Ġspasi teÄ¾a
Ġminia tÃºr
Ġswarov ski
Ġv tom
Ġbra tovi
Ġreag ovali
ĠoficiÃ¡l nom
ĠvodopÃ¡ d
Ġs ene
ĠÄ¾ud ovo
Ġvzor mi
ĠprihlÃ¡ sil
Ġkolek tÃŃve
Ġrobo tnÃŃ
Ġbro w
ĠmÃ½ ty
Ġauten tickÃ©
v hodnÃ©
ha u
ĠinÅ¡pir ovanÃ¡
Ġalergi ckÃ©
Ġr ing
Å¡ÃŃ n
Ġjednoduch Å¡ÃŃ
ĠvystÃºp ia
ĠpodÃ¡ vania
ĠnazÃ½ vanÃ¡
g ri
Ġ ~
Ġcen nÃ½
Ġru ÄįenÃŃm
Ġdie ra
Ġtele kom
Ġprogra mÃ¡tor
Ġdokona lou
Ġnu kle
Ġcuk ry
Ġreklam nÃ½
Ġelektro nika
Ġsnow boar
Ġzosnu lÃ½ch
Ġpohotov osÅ¥
ĠhektÃ¡ rov
Ġne kup
Ġno kia
Ġpriprav ia
Ġameri ckÃº
Ġprehlia dok
Ġplynu lÃ½
Ġbil la
ĠnajÄįastej Å¡ÃŃm
naro dil
Ġantise p
podu jatie
ĠÃº lov
ensk Ã½m
Ġli stoch
Ġman tine
Ġodha dov
ĠsÃºd ru
Ġjes eni
Ãº lo
Ġza sy
Ġch ra
Ġfung ovali
Ġude lenÃ½
ĠÅ¾ivoÄįÃŃ chy
Ġf resh
do z
Ġfo tenÃŃ
Ġsle Äįny
Ġpodsta tnÃ½ch
ĠzÃ¡sa da
Ġnahra denÃ©
ĠstÃº paÅ¥
ĠstrÃ¡v enÃ©
ĠÃºÅ¾i tkovej
ĠÅ¾elez nÃŃc
Ġtanie ri
ĠÅ¾elÃ¡ me
ĠstrÃ¡ Å¾iÅ¥
Ġspro stredku
Ġepi lep
ĠÅ¡ikov nÃ¡
Ġintenzi tou
techni ckÃ½ch
ĠspisovateÄ¾ ka
Ġopier ky
Ġpre rok
len ky
Ġrie Å¡ila
Ġtvr dÃº
ĠslÃºcha diel
Ġsmi th
Ġdo danÃŃm
ĠzÃ¡ rod
Ġtre sty
Ġvstup ov
ĠdodÃ¡ vke
Ġobezi ty
ĠzveÄ¾a Äı
ne pre
li Äįka
za Äįne
Ġj ud
Ġreali tnÃ¡
ĠdostatoÄį nej
Ġparame ter
Ġkov ovÃ½m
Ġport Ã¡ly
Ġnadobud ne
ĠprÃŃ rast
Ġc enÃŃ
Ġtohto roÄįnÃ½ch
ĠÃºzem nom
ĠreÅ¡ta rt
ĠzaÅ¾ÃŃva jÃº
ri stov
ta s
za bud
Ġsvoj ÃŃ
ĠÄįÃŃ slov
Ġzdra vom
Ġvzdu Å¡nÃ©
ĠnajdÃ´leÅ¾itej Å¡ou
Ġps ovo
Ġnezmysel nÃ©
ĠvÃ½ se
Ġhu ri
ĠzloÅ¾i tÃ¡
Ġizo laÄįnÃ©
Ġgeo poli
Ġrozbe hla
Ġhnoji vo
Ġstopercen tne
Ġv ÅĪaÅ¥
toÄį nÃ©
Ġslne ÄįnÃ©mu
Ã³z nej
ĠlÃ¡ka vÃ½m
ĠudrÅ¾a teÄ¾nÃ½
Ġfos for
Ġtepelno izo
! ,
Ġpo istiÅ¥
Ġva ruje
Ġpan ne
Ġpres nosti
Ġposil nÃŃ
Ġdopln kovÃ½ch
Ġute rÃ¡k
Ġprehra Å¥
Ġprehn anÃ©
Ġmuri va
ob jav
ĠsÃº diÅ¥
van y
mp ia
Ġchlad nejÅ¡ie
Ġpest rÃº
Ġuh lom
ĠkamarÃ¡t kou
Ġstor no
Ġmihal nice
Ġs chy
Ġvarian toch
ĠodrÃ¡Å¾a jÃº
Ġsy metri
Ġmest skou
ĠzÃ¡vi dieÅ¥
Ġchlad niÄįku
Ġki sku
rujÃº ca
ĠznÃ¡m kou
ĠjabÄº k
ova Äįe
Ġod viesÅ¥
Ġmotor ku
Ġbio logickÃ©
Ġdop ÃºÅ¡Å¥a
ĠÅ¡tudij nom
Ġnaroden inÃ¡m
Ġintenzi te
Ġbankom a
? ,
e z
Ġa ci
Ġd anÃ½m
lo ck
Ġu si
Ġjeden krÃ¡t
Ġver Å¡
Ġkau za
Ġmake up
Ġnaj bezpeÄį
Ġpe d
Ġfil trom
Ġzla tÃ½m
Ġdy chom
Ġmlie Äįnej
ĠÄįakÃ¡ te
ĠarchitektÃº rou
Ġcas ino
li vÃŃ
du chov
Ġle Å¾ala
Ġteplo tÃ¡m
ĠzÃ¡vi sieÅ¥
Ġsamosta tnom
ĠmÃ¤k kej
Ġkolegy ne
hy dro
ĠdostatoÄį nom
Ġzvu kovo
Ġelegan cia
vyso kÃ¡
ĠnÃ¡ vode
sle y
Ġdom ami
Ġpla viek
ĠprÃŃjem nejÅ¡ie
Ġsh ake
Ġvol demor
Ġali ce
ĠprivÃŃta la
konÅ¡truk cia
Ġak ÄįnÃ½ch
Ġba sy
Ġkup ovali
Ġfran cis
ĠvÃ¡Å¾ nej
Ġreg Ã¡l
nie kto
Ġsen ci
Ġscho disko
ĠpresÃº va
Ġne pek
Ġpro sÃŃ
Ġmatra cov
Ġnerob ÃŃm
Ġvku sne
Ġpak ist
u ra
ak tÃŃvne
Ġmo dra
Ġpred viedla
ĠvyuÅ¾ÃŃva l
ĠboÅ¾ ou
ologi ckÃ¡
Ġnitrian skom
ĠkÃ¡v ovar
Ġsiedmy ch
Ġzale jeme
Ġob chÃ¡dz
vÃ½ Å¡ka
ĠÅ¡tandard nÃ©ho
Ġsedem desiatych
ĠsÅ¥ah uje
Ġodzrkad Ä¾uje
Ġmo skov
den osti
Ġsie ni
Ġeli ty
Ġh mÃ´t
Ġbal kÃ¡
Ġpozi tÃŃva
Ġtypi ckÃ½ch
ĠvydÃ¡ vanie
Ġspr chu
Ġlepi dla
ĠodchÃ½ lky
o h
ĠÅ¾iadne mu
fal Å¡
ĠzvlÃ¡Å¡t nym
Ġnajmlad Å¡ÃŃ
Ġzverej nenÃ½ch
ĠchÃ¡ panie
Ġmesa ÄįnÃ½ch
Ġfarma ko
Ġnesti hla
ĠÃºstroj enstva
Ä¾ o
tu jÃºci
tÃŃ ne
Ġra l
Ġsamosta tnosÅ¥
Ġfrekven cii
Ġnez ba
Ġoby tnÃ©
Ġzla ti
Ġarch anje
ĠobjednÃ¡va teÄ¾ovi
Ġrefor ma
po ruÄį
Ġroz mix
Ġsu lÃŃk
Ġbal kÃ¡n
Ġvypl nenÃŃm
Ġtradi Äįnom
Ġmeta fo
ĠporuÅ¡ enÃŃ
ve de
Ġru Å¾a
Ġdesia tu
Ġlist ina
Ġvytla ÄįenÃ©
Ġzav rieÅ¥
Ġzvr Å¡ok
Ġrozobe raÅ¥
Ġkrimina lity
Ġsa ku
Ġpred nÃ©ho
Ġnez rovna
Ġhy pe
Ġskon Å¡tru
Ġkor ti
Ġorganiz mov
Ġspi Å¡a
ĠprechÃ¡dza me
Ġsrdcov Ã©ho
ĠmorÃ¡l ky
ĠÃºtoÄįi sko
ĠÃº kaz
Ġstvo renie
Ġdivo kÃ©
ĠklÃŃm u
Ġchl pa
Ġharmono gram
Ġse ma
ĠinformÃ¡ ciÃ¡ch
Ġnevy Å¡iel
ĠpÃº der
Ġsuch Ã½m
ĠpredloÅ¾ enÃ©
ĠpresÃº vaÅ¥
ĠpÃ¡ sku
ĠpÃ¡ skou
Ġtri sto
ĠÅ¡pecia lÃŃt
Ġdoj ÄįenÃŃ
Ġdeko rÃ¡ciÃŃ
Ġwil d
Ġzjav enie
ste l
Ġfo tenia
Ġtele skopi
Ġkla denÃ©
Ġchla denia
ĠhrÃ¡Äįov i
Ġgri lovanie
Ġzam raÄį
si o
Ġcen zÃº
Ġan dy
Äįov Ã©ho
Ġuhor skÃ©ho
Ġzrozumi teÄ¾ne
Ġfrank fur
kov nÃŃka
Ġre lik
hra du
Ġnevy svetli
Ġprez reli
ĠobjednÃ¡ vaÅ¥
ĠlaboratÃ³ri u
ri zi
Ġhy undai
ĠspracovÃ¡ vanÃ©
ĠspoloÄį nou
Ġzvo lenÃ¡
Ġjedine ÄįnÃ©ho
ilom et
Ġsprie vodu
ĠuÄįeb nÃŃc
Ġvz hÄ¾ade
so bo
Ġnoc Ä¾ah
Ġkoho koÄ¾vek
Ġmedve Äıa
ĠmoÅ¾e te
Ġv ne
Ġtr pel
Ġ3 30
Å¡a la
Ġca ro
Ġnepria telia
Ġbratislav skÃ¡
Ġprote sty
Ġpoly propy
Ġzjednodu Å¡ene
Ġkorup cii
Ġkonfro nt
st nosÅ¥
ho st
Ġsi s
ĠÄįe lia
Ġseda Äįku
Ġ196 1
ĠoslÃ¡ viÅ¥
Ġunav enÃ©
Ġna pravo
Ġpre dali
Ġst ran
ej a
ĠvÃ½ vinu
ĠÄįi stom
Ġmy dla
ĠvÃ½bor nÃ½ch
Ġzatia l
j ong
en ke
Ġneo podstat
Ġprogram ovanie
ĠÅ¡esÅ¥ desiatych
ĠprivÃŃta me
ĠruÅ¾omber ka
ĠharmÃ³ nii
Ġhormo nÃ¡lne
Ġpreze raÅ¥
ĠoplÃ¡ch nite
Ġza do
Ġhru bÃº
ĠzÃ¡vÃ¤z nÃ½
ĠrovnovÃ¡ he
Ġremesel nÃŃkov
Ġvy pre
Ġvo dÃ¡
Ġx p
Ġvideo zÃ¡
Ġkonzer van
Ġusil ovaÅ¥
Ġhniez do
st nÃ½mi
Ġpre berie
Ġstre daj
Ġlo ne
th an
Ġfotografi ou
Ġgrafi ckej
Ġpremie r
zÃ¡klad nÃ©
Ġpiz ze
Ġgener ovanÃ©
Ġargen tÃŃn
Ġod dia
Ġi ron
Ġde va
Ġpoliti kom
Ġlac nejÅ¡ÃŃ
Ġute kaÅ¥
i van
s enÃ©ho
Ġp Ä¾u
na h
ĠÅ¡ myk
Ġsvo bo
ze lenÃ©
Ġih rÃŃsk
Ġtia hne
ĠzoznÃ¡ mil
Ġkola gÃ©n
Ġbruse lu
n k
Ġpri dajÃº
Ġsve ty
Ġad ries
Ġosla ve
Ġodovzd ania
Ġdevia tej
pÃŃ Å¡te
ĠÅ¡tvor covÃ½
ĠzachrÃ¡ ni
ĠnedostatoÄį nÃ¡
ĠsklÃ¡ dky
Ġkonkurencie schop
Ġbankov ky
ĠveterinÃ¡r nej
Ġkach le
Ġob kladov
Ġvlast nostiach
Ġspolu patri
ĠkupujÃºci ch
Ġzakry Å¥
Ġpre sp
Ġe sp
Ġroz behnÃºÅ¥
Ġzo trvÃ¡
Ġsever nÃ¡
Ġcon tinu
ĠgÃ³l mi
Ġkuri Ã©rom
z h
bo rg
Ġi ce
Ġupra vil
Ġzave denÃŃ
ĠspracÃº vanÃ©
Ġobjedn ania
li vÃº
na riadenie
kÃ¡ Äį
Ġso Å¡
Ġdivadel nÃ©ho
Ġbudape Å¡Å¥
prÃŃve tivÃ©
Ġma da
ĠÅ¡ in
Ġnepo ko
tro n
Ġzvy klo
Ġporu ke
ĠdÃ¡m sky
Äį anÃ©
Ġto ner
Ġnedo drÅ¾ia
Ġkri tikov
Ġeu f
Ġeu rÃ¡ch
Ġimplemen tÃ¡ciu
ĠÄįarov nÃ©
Ġlon don
z men
ĠÅ¥a ha
Ġcvi Äįeb
Ġpocit mi
Ġge ra
Ġhlbo kÃ½m
Ġpau la
ĠtrÃ¡via ci
Ġexist ovali
ĠvÅ¡eobec nÃº
ĠprijÃŃma teÄ¾a
Ġnevi diteÄ¾nÃ©
Ġzave denÃ½
Ġdeko rÃ¡ciu
Ġth ril
Ġoptimali zÃ¡cie
Ġcudz ÃŃm
ĠindikÃ¡ tor
ĠprÃŃ vlast
Ġzvy kov
Ġkry tom
Ġvymen enÃ©
ĠdatabÃ¡ z
ĠzmÅķtvychv st
Ġdom Ã©n
Ġti chu
Ġos cara
Ġga Å¡t
Ġvozidla mi
ĠnÃ¡Äįel nÃŃka
ĠnadvÃ¡ hou
ĠÄįÃŃ siel
Ġria denÃŃm
Ġorganiz oval
Ġvykona nej
Ġreklam nej
Ġprekona li
Ġkara me
Ġvy nak
Ġpred niesol
dia n
Ġjem nejÅ¡ie
ĠvloÅ¾ enÃ½
ĠpÃ¡si k
Ġezo teri
Ġkon gres
Å¡i ro
Ġan ne
och ran
ĠmilÃ¡ Äįika
Ġspria zn
Ġbezlep kovÃ©
ĠsÃºvislo stÃŃ
Ġslia Äį
Ġa mi
Ġo zvlÃ¡Å¡t
Ġvy znania
Ġpubli kovanie
Ġpriesku my
ĠÃºÅ¾i tkovÃ©
Ġbese dy
Ġtu li
Ġsklad ovÃ½ch
Ġabsol vuje
ĠpokÃº Å¡ajÃº
ĠhorÃº cou
ĠsvetoznÃ¡ my
Ġpre stanÃº
ĠprÃŃstup ov
Ġdosia hneme
ĠpoÅ¡ko denÃ©ho
ĠzÃ¡vÃ¤z nÃ½m
ĠvÃ¡Å¾ na
Ġstvor enÃŃ
ĠvymÃ½Å¡Ä¾a Å¥
ĠvÅ¡elijak Ã©
mnoÅ¾ stvo
Ãº stav
ĠÅ¾ia Äįky
Ġpla meÅĪ
Ġda jme
ĠovlÃ¡ dnuÅ¥
ktÃº ry
Ġtrie denie
Ġpoku som
ĠnadÅ¡tandard nÃ©
ĠzmÃ½ Å¡Ä¾a
o stÃ¡va
Ġne han
ni o
ĠÅ¡ pon
lov u
Ġvie rovy
ĠnÃ¡jom nÃ©ho
ĠrÃ© tori
ĠmaliÄįko sÅ¥
w it
Ġdo nald
Ġvy vra
Ġsta j
Ġpat ro
Ġsvie tiÅ¥
Ġkore ktor
Ġosud om
Ġdrama tickÃ½
Ġchy tili
Ġkone ÄįnÃº
Ġokres nom
Ġ39 1
Ġosamo stat
Ġqui ck
o lej
Ġv ina
Ġne stran
me ty
Ġvi sÃŃ
Ġpracov nou
on s
ĠprÃŃsluÅ¡ nÃŃkmi
Ġsnow board
Ġjor dÃ¡
Ġkom bi
Äįo koÄ¾vek
Ġdr Ã´t
Ġky je
ĠÅ¡ia lenÃ©
dva dsaÅ¥
ĠskÃºm ania
sa i
ĠÅ¡esÅ¥ desiat
Ġlegi onÃ¡
ĠvraÅ¾ da
Ġkriti zovaÅ¥
Ġhendike p
Ġeku meni
Ġje re
Ġroz hor
tÃŃ Å¡
Ġneu vaÅ¾
ĠregistrÃ¡ ciou
ĠuchÃ¡dza Äįi
Ġzhor Å¡enie
ĠuzatvÃ¡ra nÃŃ
Ġcertifi kovanÃ½
ĠhorÃºÄįa vy
ĠnestrÃ¡ ca
n n
Ġmlad Å¡ej
ĠkonÅ¡truk ÄįnÃ©
Ġduchov nÃ¡
ĠprijÃŃm anÃŃ
t k
Ġa my
Ġmar xi
Ġautori tu
ĠÅ¡pina vÃ©
Ġkontajne ry
ĠmlÃ¡Äıa tÃ¡
d ina
Ġka rdinÃ¡
Ġpa cifi
Ġdovolen iek
ĠkÃºp nou
ĠkrÃ¡Ä¾ov skÃ©
Ġpodpor nÃ©
Ġjednotliv com
Ġchudob nÃ½m
Ġbizni se
Ġvytia hla
ĠexpozÃŃ ciu
ĠzmÃ¤ tok
Ġheb rej
ĠvÃ½pla ty
ĠzaujÃŃmavosÅ¥ ami
ĠprevyÅ¡ uje
ĠpÃŃ la
nost nÃ©ho
ĠdneÅ¡ nÃ©mu
Ġmarihu any
Ãº Å¾a
Ġpo loÅ¾ila
Ġne skÃºÅ¡a
vi t
Ġva ru
ber ku
Ġmlad Å¡ÃŃm
Ġodvo denÃ©
Ġobvin il
ĠÃºstred nÃ©ho
ĠznÃ¡m ka
Äį ujÃºci
ĠkÃºpeÄ¾ nÃ©ho
ĠnejakÃ© mu
Ġsuse dnej
ĠkoordinÃ¡ tor
ĠprÃŃ zemie
Ġri o
Ġhor no
liz mom
ĠneprÃŃ stup
Ġakcep tuje
Ġzriedka vÃ©
ĠdialÃ³g y
ĠpresÅ¥ah ovala
Ġlodi Äįky
ĠÄįlen skÃ½m
Ġope l
ĠÄįlÃ¡n kami
Ġspie vali
Ġvymie ÅĪaÅ¥
Ġideo lÃ³gie
ĠuvidÃŃ Å¡
ĠopÃ½ tanÃ½ch
v Ã¡lne
Ġal kali
ĠbezpeÄįnost nÃº
ĠsÅ¥aÅ¾ nostÃŃ
ĠgenerÃ¡l na
Ġvyboj ovali
Ġuva riÅ¥
ho f
li vu
len y
ĠÃºÄįin nou
xi i
ĠÅ¡a tne
Ġskon zum
Ġume lÃ½
ĠzÃ¡ba ve
Ġpreven ciou
ĠnajznÃ¡mej Å¡ÃŃ
ĠomÃ¡ Äįky
Ġsa ko
Ġzd vo
ec d
Ġl p
Ġdokona lÃ©ho
Ġzaklada teÄ¾ov
ĠdoÄįkÃ¡ me
Ġp Ã©
Ġo lom
et ov
Ġku ba
Ġpu sh
Ġpriprav ovanÃ©
Ġopak ujem
Ġnene chali
Ġnit rianskej
ĠpotÃ¡ panie
ĠkÃ³de xu
Ġlevi ciach
ĠvÃ½rob cami
Ġvil iam
naj dÃ´leÅ¾itej
Ġgo o
ĠmilÃ¡ Äįikov
ĠopÃ½ta la
Ġnezdra vÃ©
ak cia
Ġob hospo
mo tor
fa ri
Ġzelen om
Ġdohod nutej
Ġrastli nky
Ġod niesÅ¥
Ġup riami
Ġbro wn
ĠpreslÃ¡ vil
ĠautosalÃ³ ne
Ġasy metri
Ġta tia
ĠÅ¥aÅ¾ kom
Ġvar enÃ©
Ġzach rÃ¡n
Ġoble ÄįenÃ©
ĠnechÃ¡ pe
Ġuh lov
ĠpopulÃ¡r nych
ÅĪ ujÃºcim
sÃŃ k
Ġnevy jad
ĠÃºrad nÃ½ch
Ġvznika Å¥
Ġposiela m
viaz anÃ½
Ġnero bili
Ġexpre ss
ĠzÃ¡p cha
Ġkaviar nÃŃ
Ġneo pÃŃsa
Ġover enÃ½
Ġpali ce
Ġvet vy
Å¡ ove
Ġbu nde
Ġdisku siÃ¡ch
ĠpomÃ´Å¾e m
Ġodde Ä¾uje
ĠnÃ¡hrad nÃ©ho
Ġpre pu
ĠvÃŃÅ¥az stvÃ¡
Ġlete ctva
Ġspi su
Ġpreno snÃ½
ĠinÅ¡pe ktor
ĠpredvÃŃ daÅ¥
Ġprebera nÃŃ
Ġtr enaÅ¾
ĠtelevÃŃzor om
Ġsponzor om
ĠradikÃ¡ lov
Ġs we
Ã¡ ky
ĠtlaÄįi vo
Ġska le
Ġchrum ka
Ġkri tickÃ½ch
Ġsub stan
Ġpolie vok
Ġbulhar sku
Ġkontinen te
ĠtvÃ¡ rÃŃ
Ġregistr ovala
bÃ½va lÃ½
ĠzriaÄı ovateÄ¾om
ĠpredÄº Å¾i
ĠpreÅ¾ÃŃ vanie
doku men
b ovej
Ġo Å¡Ãº
Ġfo liku
ovÃ¡ raÅ¥
Ġoby dlia
ĠpoznÃ¡ Å¡
Ġkontin entu
Ġtechnologi ckÃ½
Ġvran ove
Ġza ry
Ġod rÃ¡dza
nu tÃ½mi
Ġdie se
Ġnedo stanÃº
tro pi
ĠÃºra dne
Ġvysoko rÃ½chlo
vÃ¡Å¾ enÃ½
Ġkomfor tne
Ġdemokra ti
Ġpodzem nÃ©
Ġself ie
Â «
Äį ou
en cami
Ġsch war
liz ovali
Ġpia ta
Ġzvierat ko
ĠprÃŃznak mi
Ġmas Ã©r
Ġgita rista
Ġdoli nou
ĠohÅĪo stroj
Ġte ena
Ġex p
Ġplo ty
Ġoc ta
Ġdobrod ru
ĠÅ¾iarov iek
ĠodovzdÃ¡ vaÅ¥
Ġleona r
Ġo zd
Ġto kaj
Ġvy hnete
Ġskve lÃ½mi
Ġklasi ky
grafi ckÃ½ch
Ġkvet in
ĠbazÃ© nu
ĠodovzdÃ¡ vanie
Ġzvr ch
Ġkef ky
ĠmasÃŃv ny
Ġchirurgi ckej
Ġvymys lenÃ©
lia ci
Ġmil ovali
Ġpresa dzuje
Ġfron tu
Ġabsur dnÃ©
Ġjudi ka
Ġos mi
ĠrÃº ru
Ġoce ÅĪujÃº
ĠpoisÅ¥ov ÅĪou
nÃŃcky m
staro st
Ġza Å¡lite
Ġpro siÅ¥
Ġ6 000
ĠdotvÃ¡ra jÃº
Ġpro spieva
Ġmedi Ã¡
ĠÅ¾iada teÄ¾om
ĠgrÃ© ckeho
Ġmeto do
ĠvÃ¡Å¾i me
Ġreduk ciu
ĠantÃ© ny
ra ny
mi moria
Ġvz dali
Ġva Äį
Ġstret nutÃŃm
Ġzamera nej
Ġran nÃº
ĠvyÅ¾ia daÅ¥
Ġdelo strele
ĠÅ¡or tky
Ġ ^
ĠÃº v
Ġmala j
xu s
Ġmedi Ã¡lnej
Ġvlasov ej
Ġkotli ny
e sa
Ġst anu
Ġli pi
ĠvÃ½raz nÃ½ch
Ġblo kÃ¡
Ġhokej ovÃ½
n gu
Ġu niesÅ¥
Ġsi mona
ĠÃº za
Ã¡va la
Ġkr stu
ĠunikÃ¡ tnych
ĠnavigÃ¡ cie
e ro
Å¡ nÃ½mi
Ġdo Å¾i
Ġmu Å¡kÃ¡
Ġstre dobo
Ġzariaden iu
Ġtex toch
Ġzas Ä¾Ãºb
Ġstena mi
Ġlah Ã´
st Ã©ho
Ġza Ä¾Ãº
Ġide Å¡
Ġri fle
Ġnav lh
Ġsty ling
Ġprebra Å¥
Ġn Ã´
re ad
Ġsta rali
Ġjedno tnÃ©
Ġsamosta tnosti
ĠdÃ´ve re
Ġjas nej
Ġmomen toch
Ġkober cov
ĠsÃºroden ci
Ġsilve strov
ĠnÃ¡ram ku
Ġse denÃŃ
Ġman dle
ĠÄįer stvÃ¡
Ġfe e
Ġpriori tne
Ġslabo sti
Ġnezaob ÃŃde
ri ce
Ġsie ne
Ġodohra Å¥
Ġsympa tickÃ¡
Ġjeruzale ma
Å¾ nou
Ġpred stie
Ġdrev enÃ½mi
Ġinteg rÃ¡cia
Ġzub nej
ĠprÃŃs ny
ĠodÅ¡tart uje
ĠkarÃ¡ tovÃ©ho
f m
z vyÅ¡
Ġjedno znaÄį
Ġkup uje
Ġkup ujem
Ġpek nou
ĠnÃ¡sled nÃ¡
Ġfinanc ovanÃŃ
gÃ© nov
Ġsty le
ĠprepÃ¡ Äį
ĠparÃ¡ da
Ġhlo dav
ĠÅ¡tatÃº tu
Ġnu ly
Ġbio logickÃ½ch
ĠpriblÃŃ Å¾ili
ĠhÃ½ be
reÅ¡ta u
Ġa ge
ke mi
ĠpoloÅ¾ te
Ġmag net
cio na
Ġelektr Ã³
ĠnaplÃ¡n ovanÃ½
ĠmaliÄį kÃ©
o i
Ġnie Äįim
Ġchy t
Ġautor mi
Ġsprac oval
ĠsÅ¥ah ovania
ĠrovnovÃ¡ ha
ĠvakcÃŃ n
Ġv chode
Ġkan vica
ĠÄįer pania
Ġnapo le
Ġsed ÃŃm
Ġz um
Ġak tÃ©rov
Ġkon fe
Ġposkyt ovanÃ¡
Ġpredme tnej
ĠvzÅ¥ah ovaÅ¥
Ġpremie tanie
Ġkop com
Ġsyndr Ã³mu
Ġnepov ie
po s
Ġpok rm
Ġsko rÃ©
Ġnepri Å¡la
Ġvymen il
ĠÅ¡traj ku
Ġgol den
Ġruks ak
Å¡ enej
Ġf ut
Ġko c
Ġok rÃ¡
Ġpredstav ujem
ĠuskutoÄį nenÃ©
ĠformÃ¡ ty
ĠdrÃ¡ my
mi chal
ria tej
ing a
logi ckÃ½m
Ġzahra la
ĠrakÃº skeho
mali Äįka
Ġzab Ã¡vaÅ¥
ĠrÃŃm skeho
Ġdoteraj Å¡ej
Ġobrany schopnosÅ¥
ed dr
Ġhen ry
Ġvypla tiÅ¥
Ġjeruzale m
Äį nu
Ġe sta
Ã¡l ky
prÃŃ stup
Ġspa dajÃº
is h
Ġpreve denÃ©
Ġvysvet Ä¾oval
ĠrakÃº sky
Ġkate dra
v ovej
Ġto l
Ġod klo
Ġin si
Ġta Å¡ti
Ġli mo
Ġkraj skÃ¡
ĠnajvÃ¤Äį Å¡ÃŃmi
Ġpozem koch
Ġnosi Äįov
Ġpredsed nÃŃctvo
Ġne platnÃ©
Ġin ha
Ġtele snÃ¡
Ġskon Äįia
Ġgene rÃ¡tor
ĠsnÃŃma Äįe
Ġline Ã¡r
Ġerg onÃ³
r pi
stÃŃ me
ĠpoÄį uje
zov Ã½m
Ġlicen ciÃŃ
ĠzÃ¡chranÃ¡ rov
Ġa pe
Ġod pra
rÃŃ ka
hÄ¾ad nÃ©
ĠkamarÃ¡t ku
ĠkÄº bu
Ġbezplat nÃ½m
Ġplat nou
Ġpodzem nej
ĠnajpopulÃ¡r nejÅ¡ÃŃch
Ġg ale
Ġli Å¡ta
ĠotÃ¡ Äįky
Ġpubli kÃ¡cii
Ġiden tickÃ©
Ġdece mb
ĠzohÄ¾ad ÅĪuje
Ġrozhla se
Ġkongre su
a ce
Ġb de
ta jom
Ġin stitu
cov o
Ġen du
ĠmikrovlÃ¡k na
Ġprievid ze
Ġz nenia
Ġob ze
Ġgrafi ckÃ©ho
Ġdla ni
lÃ´Å¾ kovÃ©
ĠpocÃŃ tiÅ¥
Ġprid anÃº
ĠosvieÅ¾ ujÃºci
Ġoriginali ty
Ġafrodi zia
Äį oval
Ġh Ã¡m
ĠstÃ¡ losÅ¥
Ġameri can
Ġlac nÃ½ch
ĠapartmÃ¡ ne
Ġ195 5
ĠposlÃº Å¾ia
ĠkaÅ¡tie li
Ġpripomie nok
v Å¡etkÃ½m
ni covÃ½
Ġod bere
ta g
Ġrozhod covia
Äįer venÃ¡
Ġry sy
Ġkolek ciÃŃ
ĠprechÃ¡dza la
ĠunikÃ¡ t
Ġrealiz ovanÃ½ch
ĠdatabÃ¡ za
ĠtrenÄįian sky
ĠvodopÃ¡ dy
Ġmotocy kel
Ġko ciek
ĠrÃº rky
ĠoÅ¡etr enÃ©
Ġserve ru
Ġodovzd anÃ©
Ġpre pad
Ġhr Ã´
ĠsluÅ¾ob nÃ½
Ġviaz anÃ¡
erÃ³ b
y ch
ĠÅ¾i jÃºce
Ġpokry tÃ¡
ĠpredÄºÅ¾ enia
Ġsevero zÃ¡pad
Ġli stÃŃn
Ġmotor ke
Ġvre ce
Ġchor Ã½m
Ġstimu lovaÅ¥
ĠnecÃŃ tim
ĠmÃ³d nym
ĠzÃ¡pÃ¤ stia
Ġk n
Ġvy hor
Ġze man
19 64
Ġslobo dnom
ĠjuÅ¾ nÃ½
Ġoprav ovaÅ¥
s mart
Ġpe stÃº
Ġru Å¡iÅ¥
Ġpok raj
Ġhlu ÄįnosÅ¥
Ġzaru Äįia
tÃ½Å¾ deÅĪ
rozhod nutie
Ġbarcelo na
Ġnie sli
Ġinfor mujÃº
Ġbi late
Ġisla n
Ġtatran skÃ¡
Ġd pa
Ġform ovanie
Â® .
Ġvzbud zuje
ĠsÃº pis
Ġbo Äį
Ġzmlu vÃ¡ch
Ġiz bami
Ġply nÃ¡r
Ġkolo beÅ¾
Ġzub nÃ©
Ġdopa dla
ĠvÃ½me rou
vo lu
ĠsÃº Äį
rÃŃ t
vie zol
ĠÄ¾ud ovÃº
gu ar
Ġefek tivity
Ġnena u
ĠpÃ¡n ska
Ġsub strÃ¡t
Ġaf filia
ĠkatolÃŃ kov
Ġbater ky
m ÅĪa
Ġsi mp
mÃ¡ cie
lia k
Ġprehlia dnuÅ¥
ĠmaÄıar ov
Ġpochyb ovaÅ¥
Ġkolie n
Ġkuchyn skÃ½ch
Ġizra e
n enosti
Ġv lie
Ġdo razÃŃ
ĠÄįa jom
ze lenÃ¡
Ġvie w
Ġsu kni
ĠvÃ¤Äį Å¡ÃŃmi
Ġfak ticky
ĠkÃ¡ der
Ġustanov enÃ½
ĠzbytoÄį nÃ½
Ġkoncent r
Ġveri teÄ¾a
ĠpodpÃŃs anÃ¡
Ġfavori tom
Ġmi d
ĠrÃ¡ stla
Ġlo j
ĠpredÃ¡va li
Ġded inÃ¡ch
Ġkari Ã©r
ii i
veÄ¾ko sÅ¥
j skej
t ovalo
nÃ¡ klad
ĠslÃ¡v nostÃŃ
ĠÃºto Äįia
Ġneup lat
c zy
Ġve Å¡t
Ġnajv zÃ¡c
Ġvr stv
Ġsamosta tnou
Å¡Å¥a st
Ġstimu lujÃº
Ġzub nÃ½
Ġinvesti ÄįnÃ©ho
Ġekologi ckÃ½
ĠpÃ¡t ranie
Ġlu cie
Ġroman tickÃ¡
ĠrozmÃ½Å¡Ä¾a l
ameri ckÃ¡
Ġvyne chÃ¡
Ġmikrof lÃ³
ĠcitrÃ³nov ej
Ġto ni
Ġge ar
Ġpokoj nÃ¡
Ġhviez dami
Ġokre soch
Ġdoteraj Å¡ieho
ĠoÅ¡et riÅ¥
o ko
Ġex pres
ĠotÃ¡ ÄįaÅ¥
Ġwi th
Ġvykon anÃ½
ĠprezentÃ¡ ciou
Ġkontrol nej
ssi onal
Ġrozma z
ĠÃºko nu
Ġuce lenÃ½
Ġroz pÃ¤tÃŃ
Ġmu Å¡
Ġex plÃ³
ĠvrÃ¡ ska
Ġver nÃŃ
Ġpol Ã´h
Ġosa denie
Ġregistr ovanÃ©
Ġkau f
Ġtkani vÃ¡
Ġpredpove de
Ġnovostav be
Ġs j
Ġna rozdiel
si den
Ġtu kovÃ½ch
Ġti ger
Ġmala cky
ĠplatÃŃ te
Ġpripo ÄįÃŃta
Ġ195 9
ĠtrÃ¡p enie
najlep Å¡ÃŃ
Ġpre ml
ĠÃº pa
Ġde lik
Ġexist ujÃºceho
Ġbar bora
ĠnÃ¡dher nom
ĠpomÃ´Å¾e te
Ġo ÄįnÃ©ho
Ġru mu
ĠzabezpeÄį enÃŃm
Ġvyrie Å¡il
Ġpreprav nej
ĠÅ¡ampi Ã³n
Ġtakz vanÃ½ch
Ġholu by
Ġosvo jiÅ¥
Ġsi de
Ġpia tka
ĠmÃ³ dnej
ĠprevÃ¡dzkova teÄ¾ov
ho de
no rch
Å¥aÅ¾ ko
Ġinter view
ĠzvlÃ¡ Äį
Ġnepro spe
Ġu ÄįenÃŃm
Ġza dosÅ¥
Ġh mm
ĠÃº niou
nov er
ĠdÃ¡ tovÃ½ch
Ġtri Äįiek
Ġx ml
Ġkur zoch
Ġneod mie
ĠzvÃ¤Äį Å¡uje
ĠnÃ¡cvi k
a gen
Ġzh mot
ĠÃºvod nÃ½
ĠrÃŃ Å¡a
Ġna ta
dne Å¡nÃ½
Ġjednoduch Ã½mi
ĠÅ¡tÃŃ hle
ĠcertifikÃ¡ tov
Ġodohra lo
Ġnekone ÄįnÃ½
Ġdoko la
Ġenvironment Ã¡lnej
ĠÅ¡Ã¡l ku
Ġnepozna li
ĠÅ¡truktu rÃ¡lnych
ĠÅ¡tedr Ã½
Ġpro gres
Ġmi ce
rÃ¡l nym
Ġregene raÄįnÃ©
ĠprÃŃve ti
ĠaltÃ¡ nok
Ġex plici
Ġnevi dÃŃme
skup iny
ĠzÃ¡vere ÄįnÃ¡
ĠvÃ¤ÄįÅ¡ie mu
o znam
Ġsvet lu
Ġry ana
Ġuni on
Ġnapl nil
Ġposiela jÃº
Ġdivo kej
Ġdeba ta
ĠskÃº sili
Ġkri tike
ĠÅ¡portov i
ĠzÃ¡vi sia
Ġpev nosÅ¥ou
Ġnevyhnu tnosÅ¥
ĠgrÃ© ci
Ġute kÃ¡
Ã³z nych
ĠmajiteÄ¾ ka
ĠzÃ¡lo ha
Ġobjas niÅ¥
Ġbronz ovej
h Ã½ch
in Å¡pi
Ġdo lÃ¡r
Ġli ban
Ġze ro
ĠÄįe Å¡tine
Ġpu lt
ĠÅ¡e v
Ġlip Å¡i
Ġ195 1
ĠÄ¾ubovoÄ¾ nÃ½
ĠskÃ¡ kaÅ¥
Ġs Å¡
pa rÃ¡
ran ov
Ġsto ji
Ġsvetov o
ĠhorÃº ceho
Ġnepotreb ujeme
ĠterÃ© zia
ss er
Ġnato ÄįiÅ¥
Ġvylep Å¡enie
ĠprÃŃkaz ov
ĠkrÃºÅ¾ kov
ĠodvÃ¡Å¾ ny
Ġk rom
Ġk lz
lo Äı
po nd
Ġod skÃºÅ¡a
Ġka bÃŃn
Ġroz trie
Ġprekvap ujÃºce
Ġneroz prÃ¡
ĠprÃŃlo h
Ġzaz nie
zÃ¡kaz nÃŃk
domÃ¡ c
Ġsa ti
Ġsvie Äįku
Ġstani cou
Ġkru p
Ġepi demi
Ġteku tina
Ġnezisk ovÃ¡
ĠpoÄįka jte
Ġsna p
ĠtretÃŃ krÃ¡t
ĠÃºtoÄį nÃŃka
Ġnejak Ã½mi
skÃº s
Ġminu te
Ġzach ovalo
Ġhistori kov
Ġposil ÅĪovaÅ¥
Â® ,
Ġplnohodno tnÃ©
ĠteÃ³ri i
ĠnominÃ¡ cie
Ġinzu lÃŃn
Ġlaby rin
p enÃ©
Ġsu ver
Ġver Å¡e
Ġveli teÄ¾om
ĠzÃ¡chra ny
ĠÅ¡tiav nica
ĠnabÃŃ jania
nÃ¡ k
Ġnez Ãºfa
ĠÄįisto te
i muni
dÃŃ Å¡
tr h
Ġovplyv nili
Ġgrafi kou
aktu ali
Ġrecyk l
Ġmicroso ftu
v nÃ½
Ġma Å¡
cÃŃ tiÅ¥
ĠstretÃ¡ vali
Ġhrie chom
ĠmÃŃ ÅĪa
% -
Ġvy pis
cie Ä¾
ĠmlÃ¡deÅ¾ nÃŃckych
Ġ195 7
ĠÄįini teÄ¾ov
en stve
Ġza spomÃŃna
ky ÅĪu
Ġkontro lovanÃ©
ĠmÃº drej
ĠobrÃ¡ tili
Ġpor ciu
ĠnÃº tiÅ¥
Ġrozp rÃº
Ġlevo Äįi
ĠbanÃ¡ ny
ĠdÅ¾ÃŃn sy
oznÃ¡ menie
o nu
Ġkatastro fy
ĠvÃ½chodi skom
ĠnaÄį rt
ĠnÃ¡ kladu
Ġni kon
ĠÅ¡i mon
Ġpreh Äºb
Ġpal ÃŃv
Ġform uje
Ġ195 2
ĠinÅ¡pir ovala
Ġwork shopu
ĠpresÅ¥ah ovali
ĠÃºÅ¾as nÃ½m
ĠpamÃ¤tÃ¡ te
Ġvycest ovaÅ¥
Ġue fa
o proti
Å¾ enÃŃm
Ġdo ÄįÃŃtaÅ¥
Ġod stÃºpi
Ġnez riedka
Ġzvu kovÃ½ch
ĠdobrovoÄ¾ nÃ½ch
Ġluxu snej
Ġ26 0
Ġkle saÅ¥
ĠmandÃ¡ t
Ġa aa
ch Ã©
Ġzi skov
ĠÅ¥aÅ¾ ba
ĠminerÃ¡l nej
Ġre in
ĠrÃ¡ me
Ġlist inu
Ġtl mÃŃ
Ġpobo Äįku
Ġteni sovÃ©
ĠzasvÃ¤ tenÃ½
anal Ã½
s eniu
Ġv chodu
le m
Ġsi cÃŃ
Ä¾a j
pi m
Ġvra ha
Ġvysiela Äį
Ġparti ÃŃ
Ġuzatvor enia
ĠdobrodruÅ¾ stva
Ġsektor u
ĠplagÃ¡ t
Ġson dy
Ġvy tes
Ġnaj jem
ĠÅ¡i b
Ġprogram ovÃ©
Ġvysvet lenÃ©
Ġdoho dol
Ġspla tiÅ¥
Ġklini ckej
Ġfalo Å¡nÃ½ch
Ġnapred ovaÅ¥
Ġdras lÃŃka
k anÃŃm
Å¡ tiÅ¥
di om
ĠzÃ¡pa lovÃ©
ĠoprÃ¡v nene
Ġpneu matika
ĠprÃŃlo hou
sch nÃº
ĠmedicÃŃ nu
Ġuplynu lo
e ta
Ġneza Äįne
Ġ17 5
ĠchuÅ¥ ovÃ©
ĠrukÃ¡v mi
f ul
Ġha y
Ġkontak tnÃ©ho
Ġprostried koch
Ġhistori ci
Ġber na
ĠrozpoÄį tom
Ġkotle ba
ĠsÃºvislo stiach
Ġspa dne
ft ing
Ġstrom och
Ġvyz re
Ġprirov naÅ¥
lia ce
ckej Å¡ie
Ġhodno tÃŃme
Ġmoc nÃ½
Ġalterna tÃŃvnej
Ġstoli Äįke
ĠtrÃ¡p enia
Ġproducen tov
ĠprÃŃvla stok
Ġvy bo
Å¾a jÃº
grafi ckÃ½
ĠuÄ¾ah Äįia
Ġpud ing
nao pak
ĠnÃ¡ hly
Ġnevy chÃ¡dza
ĠzvÃ½ Å¡ia
ĠdiaÄ¾ kovÃ©ho
Ġzom relo
Ġsere Äı
ĠvÃ½tvo ry
na z
Ġc nc
Ġbre h
Ġpoch ovanÃ½
ĠÅ¡ir Å¡ieho
Ġarchitekto nickÃ©
Ġhlia dky
Ġu ps
Ġpred nastav
ĠmÃ¡ gia
Ġse dle
cho dov
sko pu
Ġov u
ĠniekoÄ¾ kÃ½m
Ġelekt rÃ¡reÅĪ
ĠinÅ¡titÃº cii
Ġmani fe
ĠÃºprim nÃ©
ĠstÄº pec
Ġsmu tno
Ġorto dox
Ġrezo lÃº
sk ler
Ġde form
Ġkri tickÃ½
ĠktorÃ©ho koÄ¾vek
ĠnovÃ¡ Äįik
ĠvylÃº ÄįenÃ½
ĠnÃ¡pad mi
Ġmalia ra
Ġkoren ist
Ġceli stvo
Ġc Å¥ou
Ġmob ily
ĠvÃŃÅ¥az stvu
ĠdÃ¡tu me
ĠzabrÃ¡ nili
Ġpozn aniu
Ġnetu Å¡ili
ĠvÃ½bu ch
ĠpoÅ¡le m
Ġru m
Ġhne dÃ½
ĠhovorÃŃ Å¡
Ġar bi
loÅ¾i lo
Ġvzor ce
ĠmetÃ³ de
Ġapa rÃ¡t
Ġcon su
Ġvydr Å¾ali
Ġorga zmus
ĠvyÅ¥a Å¾iÅ¥
Ġza danÃ©
Ġrovnak Ã½mi
Ġpolo tova
ĠÅ¡tvr tiny
Ġvyrie Å¡ili
ĠprehrÃ¡ vaÅ¥
Ġolom ou
sy ste
Ġoh rie
ĠÅ¡pi onÃ¡
ĠdÃ´chod kov
Ġseda cia
ĠvÅ¡im nite
Ġzjednodu Å¡enie
Ġodovzd anÃŃ
Ġp enou
Ġuprav enÃ½ch
Ġnepomo hlo
ĠfarbÃŃ v
dom a
ĠsÃŃ dlia
dnu tia
Ġpol pen
Ġpokoj nom
199 9
Ġskrin iek
Ġs chovÃ¡va
Ġko ope
Ġdob ie
nik mi
Ġhudob nom
kan di
ĠkatolÃŃ ckych
ĠbruÅ¡ ku
Ġzaboj ovaÅ¥
bo ka
Ġdom Äįeky
Ġnepo kÃº
Ġpovin nÃº
ĠnÃ¡ro ÄįnÃ©ho
ĠzÃ¡hrad nÃ©ho
Ġfilozofi ou
Ġozd Ã´b
a i
Ġspa dla
tnÃŃ ky
Äįier na
ĠsluÅ¡ nÃº
Ġkonta minÃ¡
Ġube raÅ¥
Ġne tÃº
Ġod lia
Ġse stre
Ġpa stora
ĠbezpeÄį ie
ĠsÃºÅ¥aÅ¾ nÃ©ho
ĠjÃ¡ zd
Ġveri teÄ¾ov
Ġrozsiah lu
ĠoperÃ¡ ciÃ¡ch
ĠzÃ¡kuli sia
Ġu znal
po lo
ti Äįka
Ġkom Ã¡rne
Ġlaser om
Ġlatin skej
oby va
Ġjednoraz ovÃ©
ĠsuverÃ©n ne
Ġkole sÃ¡ch
ĠlÃŃ ca
Ġkomplex e
ĠfÃ¡ z
ĠtisÃŃ cov
Ġkana da
l ler
Ġpre mena
Ġpre hÄ¾adÃ¡
Ġpra menÃŃ
ĠÃºsta vou
Ġturi sta
ĠinÅ¡tru ment
ĠmechÃº ra
Ġob Å¾alo
Ġme ri
Ġkon coch
Ġpa Å¡
Ġ- >
ĠprihlÃ¡ silo
ĠvÃ½bo re
ĠvrÃ¡t enÃ©
Ġvaria bilnÃ½
Ġzvyknu tÃ¡
Ġmoderni zÃ¡ciu
Ġmexi ka
ĠmatÃº Å¡a
ĠzachovÃ¡va jÃº
Ġma gu
ĠÄ¾ud mi
ĠmuÅ¾ skÃ½ch
ĠprÃŃstup ovÃ©
Ġprirodz enosÅ¥
Ġabsolv ovanie
ĠklÃ¡ves nica
Ġorien taÄįnÃ©
Ġv eniec
Ġsa suke
ob jek
so nic
Ġban kÃ¡ch
Ġsv in
Ġnapl nili
Ġposu nula
Ġdefin ovanÃ½
Ġseni ci
Ġrubri ky
Ġobsah oval
Ġobjav te
Ġvyba vil
ĠÃºzemia ch
ĠkonzumÃ¡ cie
Ġle va
Ġle ktorov
dom ov
Ġradi o
Ġtvrd Å¡ie
ĠtotoÅ¾ nosÅ¥
ĠakÃ©mu koÄ¾vek
da le
Ġpri vÃ¡t
Ġbo kov
Ġho lÃ½m
Ġka Å¡u
Ġhla vami
Ġla t
Ġdopl ÅĪujÃºce
Ã³nov Ãº
Ġriadia cej
ĠÄįistia cich
Ġna tional
Ġme li
Ġkonzul tÃ¡cii
Ġbiskup om
Ġpravdi vo
Ġzastre Å¡uje
Ġhusto tu
kÃ³ d
Ġpolikli ni
Ġspoj ene
Ġzodpove dnej
Ġbri dge
ĠtrenÄįian skej
Ġa nÃ©
ti cou
Ġhla dom
Ġtele sÃ¡
Ġlep Å¡ou
ĠznÃŃÅ¾ enÃŃm
Ġnem Äįiny
ĠdoÄįas nej
ĠneodporÃºÄįa me
ĠvyÅ¡tud ovala
Ġnovoroden cov
ĠprÃ¡voplat nosti
Ġod pu
Ġdi kt
Ġban kro
Ġhor Å¡ia
Ġpozor oval
âĤ¬ /
ĠuzÃ¡ ver
ĠpasaÅ¾ie rov
Å¡tuden ti
Ġve la
Ġpri pÃ¡
Ġsme ti
Ġspotrebi Äįmi
Ġcyk lista
Ġkore ÅĪa
Ġzameria vame
ĠmaÄ¾ ovanÃ©
ĠoÅ¡et ru
Ġoplo tenie
Ġpres nÃ½m
Ġrezer vu
Ġnew yor
Ġrumun sko
Ġnakres liÅ¥
Ġ lÃ³
Ġv loÅ¾ÃŃ
Ġpo boÅ¾
Ġpred kladaÅ¥
ĠÄįe stnÃ½
Ġolympij skÃ©
Ġtelekomu nikÃ¡
ĠkopÃŃr ovanÃŃ
Ġza pe
Ġod inÅ¡ta
Ġde ku
Ġkom ÃŃna
zÃ¡ pas
hov ou
ĠzvÃ½Å¡ enÃŃ
Ġopodstat nenie
le ta
Ġse p
pl nÃ©
Ġvi sk
Ġneza obe
Ġboh vie
Ġhlbo kÃ©ho
Ġpremie ÅĪa
ra kov
Ġtep lejÅ¡ie
Ġupozor nili
ĠnechÃ½ba lo
Ġdivadel nÃ½
ĠnÃ¡vo dom
ĠsmÃ¤ d
ÃŃ dete
ra me
Ġh z
sta tion
Ġde ckÃ¡
do teraz
Ġhod nÃ©
ĠnachÃ¡dza lo
Ġproduk tami
Ġzelen Ã½m
ĠdÃ´ve rne
Ġmagi c
ĠnÃ¡boÅ¾ensk Ã©ho
Ġzub nÃº
ĠzÃºÄįastn enÃ½m
ĠneÃºspe chu
Ġchodi dla
Ġtrubi ce
ĠinÅ¡titÃº ciÃ¡ch
Ġplu ku
ĠzÃ¡z vor
Ġnajkraj Å¡ia
Ġprispe lo
Ġ900 1
Ġlez enie
Ġka sÃ¡r
be s
Ġli ly
Ġsie ÅĪ
Ġopa ÄįnÃ½m
vz du
Ġpono riÅ¥
Ġglob Ã¡lnych
Ġnajsil nejÅ¡ie
k lie
Å¾ ena
Ġpre ÅĪ
Ġroz hÃ¡
ĠrÃ´z ni
ĠblÃŃz ki
ĠidentifikÃ¡ cia
Ġleten ku
ĠÅ¡il tov
t kovo
z ko
Äį kovaÅ¥
Ġva lec
mÃ¤ k
Ġneza hÅķÅĪa
ĠumoÅ¾ ÅĪujÃºce
Ġser gej
ĠÄ¾ahko sÅ¥
ĠdodÃ¡ vanÃ¡
ĠkresÅ¥an skÃ½
r ing
Ġto wer
Ġspoj ky
Ġpredme te
Ġadre sÃ¡r
Ġzahr nutÃ¡
Ġmedve de
Ġspoji tosti
Ġkolen Ã¡ch
Ġminimaliz uje
Ġmagda lÃ©
rÃ¡ nom
ĠnÃ¡ sko
Ã¡va me
stu pok
Ġsvet lÃ½
Ġvyro bil
ĠoriginÃ¡ lu
e va
Ġvy to
Ġch Ãº
Ġume lky
Ġsam Ãº
Ġded inka
Ġpru hy
Ġenvironment Ã¡lnych
Ġzavola li
ÄįÃŃ Å¡
ĠnÃ¡sled nÃ½
at her
Ġzad nom
Ġvysky tnÃº
ĠrebrÃŃ Äįky
ĠÃºstred nÃ©
Ġhlia dka
c ta
t anÃ©
na Å¡ou
Ġtu ni
Ġw an
Ġpest ujÃº
ĠvÅ¡estran nÃ©
ch ovÃ©
Ġb ani
Ġpod ro
rg a
Ġsto ne
Ġti g
Ġpi ch
Ġpreh nane
Ġotvor enÃ½mi
Ġtane ÄįnÃ½
Ġsau nu
ĠneoprÃ¡v nene
Ġpoveter nostnÃ½ch
ĠÃº vodu
Ġbu k
Ġzne chut
Ġocen enÃ½
ĠinvestÃŃ ciou
ĠjÃºli us
ĠuzÃ¡vie rky
Ġci tom
Ġlu na
ĠpochÃ¡dza jÃºce
Ġnajsil nejÅ¡ÃŃ
Ġzmrz linu
Ġreu ters
ĠbenÃ¡ t
ĠnepÃ´sob ÃŃ
d lÃŃ
ba by
ma g
Ġpla ntÃ¡
ĠÅ¾ Ãº
ĠdieÅ¥a tku
Ġdia bla
Ġume lÃ½m
Ġtajom nÃ©
ĠÅ¾iari vÃ©
Ġsoviet skych
Ġplati teÄ¾om
Ġpod anÃ¡
Ġdar k
Ġzahrani ÄįnÃº
Ġem ma
ĠÃºsta va
Ġvyhotov enÃ©
Ġoddych ovaÅ¥
Ġvodo hospodÃ¡r
Ġzly hÃ¡
ĠodÅ¡tart ovala
Ġvykaz ujÃº
ia ci
ĠÅ¡ vÃ©
zi stent
Ġhla viÄįky
ĠoÄįi stu
ĠsÃºÅ¥aÅ¾ nej
Ġvodi Äįovi
Ġnosi la
Ġbur zy
ch ti
Ġh ana
slov ak
Ġdizaj novo
Ġdop lÃ¡
ĠjuÅ¾ nÃ½ch
ĠjedÃ¡len skÃ½
Ġdak ujem
ĠneÄ¾ut ujem
Ġh ill
Ġzne sie
Ġdohod nutÃ½ch
znÃ¡m te
Ġmraz om
ĠneÃºspe Å¡ne
Ġsynte tickÃ½ch
Ġvete rÃ¡n
ie va
Ġmami Äįiek
Ġobvin enie
Ġzdokona liÅ¥
ĠepizÃ³ dy
Ġsuk ÅĪu
ĠdiÃ³ dy
nedo sta
s ar
Ġpo jazd
ro kov
Ġpra vÃŃ
Ġva li
Ġinter nej
och rana
Ġtla ÄįovÃ©
nt gen
ologi cky
Ġv inou
Ġpri viedli
Ġsr z
Ġagen ta
Ġosa denÃ½
ĠfÃ³ rach
Ġfebru Ã¡
ĠzÃ¡zra ÄįnÃ©
ĠzÃ¡va dy
ĠmoderÃ¡tor ka
ĠmimovlÃ¡ dnych
ĠobdrÅ¾ anÃŃ
Ġz rÃ¡
Ġen dok
ÄįÃŃta la
kone Äįna
Ġodpad mi
Ġnevy konÃ¡va
Ġslad kosÅ¥
Ġvrch nÃº
Ġplast ovÃ¡
Ġmoj Å¾i
sch er
ĠvÃ½no su
Ġskali ci
Ġneisto ty
ĠnÃ¡kaz y
Ġdo ro
lov anÃŃm
Ġpla vi
ĠÅ¡ty listi
Ġzariadenia m
Ġpres nÃ½ch
Ġhokej istov
Ġchyb nÃ½
Ġrozmno Å¾ovanie
ĠhovÃ¤dzie ho
odpor ÃºÄį
rÃ¡ te
ĠnÃ¡ hodu
Ġpoten cionÃ¡l
Ġuzne senÃŃ
ĠdÃ´ b
Ġkone ÄįnÃ½ch
ĠpreÄįÃŃta te
Ġatrak tÃŃvnych
ĠmÃºze Ã¡
Ġpovzbu denie
zvy Äįajne
mi r
ĠzÃ¡ ble
kov skÃ©ho
Ġstre Å¡nÃ½ch
Ġpostav ia
ĠÃºsi lÃŃ
Ġpr sten
Äı at
ba ru
ĠÅ¡tudent skÃ½ch
Ġpravdi vÃ½
Ġmoderni zÃ¡cia
m bo
ba s
lÃ³ n
Ġpodob nosÅ¥
Ġpredme toch
Ġnavr ch
Ġprepoj enÃ½
Ġzamil uje
Ġpal cov
Ġzmluv nÃ½mi
Ġsprch ovacÃŃ
ĠnezÃ¡vis lÃ©ho
Ġkontex t
Ġzatep lenÃ½
o le
Ġp m
Ġto shi
ri Ã¡l
Ġnena z
Ġpan vici
ĠzaloÅ¾ enej
ĠrozprÃ¡v kovÃ©
ĠzdravÃ© mu
Ġnekon trol
Ġnepriazni vÃ©ho
ĠdiskriminÃ¡ cie
Ġroz dÃ¡vaÅ¥
Ġde ad
fi la
slov en
Ġdosia hnutÃ½
Ġzba liÅ¥
Ġtma vÃ¡
ĠnajobÄ¾Ãºbenej Å¡ÃŃ
ĠmÃ½ tov
ĠÅ¡ablÃ³ nu
Ġodraz om
Ġsper miÃŃ
ĠÄį ssr
Ġst any
Ġi bi
Ġpri stÃ¡va
ovo ch
Ġvoj novÃ©
Ġdostup nosÅ¥ou
Ġopatr nÃ½
Ġmobil nom
Ġopatrenia mi
Ġpredsti hom
Ġte matickÃ½ch
pe stovaÅ¥
mÃ¡ ja
Ġli dl
Ġdosta viÅ¥
Ġvede ckÃº
ĠpreÅ¡ov skÃ½
Ġdomnie vajÃº
ĠnÃ¡dr Å¾i
Ġpredsie ÅĪ
Ġvria cej
Ġk inÃ¡ch
ĠÅ¡ ol
Ġmi sii
Ġpodob Ã¡ch
Ġstar Å¡iu
Ġposlan cami
ĠneÄį akÃ¡
Ġvizu Ã¡lny
ĠÅ¡ir Å¡ej
Ġza kladajÃº
ova Äįku
su al
Ġspra via
Ġsvie Å¾u
Ġodohra jÃº
Ã³mov ia
ĠblÃŃzky mi
Ġbuf etu
Ġp sie
Ġho stin
Ġnov i
Ġhu sle
Ġkontrol nÃ©ho
ĠgenerÃ¡l nym
Ġakou koÄ¾vek
ĠlÃŃst ku
ĠpresÅ¥ah oval
Ġvy ru
ĠspoloÄį nÃ½mi
Ġodbor nÃ½mi
Ġcyk lov
Ġrob in
ĠvzÃ¡jom nom
ĠuÅ¾ÃŃvateÄ¾ skÃ©ho
ĠzruÅ¡ enÃ¡
Ġinterpre tov
Ġrozhovo roch
Ġzni ÄįenÃ½
Ġvypl nenÃ½
Ġformu la
Ġstroj Äįek
ĠÃºz ka
ĠÄįerst vÃº
ĠvÃ½uÄį be
ĠnestÃŃ ham
Ġtu kovÃ©
Ġide ali
Ġha cker
ĠsÃºstre dÃŃ
ĠmÃ¤k kÃ½ch
ĠsÃ©ri ou
ĠvÅ¡im ne
Ġpropaga ÄįnÃ©
Ġv klady
Ġkore ÅĪom
kvali tnÃ¡
Ġrozma znÃ¡
ĠsÃºstav ne
Ġtaktov kou
w ords
Ġt ha
ĠdÃ´chod kovej
Ġprote ÃŃnu
Ġprezident skÃ½ch
Ġjapon skÃ©
Ġisla mi
ĠÅ¡tudent skej
Ġospravedl nenie
Ġvystre lil
ĠpoÅ¾iÄįov ÅĪa
Ġvi i
Ġpi vÃ¡
ovateÄ¾ nÃ½ch
ĠuÅ¾ÃŃ val
ĠpoÄįet nÃ½ch
ĠplÃ¡n ovanej
Ġpoho rie
Ġvznik nutÃº
ler gi
ĠoÄįakÃ¡ vanie
ĠzneuÅ¾ÃŃ vanie
ĠÅ¡ norch
tÃŃ dou
Ġpu to
Ġmar se
slov o
ĠlÃŃ stie
Ġneod ra
Ġkompli kova
Ġpredsie ne
te ry
Ġpre ple
ĠtechnolÃ³gi Ã¡ch
ĠvÃ½ so
Ġbre ak
Ġok nÃ¡ch
bli Å¾Å¡ie
Ġfor mami
beh nÃº
ĠsÃºÅ¥aÅ¾ nÃ½
Ġodpa doch
ĠÅ¡tÃŃ hly
Ġve Äįnosti
Ä¾a p
Ġmo t
Ġboha tÃ½mi
ĠgÃ© ni
ĠpruÅ¾ iny
ĠuvaÅ¾ oval
Ġpoplat koch
Ġdone koneÄįna
Ġstra tia
Ġzna ÄįÃŃ
ĠreÅ¡ta ur
Ġvykona la
Ġnere Ã¡lne
Ġobil nÃŃn
Ġskvalit nenie
norm Ã¡lne
ka ÄįnÃ¡
Ġta g
Ġste p
Ġprofe ssional
Ġcvi ku
ĠoznÃ¡ menÃ©
ĠdievÄįa tami
ĠÅ¾ivnost nÃŃkov
Ġhusto ta
ĠobÃ¡l ku
ĠjaÄį meÅĪ
Ġnetrpez livo
Äįov Ãº
Ġdlho tr
ĠnenÃ¡ roÄįnÃ½
Ġmajstrov skÃ©
Ġnadobud li
Ġsmie chom
Ġbulhar ska
Ġprame ÅĪa
Ġklasifi kÃ¡cie
ĠÃºzky ch
ĠfotoaparÃ¡ ty
Ġusilov ne
Ġholokau stu
o tec
Ġv nÃ¡Å¡a
Ġve ktor
ĠstÃ¡ lu
Ġga mes
Ġopatr enÃ©
Ġodpa dovÃ©
Ġveria cim
ĠpodpÃŃ sala
Ġpilie ra
ĠvplÃ½va jÃº
Ġkapuc ÅĪou
Ġa dol
Ġsa kra
Ġva le
ing ovÃ½ch
Ġfil har
ĠsituÃ¡ ciÃ¡m
Ġrob te
ĠdÃ´chod covia
Ġrealiz ovala
Ġfer men
ĠchystÃ¡ me
Ġneuro bili
Ġobezi ta
Ġtridsia tich
Ġnastav ovaÅ¥
Ġporu chÃ¡ch
Ġzrka dle
Ġinfek ciu
Ġ195 4
Ġporozu menia
ĠbrazÃŃ lie
za ÄįnÃ½m
ĠtÃº la
Ġsled ujete
ĠuÅ¾ÃŃva la
Ġokres nÃ½ch
Ġlop tou
Ġzbe re
ĠprÃŃpust nÃ©
f om
Ġsta ral
ĠÅ¾i vice
Ġli ng
chod nÃ©
Ġcentra l
tÃŃvnej Å¡ÃŃm
ĠreÅ¥az ce
Ġvypove daÅ¥
Ġpre Å¡etr
Ġpotreb nÃ½m
Ġpohyb ovÃ½ch
Ġkra Å¥a
ĠdÃº fal
ĠkresÅ¥ anom
Ġznak u
Ġpresu nul
ĠmaÄ¾ ba
Ġambulan cii
ĠÃºdo lie
Ġv ou
tÃŃ c
ĠpoÅ¾ia dajte
ĠchvÃŃ Ä¾ou
ĠnÃ¡d orov
Ġperso na
Ġela stickÃ½
Ġsoci Ã¡lnymi
Ġm ania
Ġo ro
men s
Ġotvor mi
ĠpÃº te
Ġpodpor oval
Ġjozef om
Ġoslav ujÃº
Ġzahy nul
d rob
Ġs sd
ie nku
Ġra diÅ¥
ĠÅ¾ sr
Ġkry tina
Ġstro py
Ġindu stri
Ġtoler ovaÅ¥
t anÃ½
Ġve Äįie
Ġtak tiku
Ġpot rat
vÃ½ Å¾i
Ġlie Äįia
Ġkla denÃ½
Ġzelen ou
ĠplÃ¡n ovali
ĠduÅ¡e vne
ĠkolÃ¡ Äįiky
Ġks Äį
j ou
Ġv dov
Äįi ca
ĠzÃ¡vi slej
posla nci
ĠrÃ½ dz
ĠzabrÃ¡n enie
Ġu istiÅ¥
Ġi rÃ¡nu
Ġme Äįiar
Ġhod nÃ½
Ġplu som
Ġalbu mom
ĠvyhÄ¾adÃ¡va cieho
Ġkoko sovÃ©ho
ĠÅ¾alo by
ĠdÃ´ mysel
inu jte
Ġrod inami
Ġsch e
Ġklasi ckÃ½mi
Ġprija teÄ¾nÃº
ĠÄįasov Ã½m
ĠzÃ¡vaÅ¾ nosÅ¥
ĠdrÃ´ tu
ĠzavÃ¡dz anie
Ġu mu
Ġko rÃ¡l
ĠvÃ½ poÅ¾i
za Äį
Ġvie ro
Ġide Ã¡l
ĠbrÃ¡ nili
Ġrob enÃ©
ĠchÃ¡ pa
Ġsmu tne
ĠÄıaÄ¾ Å¡ie
ĠneurÄįi tÃº
ĠzohrÃ¡ vajÃº
] [
Ġh n
ĠzÃ¡ mie
ĠvÅ¡ mu
Ġrecep cia
Ġtest ovanÃ½
ĠrodiÄįov skej
ĠobÄ¾Ãº bili
Ġmrie Å¾
Ġpostu poch
Ġsa bo
Ġpre se
Ġpot Ã´
Ġla w
ĠvÃŃÅ¥az nÃ©
ĠprÃº Å¾
ĠzapÃ¡ jaÅ¥
Ġskru tiek
Ġc va
Ġobo zre
Ġkola ud
ĠlaboratÃ³ri um
Ġte d
do prav
ĠÅ¡t b
Ġver sa
Ġdlho roÄįnÃ½ch
Ġtradi ÄįnÃ½mi
Ġstoja ci
Ġreme slo
Ġvyvola lo
ĠvÃ½ va
Ġvoj sÅ¥
Ġtechno logy
Ġpia teho
Ġmaje tkovÃ©
Ġzho diÅ¥
ĠmanaÅ¾Ã©r stva
Ġkef ka
ĠpostieÄ¾ ka
Ġposkla daÅ¥
Ġuzamy ka
Ġo chab
Ġf eni
Ġl te
Ġvzdialen Ã½ch
Ġorient ovanÃ¡
Ġfrekven ciou
Ġcitr Ã³n
Ġsympa tie
ĠkatedrÃ¡ la
Ġizb ovej
c ovanÃŃ
Ġposkyt ovateÄ¾ovi
Ġvl ka
Ġgu men
Ġpredse dovi
ĠrozpoÄį tovÃ½ch
Ġlogi ka
Ġpobo zka
ĠÅ¾idov skÃ½ch
Ġodob raÅ¥
ĠznÃ¡zor ÅĪuje
kov ce
Ġtie ÅĪa
dom Ã¡ci
Ġobo znam
Ġvstup ovaÅ¥
Ġkry ty
Ġporovn ania
ĠÄįesko slovensko
ĠduÅ¡ev nÃº
ĠhasiÄį skej
ĠfrÃ¡ zy
Ġk il
Ġve dzte
tiz mom
ĠmenÅ¡tru Ã¡cie
ĠnedeÄ¾ ÅĪaj
vyhlÃ¡ Å¡ka
Ġa pel
Ġsp f
Ġroz cvi
kÃ¡ rka
Ġdu si
ĠnÃ¡ro ÄįnÃ½m
Ġelektroni ku
Ġnepri prav
ĠvnÃŃm al
Ġandro i
Ġkapu sta
ĠcitÃ¡ t
Ġsa po
sta le
Ġre formÃ¡
ciu s
sÃº krom
Ġ16 5
ĠvedÄ¾aj Å¡ÃŃ
ĠnajÅ¥aÅ¾ Å¡ÃŃch
Ġnezane dba
ĠnespÃ´sob uje
Ġbezpodmiene Äįne
pla tiÅ¥
Ġ20 30
ĠoÄį kovanÃŃm
Ġcyklisti ckÃ©
ĠbÃ¡s nika
ĠsamosprÃ¡ ve
Ġkatech Ã©
Ġna Äįase
Ġre zu
Ġspoj enÃ½mi
Ġrealiz oval
ĠraÅĪaj ok
ĠvzÃ¡c na
tÃ½Å¾ dÅĪov
k ilomet
Ġza ÄįÃŃnaÅ¥
kÃ¡ rom
Ġsk ener
Ġ19 30
ĠpriateÄ¾ skÃ¡
ĠbatÃ© riou
Ġobra tu
Ġdv b
Ġst mie
Ġli tre
Ġli nkou
Ġsva hovi
ĠkÅķ miÅ¥
Ġsprch ovÃ½m
ĠÃºhra da
ĠcelkovÃ© mu
Ġarcheologi ckÃ©
me ry
na vÅ¡
Ġin kon
Ġste ve
ĠÄįia pka
Ġsmr teÄ¾
Ġkosto lÃŃk
Ġuniverzi tnej
ĠspoluÅ¾ia ci
Ġh indu
Ġob jÃŃm
ĠÃº hrad
Ġc ul
Ġde ter
Ġpa eddr
Ġj onÃ¡
Ã½va Å¥
Ġ8 50
Ġaktivi sti
Ġinde xu
Ġinvesti ga
ĠtopoÄ¾ Äįanoch
ĠneodporÃºÄįa m
Ġceru zky
ĠnezÃºfa jte
Ġse dlÃ¡
Ġorganiz my
ĠporuÅ¡ ovanie
Ġnane Å¡Å¥astie
ĠvÃŃt anÃŃ
Ġb loÄį
Ġu jmu
Ġse gmentu
tÃ© rom
Ġdu kla
ga ra
ÅĪov ou
tan ou
Ġobal om
Ġodvola nÃŃ
Ġneza platenie
Ġgu Ä¾om
ĠobrÃ¡z koch
ĠÃºrad mi
Ġjar nÃ¡
ĠovlÃ¡da Äįa
ĠÅ¡tÃŃ tu
ĠarmÃ¡ dou
ĠkatolÃŃ cky
ĠÅ¡Ä¾ach ti
ĠnecÃŃ ti
Ġnepla tia
Ġkok te
Ġtempera ment
Ġpovin nostiach
Ġpredstavi lo
ĠkatalÃ³g y
Ġzmyslupl nÃ©
Ġa y
ĠzÃ¡ vla
ĠznÃŃÅ¾ enej
ĠlieÄįi teÄ¾
Ġposiela me
Ġkonzul tÃ¡ciu
ĠzvÃ½raz niÅ¥
Ġosu de
ĠrÃ³ berta
ĠvariÃ¡ cie
ĠluÄįen ci
Ġt s
po Å¡
Ġe mil
ĠkÃº ry
Ġprimera nÃ½
ĠfÄ¾a Å¡i
Ġsympa tiz
Ġcibu Ä¾a
Ġrozpa du
ĠoranÅ¾ ovej
goog le
Ġdo danÃ©
Ġc ali
Ġpa ris
Ġsta rou
Ġosob nosÅ¥ami
Ġzne prÃŃjem
Ġcyk le
ĠtelevÃŃ zora
Ġbla t
Ġobvin enÃŃ
Ġuch ovaÅ¥
Ġneofi ciÃ¡lne
Ġod maliÄįka
Ġklie tky
ĠÃºÄįtov nÃ¡
ĠzdieÄ¾a jÃº
Ġhybri d
ĠchÃ¡pe me
ĠmanÃ© vr
Ġa ids
ov r
Ġvy myslela
Ġte Ä¾a
tÃŃv nejÅ¡ÃŃch
dÃŃ c
ĠÅ¾ eni
ĠÅ¡esÅ¥ desia
Ġnevin nÃ½ch
Ġvy mo
Ġr b
ma rat
Ġpl nenÃ©
ĠskutoÄį nom
Ġzve riÅ¥
ĠÅ¡te dro
Ġuzavre tÃŃm
ĠvitamÃŃ nom
Ġozna Äįili
Ġskry tÃ½ch
ĠskÃºÅ¡a m
Ġodtr hnÃºÅ¥
ky sli
Ġosta tnom
Ġznak mi
ĠapartmÃ¡ nu
Ġstan ley
jednotli vÃ©
Ġna Ä¾avo
ni mo
ĠponÃºka li
ĠÅ¡portov com
ĠpÃ´vod nÃ©mu
Ġ11 00
Ġkomuni stov
ĠbÃ½ vanÃŃ
Ġreag ovala
ĠodporÃºÄį anÃ½
Ġnehod ÃŃ
o stra
Ġto ol
Ġve tou
Ġli me
Ġmen tor
ĠkÃº te
nejÅ¡ie mu
Ġprogra mami
Ġzach ovanÃ½
ĠuÄįi va
ĠuchÃ¡dza Äįom
zÃ¡pa de
r enÃŃm
Ġe tiky
ĠprÃŃ le
mu sÃŃme
Ġse para
ĠÅ¡i tie
ĠzÃŃsk anÃ½
Ġus mrt
ĠsÃºd ni
Ġgaran tovaÅ¥
199 4
Ġham burg
ĠolympiÃ¡ de
ĠnÃ¡dvo rÃŃ
druh Ã½m
v enÃ½ch
po ten
Ġvstup nÃ½
Ġefek tÃŃvneho
ĠÄįerv enÃ½mi
ĠdÃ½ch ania
ĠhosÅ¥ ujÃºci
Ġseve rus
Ġkot lov
ĠvÃ½uÄį ba
ĠzÃ¡slu hu
Ġma Å¡kr
du l
Ġti tani
Ġbra vÃº
Ġgra pe
ĠÅ¡tÃ½ lovÃ½ch
Ġply novÃ½ch
Ġoble ÄįenÃ½
Ġsprievod nÃ½ch
Ġproro ka
Ġlevandu le
Ġchel sea
Ġle xi
Ġpla til
Ġbi Å¥
Ġhi tov
ĠzaÄįÃŃna jÃºci
Ġoble ku
ĠvyÄįist enie
ĠblahoÅ¾e lÃ¡me
Ġd Ã³
ĠsÃº ladu
Ġak tÃŃva
Ġpe simi
Ġmode lÃ¡r
Ġpreve z
Ġzim om
ĠruÅ¾ ovÃº
ĠpokÃº ste
Ġnajkraj Å¡ÃŃm
Ġspie vajÃº
ĠpodpÃŃ Å¡e
Ġtoale ta
bi lne
Ġpe Å¥o
Ġsku tku
Ġkvali tnom
Ġodmie tnu
Ġtepel nÃ½
Ġeta b
Ġintegr ovanÃ¡
Ġsuver eni
Å¡i kov
Ġvra ku
ĠvÃ½chod nÃ½ch
ĠznÃŃÅ¾ enÃ©
Ġapa rt
Ġvykur ovacie
ĠkostÃ½m y
Ġzaok rÃºh
Ġaj ur
man d
ĠkÃ¡ vou
Ġgu vernÃ©
sme je
Ġfle x
Ġsvadob nÃ©ho
Ġprebu diÅ¥
v cov
Ġto ÄįiÅ¥
Ġse c
ĠpoÅ¡ tovÃ½ch
Ġjednoduch om
Ġdol no
ĠrozÅ¡ÃŃr enej
Ġne typi
rÃ¡ rov
cie v
mÃ¡ cia
Ġda tuje
Ġhodno tenÃŃm
ĠvÃ½znam nÃ½mi
ĠnakÃº pili
ĠchrÃŃ pka
ĠnavigÃ¡ cia
Ġhyp no
/ -
Äįa mi
dr Å¾i
Ġfunk ciÃ¡ch
sÃº va
Ġukrajin skej
Ġwar s
ĠzabÃŃja Å¥
ĠpiÅ¡to le
Ġkalifor nii
ĠvytÃº Å¾
ĠkubÃŃ ne
b ana
r enÃ¡
Ä¾ an
Ġpre me
Ġg od
ĠchrÃ¡ ÅĪte
ĠspoloÄįensk Ã½m
Ġzba vili
ĠrakÃº skych
ĠpreÅ¡ov skom
ĠzÃ¡leÅ¾ito stiach
ĠprinÃº tiÅ¥
ĠpokrÃ½va jÃº
festi val
Ġne bie
Ġku z
Ġdoby tok
ĠÃºprim nÃ¡
Ġne um
vo nkaj
Ġdosta vÃŃ
Ġdovo lili
Ġkva pal
Ġkamie nkami
Ġchalu py
Ġvene zu
Ġu chu
Ġu jas
Ġnepo te
ĠslÃ¡ d
Ġlegen dÃ¡rneho
Ġorient uje
Ġbonu som
Ġodbera teÄ¾om
Ġrisk an
nov ho
Ġmili onÃ¡
ĠplÃ¡n ovanÃ¡
Ġprirodz enom
Ġpozna men
ĠdÃ¡v nej
ĠkÃºpeÄ¾ nÃ©
ĠgÃ© ny
Ġautomobilov Ã©ho
Ġtw in
Ġobhaj ovaÅ¥
Ġnajlac nejÅ¡ÃŃ
ĠoÅ¾ enil
u e
Ġu bÃº
po la
Ġposkyt nutÃ½
Ġpora zili
Ġdia mond
ĠrieÅ¡ enÃ¡
ĠsÃºbo ja
Ġspl nenÃ¡
Ġpolicaj ta
Ġluxu snÃ¡
Ġkle in
Ġnerv ovÃ½ch
Ġdokto ran
Ġpo lÃ¡
pro spe
Ġkre sli
Ġexist ovala
Ġneve Ä¾
Ġvl ni
ĠmÃ³ dna
ĠÄįiasto ÄįnÃ©
ĠÃºro kovou
ĠÅ¾lia z
Ġpre loÅ¾enÃ©
Ġle zie
Ġkr bu
ĠoÄį kÃ¡
Ġgo lier
Ġspravod livo
ĠnÃ¡pa du
Ġnene chal
ĠuzÃ¡ verom
ĠÄįip kou
ĠnÃ¡leÅ¾i te
Ġv aku
ni fer
Ġpri danÃ½
Ġle snÃ½
Å¾ia l
Ġpa sie
Ġfa riz
Ġpi sa
Ġnevy Å¾adujÃº
Ġhy b
Ġfutba lovÃ¡
Ġsen ti
ĠuÅ¾itoÄį nÃ½m
Ġjednozna ÄįnÃ½
Ġsymp t
ho p
Ġst riek
Ġnaj Äįi
Ġpe ÄįenÃŃ
Ġhodno tenÃ©
Ġtri Äįka
ĠÅ¡k p
Ġvybav ovanÃŃ
Ġtrva lej
Ġalterna tÃŃvny
Ġsuse dom
ĠobyÄįaj nÃŃ
Ġprud kÃ½
ĠnÃ¡ no
ĠvÃ½ jazd
Ġvla Å¡
ĠstÃ¡ tie
ĠvÃ´ Ä¾ou
Ġhe alth
ĠbezpeÄį nosÅ¥ou
Ġneod pove
ĠznÃŃÅ¾ enÃº
Ġtvoj ou
na tej
ĠnÃ¡ siliu
Ġbo y
hod ne
Ġslov nÃº
Ġsvoj voÄ¾
ĠmasÃ¡ Å¾ne
Ġplatob nÃ©ho
Ġteore tickÃ½ch
ĠfaÅ¡i zmu
s mu
Ġs ni
Ġna loÅ¾
Ġu strÃ¡
Ġmet roch
Ġrobo tov
ĠspevÃ¡ cky
Ġvoleb nÃ½
ĠÅ¡amp Ã³ny
o se
Ġvy j
ĠÅ¡ nu
be st
Ġke lt
Ġmi sku
Ã½va jÃº
zd s
Ġx eno
Ġsla nÃ©
Ġstrie l
Ġobra du
ĠÄįre ve
Ġinterpre tÃ¡cie
Ġkoord ina
Ġprebra li
Ġch ove
spo du
Ġkr mÃŃ
Ġge stor
ĠdÃ´raz ne
Ġzastup ovaÅ¥
Ġprid anÃ¡
Ġnezane chÃ¡va
Ġhazard nÃ½ch
Ġchallen ge
Äįi me
Ġde fek
nÃŃc kou
Ġneza zna
Ġ14 5
Ġvar ovania
Ġslobo domu
Ġtan ky
ĠneskutoÄį nÃ½
Ġuvedie m
Ġkapitali zmu
Ġdoobe da
Ġpo Ä¾ah
Ġjedno tkÃ¡ch
Ġvr tu
Ġmon gol
Ġkrabi Äįky
Ġvymedz enie
ĠzaÄįerven anie
g l
ro da
Ġhote lovÃ½ch
Ġameri ckÃŃ
ĠmaÄıar skÃ¡
ĠreklamÃ¡ ciÃŃ
Ġluxu sne
ĠvÃ½poÄį ty
ĠprÃŃru Äįky
Ġvyvrcho lenÃŃm
Ġostra Å¾i
Ġprst ene
Ġvictor ia
Ġpod pÃŃsanÃ©
ĠÄ¾a dovÃ¡
prÃŃ pravok
ĠdÃºfa la
ĠzastÃºp enia
ĠnepouÅ¾ÃŃva jÃº
Ġhrud nÃŃk
Ġneoby Äįajne
Ġrezi gn
in skÃ½
Ġra Äįian
ĠroÄį nou
Ġsam ovoÄ¾
Ġstro ji
ĠbalÃŃ Äįkov
ĠpozÃ½va m
Ġpun k
ĠkrÃŃz ovÃ½ch
Ġpodkrov ÃŃ
ĠchÄº pkov
Ġho dy
Ġni ÄįiÅ¥
bi u
ĠÃºÄįe lne
Ġnajnov Å¡ÃŃm
Ġsociali zmus
Ġdete ktor
Ġbia tlo
Ġpartici pÃ¡
Ġose be
ne ve
ro ÄįnÃŃk
Ġsam Ã©mu
Ġpes ni
Ġval cov
Ġzriaden ia
ĠsÃºh vez
p anÃ¡
Ġna da
Ġper z
ĠÃºrad nÃ©
kuje te
ĠnÃº dza
Ġodosla nÃ½
Ġasfal tovÃ¡
ce stov
Ġli no
Ġdu bli
Ġnebo ja
Ġvybav enÃ½ch
Ġmart iny
Ġdohod nÃº
Ġdemokra cii
Ġbrit skÃ©
Ġlia tin
Ġobojstran ne
ra do
Ä¾ ovalo
Ġza tan
ĠnÃ¡rod mi
ĠspÃ¡ liÅ¥
Ġzverej nenÃŃ
Ġzran enÃ½
Ġkoncer tom
Ġvydr Å¾ala
stru jte
tele vÃŃ
u Äįin
Ä¾ ovaniu
Ġkri tici
Ġexist ujÃºci
tro chu
ĠÅ¥a Å¾iÅ¥
ĠmateriÃ¡ li
Ġvybe rali
ĠkÅķ mi
Ġnerv ovÃ©
Ġpozd Äº
Ġvrstva mi
Ġpovst anie
ko dra
ci te
ky seli
Ġle mom
Å¡t rik
Ġnepo sluÅ¡
Ġdar mo
Ġovo cÃŃ
Ġfilmov Ã¡
Ġtypi ckÃº
Ġsvadob nej
ĠlikvidÃ¡ cia
ĠdcÃ©r ku
Ġrov er
Ġposkyt ovali
ĠvÃ½raz nÃ½mi
ĠpamÃ¤ Å¥ou
Ġvzor ka
Ġsklo nku
ĠzÃ¡m kom
Ġfascin uje
ĠzhromaÅ¾Äı ovaÅ¥
ĠpetrÅ¾al ky
ĠÅ¡Ã©fku chÃ¡
Ġgeno cÃŃ
Ġpixe lov
Ġavan t
Ġtrolej bu
Ġe ver
Ġria dil
Ġstrom Äįeky
Ġpripoj il
ĠdiaÄ¾ nicu
Ġstuden ou
ĠpokÃ¡ nie
Ġza padne
Ġin am
Ġg un
Äįia rk
ĠÃºpl nÃ½m
Ġnepri jÃŃma
ĠvylÃº ÄįenÃŃ
ĠnahrÃ¡ vok
Ġprebe hli
Ġprevodov kou
ĠuÄįenÃŃ kov
Ġchlo ro
ĠpriÅ¥ah ujÃº
] :
Ġvy gener
Ġpod pise
Ġka diaÄ¾
Ġja my
Ġdob ovÃ½ch
Ġmen iny
Ġtre f
Ġher com
Ġmarketing ovej
ĠemÃ³ ciami
Ġza sielania
ob dob
fa bri
Ġkul t
Ġsva hy
ĠvedÃº cu
Ġinforma ÄįnÃ¡
Ġtan kov
Ġregu lÃ¡ciou
ĠvÃ½bo rov
ĠÃºvod nÃ¡
Ġnadobud la
ĠrukovÃ¤Å¥ ou
ĠakvÃ¡ ria
di ta
Ġsk lÃŃ
Ġzem nÃ½
ĠoÄįakÃ¡va te
Ġodovzd anÃŃm
Ġrozhodu jÃºcim
ĠspracovÃ¡va me
ĠilÃº zie
Ġobidva ja
ĠrÃ´znoro dosÅ¥
Ġlaure Ã¡
Ġdu bov
ĠobrÃ¡ tila
Ġsklad ovania
ÄĽ j
ĠreprezentÃ¡ cii
ĠvyÄįerp ania
ĠpoÅ¡tov nÃ©ho
Ġabsorb ovaÅ¥
Ġvysvetli li
Ġprekona la
Ġtrpia cich
Äį Ã¡ka
Ã© rovi
Ġroz Å¥ah
rov nal
Ġjed ni
Ġkon sen
Ġli berÃ¡
Ġpoch mÃº
2018 2018
Ġprogramov Ã©ho
sluÅ¾ ba
Ġmra ky
posled nÃ¡
Ġprehovo ril
n sku
ru mp
Ġf eng
ty m
Ġban Ã¡n
Ġzni ÄįenÃ¡
Ġchud obe
ĠvyÅ¡etr ovanÃŃ
ĠnesprÃ¡v neho
Ġrozo h
ĠdodatoÄį nÃ½ch
ĠnÃ¡raz om
the rine
Ġtechnologi ckÃ©ho
Ġned rÃ¡Å¾
Ġchao su
Ġdeli kÃ¡
Ġpre bÃ½va
ĠvÃ½ prava
kÃº l
ĠspoÄ¾ahli vÃ½m
ĠintÃŃm ne
Ġkaz ety
za ÄįnÃº
do da
Ġno sil
Ġzna lec
Ġ19 14
Ġzodpoved nosÅ¥ou
ĠslÃ¡vnost nej
Ġmam ka
Ġpohon nÃ½ch
Ġepa rch
Ġa ward
Ġte mer
Ġka skÃ¡
Ġpl nili
Ġjaz dil
Ġpoly ami
ĠprincÃŃ poch
Ġnut nosÅ¥ou
ĠÃºro kovÃ¡
Ġnadmer nej
Ġekon Ã³m
Ġhur ban
d m
i ru
Ġvy tvar
Ġvy chÃ½
nÃ¡ t
Ġvi rg
Äįe s
Ġ19 00
ĠÄįe sky
ĠskutoÄį nÃ½mi
Ġprin ci
Ġgra tu
Ġseda cie
Ġvysky tli
Ġstoj ÃŃm
Ġedu ard
Ġspoji la
Ġkonkurencie schopnosÅ¥
Ġale rgiu
Ġpod plu
Ġte matickÃ©
ĠbeÅ¾ al
Ġangli ckÃ½ch
ĠkniÅ¾ nÃ½ch
Ġokoli tej
Ġbul vÃ¡r
ĠodÃ´vod nenie
Ġmohu tnÃ©
lÃ¡ te
ta ra
ĠÃº niu
Ġfo Å¥Ã¡k
min ie
ĠpriateÄ¾ stvÃ¡
Ġche ck
Ġcirkev nÃ½
Ġ Ã¶
Å¥a hy
Ġprie Äįne
Ġpostup ujÃº
Ġpolicaj nÃ½ch
Ġslad kÃ©ho
ĠovlÃ¡da cÃŃ
ĠkopÃŃ ruje
ĠnajÄįastej Å¡ou
ĠpetÃŃ cie
Ġna silu
mo to
ĠmaÅ¥ o
Ġseba reali
ĠpoÅ¾ia ri
Ġprak tickom
Ġaktivi stov
Ġzas Ã½
Ġher ne
Ġher nej
ĠsieÅ¥ ovÃ©
regi strÃ¡
Ġpodne bie
Ġneobvyk lÃ©
vÃ½rob ca
srde Äįne
j ana
ri Ã¡m
Ġporia dna
ĠvÃŃÅ¥az nÃ©ho
Ġnasledov nÃ½
Ġ193 6
Å¾ rÃº
Ġko Å¡
Ġse con
ĠstrÃ¡ Å¾i
Ġtable tov
ĠzachrÃ¡ nila
produk ty
ĠÅ¾ar novi
' .
sk en
Ġho tovÃ½ch
Ġre fer
kla dalo
Ġla ng
pÃ¡ Äįi
ĠeurÃ³p anov
tickÃ© mu
Ġpartne rka
Ġuplat nil
ĠzÃ¡vÃ¤z nÃ½mi
ĠpredoÅ¡ lÃ©ho
Ġcelosve tovej
Ġbiologi ckej
Ġnepro fesi
ĠzÃ¡rob ku
Ġmrie Å¾ky
Ġpod mor
Ġin dÃŃ
ĠprÃŃ Äı
Ġroz bor
Ġnad pis
Ġduchov nom
ĠnedochÃ¡dza lo
Ġresor t
Ġperforman ce
ĠmÃº ru
ĠvÄįe lÃŃ
ĠovlÃ¡da Äįe
ĠzdÃ´raz nila
Ġvyra stÃ¡
Ġmodr Ã½ch
Ġz mo
Ġobdob ne
Ġoh Ãº
Ġhmo tnÃ©ho
ĠnÃ¡me ty
Ġvyrov nali
ĠznÃŃÅ¾ enÃ½
Ġude lenÃ¡
ĠzÃ¡pad nÃ¡
ĠpredÄįas nÃ©ho
Ġk aktu
Ġna padnÃºÅ¥
Ġpre dalo
ba se
Ġnaj u
Ġfi Å¡k
Ġlo Å¾ÃŃsk
Ġneu tÃŃ
Ġhe pati
Ġkar tami
Ġlicen cia
ĠneÃºspe ch
Ġverni sÃ¡Å¾
li be
ĠzÃ¡ lie
Ġta Å¡iek
Ġpe Ä¾
pÃ¡ s
Ġjednoduch Å¡ia
Ġchy taÅ¥
Ġzh lu
Ġspotrebi Äį
Ġodpa dovÃ©ho
Ġsrdcov Ã½ch
ĠkonzumÃ¡ ciou
Ġobil niny
k anÃ½
Ġvy vÃ½
kov u
do le
Ġvie Äįko
Ġzm r
Ġuli cami
ĠznÃ¡me mu
Ġkontrolu jÃº
Ġnadmer nÃ©ho
Ġpilo tov
ĠzÃ¡jaz dov
ĠnepoÅ¡ko denÃ½
po ko
tÃ¡ ciÃ¡ch
Ġg ent
tera pii
Ġkoncer nu
ĠnechÃ½ba la
Ġble sku
Ġnapa dla
Ġsoviet skej
Ġstrel cov
ĠnÃ¡boÅ¾en stiev
postup ne
ĠodpoÄįÃŃ vaÅ¥
nov inka
Ġstaro stom
ĠbÃ¡ je
Ġsko ÄįiÅ¥
Ġchor vÃ¡
Ġblog och
Ġinvesti Äįnej
Ġod stri
du jÃºcich
kÃ¡ nov
vy Å¡etr
Ġop ovr
ĠuÄįi vo
Ġdokumen tÃ¡cii
ĠlekÃ¡r mi
ĠvÃ¡Å¾ enÃ½
Ġvyprac ujeme
ĠzakÃºp enÃ©
Ġcukrov ka
max im
ĠpartizÃ¡ nske
ĠveÄ¾kolep Ã©
Ġdraho cen
Ġnad vi
ĠstÃ¡ Å¾
Ġautor skÃ½m
Ġgene ruje
ĠÃºzem nÃ½ch
Ġvysvet Ä¾ujÃº
Ġpostihnu tÃŃ
Ġvyvola la
ĠprÃŃpoj ky
ĠobhÃ¡ jiÅ¥
Ġo ecd
te lo
li zÃ¡cie
Ġvy ry
Ġtvo rila
Ġver nÃ½ch
Ġsuper marke
ĠprestÃŃ Å¾ne
ĠinteriÃ© rovÃ½ch
Ġo peÄį
Ġmo Äį
ĠrÃ¡ ko
Ġdlho roÄįnÃ½m
ĠÅ¡pecifi cky
Ġperso nali
ĠvÃ½poÄį te
Ġpose dieÅ¥
Ġchut nÃ¡
Ġtepli ciach
Ġod kÃºp
Ġi gora
Ġte ster
Ġnad merne
Ġvyja s
Ġjab lka
ĠnedokÃ¡Å¾e te
Ġchroni ckej
ĠpredÃ¡ vanÃ©
Ġrobot nÃŃci
Ġkontaj ner
ĠtaneÄį nÃŃkov
wor ld
Ġstorn ovaÅ¥
ov ce
Ġpr Ã³zy
Ġmu n
lÃŃ kovÃ¡
Ġhor skÃ©ho
ĠrÃº rou
ĠkÄ¾Ãº ÄįovÃ¡
Ġpoly e
Ġsn r
ĠzakÃºp enÃŃ
Ġodbera teÄ¾a
s nÃ¡Äı
Ġo ma
ĠprÃŃ plat
dÃŃ ky
Ġzre lax
Ġpripoj enÃ¡
Ġfede rÃ¡cia
ĠpozerÃ¡ te
ĠpÃ´dor ys
u de
v skÃ©ho
Ġse krÃ©
Ġli kÃ©
Ġprak tickÃ½mi
Ġprekvap ujÃºco
ĠstÃº pen
ĠuvaÅ¾ ujem
ĠsalÃ³ nu
Ġnitrian sky
ra ÄįnÃ¡
den a
Ġak ciami
Ġpreu kÃ¡zal
Ġslne ÄįnÃ¡
Ġlist ovej
Ġrelax Ã¡cie
Ġpostihnu tÃ½
Ġskri p
ĠplÃ¡Å¾ ovÃ½
r nych
Ġu Å¾ila
Ġod lie
Ġde ut
Ġno tifi
Ġba sic
ĠvlÃ¡ dneho
Ġstret lo
Ġlaser ovÃ©
Ġmur ovanÃ©
Ġani ma
ĠcÃŃ tenie
Ġvra vela
Ġspod nÃ©ho
Ġgita re
Ġdora stÃ¡
Å¡Ã© f
ĠvÃŃ ziou
Ġtvr dosti
ĠÄ¾a vÃ©ho
Ġpoist enca
Ġdeta ile
beÅ¾ nÃ©
ĠnabÃŃja Å¥
ĠdoÄįka l
odporÃºÄįa m
Ġgaz dov
ĠboÄ¾ Å¡evi
Ġka lu
ĠkrÃŃ Å¾e
Ġcestov nÃ¡
Ġokraj och
Ġbato Ä¾a
Ġpale ta
ĠvÃ½ky vy
Ġjedno te
Ġpora stov
Ġzmie renia
Ġchud nÃºÅ¥
Ġstimu lÃ¡ciu
ĠzapÃ¡ja jÃº
Ġorganiz ovala
Ġalkoholi ckÃ½ch
Ġbioch emi
Ġza krÃ¡tko
ob jednaÅ¥
Ġboha tÃŃ
ĠstÃº pania
ĠzÃ¡me rov
Ġventi lÃ¡tora
ĠpÃ´sobi vÃ©
Ġh ali
Ġspo re
Ġla p
Ġpok rie
ĠfolklÃ³ rneho
ĠzisÅ¥ ovaÅ¥
ĠbenzÃŃ nu
po wer
Ġob Ã¡vajÃº
Ġle ÅĪo
Ġba vÃŃme
ĠpouÅ¾i tej
ale rg
ĠhÃ¡ dky
Ġpoku soch
Ġplod iny
Ġcirku lÃ¡ciu
ĠpÃ¤tnÃ¡ stich
ĠdefinÃŃ ciu
Ġprovin cii
Ġi ne
ĠprÃŃ hody
Ġsk Ã¡l
Ġnepo siela
Ġukon ÄįenÃŃm
Ġfaj Äįenia
ĠÃºto ÄįiÅ¥
Ġokru hy
ĠÃºt rob
Ġm df
ja pon
tÃ¡ Äįa
Ġda ily
ĠzÃ¡pa loch
ĠsÃºhla sili
ĠpoÅ¡ko dzuje
ĠÃºÅ¾a snej
Ġkva pali
Ġnepod ce
Ġzriaden Ã½
Ġsklam anÃ¡
Ġdvadsia teho
Ġvul kani
Ġneprav divÃ©
Ġarchitek ti
Ġkon kre
Ġsan dÃ¡le
Ġpreukaz om
ĠromÃ¡ ny
li zÃ¡cia
Ġka rel
ĠÅ¾i viÅ¥
Ġtu hÃ½
Ġzmen ÃŃte
Ġfunk ciÃ¡m
sil ÃŃm
Ġweb ovÃ½
Ġboj ovej
Ġgu mu
ĠvyrÃ¡ stol
Ġstrie dali
zov om
Ġmonitor ovania
ĠvyhÄ¾adÃ¡va Äį
ĠlieÄįeb nÃ½
n ter
ri ckÃ½m
Ġtu Å¡iÅ¥
Ġla you
ĠÅ¡i ja
Ġ% ).
Ġzmie Å¡ajte
Ġelektri cky
Ġzabud nutÃ©
ger s
Ġozdob nÃ©
Ġnebezpe Äįne
ĠÄ¾ubovoÄ¾ nej
dÄºÅ¾ ka
Ġsuter Ã©ne
Ġve le
zÃ¡ stup
Ġku rÃ¡tor
Ġkor pus
Ġusa dili
Ġtes nenia
Ġspust enia
ĠbÃ¡s ni
Ġvytrva losti
Ġsused stve
na Å¡ÃŃm
ta lo
Ġomy lu
Ġergonomi cky
Ġsecu rity
Ġvy ble
Ġkre siel
Ġpotrav ina
ĠbalÃŃ Äįku
Ġded inou
Ġvrch om
Ġkompon ent
Ġporo dila
Ġinvesti ÄįnÃ½
ĠvankÃºÅ¡i k
a st
r enÃ½
Ġm sÃº
Ġstra tilo
Ġnez lep
ĠpamÃ¤ tnÃŃku
Ġmodli tieb
Ġkomo da
Ġtanie re
Ġpilie r
hviezdiÄį kovÃ½
ra nÃ½
Ġdo ja
Ġdom Äįeku
Ġste ril
Ġgrafi cky
Ġzdr Å¾
Ġv mie
st kou
Ġpod nÃ¡
Ġba bky
ĠbudÃº co
ĠpochÃ¡dza l
ĠsplÃ¡ cania
ĠzisÅ¥ ovanie
Ġdetoxi kÃ¡cia
ĠÅ¡estnÃ¡ stky
ĠkÃº ra
Ġneo z
Ġzelen ine
Ġstred no
ĠobyÄįaj nej
ĠformulÃ¡ rov
Ġvyk lÃ¡
Ġspove Äı
ĠnajnÃ¡ro ÄįnejÅ¡ie
ti cko
ĠÅ¡ pl
Ġnor mu
Ġneve rila
ĠhorÃº Äįka
Ġuhor ky
Ġsvi t
ĠzachytÃ¡ vajÃº
Ġneprav di
Ġnepredstav uje
re g
Ġnaj zÃ¡klad
ge o
Ġanti depre
ĠprimÃ¡ torom
Ġsklo ny
ĠvrÃ¡ti te
ĠneoprÃ¡v nenÃ©
Ġopier ka
Å¾ nÃ½m
Ġd anu
in teli
Ġpra chy
Ġku su
Ġsto lÃ¡r
zaj tra
Ġcvi Äįi
Ġrak iet
Ġnepe ÅĪa
lo ri
ktÃº ra
Ġatrak tÃŃvnym
Ġbelgi cko
f fa
o lu
Ġa lena
ĠzÃ¡ chod
Ġroz klad
Ġra mene
Ġbe bra
Ġnasledu jÃºcim
Ġspi der
ĠuvoÄ¾ nenÃ©
Ġm x
Ġto ron
Ġvy vaÅ¾
Ġvy pustiÅ¥
lÃ¡ Äįanie
nÃŃ Äįok
pi x
Ġpe Å¡ÃŃch
spe vÃ¡
dia ci
ali tu
Ġzapla tia
Ġzasta vanÃ¡
Ġvizu Ã¡lnej
Ġcro s
ĠobÃ¡l ka
Ġeurope an
Ġrekre Ã¡ciu
berku lÃ³
Ġde cen
Å¡et ko
Äįer pa
Ġhu rÃ¡
ĠmÃ¤ sia
Ġpomoc nÃŃkov
ĠvÃ½sta vi
ĠÄįaj ovÃ©
samo tnÃ½
kar ni
Ġplav bu
ĠveÄ¾tr h
j anu
Ġe shopov
ĠzÃ¡ hu
Ġka lami
Ġhlav nÃ©mu
Ġobsah ovala
ĠprÃŃstre Å¡ok
ĠneustÃ¡ly m
ĠprezÃŃ dia
Ġbo jom
Ġbu ll
vÃ½ hody
Ġdohod nutom
ĠtechnolÃ³gi Ã¡m
ĠÅ¡peciali zÃ¡ciami
Ġjuho af
Ġpo jednÃ¡va
Ġni Å¥
Ġni ssan
Ġstav eni
Ġar kÃ¡
ĠvzÃ¡jom nÃ½
ĠukÃ¡Å¾ te
Ġpas ce
ĠsnÃŃma Äįa
Ġpodoba jÃº
Ã ¸
Ġpre pÃºÅ¡Å¥a
Ġdo niesÅ¥
Ġbez vedom
Ġtri Äįku
Ġpovo lenÃ¡
ĠnÃ¡sled nÃ©ho
Ġmra kodra
ĠpocÃŃ tite
Ġa ud
rÃ¡ dio
Ġproduk ciou
ĠdvÃŃ ha
Ġpokyn mi
8 00
r te
Ġko pi
Ġpla me
ĠvÃ½kon nÃ¡
Ġ13 00
Ġkry tÃ©
ĠpoÄįÃº vame
Ġperfekt nÃ½m
Ġinteg rovaÅ¥
kar bonÃ¡
Ġvystup ovanie
Ġnezisk ovej
w il
Ġnad hÄ¾adom
Ġpok rÃº
co okie
Ġuh lÃŃka
ĠvodiÄį skÃ½
ĠÃŃr sko
Ġextrak tu
Ġvy mi
Ġvlast nÃŃte
ĠvnÃºtor nÃ½mi
Ġuli cou
Ġriadi teÄ¾ovi
Ġvystav uje
ĠvinÃ¡r stva
Ġbarcelo ne
Ġprvotrie dne
ciu m
Ġju ven
ini ty
ĠkresÅ¥an skÃ¡
Ġobsa denÃ©
Ġstredi skÃ¡ch
Ġstriebor nÃº
ĠhlinÃŃkov Ã½
Ġread ing
nachÃ¡dza te
Ġmonarch ie
ĠkÃºpel ÅĪa
Ġmo sadz
Ġroz pis
bi Äįku
Ġfo cus
Ġnez luÄįi
Ġotvo rÃŃte
Ġkoncent rÃ¡cii
Ġsoviet sky
ĠÃºÄįinku jÃºcich
Ġprik lÃ¡
Ġateli Ã©r
Ġnesk rÃ½va
ĠsÃº cit
Ġsk iel
Ġter chovej
Ġstanov y
ĠneÃº pro
ĠopÃ¡ t
: ).
Ġsa lz
Ġza Å¡krt
ni um
Ġdob Ã½
Ġti tÃ¡
ĠskÃºs me
Ġchy tÃ¡
Ġanti vÃŃru
Ġstroj och
Ġkamen nÃ¡
Ġmesa ÄįnÃ¡
ĠnÃ¡le zi
Ġprs nÃŃkov
ĠvychutnÃ¡ te
ĠbezproblÃ© movÃ½
Ġrekor dy
s her
Ġna sko
ĠÅ¡a Ä¾a
ĠnÃ¡rod nostnÃ½ch
Ġuplat ÅĪovanÃŃ
samo sta
Ġregene rÃ¡cii
Ġsmeru jÃºce
ĠromÃ¡ ne
ĠkompozÃŃ cia
ch is
Ġvy ci
Ġmi chel
Ġri gor
Ġvysoko tla
Ġnevyhnu tnÃº
Ġnero zo
Ġteplom er
ĠÄį sob
Ġre lÃ¡ciu
Ġtra f
Ġchy bÃ¡m
Ġprehlia dkou
Ġinf lÃ¡cie
ĠpodpÃŃs anÃ½
sva dob
Ġzo Å¾
bu dete
ok r
Ġjaz denie
Ġstanov enÃº
Ġhlas ovali
Ġjanu Ã¡
Ġzachy tenÃ©
Ġsekun dÃ¡rne
ĠpodpÃŃ salo
ĠromÃ¡ nov
Ġa ho
Ġpre hÃ¡
Ġf en
sto re
ter mÃŃn
tok hol
ĠveÄ¾ko ob
Ġzod vi
Ġnasledu jÃºcu
ĠnÃ¡kup nÃ½
Ġrozmani tosti
Ġpodozri vÃ½ch
Ġp ink
Å¡ tvor
Ġpred ne
Ġhod inami
Ġbra du
Ġpoli Äįky
ĠÅ¡k rab
Ġnaro dilo
Ġbar bie
ĠvÃ½nimo Äįnej
ĠzastÃ¡va l
e f
Ã¡ kom
rov ce
ĠrÃ½chlo stnÃ½ch
Ġtradi Äįnou
Ġstia hli
Ġstrav ovacÃŃch
Ġurg ent
Ġfariz ej
da ta
Ġi pa
ĠÄ¾ up
Ġodbor nom
ĠpamÃ¤ tajÃº
Ġupra taÅ¥
volÃ¡ m
ĠsprÃŃstup nenÃ¡
Ġplastov Ã©ho
Ġgolf ovÃ©
Ġvozov ke
Ġdimen zie
Ġpodpa zu
k ie
an s
Ġu Äįa
Ġobchod nÃ©mu
Ġhlad kej
ĠnÃ¡dher nÃ½mi
ĠschvÃ¡ lilo
Ġnavrh ujem
Ġenergi i
b ku
Ġnaj Äıalej
Ġspolu bÃ½va
ĠeurÃ³ pou
Ġopa Ä¾ovanie
Ġsil nom
ĠÅ¡tvr tka
Ġkov ovÃ½mi
produ kt
ĠskÃºÅ¡ ania
Äįlen nÃ¡
ĠzÃ¡ko nite
ĠakÃ©ho si
Ġspotreb uje
ĠklÃ¡ves nicu
ĠnÃ³r sko
ĠambÃŃ ciou
ĠnÃ¡dr Å¾ÃŃ
Ġpri kÃ¡zal
ĠrÃ¡ mov
Ġkra je
Ġopatr nosÅ¥
Ġam pu
ĠdiaÄ¾ ke
Ġvoleb nÃ¡
Ġintegr ovanÃ½m
Ġpriepa sti
Ġpre bytok
Ġha w
ĠneÅ¾ nej
ĠvykonÃ¡ vanÃ¡
Ġnevz nikÃ¡
Ġmultifunk ÄįnÃ½
ĠaudÃŃ tor
Ġk ss
Ġli ke
tkov Ã½m
ĠmÃ³ dneho
Ġanaly zuje
Ġumel com
ĠgalÃ©ri ÃŃ
ĠuÄįenÃŃ ci
Ġevid uje
Ġjest vuje
Ġt ana
Ġja dre
ĠÄ¾a vÃ©
ĠvzdelÃ¡va cej
ĠumÃ½va Äįke
ĠbrÃº senie
Ġdeba tu
ĠÅ¡tiav nice
Ġextrak ty
ĠspoloÄį nÃŃkov
sp ro
tr l
ĠspoloÄįensk om
ĠviditeÄ¾ nosti
apartmÃ¡ ny
% ),
Ä¾ anie
hnu tÃ½mi
Ġhra vÃ©
Å¡ia k
Ġga uÄį
Ġmobil nÃ¡
Ġukaz ovateÄ¾om
Ġpriehra dy
ĠpoÅ¡kriab aniu
Ġve tre
Ġnaj Å¾iada
ven ou
Ġovplyv nenÃ¡
Ġoptim Ã¡lna
jedine ÄįnÃ½
Ġpredchod ca
ĠpredbeÅ¾ nÃ©
ĠzÃ¡bra ny
Ġzahy nulo
v nÃ½ch
Ġsi r
ze len
ĠspÃ¡ janie
Ġkry tia
ĠpreÅ¾i tia
Ġelix ÃŃ
ri cky
Ġma siek
Ġla na
Ġpubli kom
Ġmater skou
ĠvÃ½nimo ÄįnosÅ¥
ĠposÃº Äıte
Ġroman tickÃº
ĠÅ¡alÃ¡ ty
det skÃ½
Ġrobu stnÃ½
ĠpÅ¡eni ce
va Äį
ĠÅ¡por toch
Ġ18 48
Ġsne mu
ĠvÃ¡Å¾ nu
Ġpremen e
Ġovoc nÃ½
ĠtrenÄįian skom
Ġvystrie dal
Ġretia zky
techno lÃ³gia
Äį kovanie
tnej Å¡ia
Ġjo gu
Å¾ad lÃ¡
Ġvrcho ly
Ġscien ce
z ovanom
Ġsa fari
Ġja dier
ĠobÄ¾Ãºb enom
ĠtrÃ©ning ovÃ©ho
ĠtvorÃŃ me
ĠnadÅ¡ ene
ĠzaÅ¥aÅ¾ enÃŃ
Ġture ckej
g no
Ġbo na
ĠpÃ´ stu
lan Äı
Ġkone ÄįnÃ½m
Ġpoh nÃº
Ġbicyk loch
jo hn
Ġnevhod nÃ½
smie Å¡
Ġ4 80
Ġnep Ã½ta
Ġjeden ie
Ġneu nik
Ġdomov y
Ġaspek tom
ĠporozprÃ¡ vali
Ġzhr nutie
Ġsilve stra
Ġna kladanÃŃ
cke y
ĠzÃ¡sa dnÃº
Ġnega tÃŃv
ĠscenÃ¡ re
ĠintenzÃŃvne ho
Ġvrec kami
ch udob
ak ov
Å¾e m
zer baj
Ġzad nÃ½m
ĠobjednÃ¡va teÄ¾om
ĠpeÄį eni
Ġpr ania
be la
Ġsk lov
Ġdovo Ä¾ujeme
ĠspoluprÃ¡ cou
Ġkor pu
ĠlÃº ka
ĠvnÃŃma li
Ġsud covia
ĠÃºro kovÃ©
ĠrÃ´znorod Ã½ch
ĠdiecÃ© zy
ĠradiÃ¡ tory
Ä¾ ujÃºce
Ġra Äįi
ze lenÃ½
ĠdobrovoÄ¾ nej
Ġsprievod cov
ĠtÃ¡bo roch
Ġodtla Äįkov
b ovÃ©ho
Ġspo lkov
sy mpa
Ġlu dÃŃ
Ġot rÃ¡v
ĠschvÃ¡ lenÃ½ch
Ġmodli li
ĠpoÄįÃº vajÃº
Ġmikro bi
ĠvyvÃ¡Å¾ enÃº
ĠhasiÄį skÃ½
ĠzÃ¡ bor
pe ti
Ġcest oval
Ġkole sami
Ġpopu lÃ¡cia
Ġtan com
Ġrozpo zna
Ġnepra k
Ġtechnologi cky
Ġike a
Ġpr Å¡aÅ¥
Ġku rate
Ġele menty
ĠÅ¡Å¥a vou
ĠprichÃ¡dza jÃºce
ĠstojÃŃ me
Ġuniverzi tÃ¡ch
Ġbod ka
Ġslab Ã½ch
ĠpÃºÅ¡Å¥a Å¥
Ġin hibÃŃ
vy uÅ¾ite
Ġg hz
Ġva ÅĪu
Ġcha ri
Ġnaro denÃ½ch
Ġtru pu
ĠkolÃ¡ Äįov
Ġreklama ÄįnÃ½ch
ĠoslÃ¡ vi
Ġevo kuje
ĠvÃ½zdob y
Ġinkas ovali
Ġstrukov iny
te rom
Ġne ta
se ver
skÃº ste
Ġsch ovaÅ¥
Ġnove le
ĠdoruÄį enÃŃm
ĠzÃ¡sie lkov
Ġinvali dnÃ½
ĠnevrÃ¡ ti
Ġdeji skom
Ġne trvalo
spo koj
Ġad van
Ġver nÃ¡
ovateÄ¾ nosÅ¥
ĠobjednÃ¡ vkou
ĠchrÃ¡ mov
Ġam d
ĠÅ¡tvor kol
ĠÅ¡tvrÅ¥ rok
Ġzakon Äįenie
Ġumy tÃŃ
ĠkeÅ¾ mar
zamest nÃ¡va
Ġpalac inky
Å¾ia dne
Ġobchod ovaÅ¥
ĠobÄ¾Ãºb enÃ½mi
ĠprÃ¡zd nej
Ġdoda tku
organi zÃ¡cia
ĠÃºÄįastnÃŃkov i
ĠstreÄ¾ ba
Ġpredur Äįuje
Ġvyplat enie
b m
Ġkraj och
ĠprihlÃ¡ senÃ½
ĠnÃ¡sled nom
funk cia
Ġfin Ã¡lnej
Ġfenom Ã©nom
Ġod poÄį
Ġko ro
Ġroz chod
dob rÃ¡
Ġpi tia
Ġfilmov om
ĠvrÃ¡t enÃŃm
Ġzver enÃ©
ĠpopÃŃ sal
Ġrovnomer nÃ©
Ġantioxida ÄįnÃ©
Ġneuspo ko
ĠzadosÅ¥ uÄįin
Äį enÃ½mi
li nky
Ġve gÃ¡
Ġneu hra
Ġana tÃ³
Ġca pi
vla stne
Ġvymen ovaÅ¥
ĠaktÃŃv nou
ĠpropagÃ¡ cia
Ġrekor dov
Ġu tvÃ¡ra
ma sÃŃ
Ġj any
Ġos ci
Ġtvr denÃŃ
Ġneo na
dÃ´ vodom
Ġvec ne
Ġzverej nenÃŃm
Ġexpe d
ĠrÃ¡z ce
Ġpre hÄ¾adu
Ġser vÃŃr
ĠvzdelÃ¡ vaniu
Ġvra cali
Ġvyp Ã¤
ĠsprevÃ¡dza la
Ġkys lÃ©
Ġoboj ok
osob a
Ġnezmen il
Ġzablo kovaÅ¥
svoj u
Ġbohy ne
li ca
na sled
Ġpod vodu
Ġchu tiÅ¥
Ġkone ÄįnÃŃka
Ġsko rej
ĠkniÅ¾ nÃ©
Ġfanta sticky
Ġzahr nutÃ½
Ġsyndr Ã³mom
Ġza sahujÃº
Ġpri danou
Ġfunk Äįnej
Ġsch izo
ĠvyrÃ¡ stli
Ġspl nia
Ġhviezdi Äįky
ĠprÃŃÅ¥aÅ¾ livosÅ¥
ĠfigÃº rky
Ġprovo ka
Ġprehodno tiÅ¥
Ġre m
Ġsva h
ĠÃºÄį toch
Ġsuper market
Ġhr dosÅ¥
Ġsprch e
Ġpover enia
ĠÄıa snÃ¡
Ġborovi ce
ne chajte
Ġdo jazd
vo z
Ġod znova
Ġpla kala
ĠrÃ¡ zne
Ġpredaj u
Ġgi r
Ġplno le
Ġode ru
Ġvarian te
Ġdopa dli
Ġhmy zom
Ġnovoroden ca
Ġzla tou
ÄĽ k
pres nejÅ¡ie
Ġsz Äįo
Ġprste ÅĪov
ĠzÃ¡vie rky
ĠnesÃºvi sia
Ġz dal
Ġnepo strÃ¡
ĠurÄįi tou
ĠuÅ¾ÃŃva teÄ¾mi
Ġdej in
jak u
Ġmanipu la
ĠporuÅ¡ ovania
ĠorientÃ¡ ciou
Ġpopolud ÅĪajÅ¡ÃŃch
Ġklam stvo
g ovej
Ġp t
Ġu di
ĠÃº silÃŃm
Ġop rieÅ¥
Ġvybav ovanie
ĠkrÃ¡t kou
ĠzvyÅ¡ ovaniu
Ġnastav uje
ĠnÃº tenÃ©
Ġklub ovej
Ġzaznamen anÃ½
Ġpotla Äįe
ĠlyÅ¾iar sky
ĠzlÃºÄįenÃŃ n
Å¡ enÃº
Ġod nÃ¡Å¡a
Ġme zo
teÄ¾ nÃ©mu
Ġtr hÃ¡
ĠnachÃ¡dza m
Ġsle z
Ġagen tov
Ġnakup ujÃº
Ġkomo dy
Ġsvedom i
ĠvozÃŃ ka
ĠneÅ¾iadÃº ce
d vo
Ġb rv
in ke
Ġro j
Ġin va
Ġtu c
vej Å¡ÃŃm
Ġplat nÃº
ĠvÃ½skum nÃ©ho
Ġfla vono
Ġwil l
Ġozbroj enÃ©
Ġnepove dala
ar ning
vy zerÃ¡
Ġjazd nÃ½ch
Ġhlb Å¡ÃŃ
Ġpriezvi ska
Ġobvo dov
Ġpad lÃ½ch
Ġhallowe en
Ġpre Å¡Ä¾a
Ġst ruÄį
ĠvÃ½ prav
Ġpotom ka
Ġos car
Ġprez lie
Ġotvor enosÅ¥
ĠsvÃ¤ tosti
Ġagen du
Ġmeta bo
ĠvÅ¡im nete
ĠnatÃ¡ Äįanie
Ġvyhlia dky
Ġrudol fa
ĠpovÃ¤Äį Å¡ine
ĠveÄįie rok
c p
Ġz an
Ġdo kÃ¡z
ĠkÃº ru
zo roch
strÃ¡n ka
ĠakÃº tnych
Ġkonflik te
Ġt Ã³nom
mo hÃº
Ġdob ru
Ġban skÃ½ch
ĠtrÃ©n uje
Ġsklad ov
prez entÃ¡
ĠneÄį udo
ĠÃºdrÅ¾ bou
ĠÄįre vÃ¡
Ġzapoj ÃŃ
ĠlÃ´Å¾ kami
ĠpremÃ½Å¡Ä¾a l
Ġnecho dÃŃ
ĠdotÃ½ kaÅ¥
me to
Ġza cie
Ġspa Ä¾ovania
ĠvypoÄį uli
Ġdospie Å¥
Ġzjazdov ky
Ġbohov ia
Ġpre jed
sk ovÃ½
Ġod menÃŃ
Ġpri x
Ġpove l
Ġlu ka
Ġmaj or
Ġchod nÃŃkoch
Ġvlh kom
ĠdrÃ¡ mu
Ġzastav enÃŃ
ĠzÃ¡loÅ¾ nÃ©ho
ĠvraÅ¾ de
Ġhrebe ÅĪa
Å¡p aniel
Ġservice s
Ġz Ä¾ak
sti ke
Ġha rab
Ġ15 8
Ġosobi tÃ½
Ġbojov nÃŃci
Ġtenden cie
ch ra
Ġne hovo
Ġobsah ovo
ĠvÃ½ko noch
Ġnevi dieÅ¥
ĠhÄºb kou
ĠnÃ¡vrat nosÅ¥
ĠpÃ½ Å¡iÅ¥
ĠnajzaujÃŃma vejÅ¡ÃŃch
Ġne Ä¾ud
Ġe g
Ġtre e
ĠlÃ¡ ma
Ġprak tickou
ĠprÃŃprav kami
Ġodosla nÃ©
Ġnekon Äįia
ĠpredoÅ¡ lej
Ġstrategi ckÃ½
ĠudrÅ¾a teÄ¾nosti
Ġutie rky
Ġglu ta
ĠnÃ¡mie tku
Ġpredve die
Ġcv Äį
Ġk lb
rie te
ĠprÃ¡ dla
Ġju stin
Ġ12 3
Ġcyk lom
ĠnechÃ¡ vam
roÄįnÃ© mu
Ġjohn son
Ġtextil nÃ©
Ġdue li
l vÃ¡
Ġod kladanie
ma ilovÃ©
Ġau t
ji m
Ġpotom kovia
ĠÄįe re
Ġgu ar
Ġriad nom
Ġkoncov Ã½ch
ĠnÃ¡ ve
nu m
Ġhra cie
Ġtra iler
tre me
slov Ã¡ci
Ġoba loch
Ġnamie ste
bet u
pp ing
Ġnabi tie
Ġpripev niÅ¥
Ġarab skÃ½ch
ĠportrÃ© ty
Ġv kladajÃº
Ġd nom
ĠzÃ¡ snu
Ġpod voj
Ġpa daÅ¥
Ġnajnov Å¡om
Ġtrnav skÃ½
p anÃ½
Ġpro t
Ġsta te
Ġhra vou
Ġmate ria
Ġpedagogi ky
Ġkontra indi
ĠprestÃŃÅ¾ nych
Ġmanche ster
Å¥ ania
Ġve sta
Ġviac menej
Ġdesia tkach
Ġska lnÃ©
Ġpodpor nÃ½ch
ĠkoÅ¡ÃŃ Äįky
ĠchrÃ¡ni Äįe
ĠkÃ´ ra
Ġvlaj ka
Ġu zem
Ġmie Å¡
ĠprÃŃbeh mi
ĠnÃ¡sled kami
dÃ¡m ska
Ġ193 3
ĠoslÃ¡ vili
Ġt lieska
Ġpot vo
Ġfir st
Ġmil Ã½m
Ġnajnov Å¡ÃŃmi
Ġhro zilo
ĠvÃ¤z enie
ĠtrvÃ¡ c
Ġokru hov
ĠÅ¡tudent skÃ©
ĠvÄįas nÃ©
ĠrozlÃº Äįili
Ġpodmie ne
Ġkur zom
Ġmoni tory
Ġjapon skÃ½ch
Ġsklada teÄ¾a
ĠodolÃ¡ vaÅ¥
Ġteplov zdu
Ġsie t
Ġstrom e
Ġteku tÃ½
Ġzaplat enia
ĠinÅ¡pira tÃŃvne
ĠÅ¾i via
dÃ¡va jte
Ġkomb ina
tickej Å¡ie
ĠzbytoÄį nÃ½m
Ġnakup uje
Ġnedokona losti
Ġvybra nÃ½m
ĠpremÃ½Å¡Ä¾a m
Ġkonver zÃ¡cie
Ġprehlas uje
Ġberno lÃ¡
Ġm ud
Ġmu chy
Ġslov nÃŃka
Ġw hat
ĠrÃ´z nou
ĠpoÅ¾ia rov
Ġvyjadr enÃ©
tech nika
hadz ovaÅ¥
b nÃ½ch
Ġd ent
Ġob ko
Ġi rÃ³
ĠkÃº paÅ¥
Ġkni hÃ¡m
ĠÃºÄįe su
Ġorganiz ovanÃ¡
Ġpest ovanÃŃ
Ġupra vili
Ġjapon skÃ½
Ġteo lÃ³gie
Ġinci dent
ko no
Ġpre stie
Ġne pustÃŃ
Ġob se
00 00
rg e
Äįov Ã½m
Ġauto Å¡ko
Ġrekla mou
ĠzÃ¡sa dnÃ½ch
ĠnainÅ¡ta lovanÃ©
Ġen d
Ġkli kni
ĠtvÃ¡ ria
Ġstanov il
Ġhlad nÃ½
Ġvedom Ã¡
Ġhrd inky
Ġobsa diÅ¥
Ġvyro bila
Å¡por tovÃ©
Ġpriestup ku
Ġsladko stÃŃ
Ġprivi lÃ©gi
Ġin t
ze k
Ġdi zer
Ġrad ovan
ĠvÅ¡eobec nÃ½m
Ġodha lila
Ġjas nou
Ġprekvapi vÃ©
Ġsvedom ÃŃm
Ġcle an
vÃ½sled kom
Ġod kÃº
Ġpred anÃ½ch
Ġmi ka
Ġproti Ãºto
mou r
Ġhoci kto
Ġhar mÃ³nia
Ġchod nÃŃkom
Ġpriemer nÃº
ĠchÃ¡ pu
Ġdoj ÃŃma
Ġdis play
ĠvÃ½poÄį tovej
Ġnere ali
Ġnero bila
Ġzhl boka
Ġve rila
Ġc lou
Ġby lina
Ġmi riam
Ġnep ÃºÅ¡Å¥a
Ġfak tÃºre
Ġmechani ckÃ½ch
kne m
Ġadminist rÃ¡tor
Ġzmluv nÃ½
Ġsou r
ĠlukÃ¡ Å¡a
ĠoboznÃ¡mi li
Ġtelocvi Äįne
z te
st enÃ¡
tÃ© ma
Ġnepre kraÄį
ĠpÃº Å¡te
Ġpopula rita
Ġspoma lenie
Ġkonzisten cia
Ġtropi ckÃ½ch
Ġ2 11
al l
Ġfi Ä¾ak
Ġprogram ovania
ĠzÄ¾a ve
Ġpremi Ã©ry
Ġpopo la
ĠstÄº py
Ġfru str
k ine
t ca
Ġu bezpeÄį
Ġal bert
Ġky jev
Ġreme slÃ¡
Ġeste ticky
Ġes et
Ġdetoxi kÃ¡ciu
ru d
teÄ¾ nosÅ¥ou
Ġfak Ãº
Ġpara f
ĠprÃ¡vo platne
Ġpovrch ovo
Ġregu lÃ¡cii
ĠpoisÅ¥ov ÅĪu
Ġnak Åķ
Ġdezin fi
Ġbulhar sko
ĠschÃ© ma
Ġria denÃ½
Ġvl kov
Ġinform ovanosÅ¥
Ġpodla Å¾ie
Ġturi stami
ĠzvÃ¤z om
Ġfili pa
ĠÅ¡kare dÃ©
Ġgur mÃ¡
Ġposy peme
Ġzv rat
Ġar no
Ġovplyv nenÃ½
Ġzara denia
Ġeli za
Ġzasia hli
ĠnÃ¡po jom
viaz anie
nit rian
Ġdispon ovaÅ¥
ĠvÃ½pa dok
Ġo poj
ri sÅ¥
pÃŃ te
Ġodbor nosti
Ġx xx
Ġslobo dnÃ½ch
ĠpÃº pa
Ġpresved Äįila
ĠÅ¾l ta
Ġnosi Äįa
Ġchudob a
ĠneÅ¡Å¥a stia
Ġzabe rajÃº
Ġo hÄ¾adoch
ra cie
Ä¾ any
Ġza klo
ti vovaÅ¥
Ġmo kra
Ġvo Å¡la
Ġli ttle
dov Å¡etko
ĠsÃºvi sieÅ¥
Ġnedosta nete
ĠneustÃ¡le ho
Ġeuro pa
Ġseri Ã³zny
Ġjasky n
Ġslovan skÃ½ch
ĠkanÃ¡ li
Ġkriti zuje
ĠprotilÃ¡ tky
Ġho rÃŃ
tov e
Ġju pi
Ġpredstav enÃ©
Ġpoist enÃ½
Ġelektri Äįky
Ġupozor nenÃŃ
ĠnavÃ½ Å¡enie
Ġelasti citu
ĠnÃ¡h rob
Ġb in
Ġmin ie
ĠzÃ¡hrad nÃ½ch
Ġvyhodno tenia
Ġstop ovÃ½ch
ĠbrigÃ¡ du
Ġzov re
Ġd ry
komu nika
ĠobÃ¡l ke
v skÃ¡
ra nÃ¡
kov od
Ġzo trva
Ġbez vÃ½
vie Å¥
Ġpreh rie
ĠÅ¡e dÃ¡
ĠmlÃ¡de Å¾i
Ġzra nil
ĠzvÃ½raz ÅĪuje
Ġzaja tÃŃ
Ġklad nÃ©
Ġzopak oval
Ġko lÃ©
Ġbu du
Ġnor mÃ¡
Ġkomuni kujÃº
ĠzaruÄį enÃ½
Ġoci tÃ¡
Ġzastav enia
Ġbanskobystri ckom
d p
Ã¡ da
Ġne lie
Ġe shopy
Ġpa ge
Ġzo l
Ġja zer
vÃ¤ znÃ¡
ĠovlÃ¡ danÃ©
ĠpÃº zdra
ĠmÃ©di Ã¡m
Ġdvoji Äįky
Ġokra ja
Ġchri stian
ĠzÃ¡vo dy
ĠsÄ¾Ãº bila
ro c
Ġso lÃ¡
Ġta pe
Ġva diÅ¥
ĠvÃ½ni miek
Ġobrov skom
ĠkonkrÃ©t na
Ġakcep tovanÃ©
Ġpolia ci
Ġnespl nÃŃ
ĠÅ¾i g
Ġkom edi
Ġop tickÃ½
ĠzÃŃska vanÃŃ
Ġkone ktory
Ġtur bu
Ġimuni ta
Ġkrabi ci
Ġstredobo dom
st enÃŃ
Ã´ Å¾u
Ġma ta
Ġvz Äıa
Ġposla nia
Ġalterna tÃŃv
Ġfakul tnej
Ġtip sport
ĠpozvÃ¡ nku
Ġtuho sÅ¥
Ġo xy
Ġza ÃºÄį
Ġe hm
Ġpod vÃ¡dza
Ġra ce
Ġpat ch
ĠÅ¡t ve
Ġnepre sved
Ġdvoj poste
ĠvÃ½skum nej
Ġneskor Å¡om
vz nik
Ġjasky nia
Ġsporadi cky
l ujeme
Ġslov nej
ĠnachÃ¡dza jÃºcich
Ġple ciach
Ġzvy Äįaj
Ġjar nÃº
ĠobÄįas nÃ©
Ġvyhodno tenÃŃ
ĠsÃ½ tosti
Ġtakz vanej
Ġnepriazni vÃ½ch
sa y
Ġpra sta
Ġkraj om
ĠadvokÃ¡ ta
Ġflexibili ta
ĠzamestnÃ¡ vania
ĠtelovÃ½ch ov
ĠfakÃº lt
Ġk ruÅ¾
Ġosta tne
Ġpredpo kladajÃº
Ġpokoj nÃº
Ġmoz gov
Ġnepotreb nÃ©
ĠnazÃ½ vali
u kraj
mi cro
Ġbe hanie
Ġpot k
Ġser ies
ĠsvÃ¤ tÃ©mu
ĠkoÅ¾ enÃ½
Ġtea mu
Ġu domÃ¡c
Ġpri stav
Ġbo cia
Ġzo stre
Ġprie s
ĠÅ¥aÅ¾ kÃ½mi
ĠpredÃ¡va me
Ġca d
Ġvra via
ĠzÃ¡vere ÄįnÃ©ho
Ġstri hom
Ġmozg ovÃ½ch
l nÃ½
Ġtra jek
Ġcelo spoloÄį
Ġdiev Äįina
Ġnepri spÃ´sob
Ġtera pii
ĠdiaÄ¾ nic
Ġpapie rovej
Ġturi zmu
ĠnahrÃ¡ vania
Ġobsia hnutÃ½
Ġmodr Ã©ho
f fer
ta teÄ¾nÃ©
ĠvÃ½ kladom
tne y
Ġl m
Ġeu chari
slovensk ÃŃ
Ġstia hne
Ġslad kej
ord in
ĠrybÃ¡ ri
Ġnajvy hÄ¾adÃ¡va
Ġlo pte
co s
vidu jÃº
ĠnechÃ¡ pa
ĠprÃ¡vni kov
Ġ193 7
Ġprom in
Ġritu Ã¡ly
ĠarÃ© na
ĠsolÃ¡r nych
ĠsuÅ¡ie nky
Ġpra vÃ½ch
Ġhra b
lan dia
ĠdieÅ¥a ti
ĠslÃ¡ via
ĠkÃºpeÄ¾ nÃŃ
Ġstriebor nÃ½ch
ĠpodÃ¡ vanÃ©
Ġpodce ÅĪovaÅ¥
Ġu vol
tu rn
Ġdu tine
ĠhrÃ¡ te
Ġkru tÃ©
Ġzdravot nÃŃcka
ĠÅ¡paniel skeho
ĠdoÄįas nÃ½
Ġserve roch
ĠrybÃ¡r ske
Ġjah ÅĪa
Ġmatovi Äį
Ġkomp lik
Ġakti va
Ġzne la
ĠoÅ¡etr ovanie
Ġlimi tov
Ġlam pu
Ġzakon Äįil
Ġvyd anÃ©ho
ĠvÅ¡estran nÃ½
Ġmarat Ã³nu
ĠkÃº tiku
Ġneme ckÃŃ
Ġusa dil
Ġoslobo denÃŃ
dÅĪ ovÃ½ch
rÃ´z ne
Ġusi lujÃº
Ġza ka
Ġ19 29
Ġnep rÃ¡
Ġgene tickÃ©
Ġjar mok
Ġzaist enÃ©
ĠtlaÄįov Ã½ch
Ġtvoji m
Ġchirurg ie
Ġkvar te
Ġg sm
Ġsme ry
ĠsÃºhla se
Ġplast ovej
Ġpiv ni
Ġveget Ã¡cie
Ġslovna ft
dl hÃ©
ĠchrÃ¡n enÃ©ho
lÃ³gi ÃŃ
Ġplav ba
ĠprestÃ¡ vka
Ġvy pÃŃs
Ġle on
zÃ¡ sa
Ġopatr enÃŃm
Ġzim ou
ĠspomÃŃn anÃº
ĠÅ¡af Ã¡ri
Ġh Ã¡l
Ġve ky
Ġka zu
ĠÃºpl nosÅ¥
Ġjo nes
Ġprija lo
ĠzÃ¡vere ÄįnÃº
Ġsvieti dla
ĠregionÃ¡l na
ĠzÃºÄį tovania
Ġpod pisy
Ġtechni kami
Ġher nÃ©ho
Ġjar nÃ½
Ġnega tÃŃvnu
Ġnahra dila
Ġzameria me
Ġumy te
ĠkovÃ¡ Äįa
Ġtoxi ckÃ½ch
ĠpasÃŃv ny
Ġdeni sa
Ġu nde
Ġza Å¡i
ja snÃ©
Ġvi ii
Ġci vi
ĠsÃºd nom
zÃŃv na
Ġdigit Ã¡lnu
Ġautoma tickej
Ġdetail mi
ĠÅ¾elez obet
Ä¾ ovi
Ġne sled
er t
Ġ( .
Ġal t
ĠÃºÄįin nÃ©ho
Ġkar cin
Ġlov iÅ¥
Ġhyd rome
Ġopi ce
Ġkonkurencie schopnosti
Ġv tr
Ġdo pustil
ĠnÃ¡ pisy
Ġho dili
chu Å¥
Ġdet va
Ġnor th
ĠuskutoÄį ÅĪujÃº
ĠboÅ¾ie mu
Ġznamena la
ĠdÃ¡n ska
Ġprepl nenÃ©
p ing
Ġdo dali
Ġby tom
Ġlo d
Ġdy chov
Ġnepri Å¡lo
Ġprebieha jÃºcich
Ġatrak tÃŃvnej
Ġnadobud nutÃ©
Ġturnaj och
Ġna dovÅ¡etko
Ġbo ÄįnÃ½
kov ci
Ġpar kovaÅ¥
Ġ11 1
Ġlete ckÃ©ho
Ġminim Ã¡lnou
ĠodchÃ¡dza l
ĠzÃ¡chra na
ĠÅ¾ivoÄįÃŃ Å¡ne
Ġsau ne
ĠtrÃ¡via ce
Ġzaned bÃ¡
chla p
Ġoceni la
Ġkompen zÃ¡ciu
Ġvydar enÃ½
t nutÃ©
Ġka zach
Ġla co
Ġnovin kami
ĠvozÃŃ ky
Ġrozmno Å¾
i zmus
rÃ¡ ne
Ġro ll
da jÃºce
do na
Ġos man
ĠchÃ¡ tra
ĠspoÄ¾ahli vÃ½ch
alÃŃ t
Ġput uje
Ġzmrz liny
Ġarcibi sku
ov iek
Ġpre de
Ġu hy
Ġr enÃ¡
Ġosla vÃ¡ch
Ġute Äįene
Ġpsychi ckÃ½ch
Ġoblie kaÅ¥
ĠkrÃŃz ovÃ©ho
Ġfavori tov
Ġkraso korÄįu
Äį nÃŃku
Ġpria dze
Ġkomple tnÃ½m
ĠanalÃ½ zou
osob i
Ġrastli nami
Ġtransparen tnÃ©
Ġc ss
Ġat las
Ġnepre ve
ĠschvÃ¡ lenÃ©ho
Ġtor ta
Ġpremys lenÃ©
t ton
Ġpo ni
ja ck
Ġre Å¾ÃŃ
men nÃ©
Ġnemu selo
ĠmlÃ¡ Äıat
Ġtable te
ĠflÃ³ ry
Ġtoshi ba
na vrh
so ciÃ¡lne
hla d
Ġsia haÅ¥
Ġexperi mentu
Ġuhra dÃŃ
Ġspravodaj stva
Ġa mu
Ġa zerbaj
Ġo Äįnej
ni tra
xi u
publi kÃ¡cia
Ġinteligent nÃ¡
pÃ´ Å¾i
Ġmoun t
d rov
Ġa x
Ġna bu
Ġtak e
Ġtak y
Ġsta Äįil
pro fi
ĠhorÃº cu
Ġchemi ckÃ½
Ġcivili zÃ¡cia
ĠdlaÅ¾ bu
ĠlyÅ¾i cu
Ġzostav enÃ½
Ġnespokoj nosti
Ġopev nenia
r sku
ro om
an tom
Ġe bay
Ġele mentov
Ġri mania
Ġplat enie
Ġzahrani ÄįnÃ¡
Ġnesta Äįia
Ġnezabud nem
ĠpoÄįÃº vala
Ġzeme gu
ĠsoftvÃ© rom
Ġfra me
Ġasfal t
ĠsprevÃ¡dz anÃ½
Ġfyzik Ã¡lnych
3 75
Ġkom pi
ĠkrÃŃ zou
Ġpartner skÃ½
ĠrozprÃ¡v ke
ĠkotÃº Äįe
obÄįian ske
ĠdÃ©mo nov
Ġpo stÃºpil
Ġke k
Ġvl nÃ¡ch
Ġlam pe
Ġnajsil nejÅ¡ÃŃch
ĠnÃ¡znak y
Ġzainteres ovanÃ½ch
ro Å¡
Ġpre Äįinu
lo p
ĠvÃ½ ve
rov od
ĠÅ¾i ta
Ġper ie
ĠnÃ¡v le
Ġhu go
Ġrada mi
ĠpochÃ¡dza jÃºcich
ĠinÅ¡ta lovanÃ©
Ġzho da
Ġcyklisti ky
ĠmyÅ¡lienka ch
Ġbabi Äįka
ĠinzerÃ¡ tu
Ġnejed nÃ©ho
Ġkompromi sy
w d
Ġru dy
Ġrod nÃ½
Ġprofe sia
ĠÃºrad nÃŃk
sh ar
ĠportÃ¡ lov
Ġkres ba
Ġexter nej
Ġvani lky
ĠÅ¡tefÃ¡ nik
Ġobko les
Ġdo Å¡la
se ra
Ġsk ro
dr Å¾a
Ġ19 17
sie m
Ġkri Å¡to
Ġsne mov
ĠspomÃŃn anom
ĠvyznaÄį enÃ©
Ġtalent ovanÃ½
ĠzvÃ½raz nenie
Ġnefung ujÃº
ĠagresÃŃv ny
Ġpp c
ĠdotÃ½ kajÃº
ti kami
Ġzo stÃ¡v
kom pak
Ġstar Å¡ÃŃmi
ĠÄįia ra
ĠdokÃ¡Å¾e Å¡
Ġbor del
ĠprezÃ½ vku
Ġmoslimov ia
Ġma sa
Ġod nesie
Ġde centra
Ġslov nÃŃku
Ġpotreb nÃ½mi
Ġtri kov
Ġven tila
Ġinform ovanie
Ġzba vÃŃte
ĠudrÅ¾ia vajÃº
Ġnetradi ÄįnÃ½ch
ĠzaoberÃ¡ me
ĠpresÅ¥ah ovaÅ¥
Ġzober te
Ġlanov ka
ĠÅ¡tatu tÃ¡rneho
Ġs rÃŃ
Ġd in
Ġod ml
Ġpri Ä¾
Ġko st
Ġme Äįom
Ġmy dlÃ¡
ĠÅ¡tÃ½ lovÃ½m
ĠpomÃ´ Å¾
ĠvyrÃ¡ stla
Ġrekrea ÄįnÃ½
Ġpohybli vÃ©
ĠinzerÃ¡ tov
Ġsekre tÃ¡r
komb inÃ¡cia
Ġmali ny
Ġochra ÅĪuje
ĠvÃ½sled nÃ¡
ĠpÃ¤Å¥ krÃ¡t
ol d
Ġvyk ri
Ġpodne tom
ĠÃºÅ¾i tkovÃ½ch
ĠzakÃºp enie
ĠpasÃ¡ Å¾
Ġsestri Äįka
ĠdÃ¡Å¾d nik
Ġprotipo Å¾iar
Ġpo Å¾ÃŃva
Ġmo stu
Ġbu il
Ġdu mble
ĠrÃ½chlo schnÃº
Ġnez obraz
Ġobo Äįia
Ġobmedz enÃŃm
Ġnajmen Å¡ÃŃm
ĠÅ¾elezni ÄįnÃº
Ġpodvo dy
de ce
Ġroz mÃ½Å¡Ä¾
mer ce
is en
Ġpokoj om
Ġpriemysel nÃ¡
ĠodstrÃ¡n ia
Ġela stan
ĠnakÃº pi
Ġzora denÃ©
Ġpr cha
Ġin stan
Ġse mia
bu Äı
fe l
ĠvÃ½Å¡ ok
ĠkÃ¡ dra
ĠpÃŃsom nÃ½m
ĠÅ¡peciali stu
ĠÃºro kov
Ġyou r
ĠÅ¡u mi
ĠzÃ¡su viek
Ġnebe skÃ©ho
Ġvice prezident
k aniu
de ta
Ġso nda
ale x
ĠbeÅ¾ ci
ĠmÃº rov
vala bohu
ĠvyuÄį uje
Ġsedem desiat
Ġkompli kovanÃ½
ĠrozÅ¡ÃŃr enÃŃ
ĠkÃ¡b lom
ĠdÃŃ vaÅ¥
ĠamatÃ©r skych
ĠkrÃ¡de Å¾
ĠterÃ© zie
Ġnekomprom i
lieÄį ba
Ġblock cha
s enÃº
Ġob jÃŃma
ĠzÃ¡ pra
Ġspra vÃŃme
ĠprenÃ¡ j
Ġzba vil
Ġperspek tÃŃvu
ĠneÄįÃŃta la
Ġpo sia
Ġc over
Ġle h
Ġbu nka
Ġcha mpi
ĠnÃ¡z vami
der ma
Ġca ter
slovensk Ã½ch
Ġoptimi zmus
ĠscenÃ© rie
Ġg m
he ad
Äįer venÃ©
ĠkrÃŃ kov
ĠdodÃ¡va teÄ¾ovi
Ġpartner skÃ©
Ġvola jte
Ġinvest uje
ĠzdieÄ¾a jte
pek nÃ½
ĠzdieÄ¾ ania
ĠnatÃ¡ Äįania
Ġneprekva pÃŃ
ĠÅ¡penÃ¡ t
st rove
Ġpra h
ĠzvyÅ¡ ovanÃŃ
Ġdostup nÃº
ĠÅ¡tvr tÃº
Ġzas ch
dÃº cha
ĠkancelÃ¡ riÃ¡ch
ĠznÃŃÅ¾ enÃŃ
Ġgeni Ã¡lne
Ġpripis uje
ĠkontrolÃ³ ra
Äį r
Ġkri ÄįÃŃ
Ġnor me
Ġrecep tÃºry
Ġover enia
ĠprÃŃbe hoch
Ġnepriazni vÃ½m
ho Å¾e
Ġne stÃ¡va
den i
die cÃ©
Ġbi je
Ġpoli tickÃ½mi
Ġauto poÅ¾iÄįov
Ġven ujete
ĠÅ¡a ri
ĠprichÃ¡dza m
Ġorie Å¡ky
ĠuvÃ¡dza m
ĠoÄįakÃ¡va la
ĠnebezpeÄį nÃ©ho
Ġlegisla tÃŃve
ĠobÄįerstv enÃŃm
Ġer b
Ġrozbe hli
Ġplod nosti
Ġib m
Ġprebud ÃŃ
g ovaÅ¥
Ġpod robiÅ¥
ĠprÃŃ platky
tra ck
Ġkul tivÃ¡
Ġskve lÃŃ
Ġrezer vou
Ġzra kom
ĠzastÃ¡ vok
Ġgraf ov
ĠreÅ¡pek tujÃº
Ġs anÃ¡
Ġkon tÃºry
Ġdu tÃŃn
Ġtohto roÄįnom
Ġad words
Ġab c
Ġprirodz enosti
Ġih ly
ĠlÃ¡ka vÃ©
ĠnÃ¡jom nÃ½ch
ĠpretrvÃ¡ vajÃº
Ġkolegy ÅĪa
z niÅ¥
Ġvy skla
ri gen
Ġf riend
Ġe me
Ġre bel
Ġdokon ÄįenÃ½
ĠvÃ½tvar nÃŃkov
Ġargu mentov
ĠnÃ¡si lne
Ġprepa dli
ĠpridÃ¡va me
Ġpre behnÃºÅ¥
Ġza taj
Ġpred loÅ¾ila
Ġnaj ide
Ġja me
nd ou
Ġjedin ÃŃ
ĠvÃ½bo rom
Ġchemi ckÃ©ho
Ġnerez ovÃ©
ĠprevlÃ¡ dajÃº
Ġdezinfek ciu
lete la
a gu
Ġvy dajÃº
Ġg s
Ġ4 20
Ġjazy kovÃ¡
ĠbÃ½va lo
Ġfareb nou
Ġhro t
Ġkombin ovanÃ½
Ġkvalifi kovanÃ½
Ġoslobo dz
ĠpodÃ¡ vanÃŃ
Ġkuf re
Ġadres ou
Ġtrojuhol nÃŃk
Ġpremiest niÅ¥
ĠÅ¡mÃ½ ka
Ġshake spe
Ġn fp
Ġpr Å¡alo
Ġpo piera
Ġmu rÃ¡n
Ġta diaÄ¾
Ġprie stupok
fi kÃ¡cia
Ġdu al
Ġhor Å¡om
tak isto
is er
ĠkatolÃŃ ci
Ġcyklisti ckÃ½ch
Ġpredpove daÅ¥
Ġzma zaÅ¥
fak t
Ġpredi Å¡lo
ĠpriehÄ¾ad nÃ©
y n
Ġa nom
Ġzne jÃº
ĠzÃ¡hra dnej
ĠlÃº Äįmi
Ġkomfor tnÃ½
Ġpriemysel nÃ½
ĠsamosprÃ¡v nych
Ġhna Äįka
Ġho u
ĠÄįa stÃ¡
Ġso cie
Ġosob Ã¡ch
ĠtÃºÅ¾ be
Ġbelgi cka
ĠdoÄįÃŃta la
Ġpodhra die
Ġk ovania
Ġst and
Ġka pra
enej Å¡ie
ĠinÅ¡pi rujte
Ġtrva lÃº
Ġdobro Äįin
Ġnepriazni vÃ½
Ġed ward
ĠprivÃŃ taÅ¥
ci Ã¡lnymi
Ġpres nej
Ġobmedz ujÃº
ĠvlÃ¡k nina
ĠzruÅ¡ enÃ½
ĠdanÃ© mu
Ġprekon anie
Ġd ovi
ce lu
Ġgra fu
ĠneznÃ¡ Å¡an
Ġnajne bezpeÄį
ĠpremÃ½Å¡Ä¾a la
ffe e
Ġlevo Äį
nezabud nite
Ġfi la
Ġci ster
Ġvhod nÃ½mi
ĠvrÃ¡ Å¾d
Ġdre vÃ¡r
ĠÅ¡tÃ¡t nymi
Ġzachy tenie
Ġstrav ovanÃŃ
Ġkol mo
ĠÃºpa dok
Ġso ÅĪa
Ġbri dli
Ġval ca
Ã³z nu
Ġprehliada Äįov
ĠakadÃ© miu
pria mo
ĠzastÃ¡v kou
Ġz lou
Ġne hne
bo s
Ġe vy
ĠotÃ¡ Äįkach
Ġnevyhnu tnÃ½m
ĠspÃŃ saÅ¥
Ġpo sklad
Ġve sty
Ġmo tto
lov ÃŃ
Ġde ll
Ġprie nik
ĠvÄı aku
kÃ½ ÅĪ
Ġdre ve
Ġocen enÃ©
Ġinkon tinen
Ġnevy spy
Ġodo zvy
Ġzelen o
Ġredak cii
Ġsport s
ĠposilÅĪov ni
ĠskrÃŃ ÅĪ
organizÃ¡ tori
k rÃº
Ġak ÄįnÃ©ho
Ġnejak ÃŃ
ĠÅ¡k d
Ġmilov nÃŃk
ĠkÃ´ ru
Ġbibli u
ĠpersonÃ¡ lom
Äį kovÃº
de ri
ĠsÃº ci
Ġmo ney
Ġ19 28
ĠbÃ½va lÃ©
zia mi
Ġstrom om
ĠvyhÄ¾adÃ¡ vanÃ©
Ġmer ino
Ġqu a
ĠkomÃ© die
Ġchyb nÃ©
Ġautoseda Äįky
Ġbrav ÄįovÃ©
Ġtab aku
va lec
ĠnÃ¡ jazd
sp en
Ġide Ã¡lnej
Ġvyp ÃºÅ¡Å¥
Ġlop tiÄįky
Ġbenefi tov
ĠposluÅ¡ nosti
ĠspÃ´ so
h Ã©ho
u x
v enia
Ã© nov
Ġma le
Ġi do
Ġde cko
Ġpov stale
Ġvoj ska
Ġrozdiel nych
ĠdrÅ¾ia ky
Ġidenti ta
Ġtrnav skom
ĠextrÃ©mi zmu
h ovanie
Ġtre k
Ġpi ve
ĠmÃ¤ ty
Ġods udz
Ġpotrav inovej
ĠlÃº kach
ĠdostÃ¡va l
ĠvÃ¤z ieb
Ġdro ga
ĠnÃ¡stup cu
Ġ193 5
Ġprepo ÄįÃŃta
Ġmrie Å¾ka
Ġkritiz oval
Ġgum ovÃ©
Ġpolye steru
f ok
m f
Ġpod stup
Ġra ri
Ġtr Ã©nu
su m
ĠurÄį ovaÅ¥
Ġstanov enÃ©ho
Ġvynika jÃºcimi
Ġvyrie Å¡enÃ©
ĠunikÃ¡ tnej
ĠvykÃº z
ĠzÃ¡vo dov
Ġprie Äįe
Ġfe l
Ġhu bu
ĠobÄįian skou
ĠpleÅ¥ ou
fil tr
ĠuvaÅ¾ ujete
Ġfia lovej
ĠtrenÄįian skych
ĠmembrÃ¡ ny
Ġe ye
ba b
Ġregi o
Ġvymen oval
Ġorganiza ÄįnÃ©ho
ĠosÃŃd lenia
Ġv t
ro y
ĠÅ¡ pal
Ġproduk tivity
dÅĪ ovÃ¡
Ġrake ta
Ġturbu len
ci ta
Ġstaveb nÃŃctva
Ġtera peut
Ġnevyhnu tnosÅ¥ou
Ġvrch nÃ©
ĠterÃ©n ne
Ġbabi Äįky
ĠrÃ¶ ntgen
kov ÃŃ
Ġkom an
Ġhistori ckÃ½mi
Ġusa diÅ¥
Ġzre teÄ¾a
Ġtajom nÃ½
ĠÅ¡Å¥ast nÃ½m
ĠtrvÃ¡ cnosÅ¥
ĠobÄ¾ub ujÃº
Ġnepochopi teÄ¾nÃ©
Ġrozos mia
Ġro diÅ¥
du jÃºce
Ġpok Ã©
Ġnez re
Ġvyrie Å¡enÃ½
Ġprimera nÃ¡
Ġbalk Ã³na
Ġnestre tol
ĠzÃºÄį tovanie
Ġoriginali tu
zÃ¡ tora
Ġnepre men
Ġneme ckÃº
ovanej Å¡ÃŃm
Ġkra vy
ĠkancelÃ¡ riou
Ġmix Ã©r
Ġchar les
ĠzÃ¡vis lÃŃ
ĠnÃ¡boÅ¾en stvÃ¡
Ġkoefi cien
b n
Ġu jali
di Å¡iel
Ġce men
Ġse mienok
Ġsta gnÃ¡
Ġba Å¡te
Ġuply nie
Ġtaj nÃ½
Ġpochop enia
Ġdevelo p
Ġv stÃ¡
la ch
po lu
Ġ4 28
logi ckÃº
Ġpriprav ovanej
Ġzah rie
Ġnene chÃ¡va
ĠvÃ½ho dami
ĠpÃŃsmen ami
Ġdokon Äį
Ġneve rej
ĠdivÃ¡ kovi
Ġzom re
Ġocho tnÃ©
ĠnebezpeÄį nÃ½m
Ġhrub Å¡ie
ĠaranÅ¾ mÃ¡
Ġpre lia
ĠvÃ½ tvor
Ġroz pad
Ġpi jÃº
Ġhote lovÃ©
Ġtechni ckou
Ġpara no
Ġkro ko
at lan
Ġdro p
Ġsrdcov Ã©
ĠÅ¡tet ce
Ġceloden nÃ½
ĠdiskrÃ© tne
Ã¡ ku
mie nkami
nÃŃct vu
Ġminu l
Ġexist oval
Ġpoist ky
Ġdot kol
ci l
po pra
kon fi
Ġdom Äįeka
ĠpÃ¡ ky
kÃº peÄ¾
Ġchy bÃ¡ch
ĠÃºÄįe lovo
Ġgra fy
Ġkomple tnÃ©ho
seku n
Ġodtie ÅĪom
ĠprÃ¡vni ckÃº
Ġrozum nÃ½
Ġkompeten cii
ĠkÄ¾u ka
Ġihli Äįna
ĠnaÄįer paÅ¥
Ġgajdo Å¡
mie l
Ġpi li
Ġprojek tovÃ½ch
Ġply ny
ĠpoloÅ¾ enÃ½
ĠpleÅ¥ ovÃ©
Ġpoza staviÅ¥
Ġtepel nÃ½m
ĠzÃ¡vaÅ¾ nÃ½
Ġobran nÃ©
ĠpÃ¡tra Å¥
ĠnakrÃ¡ j
Ġnanes enÃŃ
Ġskontak tovaÅ¥
Ġpo bÃº
Ġpre hÃ¡ÅĪaÅ¥
Ġne Å¡pecifi
Ġdo loÅ¾iÅ¥
Ġe rne
Ġsub dodÃ¡va
Ġmaji teÄ¾mi
Ġdohod ne
ĠslÃºÅ¾ia ce
Ġmohu tnÃ½
Ġdramatu rgi
ĠnÃ¡bre Å¾ÃŃ
Ġbebra vou
ĠzÃ¡ pisom
dÃŃ cia
Ġfar ka
Ġpoist encov
Ġkoru na
Ġevanjeli u
Ġvtedaj Å¡ÃŃch
Ġcibu le
ĠrevÃŃ zie
ĠÅ¡ar m
Ġd ss
Ġzdroj och
Ġtva roch
Ġovplyv nil
Ġmobil nÃ½m
ĠpÃŃsom nÃ½ch
Ġzamera la
ĠnajvÃ½ kon
Ġmodr Ã½m
ĠdaÅĪovÃ© mu
Ġpav lom
Ġjeruzale me
ĠnepoÄįu la
Ġcry stal
Ġp lÃ©
Ġk rt
li mi
Ġtu berkulÃ³
Ġpodpo ria
Ġdvoj ÄįatÃ¡
Ġpostav enÃ½ch
ĠnÃ¡sled nÃº
Ġinvest ovanie
ĠzvlÃ¡Å¡t nych
medzinÃ¡rod nÃ½
t hi
ĠnÃ¡ va
Ġbo ur
ĠÅ¡ko rpi
Ġvybav eniu
Ġber g
ĠÅ¡per ku
Ġopotreb enie
ĠpanÄįu chy
ho re
rÃ¡ ri
Ġg lÃ³
Ġvybe rÃ¡m
ĠvyÅ¡e hrad
Äįan ky
ĠdaÅĪov Ãº
Ġdopad nÃºÅ¥
ĠÄįalÃº nenie
Ãº vajÃº
ĠsÃº rne
Ġlie koch
Ġal f
ĠvÅ¡e mohÃº
ĠÅ¡pi ca
ĠnÃº tenÃ¡
Ġprevza tÃŃm
Ġcy p
ĠsprÃŃjem nÃŃ
Ġidio t
Ġne rada
pa trÃŃ
Ġmie Å¡ania
Ġkry je
klasi ckÃ©
f te
t ÅĪan
Ġne pi
Ġne Ä¾Ãº
ni covÃ©
Ġch alÃº
Ġno hÃ¡m
Ġvla sÅ¥
ĠprÃŃstup nÃ½ch
ĠÅ¡Å¥a stÃŃ
Ġnor mou
ĠpÃºta vÃ©
Ġlevo Äįa
ĠtragÃ© die
spotrebi teÄ¾
Ġfou nda
h ran
j uÅ¾
t ma
ĠÅ¡ kÃ¡r
cha t
ĠslovÃ¡ ka
Ġpenia zom
Ġzodpoved nÃ½m
dÃ´ stoj
Ġpodla hou
Ġgi rl
Ġobran cu
Ġprofesor om
Ġrefor mu
ĠsvieÅ¾ o
Ġu delila
men ta
ĠÃºpl nÃ½ch
Ġzoznam om
Ġzvolen Ã½ch
ĠÅ¡nÃº ry
lÃ´Å¾ kovÃ¡
Ġpri stÃºpili
Ġin trover
ba lenie
Ġmi m
Ġha da
Ġx s
Ġvyber iem
Ġmilov anÃ©ho
sÃŃv ny
Ġzdo lal
ĠpruÅ¾ nÃ¡
Ġobsia hnutÃ½ch
Ġmia mi
d anÃº
s burg
st ina
Ġhla vÃ¡ch
Ġda c
ĠrÃ¡ stol
Ġauto ba
strÃ¡ nok
Ġrozo sta
Ġstoj any
Ġth ur
Ġsied mom
ĠnecÃŃ tila
ĠÅ¡traj k
Ġinfar ktu
Ġkori sÅ¥
Ġexplo rer
Ġin timi
Ġbu dujÃº
Ġ19 21
ĠzaÄįia rk
ĠÅ¥a Å¾ÃŃ
ĠtretÃŃ mi
Ġvirtu Ã¡lny
ĠprÃŃspev koch
Äį l
ĠdÃ¡ tami
Ġter ra
rig ht
Ġzre lÃ©
Ġpohodl nÃ½m
ĠÅ¾ivnost enskÃ©ho
Ġato pi
Ġp anÃ¡
Ġneza pla
drÅ¾ ÃŃm
Ġliptov skÃ¡
ĠÄ¾Ãº tosÅ¥
ĠnÃ¡le zov
ĠnÃ¡roÄįnej Å¡ÃŃ
Ġchodi diel
Ġprepust enÃŃ
Ġnaj ak
ĠÅ¾i dom
Ġban da
Ġnes nÃŃ
ĠÅ¥a hom
Ġzviera tiek
Ġpsycho lÃ³gia
Ġizo lÃ¡ciou
ĠprÃ¡vni ckou
ĠmnÃŃ chove
ĠzhromaÅ¾Äı uje
Ġplod nosÅ¥
Ġpo zÃ¡ru
tie s
Ġvyko risÅ¥
Ġzvu kovej
ĠvÃ½skum nÃŃkov
ĠmÅķt va
ĠuÅ¡et rili
Ġigno ruje
Ġzro de
mest skÃ¡
Ġnestra tili
ĠsenÃ¡ t
ĠÄ¾ubom ÃŃra
Ġink lÃº
Ġzamedzi Å¥
s zÃ¡
Ġk hl
Ġfi fa
Äįov ou
Å¾ne mu
Ġoby tnej
Ġkli nec
Ġsloven Äįinu
ĠhÃ¡ dÅ¾e
Ġvyz lie
Ġvykon anÃŃm
Ġdemokra tickÃ©
Ġcol nÃ½
Ġusmer nenia
Ġu hle
Ġza les
ĠÃº vo
ba u
Ġprevo z
techni ky
Ġsrb sko
ĠschÃ´ dzu
ĠterÃ© nom
Ġzimom ria
Ġna n
re kt
Ġhra Äįkami
Ġnepre staj
Ġpome roch
Ġpovie Å¡
Ġzba be
Ġpoza sta
ĠnadÅ¡ enia
ĠposluÅ¡ nosÅ¥
Ġpros bou
Ġnedohod nÃº
Ġnovovy bud
Ġo ha
ĠÅ¡ tokhol
ĠprÃŃ stave
mÃ¡ ria
ĠÄ¾ud skÃ½mi
Ġdie te
ĠuvoÄ¾ nenia
ĠpovinnosÅ¥ ami
Ġticho sti
Ġned ba
ĠÅ¡Å¥avna tÃ©
Ġneporovna teÄ¾ne
Ġod stÃºpil
pi sky
tÃ½ kam
[truncated: 89,541 more chars]
