# Supplementary material for: Slovak morphological tokenizer using the Byte-Pair Encoding algorithm
Source: PeerJ Comput Sci. 2024 Nov 19;10:e2465. doi: 10.7717/peerj-cs.2465 (PMC11622830; doi:10.7717/peerj-cs.2465)
Supplement: Supplemental Information 1 [file peerj-cs-10-2465-s001.zip › SuppFiles/0 Tokenizers/pureBPE/tokenizer/vocab.json]

{"<s>":0,"<pad>":1,"</s>":2,"<unk>":3,"<mask>":4,"!":5,"\"":6,"#":7,"$":8,"%":9,"&":10,"'":11,"(":12,")":13,"*":14,"+":15,",":16,"-":17,".":18,"/":19,"0":20,"1":21,"2":22,"3":23,"4":24,"5":25,"6":26,"7":27,"8":28,"9":29,":":30,";":31,"<":32,"=":33,">":34,"?":35,"@":36,"A":37,"B":38,"C":39,"D":40,"E":41,"F":42,"G":43,"H":44,"I":45,"J":46,"K":47,"L":48,"M":49,"N":50,"O":51,"P":52,"Q":53,"R":54,"S":55,"T":56,"U":57,"V":58,"W":59,"X":60,"Y":61,"Z":62,"[":63,"\\":64,"]":65,"^":66,"_":67,"`":68,"a":69,"b":70,"c":71,"d":72,"e":73,"f":74,"g":75,"h":76,"i":77,"j":78,"k":79,"l":80,"m":81,"n":82,"o":83,"p":84,"q":85,"r":86,"s":87,"t":88,"u":89,"v":90,"w":91,"x":92,"y":93,"z":94,"{":95,"|":96,"}":97,"~":98,"¡":99,"¢":100,"£":101,"¤":102,"¥":103,"¦":104,"§":105,"¨":106,"©":107,"ª":108,"«":109,"¬":110,"®":111,"¯":112,"°":113,"±":114,"²":115,"³":116,"´":117,"µ":118,"¶":119,"·":120,"¸":121,"¹":122,"º":123,"»":124,"¼":125,"½":126,"¾":127,"¿":128,"À":129,"Á":130,"Â":131,"Ã":132,"Ä":133,"Å":134,"Æ":135,"Ç":136,"È":137,"É":138,"Ê":139,"Ë":140,"Ì":141,"Í":142,"Î":143,"Ï":144,"Ð":145,"Ñ":146,"Ò":147,"Ó":148,"Ô":149,"Õ":150,"Ö":151,"×":152,"Ø":153,"Ù":154,"Ú":155,"Û":156,"Ü":157,"Ý":158,"Þ":159,"ß":160,"à":161,"á":162,"â":163,"ã":164,"ä":165,"å":166,"æ":167,"ç":168,"è":169,"é":170,"ê":171,"ë":172,"ì":173,"í":174,"î":175,"ï":176,"ð":177,"ñ":178,"ò":179,"ó":180,"ô":181,"õ":182,"ö":183,"÷":184,"ø":185,"ù":186,"ú":187,"û":188,"ü":189,"ý":190,"þ":191,"ÿ":192,"Ā":193,"ā":194,"Ă":195,"ă":196,"Ą":197,"ą":198,"Ć":199,"ć":200,"Ĉ":201,"ĉ":202,"Ċ":203,"ċ":204,"Č":205,"č":206,"Ď":207,"ď":208,"Đ":209,"đ":210,"Ē":211,"ē":212,"Ĕ":213,"ĕ":214,"Ė":215,"ė":216,"Ę":217,"ę":218,"Ě":219,"ě":220,"Ĝ":221,"ĝ":222,"Ğ":223,"ğ":224,"Ġ":225,"ġ":226,"Ģ":227,"ģ":228,"Ĥ":229,"ĥ":230,"Ħ":231,"ħ":232,"Ĩ":233,"ĩ":234,"Ī":235,"ī":236,"Ĭ":237,"ĭ":238,"Į":239,"į":240,"İ":241,"ı":242,"Ĳ":243,"ĳ":244,"Ĵ":245,"ĵ":246,"Ķ":247,"ķ":248,"ĸ":249,"Ĺ":250,"ĺ":251,"Ļ":252,"ļ":253,"Ľ":254,"ľ":255,"Ŀ":256,"ŀ":257,"Ł":258,"ł":259,"Ń":260,"Ġp":261,"Ġs":262,"Ã¡":263,"Ġv":264,"Ġn":265,"Ġa":266,"ov":267,"ÃŃ":268,"Äį":269,"Ã½":270,"ie":271,"Å¾":272,"ch":273,"Ġpr":274,"to":275,"en":276,"Ġz":277,"Å¡":278,"Ġk":279,"Ãº":280,"Ã©":281,"Ġm":282,"st":283,"Ġd":284,"Ġo":285,"Å¥":286,"Ġpo":287,"Ġna":288,"Ġt":289,"je":290,"ra":291,"ia":292,"om":293,"ne":294,"la":295,"ho":296,"Ġb":297,"te":298,"le":299,"ko":300,"li":301,"ro":302,"an":303,"Ä¾":304,"Ġje":305,"re":306,"Ġsa":307,"in":308,"Ġpre":309,"Ġne":310,"no":311,"sk":312,"lo":313,"Ġdo":314,"Ã½ch":315,"Ġu":316,"vo":317,"me":318,"ĠÄį":319,"va":320,"rÃ¡":321,"Ġza":322,"de":323,"ak":324,"nÃ©":325,"Å¾e":326,"ci":327,"Ġto":328,"Ġvy":329,"po":330,"mi":331,"tor":332,"ce":333,"Ã´":334,"ka":335,"ni":336,"ky":337,"ri":338,"na":339,"ve":340,"ku":341,"Ġst":342,"Ġh":343,"Ġro":344,"ti":345,"ova":346,"bo":347,"jÃº":348,"da":349,"ej":350,"ru":351,"Ġma":352,"Ġf":353,"ĠÅ¡":354,"Ġktor":355,"Ġod":356,"Ġob":357,"sÅ¥":358,"Ġve":359,"nÃ½":360,"Ġi":361,"ĠnÃ¡":362,"ob":363,"sti":364,"ÅĪ":365,"Å¾i":366,"Ġale":367,"Ġpri":368,"nÃ¡":369,"Äı":370,"Ġaj":371,"lÃ¡":372,"ĠÅ¾e":373,"sta":374,"Ġsi":375,"Ġe":376,"ĠsÃº":377,"Ä¾a":378,"nej":379,"Ġko":380,"ta":381,"Ġbo":382,"ĠzÃ¡":383,"kov":384,"ĠÃº":385,"uje":386,"ck":387,"Ġpod":388,"ĠvÃ½":389,"er":390,"Ġako":391,"ÃŃm":392,"Ġmo":393,"lov":394,"len":395,"ou":396,"ja":397,"Ġin":398,"lu":399,"et":400,"ĠprÃŃ":401,"nÃŃ":402,"or":403,"Ã³":404,"ny":405,"vi":406,"nu":407,"di":408,"Ġtak":409,"ovan":410,"Ġsp":411,"Ġvo":412,"Ã©ho":413,"Ġch":414,"Ġnie":415,"Ġte":416,"by":417,"za":418,"tu":419,"du":420,"Ã½m":421,"mu":422,"mo":423,"Ġho":424,"dy":425,"Ġc":426,"pa":427,"Ġre":428,"den":429,"Ġpro":430,"pe":431,"Ġr":432,"Ġpred":433,"Ġby":434,"Äįa":435,"Ġka":436,"ba":437,"ud":438,"ĠvÅ¡":439,"Ġ1":440,"Ã¡l":441,"nÃ½ch":442,"nÃº":443,"Ġsom":444,"Ġ(":445,"Ġak":446,"Ġroz":447,"ma":448,"Ã¤":449,"Ġspo":450,"kla":451,"Å¡ie":452,"ar":453,"Ġme":454,"kÃ¡":455,"Ġce":456,"Ġalebo":457,"Äįi":458,"cie":459,"sa":460,"teÄ¾":461,"rov":462,"Ġnaj":463,"vy":464,"enie":465,"ĠmÃ´":466,"Ġ2":467,"be":468,"ovaÅ¥":469,"tÃ¡":470,"Ġjed":471,"Ġde":472,"zi":473,"ty":474,"men":475,"Ġsvo":476,"tÃŃ":477,"tov":478,"Å¥a":479,"ĠmÃ¡":480,"vÃ¡":481,"ĠktorÃ©":482,"al":483,"nosÅ¥":484,"nÃ©ho":485,"do":486,"Ġke":487,"ca":488,"Ġmi":489,"ĠÄįo":490,"si":491,"Ġg":492,"ĠvÃ¡":493,"pi":494,"Ġkon":495,"ĠveÄ¾":496,"ĠuÅ¾":497,"Ġle":498,"sob":499,"Å¡ÃŃ":500,"ly":501,"Å¡i":502,"Ġse":503,"ĠÄįa":504,"Ġra":505,"se":506,"ke":507,"nosti":508,"Ġbu":509,"dÃ¡":510,"up":511,"nom":512,"cho":513,"ĠvÅ¡et":514,"Ġsme":515,"rie":516,"pra":517,"hod":518,"Å¾ia":519,"Ġbe":520,"cia":521,"ĠmÃ´Å¾e":522,"ujÃº":523,"sto":524,"Ġpa":525,"Ġzo":526,"Ġmu":527,"ĠprÃ¡":528,"rÃŃ":529,"Ġpra":530,"mÃ¡":531,"ĠÄįi":532,"ria":533,"van":534,"Ġslov":535,"Ġso":536,"bu":537,"Ġni":538,"ĠktorÃ½":539,"Ġkto":540,"Ġvz":541,"enia":542,"Ġsvoj":543,"my":544,"Ġsta":545,"tom":546,"sle":547,"Ġja":548,"kom":549,"Ġlen":550,"ha":551,"kon":552,"ÅĪa":553,"ĠkeÄı":554,"lÃŃ":555,"ensk":556,"lie":557,"ry":558,"ove":559,"ĠÅ¾i":560,"00":561,"cov":562,"Ġbude":563,"Ġich":564,"ÄįÃŃ":565,"Ġ-":566,"enÃ©":567,"Ġsk":568,"Ġj":569,"mie":570,"raz":571,"so":572,"klad":573,"Å¾ÃŃ":574,"Ġpot":575,"ze":576,"chÃ¡":577,"Ġaby":578,"sky":579,"iac":580,"Ġtie":581,"ĠmoÅ¾":582,"bi":583,"ur":584,"rej":585,"nÃ½m":586,"Ġkom":587,"dza":588,"ĠÄ¾":589,"Ġno":590,"Ġnov":591,"gi":592,"Ġmie":593,"ĠÄı":594,"Ġbez":595,"Ġdi":596,"hu":597,"tie":598,"stup":599,"kou":600,"dne":601,"vie":602,"ran":603,"dz":604,"Ġpou":605,"Ġnap":606,"ani":607,"Ġta":608,"Ġten":609,"nov":610,"zna":611,"Ġjedno":612,"ĠkaÅ¾":613,"Ã¡va":614,"enÃŃ":615,"kt":616,"Ġjeho":617,"Å¡te":618,"Ġvla":619,"Äįas":620,"Ġpe":621,"pre":622,"inÃ¡":623,"anie":624,"vÃŃ":625,"enÃ½":626,"il":627,"tÃŃv":628,"enÃ¡":629,"die":630,"tÃ©":631,"Ġdom":632,"lÃ©":633,"Ġtr":634,"sla":635,"Ġtu":636,"loÄį":637,"Äįia":638,"Ġslovensk":639,"vÃ½":640,"sia":641,"Ġhla":642,"ciu":643,"Ġva":644,"dom":645,"Ã¡lne":646,"Ġprie":647,"sÃŃ":648,"ska":649,"ĠdÃ´":650,"pl":651,"su":652,"ĠveÄ¾mi":653,"ĠÄ¾ud":654,"Å¡e":655,"sku":656,"zÃ¡":657,"chÃ¡dza":658,"Ġsve":659,"Ġvi":660,"Ã´sob":661,"vr":662,"dÃŃ":663,"Ġ3":664,"Ġzd":665,"toÄį":666,"tia":667,"Ġpreto":668,"iny":669,"pu":670,"rom":671,"for":672,"tÃº":673,"ĠpodÄ¾a":674,"Ġau":675,"vu":676,"nych":677,"ĠspoloÄį":678,"nou":679,"ovanie":680,"hÄ¾a":681,"ĠktorÃ¡":682,"fi":683,"hy":684,"reb":685,"01":686,"Ġpoz":687,"Ġdob":688,"Ġmin":689,"ist":690,"lia":691,"hra":692,"Ġku":693,"spo":694,"Ġstre":695,"ĠÅ¾ivo":696,"ter":697,"sled":698,"lej":699,"ste":700,"ĠpÃ¡":701,"Ġstra":702,"skej":703,"ĠaÅ¾":704,"Ġtom":705,"tick":706,"Ġcel":707,"ĠbyÅ¥":708,"Ġviac":709,"ĠÅ¾ia":710,"Äįe":711,"Ġbol":712,"Äįo":713,"Ġcen":714,"ĠvÅ¡ak":715,"ĠvÃ¡m":716,"tvo":717,"rob":718,"ovo":719,"stÃŃ":720,"ĠprÃŃpa":721,"Ġli":722,"Ġosob":723,"cii":724,"sko":725,"Ġsy":726,"stav":727,"koÄ¾":728,"Ġpla":729,"raj":730,"pla":731,").":732,"Å¡a":733,"Ġste":734,"Ġjej":735,"Ã½mi":736,"Ġdru":737,"vali":738,"rg":739,"rÃ¡v":740,"stre":741,"Ã¤Äį":742,"Ġba":743,"Ġur":744,"tnÃ©":745,"Ġbud":746,"Ġop":747,"tne":748,"dov":749,"Ġru":750,"ĠÄıal":751,"vom":752,"Ġw":753,"Å¾a":754,"ĠkrÃ¡":755,"Ġda":756,"Ġroku":757,"Ġchce":758,"Ġani":759,"Ġ.":760,"Ġju":761,"dzi":762,"ĠÅ¡ko":763,"ĠkaÅ¾d":764,"Ġvlast":765,"gra":766,"ĠeÅ¡te":767,"spe":768,"ÄįnÃ©":769,"Ġmy":770,"por":771,"Ġmno":772,"dia":773,"tra":774,"daj":775,"sy":776,"ina":777,"dob":778,"rÃ¡n":779,"lÃº":780,"Ġsvoje":781,"Ġkde":782,"cu":783,"Å¡ÃŃch":784,"kaz":785,"vÃ©":786,"stvo":787,"Ġex":788,"Ġbolo":789,"ĠtÃ½m":790,"rod":791,"Ġ4":792,"Å¡ej":793,"Ġhod":794,"Ġbola":795,"Ġinfor":796,"ĠmÃ´Å¾ete":797,"ĠÅ¾":798,"bra":799,"Ġsku":800,"Ġok":801,"lep":802,"ania":803,"sov":804,"Ġdie":805,"Ġmen":806,"Å¾ÃŃva":807,"Ġniek":808,"oval":809,"chu":810,"lom":811,"Ġpov":812,"Ġ201":813,"Ġ\"":814,"Ġtento":815,"rÃ©":816,"sp":817,"Ġsamo":818,"Ġmedzi":819,"ĠkÃº":820,"Ġnej":821,"ĠdÃ¡":822,"un":823,"fe":824,"loÅ¾":825,"Ġdl":826,"jte":827,"Ġpotreb":828,"cÃŃ":829,"ckÃ©":830,"hla":831,"Ġnad":832,"tÃ½":833,"dr":834,"nie":835,"Ġla":836,"ĠrÃ¡":837,"Ġdruh":838,"stÃ©":839,"Äįky":840,"Ġ5":841,"tok":842,"Ġboli":843,"ĠtieÅ¾":844,"Ġvie":845,"kÃº":846,"Ġorg":847,"aka":848,"Ġtre":849,"ji":850,"Å¾u":851,"kÃ½ch":852,"Ġpria":853,"Äįne":854,"rne":855,"ene":856,"ĠnÃ¡s":857,"Ġsto":858,"ovali":859,"hnu":860,"daÅ¥":861,"sah":862,"ovÃ©":863,"Ġpar":864,"Ġeur":865,"cha":866,"Ġsu":867,"cky":868,"ĠspÃ´sob":869,"Ġdosta":870,"Ġfo":871,"bli":872,"ĠbudÃº":873,"ciÃŃ":874,"ĠvÃ¡s":875,"Äįka":876,"Ġtej":877,"ĠktorÃŃ":878,"Ġzna":879,"prav":880,"chy":881,"),":882,"ber":883,"leÅ¾i":884,"Å¥aÅ¾":885,"lÃ³":886,"ÃŃma":887,"zÃŃ":888,"Ġtoho":889,"Ġhra":890,"ok":891,"Ġspolu":892,"Ã½va":893,"jÃºci":894,"tky":895,"ÄįnÃ½":896,"Ġkvali":897,"Ġrov":898,"Ġslu":899,"Ġhlav":900,"Ġan":901,"mÃ¤":902,"Ġfi":903,"ujem":904,"Ġprob":905,"od":906,"Ġ19":907,"Ġide":908,"teri":909,"ent":910,"Å¾iÅ¥":911,"bor":912,"ĠpoÄįas":913,"rt":914,"Ġpok":915,"vod":916,"lne":917,"mov":918,"Ã´z":919,"ĠÄįÃŃ":920,"Ġmal":921,"Ġlo":922,"ing":923,"ĠvÅ¡etky":924,"sie":925,"ĠnÃ¡j":926,"anÃ©":927,"Ġti":928,"Ġzdra":929,"Ġvyu":930,"ĠmajÃº":931,"com":932,"im":933,"anÃŃ":934,"Ã¡ch":935,"stva":936,"Ġdu":937,"mÃ´":938,"uj":939,"nÃŃk":940,"ĠvÃ¤Äį":941,"ĠrÃ´z":942,"rÃ¡t":943,"Äº":944,"Ġpotom":945,"nÃŃkov":946,"Ġtvo":947,"jem":948,"ovÃ¡":949,"ske":950,"Ġrozhod":951,"Å¡t":952,"ĠtÃ½":953,"Ã´r":954,"ĠpÃ´":955,"jed":956,"Ġkraj":957,"ĠnÃ¡m":958,"ĠprÃŃpade":959,"Äįin":960,"ckej":961,"Å¡ia":962,"Ġbra":963,"Ġpove":964,"ĠstÃ¡":965,"roj":966,"Ġoch":967,"ovanÃ©":968,"riaden":969,"ver":970,"enÃŃm":971,"pove":972,"ĠvÅ¡etko":973,"Ġrokov":974,"stor":975,"Ġos":976,"ĠskÃº":977,"Ġfun":978,"skÃ©":979,"ĠsluÅ¾":980,"ĠsystÃ©":981,"kÃ©":982,"Ġzmen":983,"ĠproblÃ©":984,"zu":985,"mer":986,"Ġposky":987,"chod":988,"nÃºÅ¥":989,"ĠstrÃ¡n":990,"teÄ¾ov":991,"ĠtÃ½ch":992,"ĠtÃ¡":993,"Ġ,":994,"Ġdne":995,"Ġzame":996,"peÄį":997,"Ġoko":998,"jÃºce":999,"Ä¾ah":1000,"ovania":1001,"tr":1002,"Ġfa":1003,"Ġfor":1004,"ĠponÃº":1005,"Ġtejto":1006,"Ġvyso":1007,"viÅ¥":1008,"Ġnepo":1009,"Ġtam":1010,"ĠinformÃ¡":1011,"kona":1012,"Ġci":1013,"znÃ¡":1014,"ali":1015,"sÅ¥ou":1016,"nÃ½mi":1017,"inu":1018,"ÃŃn":1019,"vaÅ¥":1020,"niÅ¥":1021,"tku":1022,"Ġtomu":1023,"sne":1024,"ĠrÃ½ch":1025,"eni":1026,"jek":1027,"zaj":1028,"ĠmoÅ¾no":1029,"nky":1030,"ĠzÃŃ":1031,"ĠÅ¡tÃ¡":1032,"rd":1033,"ĠlÃ¡":1034,"Äįov":1035,"ĠÄ¾udÃŃ":1036,"Ġorgani":1037,"Ġtech":1038,"enÃ½ch":1039,"Ġpomo":1040,"bez":1041,"ĠtÃº":1042,"Ġty":1043,"Ġkont":1044,"Ġjednodu":1045,"Ġze":1046,"Ġnep":1047,"tli":1048,"kami":1049,"Ġfar":1050,"hov":1051,"Ġele":1052,"Ġspra":1053,"Ġrie":1054,"ĠpÃŃ":1055,"Ġmali":1056,"zy":1057,"ÄįiÅ¥":1058,"skÃ½":1059,"vanie":1060,"tvor":1061,"Ġuve":1062,"ĠvÄı":1063,"skÃ©ho":1064,"Ã¤Å¥":1065,"Ġtra":1066,"ujeme":1067,"ckÃ½ch":1068,"nÃŃc":1069,"Ġprostre":1070,"ĠnieÄįo":1071,"Ġiba":1072,"Ġbi":1073,"anov":1074,"Ġdvo":1075,"lad":1076,"Ġmode":1077,"Ġcez":1078,"love":1079,"Ġniektor":1080,"Ġcest":1081,"Ġ:":1082,"zo":1083,"Ġ6":1084,"Ġprodu":1085,"riÅ¥":1086,"ĠzaÄįa":1087,"Å¡et":1088,"ĠÅ¾ivot":1089,"Ġcie":1090,"Ġobla":1091,"Ġtele":1092,"cou":1093,"Ġlie":1094,"Å¾dy":1095,"he":1096,"tre":1097,"ĠÄįe":1098,"rem":1099,"tÃŃvne":1100,"Å¡ÃŃm":1101,"ĠmÃ´Å¾u":1102,"ÄįnÃ½ch":1103,"Ġteda":1104,"ĠpretoÅ¾e":1105,"Ġtro":1106,"ĠpouÅ¾ÃŃva":1107,"ovala":1108,"Ġim":1109,"ĠmaÅ¥":1110,"ĠpoÄį":1111,"ĠurÄįi":1112,"Ġrok":1113,"nok":1114,"Ġproti":1115,"nejÅ¡ie":1116,"vek":1117,"rÃŃklad":1118,"vÃ¤":1119,"kÃ½m":1120,"Ġkni":1121,"ĠmusÃŃ":1122,"ĠvÄıaka":1123,"skÃ¡":1124,"Ġobsah":1125,"som":1126,"Ġpodob":1127,"stÃº":1128,"Ġnajv":1129,"Ã¡lny":1130,"hli":1131,"Ġen":1132,"skÃ½ch":1133,"Ġposkyt":1134,"ĠprÃ¡ve":1135,"koÄ¾vek":1136,"Ġpl":1137,"Ġria":1138,"ĠplÃ¡":1139,"diÅ¥":1140,"ckÃ½":1141,"pÃŃ":1142,"gu":1143,"rÃº":1144,"zor":1145,"ier":1146,"Ġnech":1147,"py":1148,"ĠkaÅ¾dÃ½":1149,"ĠsprÃ¡v":1150,"ĠÄįlove":1151,"ĠvÃŃ":1152,"ĠvÅ¡etkÃ½ch":1153,"ĠeurÃ³":1154,"ĠdeÅĪ":1155,"Ġrod":1156,"Ġvia":1157,"Ġpat":1158,"eno":1159,"ga":1160,"ut":1161,"zd":1162,"koch":1163,"rch":1164,"Ġprogra":1165,"hto":1166,"stn":1167,"vky":1168,"nika":1169,"Ġasi":1170,"ĠpouÅ¾i":1171,"Ġov":1172,"stÃ¡":1173,"Ġtieto":1174,"Ġvhod":1175,"ĠniekoÄ¾":1176,"Ġpracov":1177,"ĠvÅ¾dy":1178,"Ġtohto":1179,"Ġinter":1180,"ĠÅ¡t":1181,"dal":1182,"ĠzÃ¡klad":1183,"slo":1184,"ĠnaprÃŃklad":1185,"Ġnejak":1186,"Ġ8":1187,"Ġnao":1188,"ĠÅ¡pe":1189,"skom":1190,"ÄįÃŃta":1191,"ovanÃŃ":1192,"stia":1193,"moÅ¾":1194,"Ġnebo":1195,"Ġnajlep":1196,"ovej":1197,"Ġman":1198,"Ġpoli":1199,"rove":1200,"Ġzm":1201,"Ġal":1202,"bud":1203,"Ġap":1204,"bou":1205,"dla":1206,"ĠzÃ¡pa":1207,"Ġzariaden":1208,"ujÃºci":1209,"via":1210,"Ġnedo":1211,"Ġauto":1212,"slu":1213,"Ġtova":1214,"Ä¾Ãº":1215,"ĠmoÅ¾nÃ©":1216,"inan":1217,"ĠvÃ´":1218,"alej":1219,"ĠveÄ¾a":1220,"ovanÃ½":1221,"Ġpi":1222,"Ġstar":1223,"ĠsprÃ¡":1224,"ena":1225,"ĠskutoÄį":1226,"nik":1227,"Ġnevy":1228,"hÄ¾ad":1229,"ten":1230,"tisla":1231,"dÃ¡va":1232,"hol":1233,"Ġjeden":1234,"Ġelekt":1235,"Ġkedy":1236,"nak":1237,"och":1238,"nka":1239,"tiÅ¥":1240,"Äįnej":1241,"ĠponÃºka":1242,"ÅĪuje":1243,"zem":1244,"ĠnaÅ¡":1245,"ciou":1246,"Ġ7":1247,"Ġtoto":1248,"Ġhodno":1249,"Ġdet":1250,"pÃ¡":1251,"Ġpodmie":1252,"ĠÃºpl":1253,"ujÃŃma":1254,"ĠmoÅ¾nosÅ¥":1255,"ÃºÄįa":1256,"iek":1257,"ĠnaÅ¡i":1258,"ĠÄįlen":1259,"ĠktorÃ½ch":1260,"um":1261,"ĠnachÃ¡dza":1262,"Ġtomto":1263,"ale":1264,"Ġdnes":1265,"ĠvrÃ¡":1266,"Ġfil":1267,"ĠniÄį":1268,"Ġnik":1269,"tnÃ½":1270,"Ġneu":1271,"Ġtri":1272,"denie":1273,"Ġper":1274,"ĠstÃ¡le":1275,"Ġnich":1276,"Ã³n":1277,"Ġteraz":1278,"lÃ½":1279,"del":1280,"ĠÄįas":1281,"stu":1282,"prÃ¡":1283,"roveÅĪ":1284,"ovÃ½ch":1285,"ven":1286,"ĠznÃ¡":1287,"ĠktorÃº":1288,"biÅ¥":1289,"ge":1290,"ĠmnoÅ¾":1291,"Ġdeti":1292,"Ġzi":1293,"teÄ¾a":1294,"ĠÄįin":1295,"ĠvÃ½rob":1296,"Ġposled":1297,"ĠhÄ¾a":1298,"Ġodo":1299,"Ġwe":1300,"Ġdve":1301,"ĠnajmÃ¤":1302,"Ġdlh":1303,"Ġlep":1304,"on":1305,"ĠzÃŃska":1306,"Ġ10":1307,"Ġmiest":1308,"vÃ½ch":1309,"Å¡iÅ¥":1310,"vyÅ¡":1311,"znam":1312,"Å¡iu":1313,"tej":1314,"pri":1315,"ĠvyÅ¡":1316,"Ġmateri":1317,"Ġtla":1318,"Ã¡m":1319,"tou":1320,"Ġkr":1321,"ĠtÃ½Å¾":1322,"Ġproduk":1323,"lan":1324,"Ġverej":1325,"Ġ200":1326,"iÅ¥":1327,"Ġkomp":1328,"ĠvoÄ¾":1329,"Ġsna":1330,"Ġhote":1331,"Ġpodpo":1332,"skÃº":1333,"Ġsvoji":1334,"Ġprav":1335,"Ġktorej":1336,"ĠÃºÄįin":1337,"anÃ½":1338,"nÃŃct":1339,"vania":1340,"Ġbratisla":1341,"Ġokrem":1342,"kej":1343,"kÃ½":1344,"Ġpostup":1345,"Å¡ta":1346,"ply":1347,"koj":1348,"chop":1349,"sve":1350,"Äįom":1351,"Ġosta":1352,"Ġfunk":1353,"iaÄ¾":1354,"Ġhov":1355,"ĠspoloÄįnosti":1356,"tnej":1357,"Å¡tru":1358,"Ġkri":1359,"ckÃ©ho":1360,"Ġcho":1361,"dlo":1362,"Ġfinan":1363,"ovÃ½":1364,"Ġpriestor":1365,"ĠsÃºÄįas":1366,"ĠurÄį":1367,"Ġcha":1368,"ec":1369,"livo":1370,"Ġneza":1371,"Ġpovin":1372,"ĠÄįlÃ¡":1373,"vÃ¡dz":1374,"Ġzmlu":1375,"ĠvÃ¡Å¡":1376,"Ġzabez":1377,"ĠdÃ´leÅ¾i":1378,"ĠzaujÃŃma":1379,"ĠÄıalÅ¡ie":1380,"ĠÅ¡por":1381,"onÃ¡":1382,"ĠtakÅ¾e":1383,"ĠsÃŃ":1384,"Ġregi":1385,"nÃŃka":1386,"Ġsm":1387,"Ġlebo":1388,"roz":1389,"Ä¾u":1390,"Ã¡n":1391,"dete":1392,"pis":1393,"ciÃ¡l":1394,"Ġsvet":1395,"rejme":1396,"Ġpu":1397,"ĠÅĪ":1398,"tvÃ¡":1399,"Ġdva":1400,"Ġkomu":1401,"kÃ¡za":1402,"ĠÄįasti":1403,"Ġhovor":1404,"cÃº":1405,"raÅ¥":1406,"Å¾ne":1407,"Ġban":1408,"ĠpÃ´sob":1409,"stÃ¡va":1410,"ĠpoÅ¡":1411,"ĠmÃ¡m":1412,"ĠÅ¥aÅ¾":1413,"ĠnemÃ¡":1414,"hlÃ¡":1415,"Ġ9":1416,"ckÃ¡":1417,"Å¡enie":1418,"ĠotÃ¡":1419,"Ġha":1420,"Ġsvoju":1421,"Ġmys":1422,"ĠnÃ¡Å¡":1423,"ĠÅ¡i":1424,"Ġobjed":1425,"tnÃ½ch":1426,"Ġkan":1427,"ĠÄ¾udia":1428,"sÃº":1429,"Ġon":1430,"Ġkla":1431,"Ġfak":1432,"ĠinÃ©":1433,"mati":1434,"mÃ´Å¾e":1435,"sel":1436,"vou":1437,"ĠzÃ¡kaz":1438,"Ġnema":1439,"Ġzv":1440,"cen":1441,"Ġdobre":1442,"ĠvlÃ¡":1443,"Ġskup":1444,"skÃ´r":1445,"Ġobdob":1446,"bÃŃ":1447,"ĠdomÃ¡":1448,"jom":1449,"Ġoblasti":1450,"nym":1451,"ĠniekoÄ¾ko":1452,"Ġspom":1453,"Ġmala":1454,"Ġener":1455,"ĠpÃ¡r":1456,"rou":1457,"Ġnielen":1458,"Ġad":1459,"vej":1460,"ĠÄ¾ah":1461,"Ġmiesto":1462,"Ġvoj":1463,"gie":1464,"Ġsr":1465,"ĠÄįer":1466,"dli":1467,"fa":1468,"Ġmnoh":1469,"dieÅ¥":1470,"Ġspoj":1471,"ÄįnÃ©ho":1472,"ĠtÃ½chto":1473,"ĠhrÃ¡":1474,"ĠurÄįite":1475,"ĠvÃ½ro":1476,"stie":1477,"diel":1478,"pred":1479,"pr":1480,"ĠrÃ½chlo":1481,"Ġpredaj":1482,"Ġven":1483,"Ġver":1484,"ĠÃºplne":1485,"xi":1486,"Äįenie":1487,"dol":1488,"bav":1489,"Ġprojek":1490,"Ġdokon":1491,"ÄįnÃ¡":1492,"Ġdr":1493,"enej":1494,"ĠinformÃ¡cie":1495,"Äįku":1496,"Ġdopl":1497,"Ġri":1498,"Ġkul":1499,"mom":1500,"ĠtÃ¡to":1501,"Ġslovensku":1502,"Ġpravi":1503,"saÅ¥":1504,"ĠÄįasto":1505,"Ġobchod":1506,"hÃ¡":1507,"Ġhor":1508,"Ġodbor":1509,"ĠzÃ¡roveÅĪ":1510,"Ġochra":1511,"ĠdieÅ¥a":1512,"Ġnaozaj":1513,"Ġfoto":1514,"Ġseba":1515,"ĠpoÅ¾ia":1516,"ĠÃºspe":1517,"ĠprvÃ½":1518,"ujÃºce":1519,"Ġuveden":1520,"Ġmar":1521,"ĠmÃ¡te":1522,"ĠvÃ¤ÄįÅ¡":1523,"ĠrÃ¡m":1524,"ĠvzÅ¥a":1525,"ĠzaÄįia":1526,"ĠnÃ¡v":1527,"ĠÃºdaj":1528,"Ġ15":1529,"Ġstaro":1530,"ĠotÃ¡z":1531,"Ġbie":1532,"ovateÄ¾":1533,"pro":1534,"zmu":1535,"Ġiz":1536,"ĠmÅĪa":1537,"pom":1538,"Ġtep":1539,"ĠnÃ¡ro":1540,"plat":1541,"logi":1542,"Ġ20":1543,"Ġple":1544,"ĠpotrebnÃ©":1545,"ĠnovÃ©":1546,"Ġzdravo":1547,"Ġab":1548,"poj":1549,"Ġdre":1550,"ĠvnÃº":1551,"ĠvÃ½sled":1552,"vÅ¡":1553,"nenie":1554,"Ġponu":1555,"tka":1556,"klade":1557,"Ġkre":1558,"Å¡iel":1559,"sÃ¡":1560,"Ġtreba":1561,"ĠspoloÄįnosÅ¥":1562,"tÃŃm":1563,"nite":1564,"ĠÅ¡a":1565,"piÅ¥":1566,"nostÃŃ":1567,"Ġlu":1568,"Ġat":1569,"Ġinterne":1570,"Ġnez":1571,"Åķ":1572,"nku":1573,"chov":1574,"Ġprac":1575,"Ġga":1576,"Ġposta":1577,"Ġreali":1578,"ĠÂ":1579,"kovÃ©":1580,"Ġnemu":1581,"Ġsitu":1582,"ĠskÃºs":1583,"lenie":1584,"ĠprÃ¡v":1585,"ĠprevÃ¡dz":1586,"stra":1587,"mÃŃ":1588,"Ġsvojej":1589,"Ġhe":1590,"ĠumoÅ¾":1591,"Ġjednotli":1592,"Ġkup":1593,"Ġsie":1594,"slov":1595,"Ġsvojich":1596,"ĠprÃŃjem":1597,"Ġoby":1598,"nutie":1599,"raÄį":1600,"sil":1601,"strÃ¡":1602,"krÃ¡t":1603,"Ġrodi":1604,"bie":1605,"ĠtakÃ©":1606,"Ġminu":1607,"ĠprÃ¡ce":1608,"ieb":1609,"nice":1610,"ĠeurÃ³p":1611,"201":1612,"ĠcieÄ¾":1613,"tnÃ¡":1614,"Ġnebu":1615,"Ġsamoz":1616,"Ġvybra":1617,"Ġjednoduch":1618,"Ġpredstav":1619,"enÃº":1620,"Ġakti":1621,"ĠÄıalej":1622,"co":1623,"nÃŃci":1624,"rad":1625,"ĠÄįasÅ¥":1626,"Ġkli":1627,"Ġhlavne":1628,"Ġplo":1629,"ĠsÃºÄįa":1630,"ovanÃ¡":1631,"Ġnevie":1632,"byt":1633,"ĠorganizÃ¡":1634,"Äįer":1635,"Ġtechni":1636,"ĠzvÃ½":1637,"ĠvÃ½Å¡":1638,"Ġhy":1639,"Ġslovenskej":1640,"ĠrÃ¡mci":1641,"Ġfir":1642,"Ġvr":1643,"Ġobja":1644,"Ġapli":1645,"tickÃ©":1646,"teg":1647,"Ġhud":1648,"Ġpredsta":1649,"Ġtex":1650,"Ġsvojho":1651,"liÅ¥":1652,"Ġschop":1653,"nia":1654,"Ġproce":1655,"ovi":1656,"Ġmet":1657,"Ġter":1658,"anÃ¡":1659,"ĠtÃºto":1660,"Ġodpor":1661,"Ġmesta":1662,"eniu":1663,"ss":1664,"Ġzob":1665,"ktor":1666,"ĠkultÃº":1667,"Ġfe":1668,"Ġsvete":1669,"ujete":1670,"Ġprek":1671,"nost":1672,"ĠÅ¡tu":1673,"Ġ12":1674,"kÃ¡Å¾e":1675,"ruÄį":1676,"publi":1677,"ĠsituÃ¡":1678,"roch":1679,"ĠÅ¾ivota":1680,"ĠminÃº":1681,"ĠktorÃ©ho":1682,"stri":1683,"nÃ¡va":1684,"ĠnÃ¡rod":1685,"kedy":1686,"ĠvaÅ¡e":1687,"Ġnes":1688,"ĠÃºlo":1689,"Ġpriamo":1690,"per":1691,"Ġkole":1692,"nikÃ¡":1693,"Ã©n":1694,"Ġpek":1695,"ĠuÅ¾ÃŃ":1696,"Ġdlho":1697,"ĠmÃ¡me":1698,"Ġopa":1699,"ĠnÃ¡z":1700,"ĠpreÄįo":1701,"Ġhne":1702,"sluÅ¡":1703,"tÃ½ch":1704,"Ġ18":1705,"tedy":1706,"ĠnÃ¡jdete":1707,"dar":1708,"ĠnaÅ¡ej":1709,"Å¡om":1710,"Ġpohy":1711,"Ġhi":1712,"inou":1713,"dej":1714,"Ġrepubli":1715,"Ġprv":1716,"denia":1717,"nt":1718,"Ġpoci":1719,"ĠrÃ´znych":1720,"Ġpriprav":1721,"ĠlekÃ¡":1722,"Ġstav":1723,"hne":1724,"Ġpozor":1725,"Ġviace":1726,"dÃ¡r":1727,"vili":1728,"Ġpova":1729,"ril":1730,"Ġdokonca":1731,"fek":1732,"nosÅ¥ou":1733,"ĠmuÅ¾":1734,"Ġbudete":1735,"ĠmnoÅ¾stvo":1736,"dnej":1737,"ĠcelÃ½":1738,"min":1739,"ĠlÃŃ":1740,"Ġsch":1741,"rat":1742,"gen":1743,"menÃ¡":1744,"iu":1745,"Ġpreh":1746,"Ġveci":1747,"Ġokolo":1748,"voj":1749,"Ã³nov":1750,"kovÃ¡":1751,"Ġweb":1752,"dok":1753,"ruje":1754,"Ġvide":1755,"ĠzÃ¡klade":1756,"ĠnaÅ¡ich":1757,"Ġaktu":1758,"ment":1759,"ĠblÃŃ":1760,"anÃº":1761,"Ġsil":1762,"ĠdÃ´vo":1763,"riek":1764,"rak":1765,"Ġneho":1766,"ciÃ¡lne":1767,"ĠveÄ¾ko":1768,"ĠÄ¾u":1769,"telia":1770,"ĠsÃºÅ¥a":1771,"Ġskve":1772,"Ġzod":1773,"ĠpredÃ¡va":1774,"losti":1775,"ĠnaÅ¡e":1776,"ĠnajvÃ¤Äį":1777,"Ġsva":1778,"ÄįnÃº":1779,"Ã³ri":1780,"stov":1781,"Å¡truk":1782,"rav":1783,"tÃ½m":1784,"ĠdÅĪa":1785,"bec":1786,"ĠinÃ½ch":1787,"ĠÄįlovek":1788,"Ġskon":1789,"Ġchy":1790,"Ġkontak":1791,"Ġautor":1792,"nd":1793,"Ġplat":1794,"ÅĪov":1795,"Ġved":1796,"naÅ¥":1797,"yk":1798,"Ġkontro":1799,"ĠdnÃŃ":1800,"ĠneÅ¾":1801,"skutoÄį":1802,"snÃ©":1803,"iec":1804,"ĠsluÅ¾by":1805,"ĠprÃŃstup":1806,"ĠnÃ¡vÅ¡te":1807,"liÅ¡":1808,"ĠÅ¡tÃº":1809,"tiaÄ¾":1810,"cep":1811,"Ġmohli":1812,"ĠvÅ¡e":1813,"uja":1814,"000":1815,"tvÃ¡ra":1816,"anÃŃm":1817,"Ġprostred":1818,"Ġzodpove":1819,"Ġtakmer":1820,"ĠrÃ´zne":1821,"Ġsamozrejme":1822,"rok":1823,"Ġexist":1824,"ĠinÅ¡":1825,"Ġzvo":1826,"sÃŃm":1827,"znaÄį":1828,"Ġkar":1829,"nako":1830,"skeho":1831,"ĠÅ¡k":1832,"Ġnebude":1833,"ried":1834,"nÃŃctvom":1835,"ĠbezpeÄį":1836,"Ġmiesta":1837,"ĠprÃŃsluÅ¡":1838,"ĠlepÅ¡ie":1839,"ĠÃºÄįe":1840,"leÅ¾ito":1841,"ĠskÃ´r":1842,"ĠskÃºseno":1843,"Ġktorom":1844,"zer":1845,"Ġvytvo":1846,"ĠkeÄıÅ¾e":1847,"hÄ¾adom":1848,"Ġdar":1849,"Ġuro":1850,"Ġdosia":1851,"Ġtvr":1852,"Ġco":1853,"Ġzamestn":1854,"Ġprez":1855,"Å¡li":1856,"ĠÅ¡portov":1857,"dnu":1858,"ĠvÃ½ch":1859,"ĠvÃ½raz":1860,"ĠÄįase":1861,"konom":1862,"go":1863,"ĠpatrÃŃ":1864,"Ġvzde":1865,"Ġnikdy":1866,"Ġtvor":1867,"ĠzÃ¡kona":1868,"zni":1869,"ĠzÃ¡kon":1870,"Ġrekla":1871,"lin":1872,"Ġprin":1873,"Ġden":1874,"ĠvÃ´bec":1875,"cÅ¥":1876,"Ġzahra":1877,"Ġdovo":1878,"vil":1879,"tiÅ¾":1880,"ĠsystÃ©m":1881,"Ġboj":1882,"Ġpora":1883,"jÃºcich":1884,"Ġjazy":1885,"Ġmlad":1886,"Ġsle":1887,"eny":1888,"Ä¾Ãºb":1889,"ana":1890,"Ġdispo":1891,"Ġpomocou":1892,"naj":1893,"plyv":1894,"Ġvybav":1895,"dil":1896,"ĠktorÃ½m":1897,"ĠtotiÅ¾":1898,"ĠnapÃŃ":1899,"meri":1900,"val":1901,"Ġgra":1902,"Ġmesia":1903,"spoÅĪ":1904,"ĠopÃ¤Å¥":1905,"til":1906,"ĠmÃ´j":1907,"zie":1908,"Å¡ou":1909,"Ġminist":1910,"ĠnÃ¡vr":1911,"kovej":1912,"Ġpoko":1913,"Ä¾ko":1914,"Ġkomple":1915,"ĠÅ¡tÃ½":1916,"Ġ30":1917,"teÄ¾om":1918,"vÃ¡dza":1919,"Ġdvoch":1920,"ĠstrÃ¡":1921,"Ġblo":1922,"mÃ¡ha":1923,"dine":1924,"Ġklie":1925,"Ġchcete":1926,"ĠbÃ¡":1927,"bÃ¡":1928,"ĠzvlÃ¡":1929,"ĠprostrednÃŃctvom":1930,"Ġrovnako":1931,"fo":1932,"bil":1933,"ĠzabezpeÄį":1934,"ĠsÃºvi":1935,"Ġfran":1936,"Ġtechno":1937,"Ġchu":1938,"ĠproblÃ©m":1939,"ĠÃºdajov":1940,"Ġprofe":1941,"ĠÃºÄįa":1942,"sol":1943,"ĠkrÃ¡t":1944,"Ġjo":1945,"Ã½ba":1946,"vajÃº":1947,"xu":1948,"Ġstret":1949,"skych":1950,"ruÅ¡":1951,"ĠnajlepÅ¡ie":1952,"Ġraz":1953,"Ġmoder":1954,"Äįil":1955,"Ġboha":1956,"Ġvozi":1957,"Ġdia":1958,"ami":1959,"ciach":1960,"ĠsÃºÄįasÅ¥ou":1961,"Å¾ad":1962,"ĠdosÅ¥":1963,"Ġjednoducho":1964,"Ġsl":1965,"Ġobo":1966,"ĠaspoÅĪ":1967,"cich":1968,"liz":1969,"ĠhovorÃŃ":1970,"dala":1971,"ovanÃ½ch":1972,"daje":1973,"rÃ¡l":1974,"Ġzve":1975,"ĠprÃŃrod":1976,"Ġsveta":1977,"rilo":1978,"Ġrovnak":1979,"ĠtÃ©":1980,"anÃ½ch":1981,"Ġvod":1982,"beh":1983,"ĠÃºÄį":1984,"lÃŃm":1985,"Ã©r":1986,"ĠÅ¡koly":1987,"line":1988,"Ġumie":1989,"ĠpokraÄį":1990,"prac":1991,"ĠpomÃ´":1992,"ÄįÃŃna":1993,"Ġvyko":1994,"Ġneo":1995,"ĠniektorÃ©":1996,"rÃ½ch":1997,"Ġstave":1998,"Ġporia":1999,"fer":2000,"ĠcÃŃ":2001,"nutia":2002,"ĠaplikÃ¡":2003,"vÃ¤z":2004,"ĠvÅ¡etci":2005,"yzi":2006,"ĠakÃ©":2007,"Ġry":2008,"Ġtovaru":2009,"Ġvody":2010,"Ġnepre":2011,"Ġmoje":2012,"Ġx":2013,"poÄį":2014,"ovanÃŃm":2015,"nÃŃkom":2016,"Ġrast":2017,"ĠbÃ½va":2018,"roni":2019,"ĠchvÃŃ":2020,"pravy":2021,"Ġmedz":2022,"klady":2023,"nil":2024,"Ġnapriek":2025,"Ġpara":2026,"Ġposla":2027,"rÃ½":2028,"dlÃ¡":2029,"stro":2030,"lovi":2031,"Ġprak":2032,"Ġgene":2033,"medz":2034,"Ġkomb":2035,"kÃ¡ch":2036,"Ġceny":2037,"Ġfotogra":2038,"Ġsrd":2039,"ĠpouÅ¾ÃŃ":2040,"Ġzmy":2041,"tnÃ©ho":2042,"Å¡lo":2043,"Ġl":2044,"ĠvyuÅ¾i":2045,"ĠdÃ¡va":2046,"Ġsebe":2047,"Ġteplo":2048,"doch":2049,"vne":2050,"Ġpotvr":2051,"ĠspÃ´sobom":2052,"Ġhu":2053,"ĠpomÃ¡ha":2054,"ĠÃºdaje":2055,"ĠoÄį":2056,"bili":2057,"stiach":2058,"pod":2059,"mia":2060,"Ġniekto":2061,"Ġ/":2062,"Ġoh":2063,"tak":2064,"âĤ":2065,"nÃ©mu":2066,"ĠvÃ½kon":2067,"âĤ¬":2068,"Ġpotre":2069,"ĠbeÅ¾":2070,"dajÃº":2071,"ĠpovaÅ¾":2072,"Ġar":2073,"var":2074,"Ġzelen":2075,"tro":2076,"ĠblÃŃz":2077,"ĠtÃŃm":2078,"ĠmanÅ¾e":2079,"ĠkÃºpe":2080,"ĠvÃ½znam":2081,"ĠtÃ½ka":2082,"ĠobjednÃ¡":2083,"ĠzvyÅ¡":2084,"obec":2085,"enÃ©ho":2086,"Ġume":2087,"lÃ¡r":2088,"Ġvtedy":2089,"Ġfung":2090,"Ġvyze":2091,"Ġpartne":2092,"Ġkone":2093,"ĠnovÃ½":2094,"Ġstrany":2095,"Ġjaz":2096,"ĠÅ¡Å¥a":2097,"Ġfyzi":2098,"Ġchla":2099,"dali":2100,"Ġobraz":2101,"Ġotvor":2102,"ĠÄıalÅ¡ÃŃch":2103,"ĠpoÄ¾":2104,"knu":2105,"Ġuza":2106,"teÄ¾nÃ©":2107,"Ġinak":2108,"ckÃº":2109,"Ġklu":2110,"ÄºÅ¾":2111,"Ġspotre":2112,"hor":2113,"Ġradi":2114,"ul":2115,"skou":2116,"ĠveÄ¾kÃ©":2117,"Ġklasi":2118,"kol":2119,"ien":2120,"taÅ¥":2121,"Ġniekedy":2122,"Ġprija":2123,"Ġuni":2124,"Äįiek":2125,"kovÃ½":2126,"ĠzloÅ¾":2127,"krÃ©":2128,"Ġkateg":2129,"Ġobsahuje":2130,"ĠmÃº":2131,"Ġsloven":2132,"ĠÅ¡ta":2133,"inÃ¡rod":2134,"Ġobe":2135,"lÃ³g":2136,"ĠÅ¡ty":2137,"toch":2138,"ĠhneÄı":2139,"ĠpokiaÄ¾":2140,"ĠzaÄįÃŃna":2141,"ĠzatiaÄ¾":2142,"Ġzlep":2143,"rig":2144,"der":2145,"Ġgo":2146,"url":2147,"Ġmieste":2148,"tane":2149,"Ã¡lnej":2150,"her":2151,"ĠneskÃ´r":2152,"Ġameri":2153,"Ġneme":2154,"bÃº":2155,"stej":2156,"tieÅ¾":2157,"zv":2158,"mou":2159,"Ġrokoch":2160,"ĠÄįÃŃm":2161,"Ġope":2162,"Ã³ny":2163,"ĠnemÃ´Å¾e":2164,"loÅ¾i":2165,"cej":2166,"inÃ¡ch":2167,"ĠrieÅ¡":2168,"vanÃŃ":2169,"Ġky":2170,"Ġroka":2171,"rka":2172,"ĠÅ¥a":2173,"Ġnor":2174,"Ġrad":2175,"Ġnajviac":2176,"Ġprost":2177,"lou":2178,"ĠpoÅ¾iada":2179,"hrÃ¡":2180,"Ġneve":2181,"ĠmÃ´Å¾eme":2182,"jekt":2183,"man":2184,"Ġ14":2185,"Ġ<":2186,"Ġnemo":2187,"Ġstarost":2188,"rili":2189,"Ġudr":2190,"Ġspe":2191,"Ġodpove":2192,"Ġser":2193,"ĠobrÃ¡":2194,"ĠkrÃŃ":2195,"ovÃ©ho":2196,"Ġjem":2197,"Ġmesto":2198,"Ġdizaj":2199,"Ġvyrob":2200,"ĠuskutoÄį":2201,"lobo":2202,"Ġbal":2203,"ĠkrÃ¡s":2204,"Å¾Å¡ie":2205,"pad":2206,"ĠÃ¡":2207,"Ġaktivi":2208,"Ġpodsta":2209,"Ġzahrani":2210,"ĠtakÃ½":2211,"Ġnechce":2212,"Ġdra":2213,"Ġ100":2214,"Ġ0":2215,"ĠmedzinÃ¡rod":2216,"ĠpoÄįÃŃta":2217,"ĠmateriÃ¡":2218,"Å¡u":2219,"Ġmest":2220,"ÃŃna":2221,"Ġ:)":2222,"Ġstrane":2223,"spodÃ¡r":2224,"ĠmateriÃ¡l":2225,"aÅ¾":2226,"Ġpovedal":2227,"Ġ16":2228,"ĠpÃ´vod":2229,"Ġpol":2230,"Ġzla":2231,"ĠÃºspeÅ¡":2232,"Ġmax":2233,"Ġpia":2234,"Ġminister":2235,"Ġdoku":2236,"Ġzmluvy":2237,"Ġsprac":2238,"Ġvar":2239,"Ġmenej":2240,"vet":2241,"ĠvÃ½ber":2242,"ĠprÃ¡vo":2243,"res":2244,"lÃ½ch":2245,"ĠstrÃ¡nke":2246,"ĠpriÄįom":2247,"zia":2248,"ĠpÃŃs":2249,"Ġnev":2250,"Ġzamestnan":2251,"Ġubyt":2252,"ĠsprÃ¡vne":2253,"mp":2254,"ĠodporÃºÄįa":2255,"Ġvl":2256,"lenia":2257,"ĠvyuÅ¾ÃŃva":2258,"vok":2259,"ĠÅ¾iad":2260,"Äįaj":2261,"ĠsÃºhla":2262,"stiÅ¥":2263,"mbra":2264,"Ġslovenska":2265,"fÃ©":2266,"ĠovlÃ¡":2267,"ĠkÃ¡":2268,"ÄįenÃŃ":2269,"Ġzvy":2270,"Ġeu":2271,"Ġpos":2272,"Ġpohod":2273,"kovÃ½ch":2274,"Ġdomov":2275,"ckom":2276,"Ġjedin":2277,"kam":2278,"ckÃ½m":2279,"ĠhodÃŃ":2280,"nymi":2281,"denÃ©":2282,"ÃŃsÅ¥":2283,"ĠslÃ¡":2284,"Ġmili":2285,"Ġinve":2286,"Ġzach":2287,"Ġcvi":2288,"ĠÅ¡tuden":2289,"deli":2290,"Ġdostup":2291,"cent":2292,"rÃ¡cie":2293,"Ġcelkom":2294,"Ġstoro":2295,"ĠÄįasu":2296,"ĠspoluprÃ¡":2297,"Ġcent":2298,"nenÃŃ":2299,"Ġzosta":2300,"Ġkuchy":2301,"Ġvyja":2302,"Å¥az":2303,"Ġtakto":2304,"ĠÅ¡kol":2305,"Ġsled":2306,"Ã³nu":2307,"hrad":2308,"ĠjÃº":2309,"Ġtrochu":2310,"ruÅ¾":2311,"Ġpreja":2312,"Ġobyva":2313,"ĠslÃº":2314,"Ġprisp":2315,"ĠdÃ´leÅ¾itÃ©":2316,"ĠÄįia":2317,"lenÃ©":2318,"Ġstarostlivo":2319,"Ġroky":2320,"Ġsko":2321,"gy":2322,"Ġsla":2323,"ĠnÃ¡jsÅ¥":2324,"ĠÃºzem":2325,"ako":2326,"ĠnÃŃm":2327,"Ġsvetov":2328,"Ġpredme":2329,"Ġpoda":2330,"ĠznamenÃ¡":2331,"pie":2332,"jÃŃ":2333,"Ġtovar":2334,"Ġpovo":2335,"vyÅ¡e":2336,"kur":2337,"akÃ¡":2338,"ĠtÃŃ":2339,"tora":2340,"ovalo":2341,"ĠÅĪom":2342,"ĠvzdelÃ¡":2343,"Ġ17":2344,"Ġvstup":2345,"Ġrepubliky":2346,"diteÄ¾":2347,"Ġvzni":2348,"ĠÅ¾iadne":2349,"Ġply":2350,"ĠprÃŃpadne":2351,"Ġnapr":2352,"ĠkonkrÃ©":2353,"Ġmnoho":2354,"vÃ´":2355,"ĠdetÃŃ":2356,"ĠsÃŃce":2357,"Ġprofesi":2358,"ĠdokÃ¡Å¾e":2359,"Ġana":2360,"ĠkÃ½m":2361,"ÅĪu":2362,"Ġpresne":2363,"ktÃº":2364,"Ġprogram":2365,"Å¡Å¥":2366,"tri":2367,"mÃ½":2368,"Ġ11":2369,"ĠtvÃ¡":2370,"kup":2371,"ĠcieÄ¾om":2372,"sty":2373,"pravu":2374,"ĠÂ§":2375,"Ġobcho":2376,"Äįenia":2377,"mor":2378,"ĠpoÄįet":2379,"Ġmom":2380,"ĠnÃŃ":2381,"podob":2382,"danie":2383,"stroj":2384,"cami":2385,"ĠvrÃ¡tane":2386,"ĠzÃ¡ujem":2387,"ĠplÃ¡n":2388,"nejÅ¡ÃŃ":2389,"ĠdispozÃŃ":2390,"pak":2391,"vku":2392,"Ġgu":2393,"mys":2394,"Ġ13":2395,"Ġ%":2396,"dosÅ¥":2397,"Ġpohyb":2398,"Å¡etkÃ½m":2399,"ĠzÃ¡vi":2400,"rodz":2401,"ĠÄıalÅ¡ÃŃ":2402,"Ġzdroj":2403,"ĠtaktieÅ¾":2404,"Å¡etr":2405,"ĠprÃŃleÅ¾ito":2406,"Ġdruhej":2407,"Ġkeby":2408,"Ġpolo":2409,"Ġpie":2410,"Ġzmie":2411,"Ġmaj":2412,"ĠÄ¾a":2413,"hi":2414,"ĠsociÃ¡l":2415,"Ġca":2416,"ĠkaÅ¾dÃ©":2417,"nenÃ©":2418,"Ġzariadenia":2419,"hom":2420,"rk":2421,"tla":2422,"ĠvhodnÃ©":2423,"mok":2424,"ÅĪujÃº":2425,"stve":2426,"ĠmÃ¤":2427,"gan":2428,"Ġdoma":2429,"Ġpoduja":2430,"ĠobÄ¾Ãºb":2431,"str":2432,"hou":2433,"ĠroÄį":2434,"ĠvÅ¡eobec":2435,"ĠÅ¡tvr":2436,"Ġdokona":2437,"Ġzas":2438,"strov":2439,"ĠvaÅ¡i":2440,"Äįek":2441,"Ġpocit":2442,"Ġnu":2443,"tifi":2444,"ĠnavyÅ¡e":2445,"Ġmob":2446,"Ġtur":2447,"rieÅ¥":2448,"Ġmeste":2449,"ĠsluÅ¾ieb":2450,"Ġ25":2451,"Äįili":2452,"Å¾ky":2453,"vÅ¡ak":2454,"Ġzne":2455,"ĠÅ¡tÃ¡t":2456,"ster":2457,"imÃ¡lne":2458,"Ġstanov":2459,"Ġadre":2460,"Ġhoci":2461,"stori":2462,"prÃŃ":2463,"ĠdobrÃ©":2464,"Ġpomoc":2465,"Ġjednej":2466,"ĠdodÃ¡va":2467,"onÃ¡l":2468,"Ġnedosta":2469,"ĠpovedaÅ¥":2470,"ĠrobiÅ¥":2471,"Ġrodin":2472,"inÃ¡Å¡a":2473,"ĠtÃ½mto":2474,"Ġvra":2475,"Ġbole":2476,"Ġrada":2477,"ĠzaÄįiatku":2478,"Ġpsy":2479,"Ġjedna":2480,"Ġpredov":2481,"risti":2482,"entÃ¡":2483,"ĠvnÃºtor":2484,"ĠÃºrov":2485,"Ġindi":2486,"ĠpredovÅ¡etkÃ½m":2487,"enÃ½m":2488,"Ġuniver":2489,"Ġove":2490,"ĠsvÃ¤":2491,"dra":2492,"seli":2493,"Ġnavr":2494,"denÃŃ":2495,"ĠniektorÃ½ch":2496,"nili":2497,"ĠnÃ¡sle":2498,"vÃ´li":2499,"ĠsystÃ©mu":2500,"sahu":2501,"tnÃº":2502,"Ġprostried":2503,"Ġly":2504,"ĠslovÃ¡":2505,"ĠspÃ¡":2506,"ĠnÃŃz":2507,"Äįian":2508,"Ġpoist":2509,"Ġporov":2510,"siela":2511,"ĠÄįÃŃslo":2512,"Ã¡lna":2513,"hodno":2514,"stÃºp":2515,"Ġklien":2516,"Ġpripom":2517,"ĠnÃ¡Å¡ho":2518,"ovÃº":2519,"Ġdvoj":2520,"Ġzu":2521,"ĠsÃ¡m":2522,"obe":2523,"ovacie":2524,"ĠveÄ¾kÃ½":2525,"Ġpome":2526,"Ġvzdu":2527,"ÄįnÃ½m":2528,"Å¡la":2529,"Ġuli":2530,"ĠpamÃ¤":2531,"Ġvysve":2532,"Ġtelo":2533,"ĠÄįloveka":2534,"kovi":2535,"ĠÅ¡iro":2536,"ĠuÅ¾ÃŃva":2537,"Ġge":2538,"jde":2539,"ĠÅ¾eny":2540,"Ġsup":2541,"Ġefek":2542,"Ġprekva":2543,"ĠzÃºÄįa":2544,"Ġsez":2545,"ĠÄ¾uÄı":2546,"Ġpodmienky":2547,"Ġarch":2548,"19":2549,"stÃºpi":2550,"ĠpoÅ¡ko":2551,"gli":2552,"Ġsc":2553,"Ġzh":2554,",\"":2555,"Ġupo":2556,"dku":2557,"ĠkvÃ´li":2558,"Ġneviem":2559,"Ġmalo":2560,"siÅ¥":2561,"ĠprÃŃro":2562,"Ġmotor":2563,"ĠdneÅ¡":2564,"ĠstaÄįÃŃ":2565,"ovanej":2566,"Ġsamosta":2567,"ĠjednÃ©ho":2568,"Ġhmo":2569,"ĠuÄįi":2570,"Ġpoliti":2571,"ĠprÃ¡cu":2572,"Ġtren":2573,"Ġpripra":2574,"tÃ©ho":2575,"Ġhru":2576,"ĠsÃºbo":2577,"ĠvidieÅ¥":2578,"Ġ50":2579,"Å¡Å¥a":2580,"gÃ¡":2581,"ĠavÅ¡ak":2582,"Ġpenia":2583,"Ġnena":2584,"ĠÄįlÃ¡nok":2585,"Ġtelef":2586,"ĠproblÃ©my":2587,"tickÃ½ch":2588,"ĠpoznÃ¡":2589,"ĠvÃ½ni":2590,"Ġspa":2591,"ĠprinÃ¡Å¡a":2592,"ĠvyhlÃ¡":2593,"Ġkra":2594,"Ġkur":2595,"Ġtrhu":2596,"Å¡ov":2597,"feren":2598,"ĠÄ¾ahko":2599,"Ġzobraz":2600,".\"":2601,"dalo":2602,"Ġpev":2603,"ĠprvÃ©":2604,"koho":2605,"Ġuk":2606,"ian":2607,"Ġpan":2608,"dili":2609,"Ã´l":2610,"Ġcharak":2611,"ĠnemusÃŃ":2612,"Ġinform":2613,"ĠÄįier":2614,"Ġ2018":2615,"Ġmimo":2616,".,":2617,"Ġopatr":2618,"Ġcm":2619,"ĠrÃº":2620,"ĠpouÅ¾iÅ¥":2621,"Ġspokoj":2622,"ĠnedÃ¡":2623,"Ġprirodz":2624,"ĠÅ¡e":2625,"Å¡ieho":2626,"ĠnajvyÅ¡":2627,"kali":2628,"behu":2629,"Äįnom":2630,"Ġskla":2631,"Ġsvojom":2632,"Ġzah":2633,"ĠtÃ½Å¾d":2634,"stinÃ¡":2635,"ĠÃºra":2636,"ine":2637,"cÃŃch":2638,"ĠkoÅ¡i":2639,"Ä¾ov":2640,"Ġobce":2641,"ĠâĤ¬":2642,"Ã©ne":2643,"Ġpres":2644,"ĠdispozÃŃcii":2645,"Ġnimi":2646,"ĠminÃºt":2647,"ĠÅ¡ÃŃ":2648,"tickÃ½":2649,"Ġzvie":2650,"hÄ¾adu":2651,"Ġods":2652,"Ġzodpoved":2653,"Ġjednu":2654,"Ġzni":2655,"zmus":2656,"bri":2657,"ĠkaÅ¾dÃ©ho":2658,"Ġbudeme":2659,"Ġslobo":2660,"ĠosobnÃ½ch":2661,"Ġcelo":2662,"Äįke":2663,"ntÃ¡":2664,"ĠnovÃ½ch":2665,"slosti":2666,"koniec":2667,"ĠznÃŃ":2668,"ĠvÃ½sku":2669,"krom":2670,"ciÃ¡ch":2671,"ft":2672,"ĠprÃŃliÅ¡":2673,"anu":2674,"Ġhistori":2675,"ĠvoÄįi":2676,"Ġjedine":2677,"Ġvysoko":2678,"keÄı":2679,"tnÃŃ":2680,"Ġsms":2681,"Äıalej":2682,"siac":2683,"Ġrady":2684,"Ġdokumen":2685,"Ġkor":2686,"Ã¡lnych":2687,"Ġnasta":2688,"ÄºÅĪa":2689,"nÃŃm":2690,"ĠprÃŃspe":2691,"ĠtrÃ©n":2692,"ĠvÃ¡Å¡ho":2693,"ĠzÃŃsk":2694,"Ġmohol":2695,"ĠinformÃ¡ciÃŃ":2696,"ĠnÃ¡d":2697,"Ġanti":2698,"jÃºceho":2699,"10":2700,"Ġkomi":2701,"ĠvÅ¡etkÃ½m":2702,"ĠmyÅ¡":2703,"ĠakÃ½":2704,"Ġnav":2705,"Ġ[":2706,"tÃŃvny":2707,"rum":2708,"skÃ½m":2709,"ĠvyrÃ¡":2710,"ĠtechnolÃ³":2711,"lovÃ©":2712,"kosti":2713,"zne":2714,"Ġtran":2715,"Ġsmr":2716,"Ġelektroni":2717,"pov":2718,"Ġvlastne":2719,"konomi":2720,"Ġy":2721,"Ġstred":2722,"cnosti":2723,"ĠÄįinnosti":2724,"Ġsvie":2725,"utba":2726,"Ġpoho":2727,"Ġsuper":2728,"ĠvyhÄ¾a":2729,"ĠzÃ¡uj":2730,"vanÃ©":2731,"tnÃ½m":2732,"Ġpoze":2733,"ĠvaÅ¡ej":2734,"Ġslovensko":2735,"ĠkrÃ¡sne":2736,"Ġvytvor":2737,"Ġsklad":2738,"ranie":2739,"ĠvÃ½bor":2740,"kÃ©ho":2741,"ĠprÃ¡va":2742,"Ġpostupne":2743,"kach":2744,"prava":2745,"Ã©ri":2746,"Ġosoby":2747,"Ġnastav":2748,"drÅ¾":2749,"ĠÃŃsÅ¥":2750,"is":2751,"stanov":2752,"ÅĪou":2753,"200":2754,"ĠmanÅ¾el":2755,"Ġkame":2756,"stvÃ¡":2757,"Ġochor":2758,"nenia":2759,"Ġhar":2760,"Ġpozna":2761,"ĠkombinÃ¡":2762,"Ġkry":2763,"ziden":2764,"Ġcenu":2765,"Ġ199":2766,"Ġuvie":2767,"Ġuplat":2768,"Ġcu":2769,"Ġstaveb":2770,"Ġsebou":2771,"hnuÅ¥":2772,"sho":2773,"Å¡ku":2774,"ĠhodÃŃn":2775,"ĠnÃ¡sledne":2776,"Ġoz":2777,"Ġnaro":2778,"Ġdomu":2779,"Ġhlad":2780,"Ġcena":2781,"ĠÄıak":2782,"ĠrobÃŃ":2783,"ĠdestinÃ¡":2784,"ĠoznÃ¡":2785,"Ġfareb":2786,"ĠpÃ¡n":2787,"ĠkÃ³":2788,"vila":2789,"tovÃ©":2790,"\".":2791,"Ġolej":2792,"ĠoznaÄį":2793,"Ġvypl":2794,"Ġbar":2795,"Ġnaz":2796,"ĠveÄįer":2797,"Ġpolovi":2798,"hovor":2799,"Ġdiev":2800,"pon":2801,"ple":2802,"tovaÅ¥":2803,"denÃ½":2804,"Ġdobe":2805,"Ġzabezpe":2806,"pte":2807,"el":2808,"Ġobjek":2809,"Ġnakoniec":2810,"Ġusa":2811,"ĠpohÄ¾ad":2812,"Ġpredsa":2813,"depodob":2814,"osti":2815,"ĠrÃ¡d":2816,"ĠstrÃ¡nky":2817,"Ġhry":2818,"ĠÅ¡peci":2819,"Ġpredpo":2820,"Äįila":2821,"Ġpozi":2822,"Ġmesiac":2823,"rila":2824,"tickej":2825,"Ġumiestn":2826,"Ġfutba":2827,"Ġpribli":2828,"ĠskutoÄįne":2829,"platnÃ©":2830,"zme":2831,"Ġmil":2832,"Ġtroch":2833,"nica":2834,"Ġtradi":2835,"Ġprete":2836,"Ġchod":2837,"Ġstrie":2838,"ĠreÅ¾i":2839,"ckou":2840,"Ġdoz":2841,"Ġkam":2842,"Ġvznik":2843,"Å¾il":2844,"Ġdisku":2845,"vola":2846,"ĠumoÅ¾ÅĪuje":2847,"tili":2848,"uÅ¾":2849,"ĠchrÃ¡":2850,"Ġdy":2851,"Ġobmedz":2852,"Ġspotrebi":2853,"enom":2854,"Ġpacie":2855,"ĠobÄį":2856,"ĠdeÅ¥":2857,"sved":2858,"Ġpoma":2859,"Ġbratislave":2860,"cko":2861,"Ġvedom":2862,"Ġsem":2863,"Ġangli":2864,"razi":2865,"ĠsÃºÄįasnosti":2866,"ĠvÃ½hod":2867,"sledu":2868,"stom":2869,"Ġekonomi":2870,"Å¡Ä¾a":2871,"deÅĪ":2872,"Å¥ah":2873,"cÃºz":2874,"ĠvÃ½sledky":2875,"tal":2876,"Ġpeniaze":2877,"Ġtrie":2878,"ĠnÃ¡zor":2879,"ĠnÃ¡vÅ¡tev":2880,"ĠjednotlivÃ½ch":2881,"Ġprojektu":2882,"ĠpredchÃ¡dza":2883,"Ġrozdiel":2884,"Å¾aÅ¥":2885,"Ġpredpi":2886,"Ġoba":2887,"Ġskupiny":2888,"ĠznaÄįky":2889,"hlo":2890,"Ã³ne":2891,"ĠvzÃ¡":2892,"Ġmaje":2893,"ĠmyÅ¡lie":2894,"ĠdÃ¡v":2895,"Ġnecha":2896,"ĠurobiÅ¥":2897,"fekt":2898,"vaÅ¾":2899,"ĠmoÅ¾nosti":2900,"dro":2901,"ĠmnohÃ½ch":2902,"stvom":2903,"ĠchÃ½ba":2904,"dÃ´":2905,"Ġotvo":2906,"ĠoÄįi":2907,"Ġhist":2908,"Ġpodporu":2909,"zn":2910,"zÃ¡cie":2911,"ĠcelÃ©ho":2912,"Ġorig":2913,"ilom":2914,"ĠÄįlenov":2915,"dÃº":2916,"Ġpreve":2917,"tenie":2918,"ĠprichÃ¡dza":2919,"ĠdaÅ¥":2920,"Ġprev":2921,"Ġpozem":2922,"Ġhotel":2923,"sen":2924,"Å¡ka":2925,"Äįkou":2926,"ĠkaÅ¾do":2927,"ĠmyslÃŃm":2928,"Ġspl":2929,"trak":2930,"ini":2931,"ĠzÃºÄįast":2932,"Ġcyk":2933,"ĠkupujÃºci":2934,"vÃº":2935,"ĠvÃŃÅ¥az":2936,"Å¡ky":2937,"slovensk":2938,"qu":2939,"Ġformu":2940,"mos":2941,"Ġoble":2942,"ĠobrÃ¡z":2943,"ĠoveÄ¾a":2944,"Ġpet":2945,"mena":2946,"sme":2947,"tali":2948,"Ġkro":2949,"rovo":2950,"ĠÅ¡tan":2951,"Ġpodnika":2952,"ilov":2953,"ĠsÃºkrom":2954,"ĠcelÃ©":2955,"ĠsÃºÅ¥aÅ¾e":2956,"kovÃ©ho":2957,"ĠchuÅ¥":2958,"ĠtelevÃŃ":2959,"ĠkÃºpeÄ¾":2960,"kro":2961,"Ġot":2962,"knite":2963,"Ġkata":2964,"ĠmalÃ©":2965,"ĠÅ¾ivote":2966,"nÃŃma":2967,"Ġinte":2968,"Ġnove":2969,"rÃ¡Å¾":2970,"Ġhovo":2971,"Ġsym":2972,"Ġdostane":2973,"Ġbudem":2974,"ĠlekÃ¡r":2975,"ĠÃºÄįast":2976,"Ã´b":2977,"Ġprehlia":2978,"nutÃŃ":2979,"Ġelektri":2980,"lenÃŃ":2981,"Ġprvom":2982,"Ġustanov":2983,"ĠdruhÃ½":2984,"Ġnau":2985,"ĠzariadenÃŃ":2986,"dila":2987,"Ġvzor":2988,"Å¾ili":2989,"Ġdni":2990,"Ġpostav":2991,"Ġprij":2992,"Ġhudob":2993,"Ġ24":2994,"ĠÅ¡tÃºdi":2995,"ĠtrÃ¡":2996,"ĠorgÃ¡":2997,"lÃŃn":2998,"ĠfrancÃºz":2999,"nici":3000,"bov":3001,"Ä¾uje":3002,"Ġvec":3003,"vis":3004,"ĠÄįom":3005,"teraz":3006,"Ġpravdepodob":3007,"enu":3008,"Ġrezer":3009,"tkom":3010,"stred":3011,"Ġsvojim":3012,"isÅ¥":3013,"Ġviano":3014,"ĠsprÃ¡vy":3015,"ket":3016,"treb":3017,"nenÃ½":3018,"ble":3019,"lÃ©ho":3020,"ĠinÃ½":3021,"ticky":3022,"Ġnasledu":3023,"ĠkomunikÃ¡":3024,"Ġus":3025,"ral":3026,"ĠdÄºÅ¾":3027,"Ġobrov":3028,"Ġpredse":3029,"tujÃº":3030,"ĠobdobÃŃ":3031,"ĠzÃŃskaÅ¥":3032,"ĠmÃ¡lo":3033,"th":3034,"tila":3035,"ÅĪoch":3036,"prÃ¡v":3037,"Ġpritom":3038,"ĠpouÅ¾ÃŃvaÅ¥":3039,"Ġobec":3040,"ĠrozÅ¡ÃŃ":3041,"ĠlieÄį":3042,"Ġukon":3043,"ĠpriateÄ¾":3044,"Ġkm":3045,"ĠvytvÃ¡ra":3046,"Ġnebolo":3047,"ĠkniÅ¾":3048,"lnÃ©":3049,"Ġtzv":3050,"voÄ¾":3051,"Ġneod":3052,"Ġpovrch":3053,"ĠoprÃ¡v":3054,"zovaÅ¥":3055,"Ġkance":3056,"Ã¡lnym":3057,"ĠstoroÄįia":3058,"Ġoce":3059,"Ġenergie":3060,"ĠrieÅ¡enie":3061,"Ġmne":3062,"Ġmusia":3063,"Ġprojekt":3064,"ĠnaÅ¡om":3065,"Ġpodie":3066,"ĠprÃŃbeh":3067,"Ġtela":3068,"Ġpor":3069,"Ġprogramu":3070,"ĠskÃºsenosti":3071,"Ġrizi":3072,"Ġopak":3073,"Ġfarby":3074,"Ġsub":3075,"denÃŃm":3076,"ĠzaloÅ¾":3077,"Ġvede":3078,"Ã¡lnu":3079,"ĠzÃ¡ve":3080,"ĠbrÃ¡":3081,"ĠvzÅ¥ah":3082,"Ġvyhra":3083,"sal":3084,"cka":3085,"ĠkonÅ¡truk":3086,"Ġstrom":3087,"ĠzaÄįal":3088,"Ã¡lneho":3089,"Ġfotograf":3090,"Ġrom":3091,"ĠdostatoÄį":3092,"ĠnavÅ¡":3093,"aj":3094,"Ġkrajiny":3095,"Ġrozhodne":3096,"Ġhl":3097,"Ġstu":3098,"ĠjednÃ½m":3099,"Ġneob":3100,"ĠdievÄįa":3101,"nami":3102,"kto":3103,"ĠzÃ¡Å¾i":3104,"ĠukÃ¡za":3105,"Ġovo":3106,"Ġvyh":3107,"Ġrodiny":3108,"Ġmeno":3109,"Ġzverej":3110,"Ġpodobne":3111,"Ġsami":3112,"Ġfirmy":3113,"skÃºÅ¡a":3114,"ciami":3115,"Ġzamest":3116,"Ġber":3117,"Ġresp":3118,"bieha":3119,"ili":3120,"ĠkaÅ¾dej":3121,"cke":3122,"rek":3123,"Å¾ite":3124,"Ġzvu":3125,"ĠÄįaka":3126,"Ġosobi":3127,"kova":3128,"covia":3129,"Ġzmeny":3130,"ag":3131,"aniu":3132,"Ġmedi":3133,"kovaÅ¥":3134,"Ġkosto":3135,"Ġabsol":3136,"bÃ¡ch":3137,"kovo":3138,"Ġvzdia":3139,"Ġbio":3140,"ĠpÃº":3141,"anÃ©ho":3142,"sÃŃc":3143,"Ġdospe":3144,"nec":3145,"20":3146,"ĠkÄ¾Ãº":3147,"lenÃ½":3148,"Ġposkytuje":3149,"Ġuvedom":3150,"ĠtrÃ©ning":3151,"ĠjeÅ¾i":3152,"prave":3153,"ĠprÃŃde":3154,"ĠvÃ¤ÄįÅ¡ina":3155,"Ġmoc":3156,"Ġdiva":3157,"Ġpodarilo":3158,"Ġzru":3159,"ĠprÃŃtom":3160,"giu":3161,"rajÃº":3162,"ĠhÃ¡":3163,"Ġchcem":3164,"ex":3165,"Ġnikto":3166,"Ġpotreby":3167,"Ġtva":3168,"ĠzÃ¡sa":3169,"ĠnejakÃ©":3170,"Ġdovolen":3171,"ĠpomÃ´cÅ¥":3172,"ĠkategÃ³ri":3173,"Ġnepri":3174,"Ġodbo":3175,"Ġprvej":3176,"Ġinternetov":3177,"Ġmart":3178,"Ġzb":3179,"ĠÃºrad":3180,"sh":3181,"Ġatmos":3182,"ĠpozÃŃ":3183,"Ġvita":3184,"ĠnovÃ©ho":3185,"ĠvybraÅ¥":3186,"Ġmla":3187,"Ġnaopak":3188,"vovaÅ¥":3189,"Ġnasled":3190,"Ġdeta":3191,"ju":3192,"ĠnenÃ¡":3193,"prez":3194,"Ġknihy":3195,"dl":3196,"ĠznÃ¡my":3197,"Ġmlie":3198,"Ġkapi":3199,"Ġpokoj":3200,"nila":3201,"Ġ2017":3202,"Ġposte":3203,"ĠznÃ¡me":3204,"Ġopti":3205,"ĠdÃ´vodu":3206,"Ġ40":3207,"ĠdÃº":3208,"tami":3209,"Ġvyber":3210,"kÃ½mi":3211,"ĠhospodÃ¡r":3212,"tera":3213,"ĠpÃ¤Å¥":3214,"Ġcelom":3215,"ĠzÄ¾a":3216,"inky":3217,"Ġpopu":3218,"Ġovplyv":3219,"viez":3220,"Ġpreziden":3221,"Ã³rie":3222,"ĠdostaÅ¥":3223,"ĠinÅ¡pi":3224,"50":3225,"ĠatmosfÃ©":3226,"ĠdÃ´sled":3227,"Ġam":3228,"Ġpresved":3229,"Ġbri":3230,"bytoÄį":3231,"dnÃ©":3232,"Ġmaji":3233,"ĠinÃ©ho":3234,"ĠveÄı":3235,"ĠvyÅ¡Å¡ie":3236,"Ġagen":3237,"ĠÄįlÃ¡nku":3238,"ĠÅ¡an":3239,"Ġorigin":3240,"Ġveku":3241,"ron":3242,"senie":3243,"Ġmobil":3244,"mysel":3245,"loÅ¾iÅ¥":3246,"ĠÄįinnosÅ¥":3247,"Ġchr":3248,"Ġstup":3249,"Ġzre":3250,"ĠplatÃŃ":3251,"anom":3252,"ĠmetÃ³":3253,"Ġpubli":3254,"ĠslÃ¡v":3255,"ktÃ³":3256,"Ġvlasy":3257,"Ġpacien":3258,"ĠprihlÃ¡":3259,"kladÃ¡":3260,"Ġnede":3261,"Ġsvojou":3262,"Ġcelej":3263,"ĠvedieÅ¥":3264,"Ġof":3265,"ĠÅ¡te":3266,"Ġbla":3267,"tol":3268,"ĠpribliÅ¾ne":3269,"Ġher":3270,"tkov":3271,"ĠvykonÃ¡":3272,"hnuteÄ¾":3273,"ĠpokoÅ¾":3274,"ĠpouÅ¾itie":3275,"Ġautom":3276,"Ġuspo":3277,"ĠreÅ¡ta":3278,"Ġvynika":3279,"rali":3280,"ĠpoÅ¾ad":3281,"Ġsobo":3282,"Ġkolek":3283,"ĠpeÅĪa":3284,"Ġtabu":3285,"Ġote":3286,"vanÃŃm":3287,"hody":3288,"Ġtou":3289,"Ġchcel":3290,"ĠzÃ¡stup":3291,"Ġdobu":3292,"dou":3293,"pust":3294,"ĠzaÄįali":3295,"ĠvaÅ¡ich":3296,"ĠjednoduchÃ©":3297,"ovanÃ©ho":3298,"Ġnovej":3299,"ĠÅ¡pecia":3300,"Ġum":3301,"Ġpocho":3302,"30":3303,"Ġ000":3304,"Ġdej":3305,"moria":3306,"gre":3307,"vre":3308,"id":3309,"Ġcesty":3310,"ĠnovÃ¡":3311,"Ġhr":3312,"ĠkedykoÄ¾vek":3313,"nkaj":3314,"ĠtÃ½Å¾deÅĪ":3315,"ĠÅ¾ele":3316,"enou":3317,"Ġrela":3318,"Ġonline":3319,"vÃŃja":3320,"dosti":3321,"lik":3322,"lovaÅ¥":3323,"Ġupozor":3324,"Ġsv":3325,"Å¡ko":3326,"Ġsyn":3327,"jedno":3328,"Ġkonzu":3329,"ĠmaÄı":3330,"stÃ¡le":3331,"stejÅ¡ie":3332,"ĠÃºÅ¾a":3333,"nova":3334,"slav":3335,"noho":3336,"Ġtypu":3337,"ĠosobnÃ©":3338,"Ġzist":3339,"ĠzaÄįala":3340,"listi":3341,"rovi":3342,"ĠmÃ©":3343,"Ġfilm":3344,"Ã¡ra":3345,"ino":3346,"Ġodha":3347,"Ġpovie":3348,"ĠvÃ½stav":3349,"ĠnÃ¡dher":3350,"ĠvecÃŃ":3351,"Ġmoment":3352,"Äįko":3353,"ceho":3354,"vidu":3355,"ziu":3356,"ĠdodÃ¡":3357,"Ġnajmen":3358,"ĠpomÃ´Å¾e":3359,"vid":3360,"Ġdesia":3361,"Ġorganiz":3362,"Ġkonce":3363,"ĠvÃ½ko":3364,"lade":3365,"ĠvhodnÃ½":3366,"vÃ½m":3367,"che":3368,"Ġnapo":3369,"ĠbatÃ©":3370,"Ġpoku":3371,"Ġnamie":3372,"Ġcestu":3373,"ujÃºcich":3374,"teÄ¾ovi":3375,"Ġzara":3376,"ĠtakÃ¡":3377,"Ġtal":3378,"aleko":3379,"Ġodde":3380,"ĠnÃ¡zvom":3381,"kuje":3382,"ĠpÃŃsom":3383,"ĠprÃ¡ci":3384,"Ġnesko":3385,"ĠzÃ¡hra":3386,"jiÅ¥":3387,"ĠnejakÃ½":3388,"ĠzaÄįne":3389,"tul":3390,"ĠrozprÃ¡":3391,"Ġzme":3392,"Ġdoprav":3393,"Ġkama":3394,"ĠpovinnÃ½":3395,"ĠnezÃ¡":3396,"ĠÄįist":3397,"Ġsek":3398,"sprÃ¡v":3399,"Ġvonkaj":3400,"chom":3401,"ĠvyuÅ¾iÅ¥":3402,"Ġkomuni":3403,"ĠdokÃ¡za":3404,"rneho":3405,"kmi":3406,"Ġpote":3407,"Ġrecep":3408,"Ġpripoj":3409,"nejÅ¡ÃŃch":3410,"ĠÅ¡tyri":3411,"ĠpolÃŃ":3412,"Ġcca":3413,"Ġrob":3414,"ĠpredÃ¡vajÃºci":3415,"Ġpriebehu":3416,"Ġviem":3417,"Ġsmer":3418,"jsÅ¥":3419,"Ġobra":3420,"Ġnepria":3421,"Ġproces":3422,"Ġnebol":3423,"Ġprodukty":3424,"diska":3425,"Ġpotrav":3426,"Ġturisti":3427,"ĠÅ¡kÃ´l":3428,"ĠvÃ½z":3429,"ĠÅ¥aÅ¾ko":3430,"Ġvre":3431,"ĠpÃ´sobÃŃ":3432,"ĠnaÅ¡a":3433,"ĠÃºrovni":3434,"Ġpreu":3435,"Ġmm":3436,"Ġrozho":3437,"ĠsÃºÅ¥aÅ¾":3438,"Äįie":3439,"ĠkÃºp":3440,"ĠnehnuteÄ¾":3441,"boÅ¾":3442,"ĠuvedenÃ©":3443,"ĠobÄįian":3444,"Ġposil":3445,"ovaniu":3446,"Ġtera":3447,"Ġokam":3448,"Ġnesmie":3449,"Ġinteri":3450,"Ġbudov":3451,"Ġfakt":3452,"ĠeÃº":3453,"Ġodpo":3454,"zÃ¡cia":3455,"Ġ+":3456,"Ġporu":3457,"ĠdobrÃ½":3458,"Ġcesta":3459,"brÃ¡":3460,"ĠsÃºd":3461,"ĠvyskÃºÅ¡a":3462,"ĠhÄ¾adÃ¡":3463,"Ġvplyv":3464,"vin":3465,"Ġstal":3466,".)":3467,"ĠstojÃŃ":3468,"Ġtrans":3469,"Ġmodel":3470,"teÄ¾nÃ½":3471,"Ġada":3472,"Ġosoba":3473,"ĠvytvoriÅ¥":3474,"Ġmech":3475,"Ġhlas":3476,"rke":3477,"Ġinten":3478,"Ġukaz":3479,"ĠÅ¡kole":3480,"osÅ¥":3481,"tiu":3482,"ĠprispÃ´sob":3483,"kladov":3484,"ĠzÃ¡ru":3485,"Ã¡vaÅ¥":3486,"ĠkresÅ¥":3487,"Ġmimoria":3488,"Ġstani":3489,"Ġdohod":3490,"11":3491,"pÃŃs":3492,"ĠkaÅ¾dom":3493,"ĠpredplatnÃ©":3494,"wa":3495,"Ġiden":3496,"Ġmesiacov":3497,"Ġom":3498,"mÃ½Å¡Ä¾a":3499,"ĠmÃ³":3500,"ĠreÅ¡tau":3501,"sli":3502,"Ġ2016":3503,"Ġpodla":3504,"ĠÃ¡no":3505,"Ġobnov":3506,"Ġlete":3507,"vanÃ½":3508,"ĠnavÅ¡tÃŃ":3509,"Ġodpa":3510,"Ġnapl":3511,"kÃ¡r":3512,"Ġodov":3513,"titÃº":3514,"ĠzdruÅ¾":3515,"jaz":3516,"tickÃ¡":3517,"loch":3518,"ĠbuÄı":3519,"Ġsam":3520,"zÃ¡ciu":3521,"Ġobdobie":3522,"Ġzasa":3523,"ĠtakÃ©to":3524,"stran":3525,"Ġmini":3526,"Ġpodmienok":3527,"Ġnebez":3528,"Ġist":3529,"cku":3530,"ĠpredtÃ½m":3531,"ĠchcÃº":3532,"ĠpreÄįÃŃta":3533,"Ġorie":3534,"Ġzim":3535,"ps":3536,"Ġodol":3537,"Ġuniverzi":3538,"Ġfesti":3539,"ĠprÃº":3540,"ĠkoÄ¾ko":3541,"Ġreprez":3542,"Ġvyjad":3543,"Ġindividu":3544,"Ġproduktov":3545,"ĠmaÄıar":3546,"cyk":3547,"kovanie":3548,"ken":3549,"ĠÅ¡tru":3550,"cvi":3551,"nal":3552,"Ġpodobe":3553,"viac":3554,"rovoÄ¾":3555,"Ġdef":3556,"ĠcelÃº":3557,"tich":3558,"ĠspoloÄįensk":3559,"Ġdal":3560,"tÃºry":3561,"ĠÅ¡peciÃ¡lne":3562,"Ġdostal":3563,"ol":3564,"lovej":3565,"Ġsepte":3566,"trov":3567,"ĠvlastnÃ©":3568,"ĠprÃŃj":3569,"dÃŃme":3570,"Ġprostredia":3571,"tÃŃvnych":3572,"Ġzamera":3573,"Ġslne":3574,"ĠpohÃ¡":3575,"Ġsne":3576,"ĠneprÃŃ":3577,"dnes":3578,"ĠvÃ¤ÄįÅ¡inou":3579,"ĠvÃ¤":3580,"ĠprÃ¡ca":3581,"liny":3582,"ĠveÄ¾kÃ¡":3583,"ĠÅ¡p":3584,"lite":3585,"ite":3586,"ĠsÃºlade":3587,"Ġhodiny":3588,"Ġche":3589,"ĠnÃ¡vrh":3590,"ĠstÃ¡va":3591,"Ġkomplex":3592,"Ġchor":3593,"Ġochranu":3594,"vuje":3595,"riÃ¡":3596,"ĠvÃ½Å¡ke":3597,"ĠÅ¡pi":3598,"lÃ¡cie":3599,"ĠvedÃº":3600,"rÃ©m":3601,"Ġtrest":3602,"strÃ¡n":3603,"ĠkrÃ¡Ä¾ov":3604,"soch":3605,"ĠnÃ¡zov":3606,"Ġzabud":3607,"Ġdop":3608,"Ġodmie":3609,"vÃ©ho":3610,"caj":3611,"rÃ¡cia":3612,"Ġtest":3613,"Ġceste":3614,"ĠslovenskÃ½ch":3615,"ĠzÃ¡kaznÃŃkov":3616,"ĠviacerÃ½ch":3617,"nutÃ©":3618,"tÃ¡ch":3619,"Ġvybe":3620,"dky":3621,"vka":3622,"dard":3623,"Ġvyp":3624,"Ġdopln":3625,"Ġbohu":3626,"ĠvÃ½sta":3627,"ĠnechÃ¡":3628,"ĠvzhÄ¾adom":3629,"ĠneustÃ¡le":3630,"Ġkvality":3631,"Ġrade":3632,"Ġprebieha":3633,"Ġuprav":3634,"Ġ21":3635,"Ġboh":3636,"vanÃ¡":3637,"ĠruÅ¾":3638,"ĠpozrieÅ¥":3639,"menia":3640,"Ġpozo":3641,"ĠsvojÃŃm":3642,"vosÅ¥":3643,"Ġpredstavuje":3644,"ĠakÃº":3645,"Ġnevyhnu":3646,"ĠslovenskÃ©ho":3647,"chÃ¡dz":3648,"ÅĪovaÅ¥":3649,"ĠnÃ¡klady":3650,"Ġparame":3651,"ĠosÃ´b":3652,"ĠinÅ¡titÃº":3653,"\",":3654,"Ġkru":3655,"ĠproblÃ©mov":3656,"ĠvychÃ¡dza":3657,"Ġtyp":3658,"Ġmoji":3659,"ĠktorÃ½mi":3660,"Ġsvia":3661,"ĠvaÅ¡u":3662,"inÃ¡r":3663,"ĠpÃ´vo":3664,"par":3665,"vÃŃn":3666,"Ġnorm":3667,"ĠveÄ¾kej":3668,"Ġmoja":3669,"Ġchoro":3670,"Ġlokali":3671,"ĠgÃ³":3672,"Ġatrak":3673,"Ġbratislava":3674,"ĠrodiÄįov":3675,"ĠradÅ¡ej":3676,"Ġprinie":3677,"sr":3678,"lenÃ¡":3679,"Ġrozvo":3680,"Ġvysvet":3681,"nÃŃctva":3682,"Ġinforma":3683,"ĠzbytoÄį":3684,"hlas":3685,"ĠriaditeÄ¾":3686,"chyb":3687,"Ġmechani":3688,"Ġpopla":3689,"Ġnami":3690,"Ġ?":3691,"ĠdestinÃ¡cii":3692,"Ġchud":3693,"Ġmohla":3694,"Ġrozvoj":3695,"ĠÅ¡pecifi":3696,"ĠsnaÅ¾ÃŃ":3697,"neho":3698,"stou":3699,"Ġofi":3700,"Ġpriesto":3701,"Ġkov":3702,"kne":3703,"vnÃ©":3704,"lovÃ½":3705,"dem":3706,"Ġbyt":3707,"ĠzvÃ½Å¡":3708,"Ġchlad":3709,"ĠdesaÅ¥":3710,"Ġfan":3711,"Ġchlap":3712,"novÃ¡":3713,"12":3714,"Ġminulosti":3715,"rite":3716,"ĠoktÃ³":3717,"Ġkonci":3718,"ĠpoloÅ¾":3719,"vÃ¡Å¾":3720,"vla":3721,"kovÃº":3722,"Ġ60":3723,"ĠkultÃºr":3724,"ĠobjednÃ¡vky":3725,"ĠÅ¡tÃ¡tu":3726,"Ġtrva":3727,"ct":3728,"ĠnÃ¡stroj":3729,"Ġjar":3730,"Ġodkaz":3731,"ĠnÃ¡sled":3732,"Ġzase":3733,"ĠnovÃº":3734,"boo":3735,"renie":3736,"les":3737,"Ġrekon":3738,"ĠvedÄ¾a":3739,"Ġvodi":3740,"ĠprimÃ¡":3741,"ĠnaÅ¡u":3742,"Ġpatria":3743,"ĠkancelÃ¡":3744,"Ġleho":3745,"Ġchceli":3746,"Ġhrd":3747,"ĠspÃ¤Å¥":3748,"mpi":3749,"sok":3750,"Ġtalian":3751,"Ġrozde":3752,"zov":3753,"podÄ¾a":3754,"ĠvyÅ¡etr":3755,"Ġtroj":3756,"ĠprenÃ¡":3757,"ĠmanaÅ¾":3758,"ng":3759,"Ġzmysle":3760,"bru":3761,"Ġsti":3762,"mÃŃn":3763,"klada":3764,"ĠokolÃŃ":3765,"Ġzisti":3766,"ĠotÃ¡zky":3767,"Å¾uje":3768,"Ġvlasov":3769,"Ġpodnik":3770,"ĠmateriÃ¡lu":3771,"ĠkaÅ¾dÃº":3772,"Ġobci":3773,"klo":3774,"Ġ!":3775,"menÃŃ":3776,"ĠdaÅĪ":3777,"Ġmater":3778,"Ġsymbo":3779,"ĠminimÃ¡lne":3780,"Ġpolicaj":3781,"ad":3782,"ĠtrÃ©ne":3783,"Ġfunkcie":3784,"ila":3785,"ĠkaÅ¾dÃ¡":3786,"covi":3787,"Ġosobne":3788,"ĠÅĪou":3789,"ĠvÃ½voj":3790,"Ġpomerne":3791,"Ġnajbli":3792,"Ġduchov":3793,"Ġthe":3794,"Ġkonkur":3795,"Ġnemoc":3796,"let":3797,"ĠostatnÃ½ch":3798,"jÃºcej":3799,"ĠspoÄ¾ah":3800,"terna":3801,"Ġumele":3802,"lky":3803,"sc":3804,"Ġcud":3805,"Ġvoda":3806,"Ġzapla":3807,"chi":3808,"ĠtÃ½Å¾dne":3809,"ĠrÃ¡no":3810,"Ġdenne":3811,"Ġskoro":3812,"ĠmusÃŃte":3813,"koÄ¾ko":3814,"ĠkoneÄįne":3815,"ĠsÃºvislosti":3816,"ĠrieÅ¡enia":3817,"torov":3818,"Ġprekvap":3819,"ĠdiaÄ¾":3820,"Ġtan":3821,"ÅĪom":3822,"onÃ¡lne":3823,"ĠÄįÃŃta":3824,"Ġjednom":3825,"Ġhmot":3826,"ĠuvÃ¡dza":3827,"ĠpriÅ¡iel":3828,"ĠnemajÃº":3829,"ĠmÃ´Å¾em":3830,"sten":3831,"ÃºÄį":3832,"Ġsen":3833,"ĠpochÃ¡dza":3834,"ade":3835,"Ġplu":3836,"ĠÅ¡truktÃº":3837,"ĠvÃ½nimo":3838,"ĠmlÃ¡":3839,"ĠzlepÅ¡":3840,"Ġzasta":3841,"rÃ¡ciu":3842,"ĠtlaÄįi":3843,"Ġchcela":3844,"kÃ¡m":3845,"losÅ¥":3846,"bami":3847,"Ġaktivity":3848,"ĠÄįita":3849,"ÅĪaj":3850,"Ġautomati":3851,"ĠÅ¾ena":3852,"ĠvÃ½razne":3853,"ĠeurÃ³pskej":3854,"rel":3855,"Ġspi":3856,"Ġkvalitu":3857,"ĠpracovaÅ¥":3858,"anÃºÅ¡i":3859,"Ġsama":3860,"Ġbre":3861,"leb":3862,"seku":3863,"tiek":3864,"any":3865,"Ġnoci":3866,"rÃ¡lne":3867,"ĠoÄįak":3868,"Ġisto":3869,"ĠzaujÃŃmavÃ©":3870,"delne":3871,"Ġand":3872,"Ġki":3873,"Äįu":3874,"tion":3875,"tickÃ©ho":3876,"Ġpartner":3877,"tovÃ½":3878,"Ġjanu":3879,"ĠuvoÄ¾":3880,"Ġzariadenie":3881,"ĠvlÃ¡dy":3882,"ĠklÃ¡":3883,"Ġvideo":3884,"Ġvyz":3885,"ĠvykonÃ¡va":3886,"dajte":3887,"ckÃ½mi":3888,"stiev":3889,"drÅ¾ia":3890,"rozu":3891,"tento":3892,"Ġregu":3893,"Ġpravidel":3894,"ĠlÃ¡tky":3895,"ĠatÄı":3896,"Ġii":3897,"ĠvyzerÃ¡":3898,"ĠinÅ¡ta":3899,"Ġpest":3900,"Ã©ru":3901,"Ġbru":3902,"mera":3903,"Ã¡r":3904,"ĠvÃ½be":3905,"ĠpleÅ¥":3906,"Ġnoc":3907,"hlia":3908,"snÃ½":3909,"Ġdoby":3910,"ĠurÄįenÃ©":3911,"Äįilo":3912,"tuje":3913,"tÃ¡cie":3914,"Ġhviez":3915,"ĠprofesionÃ¡l":3916,"ĠdobrovoÄ¾":3917,"Ġpotra":3918,"Ġsmerom":3919,"ĠÄįakÃ¡":3920,"prv":3921,"Ġdc":3922,"ĠostatnÃ©":3923,"ĠskutoÄįnosti":3924,"dania":3925,"ĠzÃ¡ba":3926,"ĠÄıakujem":3927,"ler":3928,"Ġrokmi":3929,"kladu":3930,"lovÃ¡":3931,"dÃ©":3932,"Ġrozme":3933,"ĠvÃ½Å¾i":3934,"Ġponuky":3935,"Ġkva":3936,"ĠvÃ½bo":3937,"Ġprostredie":3938,"ĠkonkrÃ©tne":3939,"Ġnajnov":3940,"Ã½ta":3941,"Å¡il":3942,"Ġreak":3943,"Äıak":3944,"Ġnovo":3945,"ĠfanÃºÅ¡i":3946,"Ġchceme":3947,"rÃ½va":3948,"Ġruky":3949,"Å¾ila":3950,"isto":3951,"ĠniÅ¾Å¡ie":3952,"Ġzem":3953,"ĠzÃ¡vÃ¤z":3954,"ĠmusÃŃm":3955,"ĠponÃºkame":3956,"roti":3957,"Ġstroj":3958,"Ġurob":3959,"novu":3960,"ĠÃºzemÃŃ":3961,"ld":3962,"lil":3963,"Ġcestov":3964,"Ġstro":3965,"Ġprospe":3966,"ĠvÃŃken":3967,"jeme":3968,"lÃ¡ch":3969,"Ġcentra":3970,"ĠzaÄįaÅ¥":3971,"ĠvyÅ¾ad":3972,"Ġdvom":3973,"ĠkvalitnÃ©":3974,"ĠÄ¾uÄıom":3975,"ĠprosÃŃm":3976,"ĠprÃŃpadoch":3977,"Ġalterna":3978,"Ġska":3979,"Ġ2015":3980,"ĠpozornosÅ¥":3981,"Ġkonferen":3982,"Ġnega":3983,"hodob":3984,"ĠdÃ´chod":3985,"komu":3986,"ĠÅĪu":3987,"ĠlÃº":3988,"enÃ½mi":3989,"Ã¡ly":3990,"Ġdrev":3991,"ĠbudÃºcnosti":3992,"nÃ¡l":3993,"zÃŃv":3994,"Ġ22":3995,"Ġpotrebujete":3996,"Ġsvojimi":3997,"rami":3998,"Ġakoby":3999,"Äįnou":4000,"Ġdostali":4001,"ĠprvÃ¡":4002,"ĠvÄįe":4003,"ĠtrÃ¡v":4004,"Ġzviera":4005,"Ġnajk":4006,"dlom":4007,"Ġhodnoty":4008,"tÃ¡r":4009,"ĠradosÅ¥":4010,"Ġuzavre":4011,"Å¡pe":4012,"Ġhro":4013,"Ġpravidelne":4014,"ĠreklamÃ¡":4015,"ĠnÃ¡ra":4016,"Ã³na":4017,"ĠdostÃ¡va":4018,"Ġpoby":4019,"ĠtoÄ¾ko":4020,"Ġdoteraz":4021,"ĠprijÃŃma":4022,"ĠaprÃŃ":4023,"ĠnÃ¡me":4024,"ĠposlednÃ½ch":4025,"sieÅ¥":4026,"Ġmetrov":4027,"sledok":4028,"ĠbezpeÄįnost":4029,"Ġblog":4030,"Ġ)":4031,"nilo":4032,"nÃŃku":4033,"ĠÃºÄįely":4034,"ĠpÃŃÅ¡e":4035,"rz":4036,"denÃ¡":4037,"ĠmÃºze":4038,"ovÃ½m":4039,"tnom":4040,"ĠkrajÃŃn":4041,"lok":4042,"Ġstane":4043,"Ġnahra":4044,"ĠÅ¾iakov":4045,"Ġtajom":4046,"Ġpoten":4047,"Ġvyrov":4048,"kÃºnd":4049,"Ġvedie":4050,"Ä¾ud":4051,"dio":4052,"Ġpani":4053,"Ġstalo":4054,"tÃŃvnej":4055,"ĠmÃ©di":4056,"Ġenerge":4057,"ÃŃte":4058,"Ġcuk":4059,"Ġdiel":4060,"Ġlac":4061,"ĠÄįerv":4062,"ĠveÄ¾kÃº":4063,"Ġkniha":4064,"ÄįnÃ½mi":4065,"ĠdivÃ¡":4066,"hotov":4067,"Ġtem":4068,"ĠprostredÃŃ":4069,"kÃ¡z":4070,"fu":4071,"ĠsÃ©":4072,"ĠdoruÄį":4073,"ĠuÅ¾i":4074,"nenÃ¡":4075,"ĠtakÃ½ch":4076,"ĠsekÃºnd":4077,"Ġdlhodob":4078,"Ġpoh":4079,"Ġautomob":4080,"ĠrozpoÄį":4081,"Ġochran":4082,"ĠmÃ´cÅ¥":4083,"ĠnÃ¡jde":4084,"kaÅ¾":4085,"ĠstaÅ¥":4086,"ĠdÃºfa":4087,"Ġpodrob":4088,"Ġfotografi":4089,"ĠpoisÅ¥":4090,"Ġdrob":4091,"razu":4092,"Ġprodukt":4093,"Ġporiadku":4094,"ard":4095,"ĠvÃ¤z":4096,"Ġzba":4097,"Ġochrany":4098,"tifikÃ¡":4099,"Ġnebola":4100,"ĠnÃ¡kup":4101,"vala":4102,"tivi":4103,"rea":4104,"ĠzmeniÅ¥":4105,"Ġelegan":4106,"vice":4107,"Äįajne":4108,"tko":4109,"Ġeuro":4110,"teÄ¾ne":4111,"Ġmine":4112,"Ġhan":4113,"ingu":4114,"ĠschvÃ¡":4115,"Ġpekne":4116,"lovÃ½ch":4117,"zii":4118,"ĠboÅ¾":4119,"Ġvieme":4120,"pÃº":4121,"Ġport":4122,"Ġzom":4123,"Ġstia":4124,"ĠobÄįas":4125,"noch":4126,"Ġdigi":4127,"Ġzdravie":4128,"Ġzrejme":4129,"sl":4130,"Ġpodpor":4131,"ĠrakÃº":4132,"Ġ2014":4133,"mami":4134,"ĠvyrÃ¡ba":4135,"ĠkupujÃºce":4136,"Ġforme":4137,"ĠspoloÄįne":4138,"mentu":4139,"pia":4140,"Ġbystri":4141,"ĠinÃ½m":4142,"Ġarchite":4143,"lina":4144,"Ġgi":4145,"Ġpodni":4146,"Ġvzdialen":4147,"ĠpokÃº":4148,"Ġnesta":4149,"Ġizby":4150,"ĠhorÃº":4151,"mil":4152,"Ġpapie":4153,"au":4154,"Ġposlan":4155,"dÃ´leÅ¾i":4156,"Ġupra":4157,"ĠsieÅ¥":4158,"Ġvrcho":4159,"ĠdÅĪoch":4160,"ĠmyslÃŃ":4161,"Ġosa":4162,"Ġmajstrov":4163,"ĠvÃ½chod":4164,"ĠznÃŃÅ¾":4165,"ĠprechÃ¡dza":4166,"kor":4167,"nali":4168,"budÃº":4169,"ĠÅ¡Å¥ast":4170,"tovÃ½ch":4171,"Ġover":4172,"Ġmak":4173,"Ġposti":4174,"ĠbalÃŃ":4175,"Ġakcie":4176,"Äįiar":4177,"ĠhraÅ¥":4178,"Ġzamestnancov":4179,"xe":4180,"blÃŃ":4181,"Ġvlastnosti":4182,"Ġocho":4183,"Ġaf":4184,"ĠnÃº":4185,"tnÃ½mi":4186,"ĠÃºradu":4187,"Äıte":4188,"Ġnamiesto":4189,"ĠniekoÄ¾kÃ½ch":4190,"Ġkrv":4191,"kiaÄ¾":4192,"ĠmateriÃ¡lov":4193,"Ġznovu":4194,"Ġem":4195,"ĠsprÃ¡vu":4196,"Ġkonca":4197,"nÃŃkmi":4198,"Ġnemali":4199,"danÃ©":4200,"lejÅ¡ie":4201,"Ġbod":4202,"Ġznova":4203,"ĠÅ¾ien":4204,"rania":4205,"Å¡ti":4206,"Ġpotrebuje":4207,"Ġgrafi":4208,"ĠkÃºpi":4209,"Ġsan":4210,"Ġbezpe":4211,"Ġexistuje":4212,"dle":4213,"ĠrekonÅ¡truk":4214,"ĠvÃ½men":4215,"dujÃº":4216,"ĠpoÅ¾iadavky":4217,"Ġlist":4218,"Ġpredpisov":4219,"kÃ¡Å¾u":4220,"ĠurÄįenÃ½":4221,"Ġhlbo":4222,"Ġvzniku":4223,"ĠmomentÃ¡lne":4224,"Ġformou":4225,"ĠdÃ¡tu":4226,"Ġmaxim":4227,"ĠkÃºpiÅ¥":4228,"ĠprÃŃpad":4229,"ĠtradÃŃ":4230,"veÄ¾":4231,"ĠÃºsta":4232,"Ġnevi":4233,"ÄįenÃ©":4234,"Ġobdobia":4235,"Ġvlh":4236,"Ġviete":4237,"ĠzÃ¡sob":4238,"Ġaugu":4239,"kan":4240,"Ġspu":4241,"rujÃº":4242,"Ġspre":4243,"ĠnajÄįa":4244,"ĠeurÃ³pe":4245,"ĠodstrÃ¡":4246,"Å¡ne":4247,"Ġslova":4248,"Ġzoznam":4249,"lti":4250,"Ġih":4251,"Ġpriemer":4252,"Ġpamia":4253,"Ġpravdepodobne":4254,"ĠhÄ¾adiska":4255,"exist":4256,"ĠniÅ¾":4257,"ĠÅ¥aÅ¾kÃ©":4258,"Ġneuve":4259,"ovanÃº":4260,"ĠmladÃ½ch":4261,"Ġcer":4262,"Ġsma":4263,"ĠvyrobenÃ©":4264,"tovej":4265,"Ġkozme":4266,"cy":4267,"Ġalbu":4268,"Ġabso":4269,"ĠÃºlohu":4270,"Ġbratislav":4271,"stÃ¡v":4272,"Ġponuke":4273,"Ġaku":4274,"Äįeb":4275,"ĠstarostlivosÅ¥":4276,"rky":4277,"rovÃ©":4278,"ĠvÃ½vo":4279,"Ġtrh":4280,"Ġslad":4281,"Ġslovo":4282,"Ġbaz":4283,"Ã´Å¾":4284,"Ġadresu":4285,"og":4286,"Ġprote":4287,"Ġnajprv":4288,"Ġosla":4289,"Ġparla":4290,"Ġmodli":4291,"Ġdane":4292,"ĠtakÃº":4293,"Ġporovn":4294,"Ġvzduchu":4295,"ĠobyvateÄ¾ov":4296,"Å¡k":4297,"Ã©ra":4298,"ĠÅ¡o":4299,"ĠmnohÃ©":4300,"ĠnachÃ¡dzajÃº":4301,"Ġjednou":4302,"ĠÄįiÅ¾e":4303,"ÂŃ":4304,"ĠchvÃŃÄ¾u":4305,"Ġpodujatia":4306,"gani":4307,"Ġpane":4308,"ĠvzÃ¡jom":4309,"Ġinf":4310,"Ġzapo":4311,"ĠformÃ¡":4312,"Ã³m":4313,"ĠvitamÃŃ":4314,"Ġpravda":4315,"Ġpoly":4316,"Ġbolesti":4317,"stoj":4318,"Ġuvi":4319,"ĠÃºÄįinky":4320,"Ġkapa":4321,"ĠposÃº":4322,"sor":4323,"ĠprÃŃprav":4324,"Ġpodmienka":4325,"ĠpoisÅ¥ov":4326,"ĠÅ¡peciÃ¡l":4327,"Ġseda":4328,"enstvo":4329,"ĠtelefÃ³n":4330,"Ġnezabud":4331,"ĠvenovaÅ¥":4332,"Ġmartin":4333,"Ġhotelov":4334,"reÅĪ":4335,"fun":4336,"ĠdieÅ¥aÅ¥a":4337,"Ġtma":4338,"Ġlieta":4339,"Ġvojensk":4340,"tnou":4341,"ĠzÃ¡pas":4342,"ĠnajskÃ´r":4343,"ĠnÃ¡boÅ¾":4344,"Ġzbra":4345,"kaÅ¥":4346,"kÃ¡Å¾":4347,"Ġpen":4348,"minist":4349,"Ġautobu":4350,"Ġtvar":4351,"Ġona":4352,"pou":4353,"ĠspÃ¡ja":4354,"ĠnajlepÅ¡ÃŃ":4355,"Ġpodstate":4356,"Ġzaobe":4357,"lku":4358,"gh":4359,"ĠbÃ½":4360,"Ġpoch":4361,"Ġmojej":4362,"Ġfilmov":4363,"tiny":4364,"ph":4365,"ĠjasnÃ©":4366,"Ġoboch":4367,"Å¡ili":4368,"Ġcirk":4369,"ĠmuÅ¾ov":4370,"dÃŃte":4371,"ĠkaÅ¾doden":4372,"torom":4373,"Ġded":4374,"Ġkonania":4375,"ĠdruÅ¾":4376,"ĠnemÃ¡m":4377,"Ġrobo":4378,"ĠktorÃ©mu":4379,"ĠvÃ½sledok":4380,"ĠjÃ¡":4381,"ĠpÃ´Å¾i":4382,"Ġvymen":4383,"ĠuloÅ¾":4384,"dela":4385,"Ġkve":4386,"ĠzÃ¡kladnÃ©":4387,"Ġpreno":4388,"bila":4389,"hovo":4390,"ĠÅ¡kola":4391,"ĠchrÃ¡n":4392,"Ġneboli":4393,"Ġfunguje":4394,"ban":4395,"vÅ¡et":4396,"ĠnaÄıalej":4397,"ĠprincÃŃ":4398,"ĠzÃ¡ch":4399,"Ġdece":4400,"ĠhrÃ¡Äįov":4401,"ĠÅ¡tÃ½l":4402,"ĠmusÃŃme":4403,"Ġktorou":4404,"ĠtechnolÃ³gi":4405,"cim":4406,"ĠzamestnÃ¡va":4407,"ĠorganizÃ¡cie":4408,"tolÃŃ":4409,"kovateÄ¾":4410,"ĠpriÅ¡li":4411,"Ġcitli":4412,"Ġkari":4413,"Ġsprie":4414,"Ġpriestoru":4415,"tÃºra":4416,"sem":4417,"ĠveÄ¾kosÅ¥":4418,"Ġposu":4419,"Ġudalo":4420,"ÃŃme":4421,"Ġkandi":4422,"ĠvÃ½skum":4423,"Ġoc":4424,"ĠnakoÄ¾ko":4425,"ĠvyuÅ¾ÃŃ":4426,"ĠvyplÃ½va":4427,"tmi":4428,"Ġpodo":4429,"Ġeko":4430,"ĠmalÃ½":4431,"Ġzane":4432,"ĠzakÃº":4433,"ĠodpoveÄı":4434,"ĠfÃ³":4435,"zuje":4436,"Ġzave":4437,"ĠvyhÄ¾adÃ¡":4438,"ori":4439,"pel":4440,"tovi":4441,"ĠeurÃ³py":4442,"ÅķÅĪa":4443,"ĠjednotlivÃ©":4444,"Ġmod":4445,"Ġkomfor":4446,"Ġodovz":4447,"Ġdome":4448,"ĠabsolÃº":4449,"Ġmicha":4450,"ĠhistÃ³ri":4451,"Ġcharakteri":4452,"skup":4453,"ĠpodobnÃ©":4454,"Ġnoha":4455,"Ġtrna":4456,"Ġsuch":4457,"lÃ³gia":4458,"ĠvÅ¡ade":4459,"ĠvzÅ¥ahu":4460,"ĠfÃ¡":4461,"Ġaktuali":4462,"ĠÅ¡tvor":4463,"Ġmohlo":4464,"Ġpresta":4465,"Ġwi":4466,"Ġpomaly":4467,"rv":4468,"lÃ¡ciu":4469,"Ġvozidla":4470,"Ġdot":4471,"jak":4472,"tosÅ¥":4473,"ĠkresÅ¥an":4474,"Ġapa":4475,"ĠvnÃŃma":4476,"Ġneskor":4477,"aniel":4478,"ĠniektorÃŃ":4479,"ĠjednÃ¡":4480,"ĠÅ¡tandard":4481,"ĠprednÃ¡":4482,"ĠnÃ¡by":4483,"jÃºcim":4484,"ĠtÃ½mi":4485,"Ġdosah":4486,"tÃŃn":4487,"stvu":4488,"lÃ½m":4489,"hle":4490,"rÃ¡ch":4491,"ĠpripomÃŃna":4492,"Ġchrb":4493,"Ġdvere":4494,"Ġsig":4495,"Ġext":4496,"78":4497,"fil":4498,"rtu":4499,"Ġoproti":4500,"Ġsiete":4501,"ĠtisÃŃc":4502,"paÅ¥":4503,"Ġzap":4504,"ĠÅ¡ie":4505,"Ġhore":4506,"Ġpes":4507,"moÅ¾no":4508,"spek":4509,"ĠcÃŃti":4510,"ÄįenÃ½":4511,"Ġmysle":4512,"Ġsoft":4513,"gov":4514,"ĠokamÅ¾ite":4515,"Ġoni":4516,"Ġpreven":4517,"Ġ198":4518,"Ġare":4519,"Ġmarket":4520,"Ġprevza":4521,"ĠdÃ´vod":4522,"spoloÄį":4523,"Ġskupina":4524,"Ġadap":4525,"Ġdizajn":4526,"Ġabsolv":4527,"ĠsÃºvisia":4528,"Ġ2013":4529,"hnutÃ©":4530,"tori":4531,"Ġprispie":4532,"ĠprvÃ©ho":4533,"at":4534,"Ġsobotu":4535,"stÃºpiÅ¥":4536,"Ġnemal":4537,"Ġvybud":4538,"ĠslovenskÃ½":4539,"Ġnato":4540,"ĠspoluprÃ¡ci":4541,"Ġnavrh":4542,"tan":4543,"Ġvodu":4544,"Ġmimoriadne":4545,"Ġklub":4546,"Ġvodou":4547,"ki":4548,"ĠprvÃ½ch":4549,"Ġsever":4550,"Ġrozsahu":4551,"ĠduÅ¡e":4552,"Ġpeter":4553,"ĠpoÄįÃº":4554,"Ġpovedala":4555,"Ġzad":4556,"Ġ80":4557,"ĠpoÄįtu":4558,"novÃ©":4559,"Ġpsycho":4560,"ĠÃºroveÅĪ":4561,"Äįkami":4562,"ĠaktuÃ¡lne":4563,"ĠmiliÃ³nov":4564,"Ġ23":4565,"ĠdlhÃ©":4566,"Ġmikro":4567,"ĠprÃ¡zd":4568,"Ġhroz":4569,"Ġnovin":4570,"Ġotec":4571,"ĠvaÅ¡a":4572,"ĠmusieÅ¥":4573,"Ġlip":4574,"ĠistÃ©":4575,"ĠbatÃ©rie":4576,"lili":4577,"ĠvÃ½robky":4578,"ĠsprÃ¡va":4579,"ĠmnohÃŃ":4580,"ĠvÃ½cho":4581,"Ġriadi":4582,"Ġubytovanie":4583,"Ġozna":4584,"Ġpremi":4585,"Ġvyjadr":4586,"Ġkrvi":4587,"Ġbli":4588,"ĠdÃ´ve":4589,"Ġzozna":4590,"ĠrodiÄįia":4591,"ĠspomÃŃna":4592,"ĠmÃ´jho":4593,"Ġjas":4594,"mail":4595,"platÃŃ":4596,"ĠÅ¾l":4597,"Ġbodov":4598,"Ã¡lnom":4599,"we":4600,"ĠdlhÅ¡ie":4601,"iem":4602,"Ġ90":4603,"mky":4604,"Ġjoze":4605,"ĠprÃŃleÅ¾itosti":4606,"ĠzaruÄį":4607,"lÃ¡cia":4608,"Ġzbo":4609,"ĠspojenÃ©":4610,"Ġ28":4611,"Ġocen":4612,"Ġpriemysel":4613,"tÃ¡m":4614,"ĠsÃºstre":4615,"Ġinternet":4616,"Ġdoda":4617,"ĠtvorÃŃ":4618,"produ":4619,"nde":4620,"ĠsociÃ¡lne":4621,"kladom":4622,"Ġvrch":4623,"Ġstarostlivosti":4624,"vinu":4625,"Ġkapaci":4626,"Ġkamen":4627,"Ġcirke":4628,"Ġulici":4629,"okie":4630,"Ġfirma":4631,"Ġhre":4632,"ĠÄįÃŃt":4633,"ĠÅ¡esÅ¥":4634,"Ġkonkuren":4635,"Ġmoti":4636,"ĠzruÅ¡iÅ¥":4637,"ĠvhodnÃ¡":4638,"Ġost":4639,"ĠzÃ¡hrad":4640,"ĠskÃºÅ¡":4641,"Ġrozhodnutie":4642,"ĠchÃ¡":4643,"Ġcentrum":4644,"ĠÄįesko":4645,"jako":4646,"ĠvyÅ¡e":4647,"18":4648,"Ġfestiva":4649,"stiam":4650,"tip":4651,"Ġochrane":4652,"Ġkliknite":4653,"Ġhlavy":4654,"ĠdajÃº":4655,"nes":4656,"Ġzmene":4657,"moch":4658,"Ġopo":4659,"Ġfaj":4660,"vame":4661,"tosti":4662,"Ġsklo":4663,"Ġdruhom":4664,"2018":4665,"tickÃº":4666,"ĠnÃ¡hod":4667,"dan":4668,"ĠmlÃ¡de":4669,"ĠtrvÃ¡":4670,"ĠtabuÄ¾":4671,"ĠÃºz":4672,"ĠzÃ¡vere":4673,"tel":4674,"roma":4675,"ser":4676,"alÃº":4677,"Ġstavu":4678,"Ġnariaden":4679,"ĠregistrÃ¡":4680,"ĠmaximÃ¡lne":4681,"dzuje":4682,"Ġhokej":4683,"Ġcestou":4684,"neu":4685,"Ġvode":4686,"ĠlÃ¡tok":4687,"Ġstri":4688,"ĠÃºto":4689,"ologi":4690,"dÃ´leÅ¾itej":4691,"ĠponÃºk":4692,"Ġpeda":4693,"chut":4694,"ĠpeÅĪazÃŃ":4695,"Ġchemi":4696,"Ġdoj":4697,"tin":4698,"Ġperfekt":4699,"Ġsvetlo":4700,"ĠodporÃºÄįame":4701,"Ġ:-":4702,"Ġles":4703,"Ġzdrojov":4704,"ĠmalÃ½ch":4705,"Ġval":4706,"Ġdozve":4707,"Ġtypi":4708,"romaÅ¾":4709,"Ġvami":4710,"ĠlÃ¡ska":4711,"Ġcentre":4712,"Ġnew":4713,"ĠhlÃ¡":4714,"tÃŃvna":4715,"Ġvraj":4716,"ĠodstrÃ¡n":4717,"Å¡ÃŃmi":4718,"znaÅ¥":4719,"ĠdÃ´sledku":4720,"ton":4721,"15":4722,"rgi":4723,"Äºb":4724,"ily":4725,"ĠvzhÄ¾ad":4726,"Ġdopo":4727,"ĠdÃ´vodov":4728,"Ġsuse":4729,"ĠsociÃ¡lnych":4730,"ĠÃºve":4731,"Ġvysky":4732,"ÅĻ":4733,"ÄįÃŃm":4734,"ĠsledovaÅ¥":4735,"ĠvÃ¤ÄįÅ¡ie":4736,"Ġpremie":4737,"ovom":4738,"Ġtable":4739,"Ġmani":4740,"Ã¡k":4741,"Ġsily":4742,"ĠkultÃºry":4743,"jÃºca":4744,"mej":4745,"Ġdro":4746,"Ġproste":4747,"tke":4748,"ĠvrÃ¡tiÅ¥":4749,"teÄ¾nÃ¡":4750,"Ġude":4751,"rovaÅ¥":4752,"Ġmoni":4753,"ĠschopnosÅ¥":4754,"ĠblÃŃzkosti":4755,"Ġtat":4756,"teÄ¾stva":4757,"mokra":4758,"ĠzostÃ¡va":4759,"nejÅ¡ia":4760,"Ġdostala":4761,"Ġlogi":4762,"riÃŃ":4763,"ĠspevÃ¡":4764,"stnÃ©":4765,"lania":4766,"ĠÄįÃŃtaÅ¥":4767,"Ġ70":4768,"ĠÅ¡tÃºdia":4769,"Ġfarba":4770,"ĠideÃ¡lne":4771,"darmo":4772,"Ġtvoria":4773,"ĠpohÄ¾a":4774,"enstva":4775,"ĠpokoÅ¾ku":4776,"ĠveÄ¾kosti":4777,"Ġmuseli":4778,"Ġvykona":4779,"ĠvÃ¡Å¾":4780,"Ġkalen":4781,"Ġzazna":4782,"Ġdvoji":4783,"Ġkolo":4784,"Ġinteg":4785,"tvar":4786,"tech":4787,"seÅĪ":4788,"Å¡ila":4789,"gene":4790,"ĠÃºÄįtov":4791,"ĠaplikÃ¡cie":4792,"Ġvykon":4793,"ĠaktÃŃvne":4794,"Ġtv":4795,"Ã³ria":4796,"Ġniekde":4797,"Ġzeme":4798,"Ġrozhodnutia":4799,"ĠlÃ¡sky":4800,"hal":4801,"ĠstrÃ¡nku":4802,"kone":4803,"Ġzmysel":4804,"Ġlegi":4805,"organi":4806,"Ġtakisto":4807,"ĠÅ¾iada":4808,"rn":4809,"Ġface":4810,"ĠspracÃº":4811,"Ġteho":4812,"ĠodliÅ¡":4813,"ĠÅ¾iÅ¥":4814,"Ġpodporuje":4815,"ĠdrÃ¡":4816,"ĠÄıaleko":4817,"Ġred":4818,"ĠÄįiasto":4819,"kovanÃ©":4820,"ĠobyÄįaj":4821,"Ġpredstavi":4822,"Ġproble":4823,"Ġkrajine":4824,"ĠrÃ½chle":4825,"ĠnutnÃ©":4826,"Ġmag":4827,"Ġstala":4828,"ĠzÃ¡kladnÃ½ch":4829,"kvi":4830,"ĠÅ¾iadny":4831,"ĠpracovnÃ½ch":4832,"Ġcookie":4833,"Ġgy":4834,"Åķt":4835,"roÄįnÃ½":4836,"Ġextra":4837,"Ġumiest":4838,"Ġodtie":4839,"ĠpokraÄįovaÅ¥":4840,"Ġautomaticky":4841,"Ġluxu":4842,"bre":4843,"Ġrozu":4844,"zin":4845,"ovacÃŃ":4846,"ĠdeÅ¥om":4847,"Ġ26":4848,"Ġsexu":4849,"ĠzahÅķÅĪa":4850,"ĠnÃ¡rodnej":4851,"ĠgÃ©":4852,"Ġeli":4853,"ĠvÃ¡Å¾ne":4854,"ĠprehÄ¾ad":4855,"Ġaka":4856,"Ġnote":4857,"dsaÅ¥":4858,"Ġmiestnosti":4859,"tÃŃvy":4860,"Ġvysokej":4861,"napr":4862,"Ġreag":4863,"Ġfotografie":4864,"tory":4865,"Ġvyrie":4866,"Ġ27":4867,"Ġspoluprac":4868,"ĠprezentÃ¡":4869,"Ġvlastnej":4870,"Ġuviedol":4871,"ĠdosiahnuÅ¥":4872,"ir":4873,"ovanÃ½m":4874,"vam":4875,"ĠoÄįakÃ¡va":4876,"Ġzmenu":4877,"Ġmusel":4878,"ĠnedeÄ¾u":4879,"ĠznenÃŃ":4880,"Ġor":4881,"mysle":4882,"ĠvysokÃ©":4883,"Ġochorenia":4884,"Ġvys":4885,"Ġodvo":4886,"alebo":4887,"Ġfebru":4888,"ĠzabezpeÄįiÅ¥":4889,"Ġdigit":4890,"ovou":4891,"Ġzemi":4892,"Ġmilov":4893,"Ġrozhodli":4894,"Ġmeta":4895,"Ġpercent":4896,"ĠgrÃ©":4897,"ĠjÃ¡n":4898,"ĠzloÅ¾i":4899,"ĠzhromaÅ¾":4900,"leÅ¾ÃŃ":4901,"Ġgal":4902,"hoch":4903,"ĠkomentÃ¡":4904,"Ġvyhov":4905,"tovÃ¡":4906,"ĠneÃº":4907,"rovej":4908,"Ġkona":4909,"Ġzauja":4910,"ĠanalÃ½":4911,"mÃº":4912,"ĠdochÃ¡dza":4913,"Ġihri":4914,"dovÃ©":4915,"ĠnajdÃ´leÅ¾itej":4916,"Ġcirkev":4917,"ĠobÃ½va":4918,"ĠslÃºÅ¾i":4919,"Ġdobr":4920,"ĠunikÃ¡":4921,"rku":4922,"us":4923,"ĠveÄ¾kÃ½ch":4924,"ĠrieÅ¡iÅ¥":4925,"ĠneznÃ¡":4926,"Ġkoncep":4927,"ĠmoÅ¾nostÃŃ":4928,"nicu":4929,"Ġute":4930,"Å¡nÃ©":4931,"ĠpodnikateÄ¾":4932,"ĠovlÃ¡da":4933,"Ġobsahu":4934,"Ġseptembra":4935,"Ġhom":4936,"ĠakÃ½m":4937,"gn":4938,"ord":4939,"Ġ194":4940,"ĠinÃ½mi":4941,"Ġole":4942,"Ġ2012":4943,"Ġpomoci":4944,"Ġosve":4945,"ĠnebezpeÄį":4946,"lieÅ¥":4947,"ĠpÃ¡Äįi":4948,"ĠotÃ¡zku":4949,"ĠzvÃ¤Äį":4950,"vyk":4951,"ĠvÃ½roby":4952,"ĠpouÅ¾ÃŃvajÃº":4953,"ÄįenÃŃm":4954,"bera":4955,"tovÃ©ho":4956,"star":4957,"lkov":4958,"Ġkombin":4959,"Ġhotela":4960,"Ġpoza":4961,"ĠsituÃ¡cie":4962,"Ġtypy":4963,"dÃ¡m":4964,"pisu":4965,"ĠtroÅ¡ku":4966,"ĠpoÄįu":4967,"ĠprÃŃrody":4968,"ĠjeÅ¾iÅ¡":4969,"Ġas":4970,"ĠpredstaviÅ¥":4971,"Ġnadob":4972,"hnutie":4973,"son":4974,"Ġdiela":4975,"Ġprezent":4976,"Ġrozhodol":4977,"Ġporiadne":4978,"Ġdoho":4979,"ĠudrÅ¾ia":4980,"ĠvyÅ¾aduje":4981,"Ġzja":4982,"Ġosvet":4983,"ĠdÃ´kaz":4984,"ĠÄįaso":4985,"ll":4986,"ĠvlÃ¡k":4987,"Ġmed":4988,"haÅ¥":4989,"Ġobrazov":4990,"Ġvystav":4991,"livosÅ¥":4992,"os":4993,"stickÃ©":4994,"Ġprofi":4995,"Ġves":4996,"ĠvÃ½robu":4997,"Ġhere":4998,"Ġkoniec":4999,"Ġmesa":5000,"Ġkle":5001,"Ġklubu":5002,"ĠÅ¾iadosti":5003,"lanie":5004,"ĠprÃŃleÅ¾itosÅ¥":5005,"ĠjuÅ¾":5006,"ĠoktÃ³bra":5007,"ĠvyuÄį":5008,"Ġsubjek":5009,"Ġsilu":5010,"ĠvÃ½robkov":5011,"Ġusporia":5012,"ĠmontÃ¡":5013,"ĠtermÃŃ":5014,"Ġnos":5015,"Ġ31":5016,"ĠneprÃŃjem":5017,"ĠÅ¡tÃŃ":5018,"Ġprostriedky":5019,"Ġvply":5020,"Ġdoty":5021,"jednodu":5022,"ĠsÃºÄįasne":5023,"desia":5024,"dka":5025,"Ġnasa":5026,"Ġvon":5027,"ĠnemusÃŃte":5028,"ĠoblasÅ¥":5029,"Ġautoma":5030,"menie":5031,"ĠzdÃ´":5032,"Ġniekoho":5033,"Ġvopred":5034,"Ġviacero":5035,"Ġizo":5036,"sÃŃv":5037,"Ġkilom":5038,"ĠvrÃ¡t":5039,"Ġfon":5040,"ĠmÃ¤k":5041,"ĠÄįasov":5042,"cip":5043,"ĠÄįaj":5044,"Ġsmrti":5045,"ĠvÃ½sledkom":5046,"Ġgoog":5047,"Ġznak":5048,"Ġopatrenia":5049,"Ġdruhy":5050,"Ġzdro":5051,"Ġpopri":5052,"ovacÃŃch":5053,"Ġvid":5054,"cÃŃm":5055,"Ġpal":5056,"jete":5057,"Å¡tÃ¡":5058,"Ġcirkvi":5059,"ĠnajÄįastejÅ¡ie":5060,"Ġdisp":5061,"ĠzdÃ¡":5062,"chce":5063,"ĠstretÃ¡":5064,"Ġtop":5065,"ĠnedÃ¡v":5066,"Ġperso":5067,"Ġpremen":5068,"ĠkoÅ¾":5069,"rÃ¡cii":5070,"nÃŃh":5071,"it":5072,"Ġnajne":5073,"Ä¾ub":5074,"ĠrovnakÃ©":5075,"Ġnovembra":5076,"ĠposlednÃ©":5077,"Ġkape":5078,"ĠpravidlÃ¡":5079,"Ġvojny":5080,"ĠjÃºna":5081,"ĠtretÃŃ":5082,"ĠzÃŃskal":5083,"ety":5084,"ĠtakÃ½to":5085,"Ġdov":5086,"ciÃ¡m":5087,"ĠuÄįiteÄ¾":5088,"rÃ¡r":5089,"Ġstoli":5090,"ĠtÃŃmu":5091,"ĠdÃ¡m":5092,"tenia":5093,"Ġzachy":5094,"mali":5095,"uÄį":5096,"ger":5097,"Ġstrednej":5098,"Ġosem":5099,"Ġsedem":5100,"Ġpracuje":5101,"rovÃ½ch":5102,"ĠpozitÃŃvne":5103,"grafi":5104,"Ġsvojmu":5105,"chal":5106,"Ġmomen":5107,"Ġnohy":5108,"ĠkonkrÃ©t":5109,"bok":5110,"Ġnapokon":5111,"Ġzadarmo":5112,"ĠÅ¡tudentov":5113,"ĠpÃŃsm":5114,"Ġvedia":5115,"Ġoku":5116,"Ġmieru":5117,"ĠnebudÃº":5118,"Ġdis":5119,"Ġdali":5120,"Ġslab":5121,"ĠveÄįe":5122,"Ġmz":5123,"ĠkrajinÃ¡ch":5124,"lka":5125,"ÄįnosÅ¥":5126,"Ġroman":5127,"ĠveÄ¾kÃ½m":5128,"novi":5129,"treba":5130,"lÃŃk":5131,"Ġmulti":5132,"denÃ½ch":5133,"Ġ500":5134,"Ġdreva":5135,"Ġpriestory":5136,"Ġout":5137,"ĠcÃŃtiÅ¥":5138,"ĠmÃ¡ja":5139,"tiky":5140,"pusti":5141,"Ġkvalita":5142,"Ġbet":5143,"tex":5144,"Ġodseku":5145,"ĠneÄį":5146,"ĠdostupnÃ©":5147,"ĠslovenskÃ¡":5148,"Ġprepoj":5149,"Ġpovinnosti":5150,"dÃ½":5151,"ĠdeÅ¥mi":5152,"Ġdefin":5153,"kovÃ½m":5154,"ĠcelÃ¡":5155,"rez":5156,"aku":5157,"Ġdopravy":5158,"ĠlieÄįi":5159,"Ġobjav":5160,"ĠroÄįnÃŃk":5161,"renia":5162,"Ġwin":5163,"vÃŃt":5164,"ĠprvÃ½krÃ¡t":5165,"Ġkvet":5166,"Ġdol":5167,"ĠpohÄ¾adu":5168,"Ġnovom":5169,"kli":5170,"Ġplast":5171,"Ġknihu":5172,"ĠakÃ¡":5173,"ĠknÃŃh":5174,"Ġukraj":5175,"ĠnÃ¡ku":5176,"Ġ>":5177,"Ġplne":5178,"riem":5179,"ĠÃºÄįet":5180,"rovÃ¡":5181,"lt":5182,"Ġcelkovo":5183,"Ġdemokra":5184,"ĠvlastnÃº":5185,"Ġohroz":5186,"Ġfakul":5187,"ĠobÄįanov":5188,"inami":5189,"ĠtvÃ¡r":5190,"lÃ³gie":5191,"Ġsrdce":5192,"lÃ¡n":5193,"sala":5194,"ĠprÃ¡vni":5195,"chodom":5196,"Ġdruhov":5197,"ĠÅ¾iv":5198,"Ġtextom":5199,"Ġph":5200,"Ġjedlo":5201,"Ġsmart":5202,"Ġservis":5203,"Ġtouto":5204,"skym":5205,"ĠoÄįa":5206,"Ġmierne":5207,"Ġtomuto":5208,"ĠsprÃŃ":5209,"Äįania":5210,"Ġrozdie":5211,"ĠkÅĪa":5212,"vÃ½mi":5213,"Ġimu":5214,"Ġdeko":5215,"Ġprevo":5216,"ĠzvyÄįajne":5217,"ĠoÄįakÃ¡":5218,"ĠÅ¾ivotnÃ©ho":5219,"ĠÄįerven":5220,"Ġsprievod":5221,"Ġexpe":5222,"ĠÃºnie":5223,"Ġnespo":5224,"Ġkrea":5225,"Ġstretnutia":5226,"Ġinej":5227,"ĠzÃ¡ver":5228,"dych":5229,"ponÃº":5230,"Ġdrah":5231,"Ġnak":5232,"Ġuply":5233,"ĠinvestÃŃ":5234,"Ġup":5235,"Ġmuse":5236,"ĠnÃ¡vrhu":5237,"novÃ½":5238,"60":5239,"nÃ¡sob":5240,"Ġministerstva":5241,"ork":5242,"Äįok":5243,"Ġzbier":5244,"ĠdÃ½ch":5245,"viek":5246,"ĠpÃ´sobia":5247,"ĠdokÃ¡Å¾u":5248,"stupi":5249,"Ġvyprac":5250,"ĠzÃ¡kladnej":5251,"Ġnepa":5252,"Äįan":5253,"ĠnejakÃº":5254,"ĠhovoriÅ¥":5255,"Ġ*":5256,"ĠmÃ¡Å¡":5257,"land":5258,"Ġakej":5259,"Ġfinanc":5260,"ĠkaÅ¾dÃ©mu":5261,"ĠoÅ¡etr":5262,"kÃ¡cie":5263,"Ġinteli":5264,"Ġzdar":5265,"ĠvlastnÃ½":5266,"Ġmiestach":5267,"Ġzvolen":5268,"ĠuÅ¾itoÄį":5269,"Ġrozpo":5270,"ĠdobrÃ¡":5271,"cnosÅ¥":5272,"Äįmi":5273,"Ġglo":5274,"Ġpriazni":5275,"niek":5276,"lk":5277,"ĠpoÄ¾noho":5278,"ĠzÃ¡z":5279,"Ġtakom":5280,"Ġsia":5281,"ĠspomÃŃn":5282,"ĠvaÅ¡om":5283,"pky":5284,"Ġneexist":5285,"hnÃºÅ¥":5286,"Ġpiatok":5287,"rÃŃme":5288,"Ġtru":5289,"Ġled":5290,"rtmÃ¡":5291,"tÃ¡to":5292,"Ġopera":5293,"ĠkrÃ¡tko":5294,"ĠsÃºhlas":5295,"ore":5296,"hneÄı":5297,"Ġarg":5298,"Ġ]":5299,"ĠinÃ¡":5300,"Ġgoogle":5301,"ĠhlavnÃ©":5302,"Ġfilo":5303,"Ġkonf":5304,"vosti":5305,"tenÃ©":5306,"ĠÅ¡peciali":5307,"Ġmor":5308,"ĠodporÃºÄį":5309,"ff":5310,"ĠÅ¡ancu":5311,"ĠrozvÃŃja":5312,"Ġkilomet":5313,"gia":5314,"ĠzÃº":5315,"Ġvan":5316,"sili":5317,"Ġverejnosti":5318,"Ã³z":5319,"Ġkop":5320,"Ġpodmienkach":5321,"Ġsved":5322,"ĠvyhlÃ¡s":5323,"ilu":5324,"tkou":5325,"ĠkategÃ³rie":5326,"vÃ¡ch":5327,"Ġpriestoroch":5328,"tÃ¡ciu":5329,"rala":5330,"ĠpoÅ¡lite":5331,"ĠÃºlohy":5332,"Ġhodnotu":5333,"cieho":5334,"znak":5335,"ĠbezpeÄįnosÅ¥":5336,"ĠnajbliÅ¾":5337,"ĠzvyÅ¡uje":5338,"ĠÅ¡et":5339,"ĠpriÅ¡la":5340,"ÄįÃŃt":5341,"Ġcon":5342,"Ġponuku":5343,"ĠdodrÅ¾ia":5344,"ĠÃºÄįelom":5345,"ĠvystÃºp":5346,"inÃ¡le":5347,"ĠpreÅ¡ov":5348,"Ġvysvetli":5349,"vl":5350,"ĠurÄįenÃ¡":5351,"Ġpovr":5352,"ĠstÃº":5353,"ĠsÃ©ri":5354,"Ġbun":5355,"Äįlen":5356,"Ġnajmenej":5357,"ĠobsahujÃº":5358,"ĠzÃ¡pad":5359,"Ġpropa":5360,"kame":5361,"Ġdistri":5362,"Ġzdie":5363,"Ġrovno":5364,"Ġsvetovej":5365,"ĠÄ¾uÄımi":5366,"Ġrobia":5367,"Ġpark":5368,"tine":5369,"ĠvÃ½stup":5370,"ĠposlednÃ½":5371,"Ġkrok":5372,"klu":5373,"padne":5374,"Ġostrov":5375,"slova":5376,"ĠÅ¾ije":5377,"ĠpovinnosÅ¥":5378,"ĠtopÃ¡":5379,"ĠotvÃ¡ra":5380,"ĠdruhÃ¡":5381,"Ġmilo":5382,"ĠkategÃ³rii":5383,"Ã©ry":5384,"Ġmoj":5385,"ĠÅ¡Ã©":5386,"pev":5387,"Ġspro":5388,"ĠprÃŃsÅ¥":5389,"ĠponÃºkajÃº":5390,"Ġstretnutie":5391,"Ġfunkciu":5392,"ĠdruhÃ©":5393,"Ġzak":5394,"pec":5395,"Ġtitul":5396,"ĠtakÃ½m":5397,"Ġtakej":5398,"ĠmenÃŃ":5399,"ĠkandidÃ¡":5400,"Ġveli":5401,"ĠmasÃ¡":5402,"plom":5403,"Ġobsa":5404,"Ġzdarma":5405,"okrem":5406,"Ġprostriedkov":5407,"Ġenergiu":5408,"Ġpopis":5409,"Ġlitera":5410,"nÃ¡Äı":5411,"ĠvÅ¡eobecne":5412,"ĠsÃºper":5413,"Ġinternete":5414,"Ġbran":5415,"ĠÃºspech":5416,"matiky":5417,"ĠÄįisto":5418,"Ġplynu":5419,"ĠvloÅ¾":5420,"ĠdruhÃ©ho":5421,"dava":5422,"ĠsmrÅ¥":5423,"Ġprakticky":5424,"ĠspÄºÅĪa":5425,"ĠdostatoÄįne":5426,"ĠvzdelÃ¡vania":5427,"ĠuÄ¾ah":5428,"Ġbody":5429,"ĠteÅ¡ÃŃ":5430,"Ġip":5431,"ĠscÃ©":5432,"ĠpÃ¤":5433,"Ġinde":5434,"ĠÄįasom":5435,"ĠslovenskÃ©":5436,"ĠsituÃ¡cia":5437,"ĠvytvÃ¡":5438,"ĠfanÃºÅ¡ikov":5439,"Ġrelax":5440,"skÃ½mi":5441,"ĠkoÅ¡ÃŃ":5442,"ĠÄįÃŃsla":5443,"Ġkoru":5444,"tiku":5445,"ĠvÃ½da":5446,"am":5447,"ĠsÅ¥aÅ¾":5448,"ĠstrÃ¡nok":5449,"Ġkg":5450,"Ġzran":5451,"ÄįaÅ¥":5452,"Ġzdravot":5453,"nos":5454,"Ġevan":5455,"ĠstrÃ¡nkach":5456,"Ġprezident":5457,"Ġmate":5458,"ĠnadÅ¡":5459,"Ġpravdu":5460,"Ġjednozna":5461,"ĠskÃºsenosÅ¥":5462,"ĠÄįie":5463,"ckych":5464,"Ġhli":5465,"ĠÃºstav":5466,"ĠÅ¾ensk":5467,"Å¾iaÄ¾":5468,"Ġrealiz":5469,"Ġpresu":5470,"zÃŃvne":5471,"ner":5472,"mbri":5473,"Ġefekt":5474,"nap":5475,"tickÃ½m":5476,"Ġpohla":5477,"Ġzlom":5478,"ĠÃºvod":5479,"Ġvysiela":5480,"ĠvyuÅ¾ÃŃvaÅ¥":5481,"Ġpleti":5482,"ĠkamarÃ¡":5483,"Ġautori":5484,"ĠnapÃ¤":5485,"ĠaprÃŃla":5486,"ĠhosÅ¥":5487,"Ġzdo":5488,"Ġbratislavy":5489,"ĠvlastnÃ½ch":5490,"nejÅ¡ÃŃm":5491,"Ġhodinu":5492,"vz":5493,"Ġpsychi":5494,"ĠprÃŃbe":5495,"ĠnaÅ¡im":5496,"Ġobchodu":5497,"pal":5498,"lud":5499,"Ġnut":5500,"Ġfilozo":5501,"ĠdomÃ¡ci":5502,"nÃŃky":5503,"ĠvnÃºtri":5504,"dobo":5505,"Ġvyberte":5506,"danÃŃ":5507,"mon":5508,"tkami":5509,"ĠzaslÃº":5510,"Ġfotky":5511,"ĠÅ¡tyroch":5512,"ÅĪovanie":5513,"ĠÄįoraz":5514,"Ġtalen":5515,"Ġspravod":5516,"Ġprvo":5517,"ĠvÃ½chov":5518,"ĠprÃŃjemnÃ©":5519,"ĠÅ¾iaci":5520,"Ġzasla":5521,"nutÃŃm":5522,"ĠpÃ³":5523,"ĠÄįeskej":5524,"ĠvyuÅ¾itie":5525,"Ġprojektov":5526,"Ġtechniky":5527,"Ã´t":5528,"Ġ2011":5529,"regi":5530,"Ġschopnosti":5531,"ĠsystÃ©mov":5532,"mailov":5533,"ĠvzÅ¥ahy":5534,"ĠÅ¾ivotnÃ©":5535,"roÄįnÃ©":5536,"ĠarmÃ¡":5537,"ĠsituÃ¡ciu":5538,"Ġbytu":5539,"ĠkoÅ¡ice":5540,"Ġzvierat":5541,"Ġmora":5542,"Ġpresa":5543,"Äįist":5544,"Ġnemala":5545,"Å¡aÅ¥":5546,"Ġkvalifi":5547,"ĠohÄ¾adom":5548,"tika":5549,"Ġdetail":5550,"ĠpracovnÃ©":5551,"Ġ35":5552,"ĠvÃ½Å¡ky":5553,"ĠbliÅ¾Å¡ie":5554,"Ġhrad":5555,"stanÃº":5556,"Ã½b":5557,"Ġkola":5558,"Ġriziko":5559,"dilo":5560,"ĠreÅ¡pe":5561,"Ġpneu":5562,"Ġokoli":5563,"90":5564,"Ġnim":5565,"nostiach":5566,"ĠlyÅ¾ia":5567,"Ġokol":5568,"ĠtechnolÃ³gie":5569,"slÃ¡":5570,"diu":5571,"Ġdoslova":5572,"ĠdoÅ¡lo":5573,"ovateÄ¾ov":5574,"predu":5575,"ĠpÃ¡na":5576,"14":5577,"ĠÅ¡tandar":5578,"Ġjan":5579,"Ġdostatok":5580,"rin":5581,"boj":5582,"ĠÅ¾iadosÅ¥":5583,"Ġreklam":5584,"ĠposkytnÃºÅ¥":5585,"Ġneuveri":5586,"ĠdÃºfam":5587,"Ġposud":5588,"Ġseve":5589,"ĠviesÅ¥":5590,"ĠzruÄį":5591,"ĠÅ¡paniel":5592,"ĠistÃ½":5593,"ĠjanuÃ¡ra":5594,"ĠtÃºÅ¾":5595,"fle":5596,"Ġini":5597,"ĠmalÃ¡":5598,"ĠÄįlÃ¡n":5599,"Ġ2010":5600,"ĠhÄ¾adaÅ¥":5601,"Ġpriesku":5602,"Ġpozrite":5603,"ĠobjednaÅ¥":5604,"Ġuda":5605,"Ġpozemku":5606,"Ġsurov":5607,"ĠÄįoho":5608,"cio":5609,"Ġauta":5610,"ĠvÃ¤ÄįÅ¡ÃŃ":5611,"diÄį":5612,"ĠrÃºk":5613,"nkou":5614,"vaj":5615,"ĠÄįomu":5616,"kosÅ¥":5617,"ĠpovaÅ¾uje":5618,"stupe":5619,"ĠÄįerst":5620,"nesie":5621,"Ġminim":5622,"ĠpÃ´jde":5623,"ĠÄįastÃŃ":5624,"Ġkontaktu":5625,"ĠmuÅ¾i":5626,"far":5627,"Ġdokonale":5628,"prim":5629,"ĠvÃ½konu":5630,"vedom":5631,"Ġmoz":5632,"ÅĪte":5633,"tenÃ½":5634,"Ġokre":5635,"tenÃŃ":5636,"teli":5637,"ĠtÃ½Å¾dÅĪa":5638,"Ġrozhodla":5639,"ĠÅ¡tÃ¡tnej":5640,"vel":5641,"Ġmajetku":5642,"ĠdobrÃº":5643,"Ġml":5644,"Å¡tan":5645,"ĠporovnanÃŃ":5646,"Ġhotels":5647,"ĠsnÃ¡Äı":5648,"Ġklientov":5649,"Ġfilmu":5650,"net":5651,"ĠdarÄįe":5652,"ÄĽ":5653,"pozÃŃ":5654,"ĠrozprÃ¡v":5655,"loÅ¾ÃŃ":5656,"Äįiny":5657,"liar":5658,"ĠÃºdrÅ¾":5659,"ĠprÃŃpravu":5660,"Ġprieme":5661,"Ġbudovy":5662,"Ġmarca":5663,"ĠextrÃ©m":5664,"fal":5665,"ĠzistiÅ¥":5666,"ĠzÃ¡leÅ¾ito":5667,"Ġpohodl":5668,"ĠbÃº":5669,"kovom":5670,"Ġfarieb":5671,"Ġsrdca":5672,"Ġoblie":5673,"ĠvyskÃºÅ¡aÅ¥":5674,"medzi":5675,"isti":5676,"ĠsociÃ¡lnej":5677,"Ġmesiace":5678,"volÃ¡":5679,"ĠvrÃ¡ti":5680,"inÅ¡ta":5681,"Ġkompli":5682,"Äıal":5683,"ah":5684,"13":5685,"Ġkyseli":5686,"Ġnepotreb":5687,"ĠnechaÅ¥":5688,"ĠoznÃ¡mi":5689,"Ġodosla":5690,"Ġanaly":5691,"Ġbak":5692,"Ġrecen":5693,"ĠzodpovednosÅ¥":5694,"Ġmojich":5695,"Ġmer":5696,"Ġdrevo":5697,"ĠnesÃº":5698,"raziÅ¥":5699,"ĠzaÄįiatkom":5700,"ĠpridaÅ¥":5701,"ĠmoÅ¾nosÅ¥ou":5702,"ĠdopÄºÅĪa":5703,"zÃ¡cii":5704,"ĠjedinÃ½":5705,"ĠrÃ½chlosÅ¥":5706,"Ġevanje":5707,"ĠpoÄ¾nohospodÃ¡r":5708,"Ġpredseda":5709,"Ġudalosti":5710,"rÃ¡va":5711,"ĠpÃ´vodne":5712,"Ġobsta":5713,"ĠpeknÃ©":5714,"ĠsnÃŃm":5715,"Ġit":5716,"ĠaktivÃŃt":5717,"ĠtÃ©mu":5718,"tÃ¡cia":5719,"ĠhlavnÃ½m":5720,"prie":5721,"ĠhostÃŃ":5722,"ĠzlÃ©":5723,"Äįuje":5724,"Ġdoba":5725,"ĠÄįlenom":5726,"Ġjapon":5727,"ĠnÃ¡hra":5728,"Ġprimera":5729,"tÃŃvnu":5730,"book":5731,"Ġprvky":5732,"ĠobleÄįenie":5733,"ĠzabezpeÄįuje":5734,"ĠnajneskÃ´r":5735,"Ġtaj":5736,"ĠprÃŃÄįin":5737,"Ã¡lnou":5738,"Ġhlavu":5739,"ĠneÄı":5740,"ĠpoÄıak":5741,"ĠÅ¡koda":5742,"Ġparku":5743,"Ġdala":5744,"lieha":5745,"ĠpridÃ¡":5746,"viden":5747,"Ġzle":5748,"ĠprvÃº":5749,"Ġknihe":5750,"beÅ¾":5751,"Ġnajkraj":5752,"booku":5753,"ĠvyznaÄį":5754,"ĠdomÃ¡cnosti":5755,"ĠohÄ¾adu":5756,"ĠnaÅ¡li":5757,"Ġtext":5758,"25":5759,"chode":5760,"ĠvzdelÃ¡va":5761,"ĠslÃ¡vnost":5762,"ĠprÃŃspevok":5763,"ĠadaptÃ©":5764,"formÃ¡":5765,"chovÃ¡va":5766,"ĠsoftvÃ©":5767,"Ġzaob":5768,"ĠpozostÃ¡va":5769,"ĠdaÅĪov":5770,"ĠdÃ¡vno":5771,"Ġvza":5772,"ĠnÃ¡pa":5773,"stroje":5774,"Ġstvo":5775,"ĠpotrebujÃº":5776,"Ġstranu":5777,"Ġzastupi":5778,"Ġseni":5779,"sovÃ©":5780,"Ġhrie":5781,"Ġstr":5782,"Ġemi":5783,"Ġvola":5784,"ĠveÄ¾kou":5785,"form":5786,"Ġnejde":5787,"ĠÃºsme":5788,"Ġtvoj":5789,"Ġlimi":5790,"ĠvÃ½tvar":5791,"Ġturi":5792,"Ġokres":5793,"ĠkÃºpnej":5794,"ĠnajlepÅ¡ÃŃch":5795,"ĠplnÃ©":5796,"Ġstrav":5797,"Ġstavby":5798,"ĠÄıalÅ¡ÃŃm":5799,"Ġpriestorov":5800,"Ġstali":5801,"Ġzab":5802,"Ġrodina":5803,"Ġbiely":5804,"Ġran":5805,"ĠstarÃ©":5806,"Ġmanipu":5807,"Å¾te":5808,"ĠzÃ¡sie":5809,"Ġnosi":5810,"lovÃ©ho":5811,"ĠskutoÄįnosÅ¥":5812,"Ã¶":5813,"spoloÄįnosÅ¥":5814,"ĠbolesÅ¥":5815,"Ġpochopi":5816,"Ġstredi":5817,"Ġdeje":5818,"ĠkrÃº":5819,"ĠfinanÄįnÃ©":5820,"Ġhum":5821,"Ġodmen":5822,"iet":5823,"Ġbiele":5824,"ĠsezÃ³ny":5825,"ĠatmosfÃ©ru":5826,"ciÃ¡":5827,"dnÃ½":5828,"ĠnovÃ½m":5829,"tik":5830,"ĠpokoÅ¾ky":5831,"inov":5832,"Ġrek":5833,"ĠprvÃ½m":5834,"Ġmonitor":5835,"ĠkatolÃŃ":5836,"Ġ196":5837,"Ã³nom":5838,"Ġlop":5839,"Ġposlednej":5840,"Ġkoncom":5841,"Ġexisten":5842,"ĠapartmÃ¡":5843,"tier":5844,"Ã´d":5845,"odom":5846,"ĠzÃ¡bav":5847,"Ġrado":5848,"Ġposcho":5849,"Ġstov":5850,"Ġspracovanie":5851,"graf":5852,"Ġadminist":5853,"ĠpredÃ¡vajÃºceho":5854,"Ġdvoma":5855,"ĠzahraniÄįÃŃ":5856,"Ġrozvoja":5857,"Ġobsahom":5858,"Ġradu":5859,"bÃŃja":5860,"Ġuh":5861,"Ġpreva":5862,"jme":5863,"ĠobchodnÃ½ch":5864,"Ġsvetla":5865,"Ġtlak":5866,"Ġfarbu":5867,"ĠjedÃ¡l":5868,"tna":5869,"zemie":5870,"ĠÅ¾iadna":5871,"Ġtk":5872,"Ġdole":5873,"ĠkrÃ¡tky":5874,"kovou":5875,"ĠfÄ¾a":5876,"Ġnene":5877,"Ġchi":5878,"pera":5879,"Ġpiv":5880,"ĠotÃ¡zka":5881,"roÄįne":5882,"Ġbanky":5883,"rik":5884,"Ġprena":5885,"tt":5886,"ĠuvedenÃ½ch":5887,"Ġtriedy":5888,"ĠÅ¾a":5889,"ĠnajvÃ½":5890,"ĠvÃŃkend":5891,"Ġimuni":5892,"Ġfle":5893,"ĠvylÃº":5894,"Ġoptim":5895,"Ġhrub":5896,"Ġalkoho":5897,"Å¡ok":5898,"cro":5899,"Ġprogramov":5900,"787":5901,"Ġdisk":5902,"ĠzdÃ´raz":5903,"teÄ¾mi":5904,"ĠpouÅ¾ÃŃvanie":5905,"gÃ©":5906,"Ġseku":5907,"ĠmenÅ¡ie":5908,"ĠsÃ¡":5909,"ĠnÃ¡hrad":5910,"Äįen":5911,"hn":5912,"Ġlegisla":5913,"Ġnasledov":5914,"boli":5915,"Ġrozum":5916,"ĠrÃ½chly":5917,"ĠverÃŃm":5918,"ĠporuÅ¡":5919,"Ġvozidiel":5920,"stky":5921,"ĠÅ¾alÃº":5922,"rÃ¡tor":5923,"ĠbezpeÄįnosti":5924,"ĠspoloÄįnÃ©":5925,"ĠchrÃ¡ni":5926,"Ġpy":5927,"ĠzÃ¡konom":5928,"Ġpopra":5929,"Ġkontrolu":5930,"ĠvÃ½nim":5931,"Ġverejnej":5932,"ĠzÃ¡vislosti":5933,"Ġepi":5934,"Ġelektr":5935,"Ġ29":5936,"snej":5937,"uÅ¾ÃŃva":5938,"stÃºpil":5939,"tÃŃvnym":5940,"odomknite":5941,"ĠnahrÃ¡":5942,"Ġkoncent":5943,"nenÃŃm":5944,"Ġ8787":5945,"Ġokraj":5946,"ĠÅ¾elezni":5947,"ĠsluÅ¾bu":5948,"ĠodporÃºÄįam":5949,"livosti":5950,"ĠjÃºla":5951,"Ġleti":5952,"Ġporaden":5953,"ĠzÃ¡ko":5954,"Ġpsa":5955,"ĠzabrÃ¡":5956,"Ġteku":5957,"rovÃ½":5958,"ĠzÃ¡konov":5959,"ĠexistujÃº":5960,"padlo":5961,"Ġdynami":5962,"skÃŃ":5963,"Ġnesp":5964,"ĠvlÃ¡da":5965,"mani":5966,"ĠmateriÃ¡ly":5967,"ĠpotravÃŃn":5968,"ĠkoÅ¡iciach":5969,"ĠpriblÃŃ":5970,"vaniu":5971,"Ġkore":5972,"Ġpali":5973,"ĠsÃŃl":5974,"Ġzrka":5975,"Ġ).":5976,"Ġobu":5977,"Ġvznikla":5978,"ĠÄįak":5979,"ĠbÃ¡b":5980,"Ġwebovej":5981,"pÃ¡r":5982,"ÄįenÃ¡":5983,"Ä¾ovanie":5984,"ĠmÅķt":5985,"Ġjozef":5986,"vanÃ½ch":5987,"Ġnakup":5988,"40":5989,"ĠhrÃ¡Äįi":5990,"ĠvysokÃ½":5991,"ĠvysokÃº":5992,"samo":5993,"ĠÄįlenovia":5994,"Ġdata":5995,"ĠÅ¡tef":5996,"Ġmodlit":5997,"Ġvylep":5998,"Ġdla":5999,"gr":6000,"Ġsvieti":6001,"Ġkontakt":6002,"ĠtakÃ½chto":6003,"ĠprÃŃznak":6004,"ĠproblÃ©mom":6005,"ĠÄ¾ahkÃ©":6006,"ĠkrÃ©":6007,"Ä¾ou":6008,"ĠzÃ¡Å¾itok":6009,"ĠÄıalÅ¡iu":6010,"Ġpacientov":6011,"ĠpripraviÅ¥":6012,"ĠzÃ¡ujmu":6013,"tva":6014,"Ġministerstvo":6015,"Ġcom":6016,"nskej":6017,"vke":6018,"Ġzdravia":6019,"nkami":6020,"Ġ&":6021,"ĠsprÃ¡vny":6022,"Ġsmo":6023,"nÃ¡ch":6024,"Ġkomisie":6025,"Ġnem":6026,"kladne":6027,"ĠkoÅ¾e":6028,"Ġhypo":6029,"ĠsÃºdu":6030,"Ġbro":6031,"Ġzmena":6032,"Å¾al":6033,"ÄįÃŃme":6034,"ĠstrÃ¡nka":6035,"ĠÅ¡tÃ¡tov":6036,"ĠhÄºb":6037,"lila":6038,"tÃ½mi":6039,"Ġneroz":6040,"haj":6041,"mm":6042,"ĠzdravotnÃŃ":6043,"ĠneskorÅ¡ÃŃch":6044,"Ġveria":6045,"ĠihneÄı":6046,"Ġodi":6047,"ĠdneÅ¡nej":6048,"ĠuÅ¡et":6049,"tÃŃvneho":6050,"Ġbicyk":6051,"robiÅ¥":6052,"ĠnesprÃ¡v":6053,"ĠvÅ¡etkÃ½mi":6054,"ĠpodieÄ¾a":6055,"Ġrozo":6056,"dru":6057,"ĠpÃŃsaÅ¥":6058,"ĠvÃ½Å¡ka":6059,"ĠpruÅ¾":6060,"anÃ½m":6061,"kulÃ¡":6062,"Ġinvest":6063,"ĠzapÃ¡":6064,"Ġsud":6065,"ĠnajvÃ¤ÄįÅ¡ÃŃ":6066,"teÄ¾nÃ½ch":6067,"ĠskvelÃ©":6068,"apa":6069,"ĠrÃ´znymi":6070,"pÃ¤":6071,"ĠstratÃ©":6072,"Ġobjem":6073,"Ġvyberie":6074,"Ġstabili":6075,"Ġpercen":6076,"ĠzÃŃskate":6077,"tes":6078,"Ġinfek":6079,"ĠnavÅ¡tÃŃviÅ¥":6080,"vÃ¡t":6081,"ĠÅ¡tati":6082,"ĠspÃ¤":6083,"stich":6084,"Ġmnou":6085,"niu":6086,"ĠzaÄįalo":6087,"Ġdiscip":6088,"nÃŃctvo":6089,"Ġzlo":6090,"Â°":6091,"Ġmon":6092,"ĠÃºloh":6093,"stv":6094,"Ġpobyt":6095,"ĠkrÃŃÅ¾":6096,"16":6097,"ĠplanÃ©":6098,"Å¡kol":6099,"ĠuskutoÄįnÃŃ":6100,"Ġul":6101,"Ġkedysi":6102,"ĠÅ¡ikov":6103,"Ġslovenskom":6104,"Ġjazd":6105,"Ġcene":6106,"ĠÃºro":6107,"Ġkontrol":6108,"kladaÅ¥":6109,"Ġzrazu":6110,"tÃŃva":6111,"Ġmarketing":6112,"ĠstarÃ¡":6113,"Ġplus":6114,"ĠprevÃ¡dzky":6115,"ĠdruhÃº":6116,"vra":6117,"17":6118,"Ġprocesu":6119,"Ġsor":6120,"Ġpostihnu":6121,"Ġvyba":6122,"nii":6123,"stal":6124,"trva":6125,"loÅ¾il":6126,"ĠnÃ¡kladov":6127,"ĠnÃ¡vÅ¡tevnÃŃkov":6128,"ĠÃºÄįastnÃŃkov":6129,"Ġvedel":6130,"skoro":6131,"cm":6132,"spie":6133,"ĠprÃ¡c":6134,"ĠdomÃ¡cich":6135,"ĠprÃŃstroj":6136,"Ġhudby":6137,"deniu":6138,"gÃ³":6139,"Ġben":6140,"ĠkÃºsok":6141,"Ġkoncer":6142,"Ġtane":6143,"ĠformulÃ¡":6144,"Ġbato":6145,"ĠorgÃ¡n":6146,"cti":6147,"dow":6148,"Ġcar":6149,"Ġ300":6150,"Ġodstra":6151,"Ġstredu":6152,"Ġseri":6153,"Ġvedeli":6154,"Ġtepel":6155,"chodu":6156,"vode":6157,"Ġsest":6158,"Ġteba":6159,"ĠkrÃ¡sny":6160,"ĠkamarÃ¡t":6161,"nenÃ½ch":6162,"Ã¡ri":6163,"Ã½taÅ¥":6164,"Ġreprezent":6165,"Ġokami":6166,"ling":6167,"ĠnazÃ½va":6168,"Äįik":6169,"ide":6170,"Ġjazyk":6171,"ĠplnÃ½":6172,"ĠÅ¡Å¥astie":6173,"ĠprÃŃlo":6174,"gogi":6175,"ponÃºkame":6176,"toto":6177,"ĠkritÃ©":6178,"Ġrevo":6179,"ĠÅ¾iadnu":6180,"Ġ),":6181,"ĠsÃºÅ¥aÅ¾i":6182,"ĠverejnÃ©ho":6183,"Ġvyhodno":6184,"zom":6185,"ĠÅ¡tÃ¡tne":6186,"Ġelektro":6187,"ilo":6188,"Ġoly":6189,"Ġrozhovor":6190,"ĠÃºÄįasÅ¥":6191,"Ġrodine":6192,"ĠlÃ¡sku":6193,"Ġpreukaz":6194,"daja":6195,"Ġspis":6196,"Ġkampa":6197,"ĠsÃºbor":6198,"Ġsho":6199,"ĠÃºspeÅ¡ne":6200,"Ġdodnes":6201,"ĠpoÄįasie":6202,"Ġvyra":6203,"Ġvidel":6204,"ĠakÃ½ch":6205,"Ġdlhodobo":6206,"Å¡ine":6207,"Ġdecembra":6208,"ĠÃºprim":6209,"ĠponÃºknu":6210,"oc":6211,"ĠabsolÃºtne":6212,"ĠumÃ½va":6213,"ĠuchÃ¡dza":6214,"ĠcertifikÃ¡":6215,"Ġzra":6216,"dor":6217,"ĠzvÃ½Å¡enie":6218,"ĠvesmÃŃ":6219,"ĠsystÃ©mom":6220,"Ġosved":6221,"mr":6222,"zvlÃ¡":6223,"Ġzaznamen":6224,"ĠspotrebiteÄ¾":6225,"ĠpotenciÃ¡l":6226,"Ġpokro":6227,"poÄįas":6228,"Ġinfo":6229,"Ġhovoria":6230,"Ġpozemok":6231,"Ġproduktu":6232,"ĠmÃ´Å¾eÅ¡":6233,"jÃºcu":6234,"xy":6235,"stnÃ½":6236,"Ġleto":6237,"Ġ197":6238,"Ġpozn":6239,"vilo":6240,"Ġivan":6241,"padÃ¡":6242,"Ġing":6243,"ĠorganizÃ¡cia":6244,"ĠodstrÃ¡niÅ¥":6245,"ĠverejnosÅ¥":6246,"ĠkupujÃºceho":6247,"Ġrodinu":6248,"Ġpovrchu":6249,"nÃŃcke":6250,"ĠÅ¡Ã©f":6251,"Ġ=":6252,"Ġig":6253,"Ġnetreba":6254,"Ġpotraviny":6255,"Ä¾ovaÅ¥":6256,"Ġlegen":6257,"lenÃŃm":6258,"ĠprÃŃrodnÃ©":6259,"Ġsvad":6260,"enosÅ¥":6261,"ĠtvrdÃŃ":6262,"ĠvysokÃ½ch":6263,"Ġrakov":6264,"ĠprÃŃrode":6265,"Ġdisplej":6266,"dri":6267,"ĠinÃº":6268,"Ġdotknu":6269,"Ġstoja":6270,"ĠÅ¡aty":6271,"obÄ¾Ãºb":6272,"Ġjazyka":6273,"nko":6274,"tisÃŃc":6275,"Ġtvorbu":6276,"ĠnapÃŃsaÅ¥":6277,"Ġaugusta":6278,"vov":6279,"Ġlesk":6280,"ĠmladÃŃ":6281,"vÃŃme":6282,"ĠprÃŃpravy":6283,"Ġpopo":6284,"sch":6285,"ĠnÃ¡klad":6286,"Ġvykur":6287,"volaÅ¥":6288,"Ġbanskej":6289,"Ġtvori":6290,"ĠdomÃ¡ce":6291,"ĠrozÅ¡ÃŃr":6292,"Ġpobytu":6293,"pali":6294,"dny":6295,"sali":6296,"ĠbohuÅ¾iaÄ¾":6297,"Ġbytov":6298,"ĠmedicÃŃ":6299,"ĠiÅ¡lo":6300,"kolÃ¡":6301,"Ġhlu":6302,"ĠnapÃŃsal":6303,"Ġdozvie":6304,"pravou":6305,"Ġeviden":6306,"ĠvysokÃ¡":6307,"Ġbielkov":6308,"ĠÃºva":6309,"Ġdielo":6310,"ĠprevÃ¡dzkovateÄ¾":6311,"Ġturna":6312,"Ġcy":6313,"ĠvÃ½hodou":6314,"Ġbavl":6315,"rmi":6316,"Ġzabra":6317,"Ġteploty":6318,"Ġpop":6319,"ĠprechÃ¡dz":6320,"Ġfla":6321,"ves":6322,"Ġstrana":6323,"Ġgaran":6324,"Ġvenuje":6325,"Ġstrach":6326,"ĠraÅĪaj":6327,"sÅ¥ah":6328,"Ġmenu":6329,"Ġdostanete":6330,"Ġmari":6331,"taj":6332,"ĠÃºspo":6333,"ĠgenerÃ¡l":6334,"ĠakÃ©koÄ¾vek":6335,"ĠÃºzemia":6336,"Ġfarbe":6337,"Ġrozsia":6338,"ĠnÃ¡la":6339,"dami":6340,"Ġoslov":6341,"ĠvÃ¤ÄįÅ¡inu":6342,"lf":6343,"ĠpreÅ¡":6344,"ĠbeÅ¾nÃ©":6345,"ĠrezervÃ¡":6346,"ĠÄįre":6347,"ĠpÃ½ta":6348,"ĠÃºÄįel":6349,"Ġkarty":6350,"Ġdruhu":6351,"veÄ¾mi":6352,"Ġobdi":6353,"Ġuniverzity":6354,"ĠpoÅ¾i":6355,"ĠpriateÄ¾ov":6356,"Ġfrek":6357,"Äįte":6358,"ĠmÃŃ":6359,"shop":6360,"Ġvyvinu":6361,"Ġvedenie":6362,"ĠrÃ½chlejÅ¡ie":6363,"ĠzabezpeÄįenie":6364,"ĠvyrobenÃ½":6365,"ĠvtÃ¡":6366,"Ġtitu":6367,"ĠoknÃ¡":6368,"Ġponuka":6369,"ĠÄįeskoslovensk":6370,"Ġliptov":6371,"Ġnejako":6372,"ĠhrÃ¡Äį":6373,"ĠzÃŃskali":6374,"ĠzaÄįiatok":6375,"knÃºÅ¥":6376,"vkov":6377,"niny":6378,"Ġscho":6379,"meÅĪ":6380,"dÃ½ch":6381,"ĠÅ¡kolu":6382,"ĠpouÅ¾itia":6383,"ĠÅ¡port":6384,"dÃ¡ch":6385,"ĠjednoduchÃ½":6386,"pine":6387,"bom":6388,"Ġ2009":6389,"ĠmuÅ¾a":6390,"ĠefektÃŃvne":6391,"ĠnaÅ¡iel":6392,"Ġmik":6393,"Ġprekvapi":6394,"Ġpovz":6395,"Ġumenia":6396,"Ġsprostred":6397,"ĠnevÃ¡":6398,"Ġidentifi":6399,"ĠskvelÃ½":6400,"lieb":6401,"Å¾ÃŃm":6402,"ĠuvaÅ¾":6403,"Ġdalo":6404,"zovanÃ©":6405,"rÃ¡Å¾a":6406,"bel":6407,"Ġvyk":6408,"ĠkonaÅ¥":6409,"Ġnit":6410,"Ġtvorbe":6411,"Ġpolovici":6412,"rii":6413,"ĠnedÃ¡vno":6414,"ĠdospelÃ½ch":6415,"Ġmesiaca":6416,"ĠareÃ¡":6417,"ĠnÃ¡dob":6418,"es":6419,"Ġpredaja":6420,"ĠtakÃ©ho":6421,"ĠpÃ¡s":6422,"ĠdÃ´raz":6423,"Ġeta":6424,"funk":6425,"Ġvin":6426,"ĠvÃ½skumu":6427,"Ġpono":6428,"ĠvÃ½hody":6429,"ĠtÃ½Å¾dÅĪov":6430,"Ġsyna":6431,"Ġpodoz":6432,"ĠkÅķ":6433,"pt":6434,"ĠzahraniÄįnÃ½ch":6435,"kar":6436,"ĠÅ¡tud":6437,"ĠznaÄįka":6438,"ĠzvÃ½Å¡iÅ¥":6439,"Ġciest":6440,"ĠtÃ©my":6441,"ĠportÃ¡":6442,"ktu":6443,"ĠkÄ¾ÃºÄįov":6444,"Ġmodu":6445,"ĠkolÃ¡":6446,"Ġdvaja":6447,"poz":6448,"ĠeurÃ³pskeho":6449,"Ġkonanie":6450,"Ġprojekty":6451,"Ġhygie":6452,"logickÃ©":6453,"Ġzmluv":6454,"rÃ¡m":6455,"ĠzÃ¡vaÅ¾":6456,"rÃ¡ciÃŃ":6457,"Ġoblastiach":6458,"pen":6459,"Å¾Äı":6460,"ĠroÄįnÃŃka":6461,"sovej":6462,"Ġform":6463,"Ġ45":6464,"ĠsÃ½":6465,"ĠtermÃŃn":6466,"prostred":6467,"Ġvznika":6468,"ĠumoÅ¾nÃŃ":6469,"Ġzapoj":6470,"ĠvÃ½bere":6471,"ĠsituÃ¡cii":6472,"ĠÃºÄįinok":6473,"Ġokolia":6474,"ĠvzÃ¡c":6475,"Ġposkytne":6476,"ĠpodÃ¡va":6477,"Ġreb":6478,"Ġ:-)":6479,"Ġvydr":6480,"bal":6481,"ĠkvalitnÃ½":6482,"lÃ¡m":6483,"Ġklimati":6484,"stne":6485,"ĠmyÅ¡lienky":6486,"ĠsÃ©rie":6487,"ÄįovÃ©":6488,"har":6489,"Ġqu":6490,"tych":6491,"Ġcien":6492,"Ġpohybu":6493,"Ġbalk":6494,"ĠreÅ¡pekt":6495,"Ġzaist":6496,"Ġorient":6497,"Ġriadne":6498,"ĠpomÃ¡hajÃº":6499,"ĠstoroÄįÃŃ":6500,"dovÃ¡":6501,"ĠmontÃ¡Å¾":6502,"ĠvlastnÃ©ho":6503,"ĠkonÃ¡":6504,"ĠreklamÃ¡cie":6505,"Ġredak":6506,"ĠrozÅ¡i":6507,"ĠsÃºbory":6508,"Ġone":6509,"Ġmusela":6510,"stan":6511,"ĠÅ¡portovÃ©":6512,"Ġgym":6513,"Ġpredo":6514,"ĠnÃ¡rodnÃ©ho":6515,"dre":6516,"tnu":6517,"ĠÅ¡tart":6518,"Ġjasne":6519,"ĠhlavnÃ©ho":6520,"Ġpripravili":6521,"Ġvonku":6522,"Ġdph":6523,"bratisla":6524,"ĠmnoÅ¾stva":6525,"Ã³r":6526,"Ġmatra":6527,"Ġvybavenie":6528,"Ġvizu":6529,"Ã¡lnymi":6530,"ĠdiÃ©":6531,"ski":6532,"moni":6533,"Ġkraja":6534,"Ġjednotky":6535,"ĠvÃ½hra":6536,"hÃ¡ÅĪa":6537,"lenÃ½ch":6538,"mÃ©":6539,"sahuje":6540,"kovanÃ½":6541,"Ġ2008":6542,"tep":6543,"ĠlenÅ¾e":6544,"foni":6545,"dnuÅ¥":6546,"Ġpochyb":6547,"Ġbrit":6548,"ĠzÃ¡leÅ¾ÃŃ":6549,"dmi":6550,"ovateÄ¾a":6551,"Ġwa":6552,"ĠkombinÃ¡cii":6553,"Ġfanta":6554,"Ġlicen":6555,"Ġjab":6556,"stnÃ¡":6557,"ĠrÃŃm":6558,"ĠnÃŃzky":6559,"ovacieho":6560,"ĠspoÄįÃŃ":6561,"Ġpale":6562,"Ġjednotliv":6563,"ĠspoÄ¾ahli":6564,"siu":6565,"ĠopÃ¤":6566,"ĠboÅ¾ie":6567,"vol":6568,"ĠlepÅ¡ÃŃ":6569,"ĠoficiÃ¡lne":6570,"ĠsprevÃ¡dza":6571,"mb":6572,"ĠveÄ¾kom":6573,"tÃŃvu":6574,"nenÃº":6575,"ĠnemÃ¡te":6576,"zoru":6577,"Ġobvyk":6578,"Ġpraxi":6579,"ĠnehnuteÄ¾nosti":6580,"ĠÅ¡pecializ":6581,"ĠsilnÃ©":6582,"Ġzbie":6583,"ĠpeknÃ½":6584,"ĠfinanÄįnÃ½ch":6585,"ĠvÃ½le":6586,"ĠodchÃ¡dza":6587,"80":6588,"Ġkolie":6589,"rian":6590,"Ġfre":6591,"ĠmlÃ¡deÅ¾":6592,"Ġpostavy":6593,"Ġfiriem":6594,"Ġprebe":6595,"ĠzniÅ¾":6596,"Ġumel":6597,"ĠÄıalÅ¡ieho":6598,"Ġnevz":6599,"Ġzho":6600,"ĠskÃºsenostÃŃ":6601,"Ġregistra":6602,"ĠhodinÃ¡ch":6603,"Ġvydava":6604,"ĠkrÃ¡Ä¾":6605,"ĠvÃ½ho":6606,"aho":6607,"Ġsprch":6608,"Ġporad":6609,"ĠkrÃ©m":6610,"ĠhlavnÃ½":6611,"ĠchvÃŃli":6612,"stnej":6613,"ĠÄ¾udskÃ©":6614,"ĠkomunikÃ¡cie":6615,"ĠnaÅĪ":6616,"Ġprospech":6617,"dobrÃ½":6618,"Ġvoli":6619,"ĠsystÃ©my":6620,"Ġzameria":6621,"novej":6622,"sud":6623,"Ġsvadob":6624,"Ġspod":6625,"Ġhier":6626,"pier":6627,"lÃ¡rov":6628,"Ġzaba":6629,"ĠdÄºÅ¾ka":6630,"dsia":6631,"Ġdobrod":6632,"Ġlite":6633,"ĠzdravÃ©":6634,"Ġvoleb":6635,"ĠvÅ¡im":6636,"Ġformy":6637,"tovo":6638,"ĠsamotnÃ½":6639,"ĠnormÃ¡lne":6640,"Ġhlavnej":6641,"Ġmojom":6642,"Ġnadobud":6643,"niÄįky":6644,"Ġprehliada":6645,"Ġkuchyne":6646,"ĠuÅ¾ÃŃvateÄ¾":6647,"ĠspoloÄįnosÅ¥ou":6648,"ĠvÅ¡etkÃ©ho":6649,"Ġevanjeli":6650,"Ġmier":6651,"pustiÅ¥":6652,"ĠoÄįÃŃ":6653,"ĠnÃ¡pad":6654,"ĠschopnÃ½":6655,"ĠzÃ¡kaznÃŃk":6656,"ĠemÃ³":6657,"Ġoboha":6658,"ĠÅ¡portu":6659,"razÃŃ":6660,"Â®":6661,"Ġtvoje":6662,"sila":6663,"Ġmagi":6664,"snÃ¡":6665,"ĠobchodnÃ©":6666,"Ġgeo":6667,"ĠvyhÄ¾adÃ¡va":6668,"Ġstimu":6669,"Ġotca":6670,"Ä¾ujÃº":6671,"ĠdetskÃ©":6672,"Ġbul":6673,"ĠprÃŃrodnÃ½ch":6674,"Ġ150":6675,"Ġokru":6676,"vÃ¤Äį":6677,"skov":6678,"ĠdoÄįas":6679,"ĠplatiÅ¥":6680,"udr":6681,"Ġzdob":6682,"ĠpeÅĪaÅ¾":6683,"Ġjasky":6684,"ĠnauÄįiÅ¥":6685,"ĠjednoznaÄįne":6686,"Ġvyhotov":6687,"Ġjedla":6688,"ĠvykonÃ¡vaÅ¥":6689,"Ġspomie":6690,"ĠtÃ½mito":6691,"Ġnah":6692,"ĠpouÅ¾itÃŃm":6693,"ĠzÃ¡kaznÃŃkom":6694,"Ġokolie":6695,"zaÅ¥":6696,"Ġ36":6697,"Ġvojak":6698,"Å¾in":6699,"Ġtl":6700,"Ġkaro":6701,"Ġjazyku":6702,"Ġlam":6703,"ĠstrÃ¡ca":6704,"ĠtomÃ¡":6705,"Ġmodely":6706,"ĠzÃ¡pase":6707,"ĠmikulÃ¡":6708,"krÃ¡":6709,"ĠzniÅ¾uje":6710,"ĠodsÃº":6711,"ĠreÅ¥az":6712,"Ġlok":6713,"ĠspraviÅ¥":6714,"Ġfranti":6715,"Ġhydra":6716,"Ġsn":6717,"dovo":6718,"lujÃº":6719,"Ġkate":6720,"Ġnerv":6721,"Ġznie":6722,"ĠstretnutÃŃ":6723,"Ġchyby":6724,"ĠkÃ´":6725,"Ġafri":6726,"Ġblogu":6727,"ĠnÃ¡stup":6728,"ĠvÃ´ÅĪa":6729,"tina":6730,"ĠposkytujÃº":6731,"Ġkilometrov":6732,"dam":6733,"Ġzveda":6734,"Ġorganizmu":6735,"pÃŃna":6736,"Ġruku":6737,"Ġhasi":6738,"smi":6739,"ĠsÃºsta":6740,"ĠÂ»":6741,"chÃ½":6742,"ĠdÃ¡tum":6743,"Ġskry":6744,"Ġcharakter":6745,"Ġposiela":6746,"Ġustanovenia":6747,"Ġplochy":6748,"Ġsamostatne":6749,"Ġzapa":6750,"ĠnÃ¡poj":6751,"ranÃŃm":6752,"Â´":6753,"ĠzaÅ¥aÅ¾":6754,"ĠtvÃ¡re":6755,"Ġstanovi":6756,"Ġobet":6757,"ĠumoÅ¾ÅĪujÃº":6758,"ĠzachrÃ¡":6759,"orov":6760,"ĠteÅ¡iÅ¥":6761,"ĠfebruÃ¡ra":6762,"ĠvedenÃŃm":6763,"ĠnapÃŃs":6764,"Ġmestskej":6765,"roÄįia":6766,"ĠnemoÅ¾no":6767,"Ġodohra":6768,"ĠnechÃ½ba":6769,"ĠÄįokolÃ¡":6770,"Ġodv":6771,"znÃ¡mi":6772,"ĠjÃ¡na":6773,"ĠvÃŃna":6774,"ĠÄįoskoro":6775,"Ġdovolenku":6776,"ĠsÅ¥ah":6777,"Ġrozmer":6778,"ĠmeniÅ¥":6779,"Ġskontro":6780,"ĠtÃ©ma":6781,"Ġrozmery":6782,"24":6783,"Ġklient":6784,"mÃ´Å¾u":6785,"Ġpiatich":6786,"Ġpc":6787,"ĠzÃ¡kaznÃŃka":6788,"Ġsoli":6789,"ĠpouÅ¾itÃ©":6790,"rela":6791,"Ġturnaj":6792,"cel":6793,"ĠvznikÃ¡":6794,"ĠuÄįeb":6795,"mÃ¡m":6796,"ĠÅ¡tvrtok":6797,"tek":6798,"gnosti":6799,"Ġwc":6800,"kvali":6801,"hnutÃ½":6802,"21":6803,"Ġoli":6804,"tÃºru":6805,"rÃŃte":6806,"Ġpodujatie":6807,"ĠvÄıa":6808,"Ġrepublike":6809,"Ġtretie":6810,"kÃ¡cia":6811,"dovej":6812,"Ġpodiel":6813,"ĠposteÄ¾":6814,"Ġhostia":6815,"ĠÅ¡tr":6816,"ĠvyrobenÃ¡":6817,"Ġznamena":6818,"Ġore":6819,"mailom":6820,"ĠsamosprÃ¡v":6821,"Ġvzduch":6822,"Ġfer":6823,"nÃ¡r":6824,"Ġreprodu":6825,"ĠviditeÄ¾":6826,"Ġkonzul":6827,"ĠveÄ¾kÃ©ho":6828,"Ġpriori":6829,"ris":6830,"ĠorgÃ¡nov":6831,"ĠrieÅ¡enÃŃ":6832,"Ġpracovi":6833,"Ġmoci":6834,"Ġmiestom":6835,"dovÃ½ch":6836,"ĠlÃ¡ka":6837,"ĠnÃ¡jom":6838,"pli":6839,"Ġpotla":6840,"ĠpoznÃ¡m":6841,"Ġolympi":6842,"ĠakÃ©ho":6843,"Ġruke":6844,"ÃºÅ¡Å¥a":6845,"ĠdÃ½cha":6846,"ĠskrÃ¡t":6847,"pka":6848,"ovanom":6849,"kazuje":6850,"Ġblu":6851,"Ġkvalite":6852,"Ġuniverz":6853,"ĠmnoÅ¾stvom":6854,"ĠnevyhnutnÃ©":6855,"ĠvÃ¤ÄįÅ¡iu":6856,"Ġcookies":6857,"ĠzÃ¡me":6858,"eur":6859,"Ġplno":6860,"obÄ¾Ãºbenej":6861,"Ġpripo":6862,"ĠprofesionÃ¡lne":6863,"ĠzopÃ¡r":6864,"jÃºcemu":6865,"Ġparti":6866,"Ġpokry":6867,"ĠnedokÃ¡Å¾e":6868,"Ġexperi":6869,"Ġhlave":6870,"ÃŃr":6871,"Ġhodin":6872,"ĠspojenÃ½ch":6873,"Å¡nÃ½":6874,"ĠnastaviÅ¥":6875,"Ġosvie":6876,"ĠpodarÃŃ":6877,"Ġkontroly":6878,"ĠzvlÃ¡Å¡Å¥":6879,"bia":6880,"ĠvzÅ¥ahov":6881,"Ġpsov":6882,"ssi":6883,"Ġpedagogi":6884,"ot":6885,"Ġosobu":6886,"Ġkurz":6887,"Ġdan":6888,"ĠhÄ¾adÃ¡te":6889,"ĠsilnÃ½":6890,"Ġsteny":6891,"Ġtepla":6892,"ĠeurÃ³pskych":6893,"Ġpoplatok":6894,"Ġsekun":6895,"sÃŃvne":6896,"riu":6897,"Ġdoplnky":6898,"ĠstarÃ½ch":6899,"Ġchudob":6900,"ĠstÄº":6901,"bert":6902,"Å¥om":6903,"ĠÅ¾iaÄ¾":6904,"tiz":6905,"Ġrastliny":6906,"Ġslovak":6907,"Ġzdroje":6908,"vami":6909,"ĠodstÃºp":6910,"ĠneskutoÄį":6911,"mno":6912,"ĠpodujatÃŃ":6913,"Ġkontra":6914,"Ġvideli":6915,"Ġreme":6916,"tru":6917,"Ġregene":6918,"ĠminulÃ½":6919,"ĠvydÃ¡":6920,"ĠdÃ¡t":6921,"Ġstla":6922,"Ġrozumie":6923,"ĠpozÃ½va":6924,"Ġpost":6925,"Ġbel":6926,"Ġflo":6927,"Ġvystup":6928,"wer":6929,"ĠzdruÅ¾enia":6930,"ĠÄįlÃ¡nky":6931,"Ġpreprav":6932,"ĠchodiÅ¥":6933,"Ġzmes":6934,"Ġzmien":6935,"ĠtechnickÃ©":6936,"Ġspla":6937,"Ġklo":6938,"Ġpobo":6939,"Ġsmu":6940,"Ġskri":6941,"kaÅ¾dÃ½":6942,"pez":6943,"nuje":6944,"Ġked":6945,"Ġdesi":6946,"ĠspiÅ¡":6947,"Ġkomisia":6948,"fÃ³":6949,"moder":6950,"Ġuzatvor":6951,"ĠzÃ¡visÃŃ":6952,"Ġpomen":6953,"ĠtrÃ©ner":6954,"hl":6955,"Ġpoistenie":6956,"Ġgran":6957,"gram":6958,"ujÃºca":6959,"ĠpoÅ¾iadaviek":6960,"trie":6961,"Ã³mov":6962,"199":6963,"tradi":6964,"zÃ¡ciou":6965,"ĠdarÄįek":6966,"sek":6967,"Ġtrom":6968,"Ġkres":6969,"and":6970,"Ġmesiacoch":6971,"Ġenergi":6972,"ĠspoluprÃ¡ce":6973,"ĠvÃ½sledkov":6974,"ĠprejsÅ¥":6975,"Ġvyslov":6976,"Ġnom":6977,"ĠvybavenÃ©":6978,"Ġtvorby":6979,"Ġsamozrej":6980,"ĠdievÄįatÃ¡":6981,"ĠdodatoÄį":6982,"gent":6983,"ĠzÃŃskala":6984,"Ġozdob":6985,"ĠnezÃ¡vis":6986,"lÃ¡cii":6987,"Ġisla":6988,"ĠnÃ¡hodou":6989,"ĠsÄ¾ub":6990,"Ġ2000":6991,"ĠpracovnÃŃkov":6992,"vÅ¡etky":6993,"luje":6994,"ĠplÃ¡nu":6995,"ĠvÃ½beru":6996,"ĠÅ¡piÄį":6997,"ĠÄıakujeme":6998,"Ġoslobo":6999,"Ġobchode":7000,"ĠvÃ½lu":7001,"Ġnajstar":7002,"ĠostÃ¡va":7003,"ĠprÃ¡vom":7004,"ĠspoluprÃ¡cu":7005,"ĠÅ¡per":7006,"Ġzaj":7007,"ĠmodernÃ©":7008,"Ġkoho":7009,"Ġregistr":7010,"ĠspoznÃ¡":7011,"Ġkostol":7012,"ĠjednoduchÃ¡":7013,"kujÃº":7014,"liek":7015,"pokiaÄ¾":7016,"Ġvytvorenie":7017,"ĠÅ¡kodli":7018,"Ã©rov":7019,"Ġzmluvu":7020,"Ġsila":7021,"ĠminulÃ©ho":7022,"ĠÅ¡kody":7023,"Ġurobil":7024,"Ġspie":7025,"Ġsorti":7026,"Ġdivadel":7027,"jednÃ¡":7028,"ĠporadÃŃ":7029,"Ġakcep":7030,"Ġjemne":7031,"ĠporadiÅ¥":7032,"Ġmoto":7033,"ĠnapÃ¡":7034,"ĠtisÃŃ":7035,"Ġdobro":7036,"ĠnajobÄ¾Ãºbenej":7037,"ĠkapitÃ¡":7038,"Ġapo":7039,"ĠmÃ¤so":7040,"ĠmotÃŃv":7041,"hr":7042,"tv":7043,"stami":7044,"ĠvnÃºtra":7045,"shi":7046,"Ġpodpory":7047,"Ġdopredu":7048,"ĠpsÃŃ":7049,"Ġkonzer":7050,"sovÃ¡":7051,"Ġpozd":7052,"ĠzlepÅ¡enie":7053,"ruba":7054,"ĠrastÃº":7055,"tÃŃve":7056,"Ġstrate":7057,"kni":7058,"ĠobÄ¾ÃºbenÃ©":7059,"ĠpripravenÃ©":7060,"Ġfrekven":7061,"ĠintenzÃŃv":7062,"uÅ¾i":7063,"mal":7064,"ĠpÃ¡pe":7065,"Ġpau":7066,"ĠskupÃŃn":7067,"roÄįnej":7068,"Ġbonu":7069,"ĠuznÃ¡":7070,"Ġagre":7071,"Ġsadz":7072,"Ġmatka":7073,"slom":7074,"Ġmenom":7075,"Ġkapito":7076,"Ġmiere":7077,"ght":7078,"Ġsli":7079,"Ġhodnota":7080,"ĠsÃºÄįasnej":7081,"Ġvznikol":7082,"Ġcharakteristi":7083,"ĠvzdelÃ¡vanie":7084,"myslÃŃm":7085,"22":7086,"Ġovocie":7087,"Ġmoju":7088,"Ġmami":7089,"Ġodvet":7090,"Ġutr":7091,"Ġparametre":7092,"ĠjedinÃ©":7093,"Ġchoroby":7094,"Ġel":7095,"ĠsÃŃdli":7096,"Ġnetu":7097,"ĠarchitektÃº":7098,"kovania":7099,"Ġoci":7100,"Ġproblemati":7101,"chaÅ¥":7102,"Ġdanej":7103,"jo":7104,"ĠÄıalÅ¡ÃŃmi":7105,"Ġinom":7106,"lovÃº":7107,"Ġodporu":7108,"ĠgÃ³l":7109,"Ġpole":7110,"ĠnÃ¡boÅ¾ensk":7111,"Ġlin":7112,"Ġhoteli":7113,"ĠprÃŃklad":7114,"ĠsnaÅ¾ia":7115,"Ġukazuje":7116,"ĠkontaktovaÅ¥":7117,"nav":7118,"dÃŃn":7119,"ĠsÃ³":7120,"Ġglob":7121,"Ġstredo":7122,"ml":7123,"ĠÅ¡tÃ½le":7124,"viesÅ¥":7125,"Ġkoncert":7126,"Ġdodal":7127,"Ġsty":7128,"ĠvedÄ¾aj":7129,"Ġture":7130,"ĠÄįiastoÄįne":7131,"ĠnÃ¡roÄįnÃ©":7132,"Ġnehovor":7133,"ĠbeÅ¾ne":7134,"ĠobrÃ¡zky":7135,"Ġnepod":7136,"zdvi":7137,"Ġnebudete":7138,"Ġbr":7139,"Ġkali":7140,"ĠvÃ½robe":7141,"ĠspoloÄįnostÃŃ":7142,"Ġdoru":7143,"ĠpraktickÃ©":7144,"Ġuto":7145,"Ġzdrojom":7146,"ĠcviÄįenia":7147,"ĠspÃ¡n":7148,"ĠspÃ´sobuje":7149,"Ġprograme":7150,"Ġpolie":7151,"cest":7152,"ĠvyzeraÅ¥":7153,"ujÃºcim":7154,"ĠÅ¡kolstva":7155,"ĠpriÅ¡lo":7156,"ĠnadÃ¡":7157,"Ġmeto":7158,"hrÃ¡va":7159,"ĠÅ¾idov":7160,"ĠzaujÃŃmavÃ½":7161,"Ġdobrej":7162,"Ġvozidlo":7163,"Ġargu":7164,"niku":7165,"Ġbojov":7166,"port":7167,"Ġdiplom":7168,"bratislava":7169,"ĠpredÄºÅ¾":7170,"ĠbazÃ©":7171,"Ġ;":7172,"nutÃ½":7173,"ĠÅ¾ijÃº":7174,"Ġzriaden":7175,"Ġpoklad":7176,"Ġjaze":7177,"ÄįÃŃk":7178,"zÃ¡jom":7179,"Ġskupine":7180,"Ġodpad":7181,"Ġalex":7182,"Ġnaraz":7183,"ĠukÃ¡Å¾e":7184,"Ġtelefoni":7185,"Ġjazdy":7186,"Ġinova":7187,"Ġligy":7188,"ĠtÃ¡bo":7189,"Ġrozsah":7190,"ĠvoÄ¾by":7191,"ĠkÄº":7192,"Ġzime":7193,"Ġosobe":7194,"Ġochrana":7195,"ĠvÃ¤ÄįÅ¡ine":7196,"ĠnaÅ¡Å¥a":7197,"ĠkÃ³d":7198,"Ġpriestran":7199,"ĠjesÅ¥":7200,"Ġmig":7201,"ĠÃºpravy":7202,"ĠseriÃ¡":7203,"ĠindividuÃ¡lne":7204,"ĠpotrebovaÅ¥":7205,"niach":7206,"ĠvÄįera":7207,"ĠangliÄį":7208,"Ġslo":7209,"znÃ¡m":7210,"bio":7211,"Ġponde":7212,"chou":7213,"Ġnastavenia":7214,"ĠnaÅ¡Å¥astie":7215,"Ġinicia":7216,"Ġsmere":7217,"ĠsystÃ©me":7218,"Ġhranice":7219,"ĠsezÃ³ne":7220,"Ġnebudem":7221,"ĠÅ¡tÃºdium":7222,"ĠzvÃ¤z":7223,"Ġpripojenie":7224,"Ġadministra":7225,"ĠpripravenÃ½":7226,"ĠblÃŃzko":7227,"ĠbaktÃ©":7228,"tvr":7229,"ĠvÃ½borne":7230,"ĠregionÃ¡l":7231,"vÄı":7232,"Ġnezna":7233,"ĠÅ¡tudenti":7234,"ĠzÃ¡chra":7235,"ĠmÃ½":7236,"Ġcharakte":7237,"Ġpondelok":7238,"ĠzaÄįÃŃnajÃº":7239,"ĠvÃ½cvi":7240,"Ġnechajte":7241,"ndÃ½":7242,"teÄ¾stvo":7243,"Äįnosti":7244,"ÄįkÃ¡":7245,"Ġzub":7246,"Ġpodne":7247,"Å¡le":7248,"Ġzria":7249,"ĠÄıalÅ¡ia":7250,"zvlÃ¡Å¡Å¥":7251,"Ġverzia":7252,"stÃºpili":7253,"ĠznÃ¡ma":7254,"ĠpracovnÃ½":7255,"Ġpotrie":7256,"ĠÅ¡ia":7257,"ĠdatabÃ¡":7258,"Ġzhor":7259,"ĠmaÄ¾":7260,"Ġprirodzene":7261,"ĠsÃºÅ¥aÅ¾ia":7262,"ĠmiestnosÅ¥":7263,"ĠinformovaÅ¥":7264,"maliz":7265,"ĠnÃ¡bytok":7266,"ĠdÃ¡vaÅ¥":7267,"ĠreÃ¡lne":7268,"ĠnajvÃ¤ÄįÅ¡ie":7269,"ĠprÃŃbehu":7270,"Ġprejav":7271,"poch":7272,"ĠÃºlohou":7273,"Ġnas":7274,"ĠmedzinÃ¡rodnej":7275,"Ġteni":7276,"Ġlieky":7277,"Ġvplyvom":7278,"zmi":7279,"Ġms":7280,"Ġproku":7281,"ĠlÃ¡ske":7282,"Ġet":7283,"ĠprevaÅ¾ne":7284,"ĠcentrÃ¡l":7285,"ĠudrÅ¾aÅ¥":7286,"Ġzaklada":7287,"Ġtepl":7288,"poli":7289,"meno":7290,"novÃ½ch":7291,"Ġyou":7292,"ĠreÅ¾is":7293,"Ġprezidenta":7294,"ĠaplikÃ¡ciu":7295,"aby":7296,"ĠvÃ½poÄį":7297,"Ġspojenie":7298,"ĠnemÃ´Å¾u":7299,"Ġnedostatok":7300,"ĠpodpÃŃ":7301,"Ġtretej":7302,"Ġmanu":7303,"ÅĪami":7304,"covÃ¡":7305,"ĠvÃ½robcov":7306,"hly":7307,"Ġnechcem":7308,"ĠvoÄ¾nÃ½":7309,"ĠzvlÃ¡Å¡t":7310,"ĠnÃ¡rok":7311,"ĠrastlÃŃn":7312,"ĠhmotnosÅ¥":7313,"ĠpreÄįÃŃtaÅ¥":7314,"ĠzÃ¡pasu":7315,"ĠdobrodruÅ¾":7316,"ĠlyÅ¾iar":7317,"ĠtlaÄį":7318,"ĠÅ¡ir":7319,"ĠdÃ´vodom":7320,"ĠovlÃ¡danie":7321,"stok":7322,"ĠprÃŃjemne":7323,"rÃºb":7324,"ĠprÃŃpadov":7325,"Ġbizni":7326,"Ġodbornej":7327,"Ġgar":7328,"ĠtvÃ¡ri":7329,"ĠsÃºhlasu":7330,"Ġmodelov":7331,"Äįiatku":7332,"lip":7333,"zdra":7334,"Ġspev":7335,"Ġstabil":7336,"Ġdohody":7337,"ĠnÃ¡dej":7338,"Ġprvkov":7339,"Ġreklama":7340,"ĠÅ¾ivotnosÅ¥":7341,"ĠnavzÃ¡jom":7342,"Ġducha":7343,"Ġzahr":7344,"ĠkonÅ¡ta":7345,"Ġmiery":7346,"ĠÄ¾Ãº":7347,"Ġtehoten":7348,"ĠhlavnÃ½ch":7349,"Ġwindow":7350,"teraj":7351,"Ġpapier":7352,"ĠpohodlnÃ©":7353,"niÄįka":7354,"tieto":7355,"int":7356,"ĠvÃ½ba":7357,"Ġzmier":7358,"ĠwebovÃ½ch":7359,"ĠvÃ½voja":7360,"rec":7361,"Ġmalej":7362,"Ġpose":7363,"ĠhistÃ³rie":7364,"Ġ2007":7365,"odpove":7366,"roÄįnÃ¡":7367,"Ġdojem":7368,"ĠstrÃ¡v":7369,"cieÅ¥":7370,"nostiam":7371,"Ġplatby":7372,"ĠpoÅ¾iadav":7373,"cs":7374,"jÃºcom":7375,"ĠroÄįne":7376,"Ġnebezpe":7377,"Ġode":7378,"ĠÄįakaÅ¥":7379,"ĠdvakrÃ¡t":7380,"tice":7381,"Ġosud":7382,"ĠzaisÅ¥":7383,"Ġmr":7384,"nickÃ©":7385,"vÃŃta":7386,"ĠteÅ¡ÃŃm":7387,"ĠrozhodnÃºÅ¥":7388,"Ġkrajina":7389,"Ġsmie":7390,"Ġexe":7391,"Ġama":7392,"Ġ193":7393,"Ġtes":7394,"nÃŃctve":7395,"Ġpriestore":7396,"Ġomnoho":7397,"Ġslobody":7398,"ĠviacerÃ©":7399,"ĠideÃ¡lny":7400,"rab":7401,"Å¾ali":7402,"ĠsÃºÄįasÅ¥":7403,"ĠhorÅ¡ie":7404,"ĠtechnolÃ³giÃŃ":7405,"ĠkvalitnÃ½ch":7406,"ziÅ¥":7407,"ĠprevÃ¡dzkova":7408,"Ġobal":7409,"ĠvÃ½berom":7410,"ĠfinÃ¡le":7411,"ĠvyuÅ¾ÃŃvajÃº":7412,"Ġvytvorili":7413,"vlÃ¡":7414,"ĠznÃ¡mych":7415,"znanie":7416,"Ġuhor":7417,"ĠÅ¡Ä¾a":7418,"ĠrieÅ¡i":7419,"stvÃ¡ch":7420,"dij":7421,"Ġzasia":7422,"Ġuverej":7423,"ĠuÅ¾ÃŃvaÅ¥":7424,"Ġoso":7425,"maÅ¥":7426,"Ġplatfor":7427,"Ġnepoda":7428,"ĠchcieÅ¥":7429,"ĠverejnÃ½ch":7430,"kyÅĪa":7431,"ĠchÃ½baÅ¥":7432,"ĠdokÃ¡zali":7433,"vÄıaka":7434,"ĠslÃºÅ¾ia":7435,"ĠskÃºste":7436,"Ġoleja":7437,"ĠneÄıaleko":7438,"Ġkuchyn":7439,"chutnÃ¡":7440,"Ġlehote":7441,"chutnaÅ¥":7442,"Ġstriebor":7443,"zdrav":7444,"zka":7445,"enec":7446,"ĠjeseÅĪ":7447,"ĠoÅ¾i":7448,"Ä¾te":7449,"ĠpostaviÅ¥":7450,"Ġprispe":7451,"ĠvÃ½sky":7452,"mar":7453,"Ġble":7454,"ĠgenerÃ¡cie":7455,"Ġlov":7456,"Ġmore":7457,"vodu":7458,"Ġizra":7459,"Ġ195":7460,"ĠkameÅĪ":7461,"Ġ%.":7462,"Ġgre":7463,"ĠÄįosi":7464,"ĠnevÃ¡ha":7465,"Ġilu":7466,"hodnÃ©":7467,"Ġzhodno":7468,"ĠdverÃŃ":7469,"roden":7470,"Ġmicro":7471,"Ġmlieko":7472,"Ã¼":7473,"Ġobvin":7474,"ĠpreÅ¾i":7475,"ĠnevÃ½":7476,"ĠvÃ½robok":7477,"Ġopis":7478,"han":7479,"Ġslovami":7480,"Ġflexi":7481,"Ġklienta":7482,"ĠponÃºknuÅ¥":7483,"teÄ¾nou":7484,"ÄįÃŃte":7485,"ĠdrÅ¾ÃŃ":7486,"ĠÅ¡vaj":7487,"ĠzruÅ¡":7488,"ĠlekÃ¡ra":7489,"Ġumiestnenie":7490,"ĠpopulÃ¡r":7491,"tÃŃk":7492,"ĠvÃŃru":7493,"Ġmama":7494,"ĠvÃ½robcu":7495,"ĠÅ¡tatisti":7496,"Ġizieb":7497,"Ġorganizmus":7498,"Ġkompon":7499,"sovÃ½ch":7500,"ĠÄįastejÅ¡ie":7501,"Ġkompet":7502,"Ġpolitiky":7503,"ĠsplÃ¡":7504,"ĠodkiaÄ¾":7505,"Ġmene":7506,"ĠsprÃŃstup":7507,"teÄ¾nÃº":7508,"ĠrovnakÃ½":7509,"ĠzloÅ¾enie":7510,"Ġhoj":7511,"neme":7512,"ĠdrÅ¾ia":7513,"ĠpoÄįasia":7514,"ĠslovÃ¡kov":7515,"Ġvek":7516,"Ġprax":7517,"znÃ¡mej":7518,"ĠÂ°":7519,"Ġdiagnosti":7520,"hÃ¡ch":7521,"stnÃ½ch":7522,"ĠvÃ½robca":7523,"inka":7524,"Ã´vod":7525,"Ġnekone":7526,"ĠoficiÃ¡l":7527,"ĠnavÅ¡te":7528,"Ġpotvrdenie":7529,"Ġsamosp":7530,"ujte":7531,"ĠÃºÄįtu":7532,"23":7533,"ĠfotografiÃŃ":7534,"kcie":7535,"ĠdÃ¡ta":7536,"ĠtlaÄįidlo":7537,"ĠÄıalÅ¡ej":7538,"ĠdÃ´leÅ¾itÃ½":7539,"Ġkau":7540,"ĠmetÃ³dy":7541,"ĠvyvÃŃja":7542,"ĠopÃ¤tov":7543,"tob":7544,"Ġmichal":7545,"Ġpribud":7546,"ĠodbornÃŃkov":7547,"lÃ³gov":7548,"Ġrokom":7549,"ĠsamotnÃ©":7550,"ĠnaÅ¡la":7551,"ĠbudeÅ¡":7552,"Ġpocity":7553,"ĠopÃŃ":7554,"ĠreÅ¾im":7555,"jazd":7556,"Ġtesne":7557,"Äįovej":7558,"ĠvÃ½robku":7559,"ĠdÃ´leÅ¾itÃ¡":7560,"obchod":7561,"inÃ¡m":7562,"ĠchvÃŃle":7563,"Ġduchu":7564,"alÃŃ":7565,"Ġoddych":7566,"ĠrÃŃ":7567,"Ã¡no":7568,"Ġinterpre":7569,"Ġeste":7570,"Ġproto":7571,"seÄ¾":7572,"ĠoÄįami":7573,"Ġsmartf":7574,"Ġsocia":7575,"ĠparÃŃ":7576,"ĠÄ¾ahÅ¡ie":7577,"ĠvysokÃ½m":7578,"ĠvykonaÅ¥":7579,"Ġmodelu":7580,"rm":7581,"Ġautomobilov":7582,"Ġela":7583,"ĠoceÄ¾":7584,"ovane":7585,"ĠzÃ¡kladom":7586,"Ġpredpis":7587,"kel":7588,"ĠpracovnÃ©ho":7589,"ĠvidÃŃm":7590,"ĠmajiteÄ¾":7591,"Ġdokument":7592,"ĠmanaÅ¾Ã©r":7593,"ĠvÃ½Å¡ku":7594,"ĠkonanÃŃ":7595,"ĠzÃ¡ber":7596,"Ġokulia":7597,"skÃ©mu":7598,"Ġmagne":7599,"jÃºcimi":7600,"ĠprijaÅ¥":7601,"Ġanje":7602,"Ġposlednom":7603,"nosÅ¥ami":7604,"ĠÅ¡tÃ¡ty":7605,"ĠvyvolÃ¡":7606,"logickÃ½ch":7607,"Ġfotoapa":7608,"ĠkupujÃºcemu":7609,"red":7610,"ĠÅ¡tudent":7611,"Ġvybrali":7612,"vÃŃte":7613,"mber":7614,"Ġrezerv":7615,"ujÃºcej":7616,"organiz":7617,"ĠprÃŃspevku":7618,"ĠvÃ½nimkou":7619,"Ġkomfort":7620,"ĠspÃ´sobiÅ¥":7621,"Ġpredmetom":7622,"ĠÅ¡kolÃ¡ch":7623,"enta":7624,"hanie":7625,"Ġpetra":7626,"ktorÃ©":7627,"Ġreferen":7628,"ĠodstrÃ¡nenie":7629,"Ġkomer":7630,"dovÃ½":7631,"ĠprÃŃdu":7632,"Ġvodo":7633,"Ġzamie":7634,"ĠpÃ´vodnÃ©ho":7635,"ĠakadÃ©":7636,"Ġexter":7637,"ĠÅ¾iar":7638,"fy":7639,"Ġobaja":7640,"ĠzloÅ¾ky":7641,"Äįkov":7642,"Ġpraxe":7643,"ĠtrenÄįÃŃ":7644,"ĠspoÄįÃŃva":7645,"ĠprÃŃkaz":7646,"Ġhrani":7647,"Ġprechod":7648,"ĠzÃ¡k":7649,"ĠbÃ¡bÃ¤":7650,"op":7651,"preto":7652,"Ġnaplno":7653,"vÃ©d":7654,"ĠnÃ¡u":7655,"ĠÅ¾iaden":7656,"Ġzvuk":7657,"ĠzastÃºp":7658,"ĠprÃ¡vne":7659,"matickÃ©":7660,"Å¥ou":7661,"Ġpoky":7662,"ĠukÃ¡Å¾":7663,"ĠÃºhra":7664,"Ġvirtu":7665,"ĠdlhÃº":7666,"Ġkomo":7667,"Ġvarian":7668,"bol":7669,"Ä¾om":7670,"ĠblÃŃzky":7671,"Ġdoteraj":7672,"ĠpodaÅ¥":7673,"rozprÃ¡":7674,"tinu":7675,"strie":7676,"Ġkot":7677,"nete":7678,"ĠaplikÃ¡cia":7679,"broj":7680,"ile":7681,"Å¥u":7682,"ĠrozlÃŃ":7683,"ĠtrÃ©ningu":7684,"ĠlÃ´Å¾":7685,"hlav":7686,"Ġkus":7687,"Ġfolk":7688,"ĠlondÃ½":7689,"Ġpreni":7690,"Ġzmluva":7691,"Ġexklu":7692,"Ġparlamentu":7693,"lian":7694,"ĠklasickÃ©":7695,"Ġhudba":7696,"Ġdomova":7697,"ĠzvieratÃ¡":7698,"Ġintegr":7699,"ĠlieÄįbu":7700,"ĠskvelÃº":7701,"ĠinÃŃ":7702,"Ġzdravotnej":7703,"Ġneexistuje":7704,"Ġrastlin":7705,"iera":7706,"ĠznÃŃÅ¾iÅ¥":7707,"ĠnÃ¡bytku":7708,"Å¾enie":7709,"Ġsumu":7710,"Ġrezor":7711,"Ġzastav":7712,"Ġobid":7713,"gom":7714,"ĠnemÃ´Å¾em":7715,"Ġinfra":7716,"ĠrybÃ¡":7717,"ĠbÃ½vanie":7718,"ĠprÃŃjemnÃ½":7719,"ĠrebrÃŃ":7720,"ĠdÅĪom":7721,"Ġpotrieb":7722,"Ġfirem":7723,"mum":7724,"Ġdub":7725,"Ġnepom":7726,"Ġtalent":7727,"Ġnapom":7728,"ĠakurÃ¡t":7729,"ĠkrÃ¡tke":7730,"ĠnenÃ¡vi":7731,"ĠzÃ¡zna":7732,"ĠzdravotnÃ©":7733,"ĠnÃ¡vÅ¡tevu":7734,"Ġuhra":7735,"ujÃºceho":7736,"ĠvÄįas":7737,"takÅ¾e":7738,"Ġopra":7739,"ĠcestÃ¡ch":7740,"ĠbojovaÅ¥":7741,"ĠÃºc":7742,"Ġpodpora":7743,"enÃºÅ¥":7744,"ĠÄįistenie":7745,"snÃ½ch":7746,"Ġiste":7747,"ovanÃ½mi":7748,"kÃ¡zal":7749,"denej":7750,"Å¡to":7751,"Ġsov":7752,"ĠfarebnÃ©":7753,"Ġkap":7754,"ĠochorenÃŃ":7755,"Ġmeda":7756,"Ġzhruba":7757,"Ġporo":7758,"Ġrefle":7759,"Ġprogramy":7760,"tÃºr":7761,"Ġvaria":7762,"Ġano":7763,"ĠobzvlÃ¡Å¡Å¥":7764,"ĠurÄįitÃ©":7765,"lus":7766,"ĠhistÃ³rii":7767,"pisom":7768,"ÄįnÃŃ":7769,"rit":7770,"Ġalbum":7771,"Ġharry":7772,"ĠbudÃºcnosÅ¥":7773,"danÃŃm":7774,"dÃ¡v":7775,"Ġorganiza":7776,"ĠrukÃ¡ch":7777,"lÃŃme":7778,"Ġpracovnej":7779,"ĠstÃ´l":7780,"Ġriad":7781,"Ġosobnosti":7782,"snÃŃ":7783,"Ġkys":7784,"ĠstraÅ¡ne":7785,"ĠvaÅ¡im":7786,"hone":7787,"ĠprÃŃjmov":7788,"Ġbrat":7789,"Ġfestivalu":7790,"ĠukÃ¡zaÅ¥":7791,"ĠdolÃ¡rov":7792,"2017":7793,"Ġneviete":7794,"tilo":7795,"ĠnÃ¡pl":7796,"Ġteplota":7797,"ĠÃºzemie":7798,"ĠcviÄįenie":7799,"Ġblaho":7800,"):":7801,"Ġhmotnosti":7802,"ĠdediÄį":7803,"Ġkoord":7804,"jili":7805,"ĠbritÃ¡":7806,"ĠrozpoÄįtu":7807,"ĠvÃ½hÄ¾ad":7808,"Ġzboru":7809,"Ġgri":7810,"Ġvtip":7811,"Ġciele":7812,"ĠprÃŃprave":7813,"Ã³zy":7814,"Ġpostele":7815,"moc":7816,"ĠÅ¡tudij":7817,"vokÃ¡":7818,"ĠoprÃ¡vnenÃ½":7819,"ĠpomÃ´Å¾u":7820,"Å¾ivo":7821,"demi":7822,"Ġobslu":7823,"Ġplatob":7824,"ĠjeÅ¾iÅ¡a":7825,"ciam":7826,"as":7827,"ĠrodinnÃ½":7828,"ĠakciÃŃ":7829,"ĠobjednÃ¡va":7830,"ĠkaÅ¡":7831,"ĠkonÄįÃŃ":7832,"Ġriadia":7833,"Ġvyma":7834,"Ġzmi":7835,"janie":7836,"ĠkrÃ¡sna":7837,"ĠstÃŃ":7838,"Ġnere":7839,"Ġinvesti":7840,"pravedl":7841,"Ġobjedn":7842,"Ġhudbu":7843,"ĠzÃ¡pis":7844,"Ġzaplat":7845,"ĠnÃ¡stroje":7846,"Ġhodnotenie":7847,"Ġkontaktujte":7848,"ĠnÃ¡zory":7849,"ĠostatnÃŃ":7850,"Ġgro":7851,"Ã³p":7852,"ĠfinanciÃŃ":7853,"ĠzlepÅ¡iÅ¥":7854,"ĠvynÃ¡":7855,"Ġbur":7856,"ĠpredstavujÃº":7857,"ĠdruhÃ½m":7858,"ĠnaÅ¡ou":7859,"ĠprÃŃprava":7860,"Ġubytovania":7861,"pol":7862,"Ġvese":7863,"Ġteore":7864,"Ġwindows":7865,"gal":7866,"ĠvyÅ¾ia":7867,"Ġveter":7868,"ziÃŃ":7869,"Ġovoc":7870,"Ġbuniek":7871,"Ġstanice":7872,"lec":7873,"Ġpobre":7874,"Ġnajhor":7875,"Ġodpovede":7876,"Ġtlaku":7877,"Ġhlavou":7878,"ĠprÃŃbehy":7879,"mien":7880,"ĠpouÅ¾ÃŃvania":7881,"zon":7882,"ĠpokraÄįuje":7883,"ĠnajbliÅ¾Å¡ie":7884,"Ġlabo":7885,"ĠscenÃ¡":7886,"Ġstru":7887,"Ġpravidiel":7888,"senia":7889,"ĠsprÃ¡vneho":7890,"ĠuÄįiÅ¥":7891,"ĠpredpokladÃ¡":7892,"ĠsprÃ¡vanie":7893,"ĠÄįokoÄ¾vek":7894,"Ġ400":7895,"Ġruka":7896,"Ġprekona":7897,"Ġmaxi":7898,"ĠvozidlÃ¡":7899,"Ġcyklo":7900,"Ġpotrebu":7901,"ĠÄįias":7902,"Ġdoplnok":7903,"Ġserve":7904,"ano":7905,"ĠjedinÃ¡":7906,"Ġnemecku":7907,"ĠdvadsaÅ¥":7908,"Ġuplynu":7909,"ĠrÃ½chlosti":7910,"lac":7911,"Å¡enia":7912,"Ġslnko":7913,"ĠÄ¾udskÃ½ch":7914,"ĠchvÃŃÄ¾":7915,"ĠobjednÃ¡vku":7916,"Ġmera":7917,"Ġvedenia":7918,"Ġkoncov":7919,"Ġzly":7920,"Ġbrz":7921,"ĠpozÃŃcie":7922,"Ġplay":7923,"Ġpomer":7924,"ĠvypoÄį":7925,"timi":7926,"ĠstÃ¡Å¥":7927,"Ġhd":7928,"kÃ¡Å¾ky":7929,"Ġart":7930,"ĠvnÃºtro":7931,"ĠsvÃ¤tÃ©ho":7932,"Ġkvety":7933,"ĠvyberaÅ¥":7934,"Ġmono":7935,"ĠprevedenÃŃ":7936,"pati":7937,"ovaÄį":7938,"ĠzdieÄ¾a":7939,"ĠtechnolÃ³gia":7940,"ĠprÃ¡cou":7941,"ĠsÃºborov":7942,"ĠkombinÃ¡cia":7943,"ĠfunkciÃŃ":7944,"Ġuch":7945,"Ġbalenie":7946,"ÄįnÃ©mu":7947,"spi":7948,"ren":7949,"ĠzvÃ¡":7950,",.":7951,"Ġkrista":7952,"ĠsluÅ¾ba":7953,"dit":7954,"ĠotÃ¡zok":7955,"sÃ¡r":7956,"ĠÃºvahy":7957,"Ġhal":7958,"coch":7959,"Ġspome":7960,"ĠnasledujÃºcich":7961,"ĠÅ¡vajÄįiar":7962,"ÄįÃŃtaÅ¥":7963,"Ġlisty":7964,"fareb":7965,"Ġupev":7966,"Ġcol":7967,"Ġbene":7968,"Ġinternetu":7969,"ĠÄįÃŃn":7970,"ĠneÅ¾ia":7971,"ĠmilÃ¡":7972,"hrani":7973,"ĠvÃ½konom":7974,"seda":7975,"ĠvÃ½h":7976,"Ġizba":7977,"Ġbiskup":7978,"pisy":7979,"ĠÃºver":7980,"ĠkalendÃ¡r":7981,"ĠvidÃŃ":7982,"plo":7983,"ĠnegatÃŃvne":7984,"Ġmas":7985,"ĠpreskÃº":7986,"ĠvnÃŃm":7987,"ĠkancelÃ¡rie":7988,"ĠtÃ½Å¾den":7989,"dite":7990,"Ġnerob":7991,"ĠnajvÃ¤ÄįÅ¡ÃŃch":7992,"ĠÃºÄįasti":7993,"ĠzÃ¡lo":7994,"ĠpoÅ¾iadaÅ¥":7995,"Ġtrvalo":7996,"Ġvytia":7997,"28":7998,"tny":7999,"Ã¡ha":8000,"Ġprehra":8001,"ĠÄįloveku":8002,"Ġhlb":8003,"ĠnemÃ¡me":8004,"ovanou":8005,"Ġgita":8006,"ĠÄįaro":8007,"ĠpoÄįuÅ¥":8008,"ĠrovnovÃ¡":8009,"ĠnÃ¡po":8010,"loÅ¾ili":8011,"ĠznÃŃÅ¾enie":8012,"Ġzver":8013,"soft":8014,"Ġrich":8015,"ĠvnÃºtornÃ©":8016,"Ġ33":8017,"Äįina":8018,"Ġumenie":8019,"Ġpoj":8020,"Ġcin":8021,"ĠÅ¡tÃ½lu":8022,"Ġovocia":8023,"ĠrieÅ¡enÃŃm":8024,"Ġpride":8025,"Ġaso":8026,"Ġfu":8027,"Ġkomunika":8028,"Ġvyrovn":8029,"kÃ¡zanÃ©":8030,"Ġdomy":8031,"teÄ¾nÃ½m":8032,"ĠinovÃ¡":8033,"sovÃ½":8034,"lÃŃka":8035,"Ġzhotov":8036,"kry":8037,"burg":8038,"Ġmiestnych":8039,"ĠkalendÃ¡":8040,"zda":8041,"Ġbystrici":8042,"slava":8043,"dÃ¡vajÃº":8044,"Ġredu":8045,"Ġrastie":8046,"ĠvlastnÃ½m":8047,"pÃºÅ¡Å¥a":8048,"ks":8049,"nejÅ¡iu":8050,"Ġmiro":8051,"ĠtopÃ¡nky":8052,"Ġbodu":8053,"Ġpokojne":8054,"Ġpenzi":8055,"Ġvyna":8056,"Ġ2006":8057,"kÃ¡zaÅ¥":8058,"Ġzemia":8059,"ĠpreÅ¡iel":8060,"Ġrastu":8061,"ĠnÃ¡le":8062,"Å¡tne":8063,"Ġrozlo":8064,"Ġnastavenie":8065,"Ġmatky":8066,"Ġstretli":8067,"Ġzauj":8068,"Ġobrany":8069,"caÅ¥":8070,"Ġodva":8071,"Ġpriamy":8072,"Ġcelkovej":8073,"ĠodbornÃ©":8074,"ĠpochopiÅ¥":8075,"ovacej":8076,"gmen":8077,"ĠÃºtoÄį":8078,"Ġskupinu":8079,"ĠrozmÃ½Å¡Ä¾a":8080,"ĠnajznÃ¡mej":8081,"Ġakom":8082,"Ġtw":8083,"Ġvet":8084,"ĠrelatÃŃvne":8085,"Ġmlieka":8086,"Ġsex":8087,"ĠdokÃ¡zal":8088,"Ġurobili":8089,"ĠpolÃŃcia":8090,"rio":8091,"ĠreÄį":8092,"ĠÃ´":8093,"mestn":8094,"ĠvyÅ¾a":8095,"ĠskÃºÅ¡ky":8096,"enosti":8097,"ĠkÃºsky":8098,"ĠuvedenÃ½":8099,"ĠÄįierne":8100,"Ġcukru":8101,"Ġfajn":8102,"iaÅ¥":8103,"ĠplÃ¡Å¾":8104,"Ġobran":8105,"ĠÃºna":8106,"ĠbrÃ¡n":8107,"Ġcd":8108,"Ġvyzdvi":8109,"Ġzaregi":8110,"Ġnezi":8111,"ĠÃºÅ¾i":8112,"ĠzÃ¡hrady":8113,"ĠzdruÅ¾enie":8114,"Ġrez":8115,"ĠokamÅ¾i":8116,"ĠobrÃ¡zok":8117,"Ġforma":8118,"Ġmena":8119,"Ġrozhovo":8120,"Ġneva":8121,"ĠspokojnÃ½":8122,"iz":8123,"ĠostatnÃ½mi":8124,"2015":8125,"Ġvte":8126,"skla":8127,"ĠnainÅ¡ta":8128,"ĠpreÅ¾ÃŃva":8129,"ĠvytvÃ¡raÅ¥":8130,"ĠnajvÃ¤ÄįÅ¡ÃŃm":8131,"ĠzodpovedÃ¡":8132,"ĠagentÃºra":8133,"ĠgymnÃ¡":8134,"uÅ¾ÃŃ":8135,"lÃŃna":8136,"Ġzistili":8137,"70":8138,"Ġpochop":8139,"Ġnastavi":8140,"ĠÅ¡tadi":8141,"Ġprom":8142,"ĠtÃ½kajÃºce":8143,"ĠstarÃ½":8144,"ĠportÃ¡l":8145,"prob":8146,"ĠpovedanÃ©":8147,"Ġ'":8148,"ĠzaplatiÅ¥":8149,"roÄįnÃ©ho":8150,"ĠÅ¡tvrÅ¥":8151,"ĠaustrÃ¡":8152,"ĠregiÃ³ne":8153,"ĠÃºÅ¾asnÃ©":8154,"Ġjad":8155,"zrejme":8156,"Ġstravy":8157,"ĠdÃ´stoj":8158,"tickom":8159,"ley":8160,"Ġsamozrejmo":8161,"Ġcla":8162,"ĠÅ¡kÃ¡":8163,"ĠleÅ¾ÃŃ":8164,"ĠfungovaÅ¥":8165,"top":8166,"ĠdoplnenÃŃ":8167,"Ġnaroden":8168,"Ġcivili":8169,"ĠposlednÃº":8170,"ĠpoÄįÃŃtaÄį":8171,"ovateÄ¾om":8172,"mes":8173,"ĠfolklÃ³":8174,"ĠnajÃº":8175,"Ġpostoj":8176,"ĠrÃ¡dio":8177,"ĠminerÃ¡l":8178,"Ġvysokou":8179,"%.":8180,"nÃŃÄįka":8181,"Ġwil":8182,"lovanÃ©":8183,"ĠpremÃ¡":8184,"znal":8185,"Ġpredmety":8186,"Ġdopa":8187,"ĠinÅ¡pir":8188,"ĠÅ¡tÃºdie":8189,"ĠÃºprava":8190,"berÃ¡":8191,"Ġdosky":8192,"ory":8193,"ĠmÃºzeum":8194,"ĠzÃ¡zra":8195,"Ġbanka":8196,"ĠzbaviÅ¥":8197,"rÃ¡ba":8198,"ĠÅ¾iari":8199,"zerÃ¡":8200,"ĠzÃ¡m":8201,"Å¡enÃ©":8202,"ĠÄįr":8203,"Ġidem":8204,"kladanie":8205,"ĠvÃŃno":8206,"Ġpriez":8207,"ĠdistribÃº":8208,"Ġnemohol":8209,"Ġnepred":8210,"rÃ¡lneho":8211,"Ġutorok":8212,"ĠexpozÃŃ":8213,"ĠzÃºÄįastnili":8214,"ĠnosiÅ¥":8215,"zeÅĪ":8216,"ĠchceÅ¡":8217,"ĠÅ¡ampi":8218,"ed":8219,"ĠnajvyÅ¡Å¡ej":8220,"rate":8221,"vrÃ¡":8222,"ĠextrÃ©mne":8223,"gar":8224,"ĠverejnÃ©":8225,"ele":8226,"ĠtentokrÃ¡t":8227,"ĠhrÃºb":8228,"Ġzoznamu":8229,"ĠdlaÅ¾":8230,"Ġnetradi":8231,"Ġbunky":8232,"Å¡lite":8233,"ralo":8234,"Ġizbu":8235,"chari":8236,"ĠÃºsi":8237,"ĠskrÃ½va":8238,"ĠsprÃ¡ve":8239,"dÅĪa":8240,"ĠsnaÅ¾ÃŃme":8241,"cionÃ¡":8242,"tovanie":8243,"Ġpotrebujeme":8244,"Ġzber":8245,"Ġemo":8246,"Ġvsta":8247,"ĠodolnosÅ¥":8248,"bla":8249,"ĠvankÃº":8250,"ĠprenÃ¡jom":8251,"ĠpoÅ¾adovanÃ©":8252,"voch":8253,"Ġdetskej":8254,"Ġmetaboli":8255,"ĠobcÃŃ":8256,"ĠzÃ¡hrade":8257,"ĠpozÃŃciu":8258,"Ġfestival":8259,"Ġstres":8260,"ĠÄįakajÃº":8261,"Ġodber":8262,"Ġprinesie":8263,"ĠpredloÅ¾":8264,"Ġvytla":8265,"Ġvladi":8266,"Ġapple":8267,"ĠlieÄįby":8268,"Ġuv":8269,"Ġnemocnice":8270,"ĠvÃ½boru":8271,"ĠoslÃ¡":8272,"cal":8273,"ĠÅ¾ivoÄįÃŃ":8274,"ĠslÃºÅ¾iÅ¥":8275,"Ġizbe":8276,"Ġvedy":8277,"Ġtip":8278,"Ġboja":8279,"Ġtakz":8280,"Ġnavi":8281,"stin":8282,"vejÅ¡ie":8283,"ĠnezÃ¡vi":8284,"Ġkostola":8285,"ĠchystÃ¡":8286,"Ġvypo":8287,"Ġplocha":8288,"Ġniekomu":8289,"Ġvych":8290,"ĠvytvÃ¡rajÃº":8291,"Ġhotely":8292,"time":8293,"Ġboji":8294,"tnejÅ¡ie":8295,"ĠpÃ´vodu":8296,"Ġfede":8297,"Ġhyd":8298,"Ġhodinky":8299,"ĠskonÄįenÃŃ":8300,"ĠvodiÄį":8301,"Ġtrpez":8302,"ĠvÃ½luÄįne":8303,"Ġsvalov":8304,"ĠobsahovaÅ¥":8305,"ĠidÃº":8306,"Ġfia":8307,"ÄįkÃ¡ch":8308,"ĠÃºrovne":8309,"ela":8310,"ĠzbytoÄįne":8311,"kÃ¡n":8312,"Ġporiadok":8313,"Ġberie":8314,"ĠmladÃ½":8315,"tud":8316,"mino":8317,"Ġmake":8318,"Å¾ova":8319,"Ġinteligen":8320,"ĠbudÃºci":8321,"ĠmestÃ¡ch":8322,"vidla":8323,"ĠloÄı":8324,"Ġpopred":8325,"kra":8326,"Å¡truktÃº":8327,"26":8328,"27":8329,"ĠkÄ¾ud":8330,"Ġwel":8331,"Ġverziu":8332,"ĠÄįistia":8333,"Ġhlavnou":8334,"Ġsieti":8335,"Ġhviezdi":8336,"ĠskonÄįil":8337,"ĠobrovskÃ©":8338,"Ġnevedia":8339,"rÃ¡ciou":8340,"Ġpredmetov":8341,"ĠkaÅ¾doroÄįne":8342,"Ã³za":8343,"san":8344,"Ġinterak":8345,"Ġslovakia":8346,"ĠdodaÅ¥":8347,"ĠvolÃ¡":8348,"ĠmasÃ¡Å¾":8349,"Ġtor":8350,"Ġupokoj":8351,"ĠnovinÃ¡":8352,"tÃ¡lne":8353,"ĠstarÅ¡ÃŃch":8354,"Ġkonflik":8355,"ĠvÃ½Å¾iv":8356,"Äįine":8357,"Ġvedela":8358,"stickÃ½":8359,"ĠzisÅ¥":8360,"ĠvÃ½roba":8361,"tovÃº":8362,"tnosÅ¥":8363,"minÃ¡":8364,"Ġobyvatelia":8365,"Ġasisten":8366,"Ġparkovi":8367,"Ġprispieva":8368,"tus":8369,"ĠÅ¾ilin":8370,"ĠvysvetÄ¾uje":8371,"danÃ½":8372,"ĠautÃ¡":8373,"Ġlokalite":8374,"ĠzdravotnÃŃctva":8375,"Ġwork":8376,"ĠÃºÄįinnosÅ¥":8377,"Ġodpadu":8378,"ĠstupÅĪov":8379,"ener":8380,"Ġexper":8381,"Ġfyzickej":8382,"ĠmalÃ©ho":8383,"ĠoblastÃŃ":8384,"Ġpom":8385,"45":8386,"Ġprov":8387,"ĠpreÄį":8388,"ĠsluÅ¾ob":8389,"Äıa":8390,"Ġbiela":8391,"vÃ¡r":8392,"Ġfondu":8393,"ĠÄįl":8394,"leg":8395,"pil":8396,"Ġfin":8397,"ĠÄįiernej":8398,"Ġair":8399,"buz":8400,"bet":8401,"ĠnÃŃzke":8402,"ĠÅ¡u":8403,"ÅĪujeme":8404,"ĠnepÃ¡":8405,"tajÃº":8406,"Ġpodnikania":8407,"ĠchorvÃ¡t":8408,"Ġtvare":8409,"eurÃ³p":8410,"Ġzdvi":8411,"ĠdlhÃ½":8412,"ĠsprÃ¡vnu":8413,"ĠvÃ½stavy":8414,"Ġuz":8415,"Ġslnka":8416,"Ġprezra":8417,"Ġrozli":8418,"Ġvak":8419,"Å¡nÃ½ch":8420,"Ġtich":8421,"ĠzÅ¡":8422,"Ġnitre":8423,"ovacom":8424,"toval":8425,"ĠuÄįiteÄ¾ov":8426,"ĠchrÃ¡niÅ¥":8427,"rita":8428,"ĠzlÃº":8429,"Ġpartnerov":8430,"ovoÄ¾":8431,"ĠschopnÃŃ":8432,"kal":8433,"naprÃŃklad":8434,"Ġpoplat":8435,"ĠzloÄį":8436,"ĠzdravÃ½":8437,"vÃ¤Å¥":8438,"Ġpriam":8439,"ranÅ¾":8440,"kovia":8441,"Ġmuzi":8442,"keÄıÅ¾e":8443,"reli":8444,"Ġpredaji":8445,"Ġdosiahnu":8446,"Ġmajetok":8447,"Ġvydanie":8448,"Ġpomohli":8449,"zaujÃŃma":8450,"Ġvied":8451,"ĠpriniesÅ¥":8452,"Ġstrede":8453,"ĠvÃ½let":8454,"ĠvyvÃ¡Å¾":8455,"Ġinternetovej":8456,"ĠÃ¡ut":8457,"ĠstrÃ¡Å¾":8458,"Ġvidie":8459,"Ġkroky":8460,"Ġoprav":8461,"ĠspÃ¡l":8462,"Ġkabe":8463,"Ġhoro":8464,"Ġes":8465,"pise":8466,"ĠinteriÃ©ru":8467,"ĠkuchyÅĪa":8468,"ĠpodÃ¡":8469,"ĠnaÅ¡imi":8470,"jaÅ¥":8471,"Ġvidela":8472,"Ġzjednodu":8473,"Ġsmeru":8474,"ĠstarÅ¡ÃŃ":8475,"Ġplnej":8476,"ĠorgÃ¡ny":8477,"kajÃº":8478,"fin":8479,"zÃº":8480,"ĠregiÃ³nu":8481,"ĠzahraniÄįia":8482,"ÄįÃº":8483,"ĠmalÃº":8484,"pas":8485,"Ġventi":8486,"sii":8487,"teÄ¾nosÅ¥":8488,"Ġklientom":8489,"ĠzaloÅ¾enÃ¡":8490,"ĠtakÃ½mto":8491,"ĠodtiaÄ¾":8492,"Ġuviedla":8493,"ĠjemnÃ©":8494,"Äįerp":8495,"Ġzajtra":8496,"ĠmyslieÅ¥":8497,"ĠminerÃ¡":8498,"ĠakejkoÄ¾vek":8499,"nutÃ¡":8500,"ĠpracujÃº":8501,"Ġpohodlie":8502,"ĠpretekÃ¡":8503,"ĠnadvÃ¤z":8504,"ĠudalosÅ¥":8505,"zou":8506,"skÃ¡ch":8507,"ĠnehnuteÄ¾nostÃŃ":8508,"ĠinformÃ¡ciu":8509,"ĠinÅ¾in":8510,"ĠÅ¾ivotom":8511,"ĠmotivÃ¡":8512,"ĠÄįierna":8513,"wi":8514,"trÃŃ":8515,"Ġkvalitnej":8516,"ĠpodporiÅ¥":8517,"Ġlak":8518,"Ġkavia":8519,"Ġturistov":8520,"lene":8521,"Ġkob":8522,"ĠefektÃŃv":8523,"Ġposlancov":8524,"ĠhlÃº":8525,"Ġdozviete":8526,"ĠpouÅ¾itÃŃ":8527,"Ġpokr":8528,"Ġtero":8529,"ĠspÃ¡nku":8530,"lovo":8531,"Ġpostavenie":8532,"Ġreklamy":8533,"Ġadresa":8534,"ĠvÃŃÅ¥azstvo":8535,"Ġbohat":8536,"Ġzoh":8537,"Ġkomponen":8538,"Ġstan":8539,"ĠzaoberÃ¡":8540,"stka":8541,"Ġcyklisti":8542,"ĠzapÃŃs":8543,"oxi":8544,"Ġset":8545,"vita":8546,"ĠpodrÃ¡Å¾":8547,"Ġdoko":8548,"ĠvoÄ¾bou":8549,"ĠÅ¡vÃ©d":8550,"ĠneznamenÃ¡":8551,"ĠzabezpeÄįÃŃ":8552,"Ġmozgu":8553,"ĠodbornÃ½ch":8554,"ĠintenzÃŃvne":8555,"ÅĪujem":8556,"ĠiÅ¡li":8557,"ĠnejakÃ¡":8558,"ĠÅ¾enu":8559,"ĠzvÃ¤":8560,"Ġstretne":8561,"Ġvzdialenosti":8562,"ĠokolnostÃŃ":8563,"Ġkol":8564,"Ġpas":8565,"tÃ©r":8566,"Ġhornej":8567,"Ġsvetel":8568,"Ġdoklad":8569,"Ġkerami":8570,"ĠÄ¾ub":8571,"inovÃ©":8572,"Ġlaborat":8573,"viem":8574,"ĠzvoliÅ¥":8575,"Ġrekrea":8576,"ĠnakÃº":8577,"ĠneÅ¡Å¥a":8578,"ciÃ¡lny":8579,"Ġsklam":8580,"Ġ120":8581,"Ã©mu":8582,"ĠosobitnÃ©ho":8583,"Ġput":8584,"ovÃ½mi":8585,"ĠzaujÃŃmavÃ½ch":8586,"ĠmenÃ¡":8587,"Ġkrokom":8588,"Ġocele":8589,"Ġpolia":8590,"ĠÄıalÅ¡om":8591,"ĠtÃŃto":8592,"Ġspust":8593,"2014":8594,"Ġnesmierne":8595,"Ġintenzi":8596,"Ġelektronickej":8597,"ĠruÄįne":8598,"Ġfilozofi":8599,"ĠpÃ´sobiÅ¥":8600,"ĠpouÅ¾ÃŃvateÄ¾":8601,"Ġriadenia":8602,"ĠÄįÃŃtanie":8603,"Ġokien":8604,"Ġstarej":8605,"Ġjesen":8606,"denÃ©ho":8607,"Ġspotreb":8608,"ĠporovnÃ¡":8609,"Ġpodniku":8610,"Ġnesie":8611,"ÄįkaÅ¥":8612,"ĠprÃ¡vnych":8613,"ĠcelkovÃ½":8614,"Å¾ala":8615,"ĠverÃŃme":8616,"ĠposlÃº":8617,"Ġhradu":8618,"Ġnemusia":8619,"Ġkrat":8620,"Ġtentoraz":8621,"dÅĪ":8622,"Ġpoistenia":8623,"ĠprÃŃtomnosÅ¥":8624,"Ġzozname":8625,"Ġbom":8626,"Ġvianoce":8627,"dnÃ½ch":8628,"ĠarchÃŃ":8629,"ĠdvanÃ¡":8630,"Ġkompak":8631,"Ġvybavenia":8632,"kri":8633,"Ġmestom":8634,"problÃ©":8635,"Ġmzdy":8636,"ĠzÃ¡pasy":8637,"ĠmÃ¡ria":8638,"ĠtelevÃŃz":8639,"Ġlikvi":8640,"Ġzodpovednosti":8641,"ĠpremÃ½Å¡Ä¾a":8642,"ĠnÃ¡jdu":8643,"Ġhrn":8644,"ĠnevÃ¡hajte":8645,".).":8646,"Ġvaj":8647,"Ġnariadenia":8648,"Ã½tal":8649,"ĠjedlÃ¡":8650,"Ġpozrie":8651,"ĠpozeraÅ¥":8652,"ĠvrÃ¡til":8653,"dneho":8654,"ĠseminÃ¡":8655,"ĠpamÃ¤Å¥":8656,"Ġniet":8657,"ĠÅ¡oÅ¡ov":8658,"Ġ250":8659,"nomi":8660,"ĠurÃ½ch":8661,"tenÃ¡":8662,"Ġrovnom":8663,"Äįna":8664,"Ġotra":8665,"Ġobjekt":8666,"ĠuÅ¾ÃŃvateÄ¾ov":8667,"ĠpamÃ¤ti":8668,"zol":8669,"schop":8670,"ĠobchodnÃ©ho":8671,"ĠfantÃ¡":8672,"ĠprÃŃbuz":8673,"ĠkoÅ¾u":8674,"ĠÃºstre":8675,"ĠadaptÃ©ra":8676,"Ġdajte":8677,"Ġtextu":8678,"ĠÅ¡tar":8679,"Ġskr":8680,"tÃ¡cii":8681,",-":8682,"ĠsnaÅ¾iÅ¥":8683,"Ġbrig":8684,"Ġfunkcia":8685,"Å¡uje":8686,"ĠdanÃ½":8687,"ĠzaujÃŃmavo":8688,"Ġvrchol":8689,"ĠudrÅ¾":8690,"ĠznaÄįiek":8691,"Ġneba":8692,"ĠrÃ³m":8693,"Ġdizajnu":8694,"Ġmartina":8695,"ĠotvorenÃ©":8696,"ĠuviesÅ¥":8697,"Ġkontex":8698,"Ġplnenie":8699,"Ġospravedl":8700,"ĠsezÃ³nu":8701,"lly":8702,"ĠbÃ¡s":8703,"hovÃ½ch":8704,"ĠakÃ½chkoÄ¾vek":8705,"Ġjuraj":8706,"ls":8707,"trvÃ¡":8708,"Ġpartnera":8709,"ĠnÃ¡mestÃŃ":8710,"vypl":8711,"?\"":8712,"klop":8713,"lenej":8714,"ĠtakÃºto":8715,"Ġekologi":8716,"Ġliekov":8717,"ĠdrÅ¾aÅ¥":8718,"Ġner":8719,"Ġklini":8720,"mene":8721,"ĠÅ¡portovÃ½ch":8722,"Ġnikoho":8723,"ĠpersonÃ¡l":8724,"hÃ©":8725,"encov":8726,"ĠoÄįakÃ¡vania":8727,"vÃŃÅ¥a":8728,"ĠprekÃ¡Å¾":8729,"Ġks":8730,"ĠnemoÅ¾":8731,"ĠvoÄ¾ne":8732,"ĠuplatniÅ¥":8733,"Ġvtedaj":8734,"ĠÅ¡irokÃ©":8735,"kre":8736,"viaz":8737,"Ġhomo":8738,"pisov":8739,"nutiu":8740,"ii":8741,"Ġakciu":8742,"bak":8743,"viÄįky":8744,"farb":8745,"ĠstarÃ©ho":8746,"ĠbÃ¡ze":8747,"bovÃ½":8748,"ĠÅ¡tÃºdiu":8749,"tnosti":8750,"Ġochorenie":8751,"Ġmapy":8752,"ĠupraviÅ¥":8753,"ĠdrÅ¾i":8754,"Ġder":8755,"ĠÄįud":8756,"Ġegy":8757,"Ġakcia":8758,"ĠkupujÃºcim":8759,"ĠkancelÃ¡r":8760,"Ġpohodlne":8761,"ĠzaÄįiatoÄį":8762,"ms":8763,"2013":8764,"dna":8765,"Ġtuku":8766,"Ġpriebeh":8767,"Ġpartnerom":8768,"ĠÄįerpa":8769,"Ġ32":8770,"kop":8771,"ĠlyÅ¾i":8772,"ĠdoruÄįenia":8773,"Å¡enÃŃm":8774,"Ġkrabi":8775,"ĠumiestnenÃ©":8776,"Ġnovinky":8777,"Ġtkani":8778,"Ġmix":8779,"mina":8780,"Ġsrdcov":8781,"Ġpover":8782,"bin":8783,"ĠprÃŃstupu":8784,"Ġdisponuje":8785,"pok":8786,"ĠprichÃ¡dzajÃº":8787,"ĠprevÃ¡dzku":8788,"Ġzamestnanci":8789,"Ġstovky":8790,"ĠzaÄįnÃº":8791,"Ġalergi":8792,"ĠmÃ©diÃŃ":8793,"tio":8794,"ĠkultÃºrne":8795,"ĠzakÃºpiÅ¥":8796,"Ġpolohy":8797,"Ġsau":8798,"eÅ¡te":8799,"ĠÃºst":8800,"dlami":8801,"Ġkoko":8802,"Ġzamestna":8803,"Äįanov":8804,"Ġpavol":8805,"ĠmnoÅ¾stve":8806,"ĠurÄįiÅ¥":8807,"ĠlieÄįeb":8808,"Ġnapa":8809,"ĠprÃŃs":8810,"senÃŃ":8811,"Ġdopravu":8812,"Ġspomenu":8813,"ĠÄįistÃ©":8814,"Ġdoprava":8815,"stickej":8816,"ĠzapÃŃ":8817,"Ġag":8818,"Ġzdr":8819,"Ġpriame":8820,"Ġdokumentov":8821,"urÄįi":8822,"ĠfinanÄįnej":8823,"ĠvyÅ¡Å¡ÃŃ":8824,"ĠzvyÅ¡ok":8825,"ĠsÃºvisiace":8826,"Ġtoale":8827,"Ġfitne":8828,"Ġdokumenty":8829,"Ġbil":8830,"ĠdobrÃ½m":8831,"ĠorientÃ¡":8832,"sexu":8833,"ĠminÃºty":8834,"nÃ¡Å¡":8835,"2016":8836,"ĠvybavenÃ½":8837,"Ġnadmer":8838,"Ġspracovania":8839,"ĠÅ¡tÃ¡tneho":8840,"pres":8841,"nÃ¡Å¡a":8842,"Ġkusov":8843,"Ġhori":8844,"Ġdesiatky":8845,"ĠspÃ´sobenÃ©":8846,"ĠnÃ¡dhernÃ©":8847,"ĠnedostatoÄį":8848,"lon":8849,"ĠinfraÅ¡truktÃº":8850,"Ġstoj":8851,"Ġsnehu":8852,"Ġporozu":8853,"ĠrukÃ¡":8854,"ĠzlepÅ¡uje":8855,"Ġzakon":8856,"ĠpodloÅ¾":8857,"beÅ¾ne":8858,"Ġstop":8859,"Ġjuni":8860,"Ġholand":8861,"Ġstredove":8862,"Ġzani":8863,"Ġtatran":8864,"Ġveciach":8865,"Ġmly":8866,"ĠsprÃ¡vnej":8867,"ĠstrednÃ½ch":8868,"trÃ¡":8869,"hnete":8870,"Ġkrajinu":8871,"Ġhovoril":8872,"ĠdostanÃº":8873,"Ġobsia":8874,"Å¡ek":8875,"dec":8876,"Ġspekt":8877,"ĠosobnÃ½":8878,"Ġfacebooku":8879,"Ġnezo":8880,"Ġdepre":8881,"ĠkvalitnÃ©ho":8882,"ĠsignÃ¡":8883,"Ġnekon":8884,"kladajÃº":8885,"ĠÃºspechu":8886,"ĠpÃ¡peÅ¾":8887,"ĠnajnovÅ¡ie":8888,"Ġnepriazni":8889,"Ġac":8890,"Ġfilmy":8891,"ĠzvlÃ¡Å¡tne":8892,"lÃ¡rne":8893,"Ġkonferencie":8894,"ziou":8895,"ĠbraÅ¥":8896,"kovanÃ½ch":8897,"Ġzhod":8898,"Ġchuti":8899,"ĠplastovÃ©":8900,"ĠjednoduchÅ¡ie":8901,"ĠkonÅ¡trukcia":8902,"Ġdetaily":8903,"ĠpovinnostÃŃ":8904,"nejÅ¡ieho":8905,"Ġodovzd":8906,"Ġ1000":8907,"ĠzmenÃŃ":8908,"ĠbrÃ¡ny":8909,"Ġfra":8910,"Ġkartu":8911,"ĠduÅ¡ev":8912,"Ġtakejto":8913,"ĠkoÅ¡e":8914,"Ġvku":8915,"Ġoto":8916,"ĠcieÄ¾a":8917,"Ġdoplnkov":8918,"ĠÅ¾elez":8919,"ĠznaÄįku":8920,"Ġol":8921,"poÄ¾":8922,"Ġbeh":8923,"vent":8924,"Ġhorm":8925,"Ġviery":8926,"dnych":8927,"ÄįovÃ¡":8928,"ĠakÃ©hokoÄ¾vek":8929,"lÃ¡tor":8930,"Å¡ilo":8931,"Ġfutbal":8932,"ĠpredÄįas":8933,"zili":8934,"pracov":8935,"rovÃ©ho":8936,"Ġuprostred":8937,"Ġhodnote":8938,"ĠspotrebiteÄ¾a":8939,"ĠakÃ½koÄ¾vek":8940,"ĠmedzinÃ¡rodnÃ½ch":8941,"ds":8942,"ĠoriginÃ¡lne":8943,"Ġtypov":8944,"ĠzakÃºp":8945,"ĠprispÃ´sobiÅ¥":8946,"Ġpravdi":8947,"Ġmedve":8948,"ĠpedagÃ³":8949,"Ġnijak":8950,"Ġrecept":8951,"Ġprud":8952,"riz":8953,"ĠstretnÃºÅ¥":8954,"Ġviacer":8955,"Ġusb":8956,"toxi":8957,"Ġkuchyni":8958,"lÃ¡va":8959,"siÃŃ":8960,"ya":8961,"nem":8962,"sledy":8963,"Ġpru":8964,"ĠpoteÅ¡ÃŃ":8965,"ĠprimÃ¡tor":8966,"rajte":8967,"Ġkyseliny":8968,"Ġ2004":8969,"ĠpÃ´sobil":8970,"Ġpetr":8971,"Ġverzie":8972,"ĠmyÅ¡lienka":8973,"ĠvoÄ¾bÃ¡ch":8974,"ĠstavebnÃ©":8975,"peÅĪ":8976,"ĠvitamÃŃn":8977,"Ġnezamestn":8978,"Ġparametrov":8979,".-":8980,"asi":8981,"sou":8982,"Ġfilme":8983,"35":8984,"Ġzasiela":8985,"Ġbezpla":8986,"ĠvyÅ¡Å¡iu":8987,"ĠdivÃ¡kov":8988,"samozrejme":8989,"ĠasociÃ¡":8990,"ĠrodinnÃ½ch":8991,"ĠoznaÄįenÃŃm":8992,"ĠoplatÃŃ":8993,"ĠpredoÅ¡":8994,"ĠsnÃŃma":8995,"nuÅ¥":8996,"Ġsuma":8997,"Ġdych":8998,"ĠobrovskÃ½":8999,"ĠskladÃ¡":9000,"Ġspravidla":9001,"ĠmedzinÃ¡rodnÃ©ho":9002,"ĠÅ¡amp":9003,"Ġostr":9004,"Å¡im":9005,"ĠkÃ¡vy":9006,"ĠnajrÃ½ch":9007,"Äįal":9008,"ĠnaplÃ¡n":9009,"Ġvedomosti":9010,"Ġtvaru":9011,"ĠvonkajÅ¡ie":9012,"jdete":9013,"Ġspomedzi":9014,"Ġsvedom":9015,"Ġtrocha":9016,"pili":9017,"ĠbeÅ¾nÃ½ch":9018,"Ġdovolenky":9019,"Ġkraji":9020,"cz":9021,"Ġakosi":9022,"ĠpredÃ¡vajÃºcemu":9023,"zil":9024,"Å¡nÃ¡":9025,"trami":9026,"ĠostatnÃ½m":9027,"pp":9028,"Ġpredsedu":9029,"ĠzameranÃ©":9030,"ĠpostavenÃ½":9031,"Ġnosenie":9032,"kÃŃ":9033,"Ġ2005":9034,"pek":9035,"ĠpoisÅ¥ovne":9036,"ĠnajvÃ½znam":9037,"ĠvyÅ¡Å¡ia":9038,"sad":9039,"ĠvÃ½stavby":9040,"Ġprahe":9041,"mato":9042,"ĠÄįlÃ¡nkov":9043,"lek":9044,"ĠpresnÃ©":9045,"ĠÄįastiach":9046,"Ġviaz":9047,"pem":9048,"Ġmetro":9049,"ĠpoÄ¾ov":9050,"Ã©re":9051,"lÃ³gi":9052,"ĠspÃ´soby":9053,"ĠposchodÃŃ":9054,"ĠvybavenÃ¡":9055,"Ġzao":9056,"ĠorganizÃ¡ciÃŃ":9057,"Ġobjavili":9058,"lovanÃ½":9059,"Ġnejakej":9060,"ĠtÃ©me":9061,"Ġprocese":9062,"Ġkolegov":9063,"ĠvyrÃ¡b":9064,"ĠorgÃ¡nu":9065,"wo":9066,"ĠpÃ´rod":9067,"rus":9068,"bÃ¡t":9069,"Ġzomrel":9070,"ĠbezpeÄįnÃ©":9071,"ĠÅ¡at":9072,"Ġservi":9073,"ĠkaÅ¾dÃ½m":9074,"enskÃ©ho":9075,"ĠnajvyÅ¡Å¡ÃŃ":9076,"jÃºc":9077,"ĠÃºpravu":9078,"Ġinteligent":9079,"Ġcintor":9080,"Ġ48":9081,"ĠjedinÃ½m":9082,"ĠhlinÃŃkov":9083,"vodaj":9084,"Ġpredpoklad":9085,"porÃºÄįa":9086,"ĠmenÅ¡ÃŃ":9087,"ĠzvÃŃÅ¥a":9088,"ĠdevÃ¤Å¥":9089,"ĠsnaÅ¾ÃŃm":9090,"ĠpoÄįÃŃtaÄįov":9091,"ĠvyhnÃºÅ¥":9092,"ĠmestskÃ©ho":9093,"ĠzaruÄįuje":9094,"Ġcan":9095,"rÃ³":9096,"ware":9097,"Ġpevne":9098,"Ġzbrane":9099,"Ġprenos":9100,"Ġsoviet":9101,"ĠmodernÃ½":9102,"Ġbibli":9103,"ĠplnÃ¡":9104,"ĠvÃ´ÅĪu":9105,"Ġtrval":9106,"ĠsÃºhlasÃŃ":9107,"Ġenvi":9108,"ĠtomÃ¡Å¡":9109,"ĠfarebnÃ½ch":9110,"Ġmilujem":9111,"bs":9112,"Ġ34":9113,"ĠzruÄįnosti":9114,"reo":9115,"Å¡an":9116,"Ġantioxi":9117,"Ġozaj":9118,"Ġsyste":9119,"Ġreakcie":9120,"ĠÅ¡irokÃº":9121,"Ġposlanci":9122,"Ġneuro":9123,"ĠzÃ¡bavy":9124,"Ġnitra":9125,"Ġgala":9126,"Ġdosiahnutie":9127,"ĠkonÅ¡trukcie":9128,"ĠvÃ¡p":9129,"Ġodvola":9130,"ĠprÃŃznaky":9131,"ĠnÃ¡vÅ¡tevnÃŃci":9132,"myslu":9133,"ĠpotrebnÃ½":9134,"Ġpusti":9135,"ĠotvoriÅ¥":9136,"ĠnepouÅ¾ÃŃva":9137,"ĠnÃ¡vrat":9138,"ĠnajdÃ´leÅ¾itejÅ¡ie":9139,"ĠnaÅ¡ÃŃm":9140,"Ġsklada":9141,"Ġobjektu":9142,"Ġautorov":9143,"ĠreÅ¡taurÃ¡cie":9144,"Ã¡lom":9145,"Ġsumy":9146,"ĠtakÃ¡to":9147,"ĠdrevenÃ©":9148,"Ġslovan":9149,"29":9150,"Ġpolovice":9151,"ĠvÃ½menu":9152,"Ġmatu":9153,"ĠpalÃ¡":9154,"ĠsnaÅ¾il":9155,"Ġbystrica":9156,"Ġstrategi":9157,"Ġpriezvi":9158,"Ġodve":9159,"ĠÃºdajne":9160,"Ġmenia":9161,"ĠpoznaÅ¥":9162,"viedol":9163,"lz":9164,"Ġchiru":9165,"nenej":9166,"ĠsÃºvisÃŃ":9167,"Ġq":9168,"kovanÃ¡":9169,"Ġandro":9170,"ĠobleÄįenia":9171,"ĠpriateÄ¾mi":9172,"Ġdopra":9173,"Ġrozmani":9174,"ĠstupÅĪa":9175,"novo":9176,"Ġhlboko":9177,"ĠnÃ¡zoru":9178,"Ġuzne":9179,"kovanÃŃ":9180,"Ġsekcii":9181,"ĠzobraziÅ¥":9182,"ĠpouÅ¾ÃŃvanÃŃ":9183,"ĠjedineÄįnÃ½":9184,"Ġexteri":9185,"skami":9186,"ĠzÃºÄįastn":9187,"Ġzatep":9188,"ĠâĤ¬.":9189,"ĠudalostÃŃ":9190,"Ġnevedel":9191,"ĠpredstÃ¡v":9192,"ĠnÃ¡strojov":9193,"Ġkurzu":9194,"Ġbox":9195,"ĠpodobnÃ½":9196,"ĠvÃŃn":9197,"ĠvyrieÅ¡iÅ¥":9198,"Ġmgr":9199,"ĠdÃ´vody":9200,"ĠlÃ¡skou":9201,"ĠpÃŃsomne":9202,"ctva":9203,"stero":9204,"ĠreprezentÃ¡":9205,"ĠpÃ´dy":9206,"ĠÄįinnostÃŃ":9207,"Ġmodr":9208,"Ġobvykle":9209,"ĠnÃ¡si":9210,"ĠÅ¡irokÃ½":9211,"ĠobstarÃ¡":9212,"ĠoÄįia":9213,"ĠmÃºzea":9214,"Ġvani":9215,"pravok":9216,"Ġdominan":9217,"Ġjuho":9218,"Ġpodstatne":9219,"ĠsamosprÃ¡":9220,"ĠdoporuÄį":9221,"Ġ55":9222,"ĠpÃ´ro":9223,"Ġpripravuje":9224,"ÃŃny":9225,"ĠnÃ¡jdeme":9226,"ĠletnÃ½ch":9227,"Ġkompeten":9228,"ĠvÃ½hÄ¾adom":9229,"riedka":9230,"Ġdivadla":9231,"ĠpolÃŃcie":9232,"ovar":9233,"Å¾ie":9234,"Ġtrendy":9235,"ĠpoznÃ¡me":9236,"skymi":9237,"ĠnaznaÄį":9238,"ĠspokojnÃ¡":9239,"rast":9240,"ĠdaÅ¾Äı":9241,"ĠpevnÃ©":9242,"ĠraÅĪajky":9243,"ĠtlaÄįia":9244,"Ġnezabudnite":9245,"ĠpÃ´Å¾iÄįky":9246,"Ġistotu":9247,"Ġpravej":9248,"Ġbron":9249,"ĠdÃ´jde":9250,"Ġoutfi":9251,"tickÃ½mi":9252,"Ġbl":9253,"ant":9254,"Ġhodine":9255,"ĠvajÃŃ":9256,"Ġpreteky":9257,"Ġodhod":9258,"Ġoznam":9259,"Ġdivo":9260,"Ġbyte":9261,"Ġpredpisu":9262,"Ġpohode":9263,"ĠvoÄ¾ba":9264,"Å¡al":9265,"con":9266,"ĠzÃ¡kaznÃŃci":9267,"Ġbudova":9268,"ĠprÃŃroda":9269,"ĠjuÅ¾nej":9270,"myslieÅ¥":9271,"Ġmaterskej":9272,"ĠzÃ¡sah":9273,"Ġsklen":9274,"Ġsprav":9275,"ckÃŃ":9276,"dzujÃº":9277,"zÃ¡pa":9278,"Ġteplotu":9279,"ĠkopÃŃ":9280,"ĠbrigÃ¡":9281,"Ġrozh":9282,"Ġmraz":9283,"ĠrealizovaÅ¥":9284,"sklad":9285,"Ġpolovicu":9286,"Ġdoktor":9287,"sluÅ¾":9288,"cimi":9289,"ĠzvÃ½raz":9290,"fÃº":9291,"Ġmesiaci":9292,"Ġdovtedy":9293,"ĠskrÃ¡tka":9294,"gur":9295,"ĠÄįasÅ¥ou":9296,"Ġzadnej":9297,"Ġvrst":9298,"Ġosvetlenie":9299,"nÃ´t":9300,"Ġrepublika":9301,"ĠstupeÅĪ":9302,"ĠvÃ½pove":9303,"Ġpilo":9304,"nikov":9305,"Ġ75":9306,"ĠtechnickÃ½ch":9307,"Ġimi":9308,"Ġth":9309,"Ġpodmienkami":9310,"ery":9311,"ÃŃk":9312,"ĠprÃŃtomnosti":9313,"ckÃ©mu":9314,"ĠproblÃ©mu":9315,"Ġspravodaj":9316,"ĠukÃ¡zal":9317,"ĠagentÃºry":9318,"Ġwebe":9319,"slosÅ¥":9320,"Ġosu":9321,"Ġhen":9322,"ĠhÄ¾adajÃº":9323,"razil":9324,"predaj":9325,"ĠvÃ¤ÄįÅ¡ia":9326,"Ġpopolud":9327,"ĠsoÄ¾":9328,"Ġobuv":9329,"ĠzÃ¡loÅ¾":9330,"Ġbudove":9331,"Ġleg":9332,"Ġchar":9333,"Ġreality":9334,"ĠÅ¾ilina":9335,"ĠuzatvÃ¡ra":9336,"ĠvÃ½zvy":9337,"ĠpoÄ¾a":9338,"Ġleta":9339,"ĠÅ¾ivoto":9340,"Ġnevedela":9341,"ĠrevolÃº":9342,"Ġautora":9343,"Ġedi":9344,"pat":9345,"ĠformulÃ¡r":9346,"Ġbielej":9347,"Ġstraty":9348,"ĠpoÄıakovaÅ¥":9349,"Ġobli":9350,"nul":9351,"Ġodhad":9352,"levan":9353,"lovÃ½m":9354,"Ġpodlahy":9355,"enky":9356,"ĠmÃ¤sa":9357,"ĠnÃŃzko":9358,"Ġryby":9359,"ĠpomÃ¡haÅ¥":9360,"ĠkonzumÃ¡":9361,"Ġlaser":9362,"ĠopatrenÃŃ":9363,"Ġaudi":9364,"Ġtebe":9365,"Ġvojakov":9366,"Ġnaposledy":9367,"Ġdevia":9368,"km":9369,"ĠzvlÃ¡dne":9370,"Ġulice":9371,"ĠprirodzenÃ©":9372,"jÃŃma":9373,"Ġcelosve":9374,"ĠkrÃ¡sy":9375,"Ġmysli":9376,"bezpeÄį":9377,"Ġbezplat":9378,"ĠÄįele":9379,"ĠrozlÃº":9380,"ĠcÃŃtim":9381,"hovÃ©":9382,"ĠmÃ©diÃ¡":9383,"Ġneh":9384,"ĠuvedomiÅ¥":9385,"Ġpovedali":9386,"Ġstenu":9387,"Ġprofesor":9388,"ĠvzdialenosÅ¥":9389,"Ġumy":9390,"Ġslobodu":9391,"ĠzÃ¡ujme":9392,"ĠobyvateÄ¾stva":9393,"ĠvybranÃ½ch":9394,"ĠzmÃ¤":9395,"Ġparlamen":9396,"Ġzda":9397,"ĠboÅ¾e":9398,"mus":9399,"ĠdanÃ©":9400,"Ġtakomto":9401,"Ġtelefonicky":9402,"Ġoddelenia":9403,"Ġome":9404,"Ġimple":9405,"rovanie":9406,"ĠkategÃ³riÃŃ":9407,"ĠliterÃ¡r":9408,"ĠÄ¾udskej":9409,"Ġvzdelanie":9410,"panie":9411,"cuje":9412,"Ġnepodarilo":9413,"ts":9414,"slÃº":9415,"Ġpodpis":9416,"Ġoboj":9417,"Ġdunaj":9418,"ĠsamozrejmosÅ¥ou":9419,"Ġsrdci":9420,"Ã©nu":9421,"ĠdÃ¡vajÃº":9422,"ĠudrÅ¾a":9423,"zla":9424,"Ġspr":9425,"ĠdizajnÃ©":9426,"Ġnechcel":9427,"ĠdostupnosÅ¥":9428,"lub":9429,"Ġsvaly":9430,"Ġvojne":9431,"Ġkatastro":9432,"pozor":9433,"ĠvydÃ¡va":9434,"Ġrobili":9435,"ĠÄ¾udskÃ©ho":9436,"fie":9437,"Ġsou":9438,"ĠtÃ½Å¾dni":9439,"ĠhistÃ³riu":9440,"Ġexperiment":9441,"Äįeka":9442,"Ġdiskusie":9443,"ĠposkytovaÅ¥":9444,"ĠÅ¡kodu":9445,"berie":9446,"ĠtradiÄįne":9447,"ĠzÃ¡chran":9448,"kanie":9449,"Ġ38":9450,"Ġpriatelia":9451,"Ã©mi":9452,"ĠvidÃŃme":9453,"ĠkultÃºrneho":9454,"ĠnatoÄ¾ko":9455,"Ġzam":9456,"Ġdefini":9457,"Ġkonzerva":9458,"Ġmat":9459,"Ġopu":9460,"Ġvracia":9461,"ĠvladimÃŃ":9462,"Ġporuchy":9463,"ĠvyjadriÅ¥":9464,"ĠmÃ¡rie":9465,"ĠodbornÃŃci":9466,"Ġoblo":9467,"ĠveriÅ¥":9468,"ĠvziaÅ¥":9469,"stru":9470,"ĠzÃ¡pasov":9471,"ĠnÃ¡vrhy":9472,"Ġzeleniny":9473,"ĠniekoÄ¾kÃ½mi":9474,"Ġmotora":9475,"Ġpozornosti":9476,"Ġnarodenia":9477,"ĠodoÅ¡lite":9478,"Ġwellne":9479,"ĠdobrÃ½ch":9480,"ĠkomunikÃ¡ciu":9481,"ĠurobÃŃ":9482,"Ġpreprac":9483,"Ġdopy":9484,"Ġobavy":9485,"ĠbezplatnÃ©":9486,"ĠpohÃ¡r":9487,"Ġradosti":9488,"ĠmiliÃ³na":9489,"Å¡o":9490,"Ġpodvo":9491,"rgo":9492,"Ġliek":9493,"Ġchybu":9494,"aktu":9495,"dnÃº":9496,"neniu":9497,"Ġpovedz":9498,"ĠneÄįaka":9499,"ĠprÃŃspevky":9500,"75":9501,"Ġvytvoril":9502,"Ġalkoholu":9503,"ritu":9504,"ĠhovorÃŃm":9505,"Ġnoteboo":9506,"Ġfirme":9507,"bÃ½va":9508,"ĠdanÃŃ":9509,"viezd":9510,"Ġakademi":9511,"mÃ³":9512,"Ġnamo":9513,"Ġis":9514,"Ġtvrdo":9515,"ĠobÄįania":9516,"Ġobdiv":9517,"Ġodvtedy":9518,"Ġnechty":9519,"Ġkonzum":9520,"listov":9521,"tam":9522,"ĠreÅ¾imu":9523,"Ġultra":9524,"Ġprostrie":9525,"tÃºre":9526,"Ġticho":9527,"ĠzÄ¾avy":9528,"ĠneÃºspe":9529,"Ġpredpove":9530,"Ġposudz":9531,"spÃ¤Å¥":9532,"ĠliteratÃºry":9533,"Ġzreali":9534,"Ġhrali":9535,"livÃ©":9536,"ĠsamostatnÃ©":9537,"ĠspoloÄįen":9538,"dox":9539,"ĠskÃºÅ¡a":9540,"kety":9541,"ĠoznaÄįenie":9542,"Ġaute":9543,"ovacÃŃm":9544,"Ġzaregistr":9545,"Ġhmoty":9546,"ĠstarÅ¡ie":9547,"Ġenergia":9548,"lÃŃte":9549,"bÃºda":9550,"Ġpredvypl":9551,"Ġprepa":9552,"Å¥ahuje":9553,"ĠspokojnÃŃ":9554,"Ġprostriedok":9555,"Ġobhaj":9556,"ĠvÃ½hradne":9557,"Ġpoto":9558,"Ġzastup":9559,"ĠvÅ¡etkom":9560,"ĠobjavÃŃ":9561,"dnÃ¡":9562,"Ġtranspar":9563,"Ġupred":9564,"Ġpracoval":9565,"hÃº":9566,"ĠtabuÄ¾ky":9567,"Ġpostupy":9568,"Ġtohoto":9569,"ĠÃºÄįastnÃŃci":9570,"ĠvoÄ¾nÃ©ho":9571,"rÃ¡z":9572,"Ġtechnickej":9573,"ĠveÄįera":9574,"ĠhodnÃ´t":9575,"Ġzisk":9576,"ĠpieÅ¡Å¥":9577,"ĠÅ¾iarov":9578,"ĠiÅ¡iel":9579,"Äįeky":9580,"Ġshow":9581,"covaÅ¥":9582,"ĠminÃºte":9583,"Ġzuz":9584,"Ġandrej":9585,"ĠmyseÄ¾":9586,"hoci":9587,"stroja":9588,"ĠvÃ¤ÄįÅ¡ÃŃch":9589,"Ġpohybuje":9590,"ĠprecÃŃ":9591,"ĠmobilnÃ©":9592,"hÄ¾adÃ¡":9593,"ĠrozvÃŃjaÅ¥":9594,"ĠmestÃ¡":9595,"Ġcertifi":9596,"hnutÃ¡":9597,"Ã©rie":9598,"ĠnejakÃ©ho":9599,"qua":9600,"Ġaspek":9601,"Ġvysta":9602,"ĠobÄįer":9603,"ĠsnaÅ¾ili":9604,"ĠÅ¾Ã¡n":9605,"ĠÃºsmev":9606,"Ġrobil":9607,"ĠovplyvÅĪuje":9608,"pria":9609,"ĠzÃ¡bavu":9610,"Ġelektrom":9611,"fung":9612,"niÅ¾":9613,"ĠzvÃ¤ÄįÅ¡a":9614,"ĠareÃ¡li":9615,"senÃ©":9616,"Ġdvomi":9617,"cionÃ¡l":9618,"ĠÅ¾iline":9619,"Ġtermo":9620,"ĠÄ¾ubovoÄ¾":9621,"Ġrieky":9622,"Ġpocti":9623,"ĠdetskÃ½ch":9624,"ĠvideÃ¡":9625,"Ġexo":9626,"Ġbaby":9627,"Ġharmoni":9628,"ĠzastupiteÄ¾stva":9629,"vate":9630,"Ġplav":9631,"Ġhydro":9632,"ĠpoÄįtom":9633,"lovom":9634,"nÃ¡lne":9635,"ĠskvelÃ¡":9636,"Ã©ria":9637,"tran":9638,"hnite":9639,"ĠklÃ¡Å¡":9640,"nÃŃcky":9641,"ĠhistorickÃ©":9642,"Ġvyho":9643,"plÃ¡":9644,"Ġ600":9645,"Ġinvestor":9646,"Ġpoplatky":9647,"ĠdarÃŃ":9648,"Ġjaku":9649,"ĠaplikÃ¡ciÃŃ":9650,"ĠprijÃŃm":9651,"ham":9652,"ĠdrobnÃ©":9653,"ĠoznÃ¡menie":9654,"Ġakou":9655,"Ġminulo":9656,"Ġdomnie":9657,"Ġohni":9658,"!\"":9659,"ĠzÃ¡stupca":9660,"ĠÄįitateÄ¾":9661,"zdu":9662,"Ġjednak":9663,"ĠtermÃŃne":9664,"ÃºÅ¥":9665,"ĠvÃ½znamnÃ©":9666,"Ġrozto":9667,"enul":9668,"Ġvedomie":9669,"Ġlehoty":9670,"ĠcelkovÃ¡":9671,"ĠÅ¾iado":9672,"ĠÅ¡Å¥astia":9673,"Ġcukrov":9674,"kva":9675,"ĠslovÃ¡ci":9676,"Ġobed":9677,"Ġnavo":9678,"ĠÅ¡iestich":9679,"ĠvitamÃŃnov":9680,"Ġpone":9681,"now":9682,"ĠtrenÄįian":9683,"Ġkliknu":9684,"Ġosobou":9685,"Ġhodnotenia":9686,"Ġkladie":9687,"ĠnemÃ´Å¾eme":9688,"ĠtradiÄįnÃ©":9689,"ĠbruÅ¡":9690,"mun":9691,"Ġokuliare":9692,"Ġokno":9693,"ckeho":9694,"sna":9695,"ĠsÃºboru":9696,"Ġpacienta":9697,"kul":9698,"Ġzmluve":9699,"ĠvyzerajÃº":9700,"ĠmorÃ¡l":9701,"Ġidenti":9702,"bar":9703,"Äıme":9704,"Ġchlapci":9705,"Ġzlato":9706,"pustil":9707,"dovi":9708,"Ġchov":9709,"ĠroÄįnÃŃku":9710,"ĠvysvetliÅ¥":9711,"Ġfalo":9712,"ĠpredvyplnenÃº":9713,"dlh":9714,"Ġvyhovuje":9715,"techni":9716,"ÅĪovania":9717,"ĠbohatÃ©":9718,"osob":9719,"Ġnedovo":9720,"ĠbezpeÄįnostnÃ©":9721,"ĠnieÄįom":9722,"Ġnevieme":9723,"gÃ©n":9724,"Ġkolekcie":9725,"sd":9726,"ĠzohÄ¾ad":9727,"Å¡enÃŃ":9728,"Ġcitr":9729,"Ġdistribu":9730,"ĠvÃ½bornÃ©":9731,"Ġraj":9732,"Ġono":9733,"ĠsnÃŃ":9734,"ĠbazÃ©n":9735,"ĠvÃ½zna":9736,"Ġcor":9737,"Ġnikde":9738,"menty":9739,"ĠbavÃŃ":9740,"drÃ¡":9741,"viedli":9742,"ĠpochvÃ¡":9743,"Ġspodnej":9744,"ĠzÃ¡ujmov":9745,"sport":9746,"ĠsÃŃdlom":9747,"ĠzastaviÅ¥":9748,"Ġastro":9749,"ĠvychutnaÅ¥":9750,"ĠpovinnÃ©":9751,"Ġsh":9752,"ĠgÃ©l":9753,"ĠzÃºÄįastniÅ¥":9754,"ĠlieÄįbe":9755,"Ġozbroj":9756,"ĠdÃ´very":9757,"ĠpredÃ¡vajÃºcim":9758,"ĠukazujÃº":9759,"arov":9760,"ĠuÅ¾itoÄįnÃ©":9761,"Ġcity":9762,"lena":9763,"ĠpÃ´sobenia":9764,"Ġstromov":9765,"Ġfacebook":9766,"ĠpoÄįÃŃtaÄįa":9767,"ake":9768,"ĠzÃ¡Å¾itky":9769,"ĠÄįistÃ½":9770,"ĠlikvidÃ¡":9771,"vec":9772,"ĠÃºÄįinnÃ©":9773,"ĠkanÃ¡":9774,"Ġmalom":9775,"Ġsympa":9776,"hotel":9777,"Ġpostre":9778,"ĠprÃŃjmu":9779,"chÃ¡ch":9780,"Ġpovolenie":9781,"Ġrodinou":9782,"ĠvÃ½stava":9783,"ĠrodinnÃ©ho":9784,"ĠtrvaÅ¥":9785,"Ġchroni":9786,"Ġstarosti":9787,"ĠhlavnÃ¡":9788,"mbu":9789,"luÄį":9790,"ĠspÃ´sobi":9791,"Äįeniu":9792,"vd":9793,"leran":9794,"tike":9795,"Ġobjavil":9796,"ĠtrÃ¡via":9797,"ĠbielkovÃŃn":9798,"Ġblack":9799,"ĠÅ¡kolskÃ©ho":9800,"Ġobrazu":9801,"ĠnajvÃ¤ÄįÅ¡ou":9802,"ĠpoÄįte":9803,"hajÃº":9804,"ĠvÃ½uÄį":9805,"Ġvyvola":9806,"Ġhroma":9807,"Ġobmedzenia":9808,"ĠkniÅ¾nice":9809,"ĠjednoduchÃ½m":9810,"Ġskra":9811,"pÃ¡n":9812,"Ġcharakteru":9813,"ĠmenÅ¡ÃŃch":9814,"ĠsamotnÃ©ho":9815,"Ġsied":9816,"ĠskutoÄįnÃ©":9817,"ĠfÃº":9818,"Ġbiznis":9819,"ĠfarbÃ¡ch":9820,"Ġskvele":9821,"Ġsebavedom":9822,"ĠvozÃŃ":9823,"ĠvÃ¤ÄįÅ¡ej":9824,"Ġplnom":9825,"Ġpodzem":9826,"ĠdÃ´kladne":9827,"ĠpoÄįia":9828,"Ġtexty":9829,"Äįoch":9830,"ĠsÃºpera":9831,"ĠskonÄįila":9832,"Ġsvi":9833,"Ġdreven":9834,"ĠdÃ¡vku":9835,"Ġporadenstvo":9836,"Ġneobmedz":9837,"ĠplÃ¡ny":9838,"ĠpouÅ¾ÃŃvame":9839,"ĠÅ¾ivotnÃ½":9840,"Ġbalenia":9841,"ĠvytvorÃŃ":9842,"vanÃ©ho":9843,"ĠlÃ¡tka":9844,"Ġchala":9845,"Ġunav":9846,"kÃ¡ciu":9847,"ĠsamotnÃ¡":9848,"ĠprÃŃkladom":9849,"Ġmiluje":9850,"Ġzostav":9851,"ĠvyuÅ¾itia":9852,"Ġhviezd":9853,"Ġprepo":9854,"nejÅ¡ou":9855,"ĠnajlepÅ¡ÃŃm":9856,"ĠnÃ¡vÅ¡tevy":9857,"Ġpode":9858,"ĠstaraÅ¥":9859,"Ġnemohli":9860,"Ġposkytovanie":9861,"Ġzabi":9862,"Ġdielne":9863,"ĠnahradiÅ¥":9864,"ĠlepÅ¡iu":9865,"ĠklÃ¡ves":9866,"sÃŃme":9867,"chajte":9868,"ĠspÃ´sobu":9869,"ĠlekÃ¡ri":9870,"Ġodboru":9871,"Ġzasadnu":9872,"ĠÅ¡alÃ¡":9873,"ĠvymeniÅ¥":9874,"Ġautomobil":9875,"Ġdivadlo":9876,"ĠÄįasy":9877,"Ġmost":9878,"Ġlet":9879,"siaÄ¾":9880,"Ġala":9881,"Ġvady":9882,"ĠnÃ¡vod":9883,"Ġriadenie":9884,"Ġzbor":9885,"Ġstud":9886,"spektÃŃve":9887,"ĠtriÄįko":9888,"ĠmalÃ½m":9889,"svet":9890,"Ġadrese":9891,"ĠvyhÃ½ba":9892,"ĠpÄ¾Ãº":9893,"ĠÃºloha":9894,"ĠovlÃ¡daÅ¥":9895,"Ġprekro":9896,"Ġkapu":9897,"ĠtelefÃ³nu":9898,"ĠvieÅ¡":9899,"Å¡ina":9900,"vkou":9901,"Ġzuby":9902,"ĠpouÅ¾ÃŃvateÄ¾ov":9903,"ĠzrÃ½ch":9904,"ĠnazÃ½":9905,"ĠoÄįakÃ¡vaÅ¥":9906,"Ġdizajnom":9907,"menej":9908,"Ġae":9909,"ÅĪaÅ¥":9910,"ĠpokraÄįovanie":9911,"rup":9912,"ĠzÃŃskanie":9913,"Ġlimit":9914,"ĠletnÃ©":9915,"ĠvoÄ¾nÃ©":9916,"Ġmiestnej":9917,"ĠmetÃ³da":9918,"ĠkaÅ¡tie":9919,"ĠpÃ´de":9920,"ĠnaspÃ¤Å¥":9921,"Ġvietor":9922,"ĠzloÅ¾iek":9923,"ĠuvidÃŃte":9924,"nin":9925,"ĠkrÃ¡Ä¾a":9926,"ĠsmÃº":9927,"ĠsvetovÃ½ch":9928,"ĠodpoÄįin":9929,"dovÃ©ho":9930,"ĠzostaÅ¥":9931,"ĠskrÃ¡":9932,"stane":9933,"ĠadvokÃ¡":9934,"rity":9935,"Ġstor":9936,"Ġfirmu":9937,"Ġtukov":9938,"Äįkom":9939,"Ġmilan":9940,"Ġtune":9941,"lovanie":9942,"Ġnezodpove":9943,"Ġprelom":9944,"ĠnÃ¡raz":9945,"ĠzabrÃ¡niÅ¥":9946,"Ġutrp":9947,"ĠzvÃ¤zu":9948,"ĠuvidÃŃme":9949,"ĠpridÃ¡va":9950,"Ġrokovania":9951,"Ġsateli":9952,"ĠzÃ¡su":9953,"Ġplyn":9954,"ĠaplikÃ¡cii":9955,"Ġperfektne":9956,"Ġkompletne":9957,"Ġlistov":9958,"beru":9959,"Ġtrpia":9960,"Ġobjektov":9961,"Ġstredisko":9962,"Ġkrku":9963,"ĠspokojnosÅ¥":9964,"ĠspoluprÃ¡ca":9965,"ĠstiahnuÅ¥":9966,"Ġbicy":9967,"systÃ©":9968,"Ġiii":9969,"stÃ½m":9970,"Ġzaja":9971,"hovÃ¡":9972,"Ġbob":9973,"ĠvÃ¡Å¡mu":9974,"ĠbrÃº":9975,"ĠpohÄ¾adÃ¡":9976,"niesÅ¥":9977,"diteÄ¾nÃ©":9978,"ĠrÃ½chlosÅ¥ou":9979,"zÃŃn":9980,"Ġigno":9981,"ĠprÃŃrodnÃ½":9982,"Ġnohavice":9983,"ĠÅ¡irokej":9984,"Ġvznikli":9985,"ĠdobrÃ©ho":9986,"ĠnapÃ¤tie":9987,"Ġsestry":9988,"Ġzistil":9989,"lÃ¡ciou":9990,"Ġlom":9991,"Ġnarodil":9992,"Ġvrstvy":9993,"Ġpretekov":9994,"ĠpouÅ¾ite":9995,"pozi":9996,"stÃºpila":9997,"Ġabsolven":9998,"Ġdrog":9999,"ĠpodstatnÃ©":10000,"ĠvÃ½stavbu":10001,"Ġprocesov":10002,"Ġprevedenie":10003,"rieva":10004,"ĠsprÃ¡vania":10005,"stat":10006,"ĠdovoliÅ¥":10007,"Ġverzii":10008,"Ġprojekte":10009,"Ġvylie":10010,"ĠrodiÄįom":10011,"ĠpolitickÃ½ch":10012,"Ġpery":10013,"Ġuspokoj":10014,"Ġ65":10015,"ĠstÃºpa":10016,"Ġpozri":10017,"kola":10018,"ĠprÃŃve":10019,"rovna":10020,"vieb":10021,"Ġbohom":10022,"enskÃ©":10023,"Ġkapely":10024,"ĠblÃ¡":10025,"ĠvynikajÃºce":10026,"ĠnÃ¡vy":10027,"Ġvyberiete":10028,"Ġspol":10029,"nutÃ½ch":10030,"ĠÄįlenskÃ½ch":10031,"ĠkÅĪaz":10032,"ĠrÃ©":10033,"ĠvyÄįerp":10034,"ĠÄıa":10035,"Ġorganizuje":10036,"Ġrusko":10037,"Ġmyslia":10038,"ĠÅ¡tÃ¡te":10039,"Ġstvor":10040,"Ġhm":10041,"Ġdekora":10042,"the":10043,"ĠfasÃ¡":10044,"Ġmiliar":10045,"ĠkuchÃ¡":10046,"Ġesen":10047,"vor":10048,"ĠcieÄ¾ov":10049,"ĠvyhlÃ¡sil":10050,"48":10051,"ĠslovenskÃº":10052,"ĠniekoÄ¾kokrÃ¡t":10053,"stickÃ½ch":10054,"Ġsymboli":10055,"meni":10056,"konÅ¡tru":10057,"Ġradik":10058,"Ġdotyk":10059,"Ġspon":10060,"ĠnajvyÅ¡Å¡ie":10061,"Ġed":10062,"ĠodovzdÃ¡":10063,"ĠrobÃŃm":10064,"bro":10065,"ĠpopÃŃ":10066,"nenÃ©ho":10067,"Ġ180":10068,"ĠÅ¡nÃº":10069,"ĠzneÄįist":10070,"ĠÄıalÅ¡ou":10071,"ĠzÃ¡kony":10072,"Ġtet":10073,"ĠskutoÄįnÃ½":10074,"ĠpreÅ¡li":10075,"ĠzÃ¡kladnÃ¡":10076,"ĠzapojiÅ¥":10077,"ĠprÃŃÄįinou":10078,"Ġcibu":10079,"ĠvyhlÃ¡senie":10080,"ĠdlhÃ¡":10081,"ĠrÃ½chlej":10082,"lmi":10083,"ĠpovaÅ¾ovaÅ¥":10084,"Ġpiesne":10085,"kord":10086,"ĠvydrÅ¾ÃŃ":10087,"inte":10088,"covÃ½":10089,"ĠprÃŃpravok":10090,"dnÃ©ho":10091,"Ġrozhla":10092,"ĠteÅ¡ÃŃme":10093,"ĠhrozÃŃ":10094,"ovacia":10095,"ĠvÃ½me":10096,"Ġinformoval":10097,"Ġpredmet":10098,"Ġcukor":10099,"dav":10100,"Ġprocesy":10101,"nke":10102,"Ġwellness":10103,"anou":10104,"Ġlinky":10105,"Ġskru":10106,"ĠdokonalÃ½":10107,"ĠzÃ¡ha":10108,"ĠrealizÃ¡ciu":10109,"Ġzdokona":10110,"ĠtÃ©mou":10111,"ĠkÃºpeÄ¾ÅĪa":10112,"Ġmra":10113,"Ġdota":10114,"tivitu":10115,"ovatelia":10116,"ĠrodinnÃ©":10117,"ĠreÄįi":10118,"ĠodÃ´vod":10119,"Ġprof":10120,"ĠfÃ¡ze":10121,"Ġopravy":10122,"ĠzaÄį":10123,"ĠpoznÃ¡te":10124,"ĠneskutoÄįne":10125,"Ġverejne":10126,"ĠrozprÃ¡vaÅ¥":10127,"bulan":10128,"ĠlieÄįba":10129,"Ġplnenia":10130,"ĠÅ¾iadnom":10131,"ĠvÃ½sledku":10132,"ĠkrÃºÅ¾":10133,"rÃ©n":10134,"Ġbiologi":10135,"Ġvlhkosti":10136,"ĠaktÃŃv":10137,"ĠdomÃ¡cej":10138,"Ġ39":10139,"ĠnapÃŃÅ¡e":10140,"ĠpodporujÃº":10141,"laÅ¥":10142,"tiav":10143,"ĠvytvorenÃ©":10144,"Ġdosiahli":10145,"ĠmyslÃŃte":10146,"vidÃŃm":10147,"nÃŃckej":10148,"Ġrozma":10149,"Äıakujem":10150,"Ġihrisko":10151,"Ġkampane":10152,"Ġvyjadril":10153,"Ġprajem":10154,"Ġdetek":10155,"ĠukÃ¡zali":10156,"Ġmudr":10157,"ĠletÃ¡":10158,"ĠmÅķtvy":10159,"ĠsvetovÃ©ho":10160,"ĠvÃ½bornÃ½":10161,"Ġposto":10162,"ĠvÃ½roÄįia":10163,"Ã©rom":10164,"ĠÅ¡tÃ¡toch":10165,"Ġprekvapenie":10166,"lez":10167,"Ġhlava":10168,"ĠmodernÃ½ch":10169,"kÃ¡zali":10170,"ĠukonÄįenÃŃ":10171,"ĠprÃŃzem":10172,"noprÃ¡v":10173,"ĠvÃ½kone":10174,"Ġelektriny":10175,"siek":10176,"Ġposkytnutie":10177,"shope":10178,"ĠmnohÃ½mi":10179,"dke":10180,"Ġistej":10181,"naÅ¡a":10182,"Ġarche":10183,"Ġasfal":10184,"jeden":10185,"Ġchut":10186,"plÃ½va":10187,"Ġskom":10188,"ĠbÃ½valÃ½":10189,"ĠrozprÃ¡va":10190,"ĠnÃ¡rast":10191,"Ġnaviac":10192,"ĠrÃ´zno":10193,"Ġpoviem":10194,"ĠruÅ¾om":10195,"Ġrozhodu":10196,"ĠcelkovÃ©":10197,"ĠÃºdajmi":10198,"ĠlekÃ¡rov":10199,"ĠpreÅ¡ove":10200,"ĠprestÃŃ":10201,"Ġvino":10202,"ĠcudzÃŃ":10203,"Ġprene":10204,"Ġtriede":10205,"Ġabs":10206,"ĠzriaÄı":10207,"ĠÃºseku":10208,"Ġskal":10209,"Ġtroji":10210,"ĠvyhrÃ¡":10211,"ĠobÄįerstv":10212,"Ġvysu":10213,"ĠvÅ¡eobecnÃ©":10214,"ĠnasledujÃºce":10215,"enÃ¡ch":10216,"ktorov":10217,"Ġpavla":10218,"Ġpreklad":10219,"ĠporozprÃ¡":10220,"Ġpotru":10221,"ĠstÃ¡l":10222,"Ġkomunik":10223,"ĠzaloÅ¾enÃ©":10224,"ĠponÃºkne":10225,"Ã´h":10226,"ĠuvedenÃ¡":10227,"ĠsalÃ³":10228,"teÄ¾nej":10229,"ĠposlednÃ¡":10230,"denÃº":10231,"ĠvyrobiÅ¥":10232,"Ġuprednost":10233,"ĠbanÃŃ":10234,"Ġvrstva":10235,"Ġnemecka":10236,"ĠminÃºtu":10237,"ĠobÄįianskeho":10238,"Ġoxi":10239,"ĠaktÃŃvny":10240,"ĠradosÅ¥ou":10241,"fia":10242,"Ġprizn":10243,"Ġprejavuje":10244,"Ġobje":10245,"ĠkovÃ¡":10246,"ĠvlhkosÅ¥":10247,"Ġer":10248,"Ġnerov":10249,"Ġblue":10250,"Ġvydal":10251,"Å¡ame":10252,"ĠbÃ½vajÃº":10253,"Ġmyslel":10254,"ĠstranÃ¡ch":10255,"ĠÃºtok":10256,"riaÅ¥":10257,"ĠposlaÅ¥":10258,"Ġlokality":10259,"rujeme":10260,"ĠmiliÃ³ny":10261,"df":10262,"Ġplnohodno":10263,"ĠprÃŃpadnÃ©":10264,"Ġnepra":10265,"Ġpivo":10266,"ĠbezpeÄįne":10267,"Ġzma":10268,"Äįovi":10269,"ĠnavÅ¡tev":10270,"ĠhistorickÃ½ch":10271,"ĠvitamÃŃnu":10272,"Å¾ovanie":10273,"Ġzobrazenie":10274,"Ġklad":10275,"Ġplie":10276,"ĠposlednÃ©ho":10277,"max":10278,"ĠslneÄįnÃ©":10279,"kala":10280,"Ġrovnakej":10281,"tim":10282,"ĠÅ¾up":10283,"ĠposÃ¡":10284,"ĠmlÃ¡deÅ¾e":10285,"Ġjazdu":10286,"Ġfarbou":10287,"Ġmetodi":10288,"ĠinvestÃŃcie":10289,"Ġdiely":10290,"ĠvÃ´ne":10291,"ĠzlÃ½":10292,"Ġiphone":10293,"ĠinteriÃ©r":10294,"vlast":10295,"ĠpoÅ¾e":10296,"ĠpodporovaÅ¥":10297,"Ġturnaja":10298,"Ġpopre":10299,"ĠchodÃŃ":10300,"ĠkomunikÃ¡cia":10301,"Ġ37":10302,"ĠidentifikÃ¡":10303,"Ġdobrom":10304,"ĠvitamÃŃny":10305,"Ġchole":10306,"ĠdoposiaÄ¾":10307,"Ġmiestne":10308,"tovÃ½m":10309,"Ġzaru":10310,"nuli":10311,"Ġsevernej":10312,"ĠpredchÃ¡dzajÃºcich":10313,"ĠriaditeÄ¾a":10314,"ĠkoÅ¾i":10315,"ĠcestovnÃ©ho":10316,"Ġjazykov":10317,"pila":10318,"ĠportfÃ³":10319,"ward":10320,"oma":10321,"Ġnajvhod":10322,"ĠotoÄį":10323,"piu":10324,"Ġchyba":10325,"Ġtenden":10326,"Ġpopula":10327,"Ġtrhov":10328,"blie":10329,"des":10330,"Ġlode":10331,"Ġwal":10332,"Ġsing":10333,"ÃŃnov":10334,"ĠregionÃ¡lne":10335,"ĠpredÃ¡":10336,"ĠÄįervenÃ©":10337,"Ġdrama":10338,"Ġprvou":10339,"ĠpravidelnÃ©":10340,"Ġnemohla":10341,"ĠznaÄįne":10342,"Ġmomente":10343,"ĠromÃ¡":10344,"ĠkrÃ¡su":10345,"Ġdohode":10346,"Ġtechnika":10347,"Ġambulan":10348,"cieÄ¾om":10349,"ĠvysokoÅ¡kol":10350,"Ġdosahuje":10351,"nÃŃkoch":10352,"ĠdrÅ¾":10353,"ĠpreÄįÃŃtajte":10354,"Ġzorganiz":10355,"Ġocenenie":10356,"Ġvytrva":10357,"ĠzÃ¡sielky":10358,"Ġvymedz":10359,"bÃ¡m":10360,"Ġalo":10361,"hÄ¾adne":10362,"Ġpacient":10363,"desiat":10364,"ĠzÃ¡jaz":10365,"ĠmedzinÃ¡rodnÃ©":10366,"Ġlesa":10367,"Ġpotvrdzuje":10368,"ĠpoÅ¡kodenia":10369,"Ġmechaniz":10370,"Ġdanom":10371,"ĠÃºstred":10372,"zÃ¡klad":10373,"ÅĪovali":10374,"Ġzjaz":10375,"ĠdokonalÃ©":10376,"Ġprievi":10377,"nÃŃÄįky":10378,"ĠsklÃ¡":10379,"Ġpoprad":10380,"Ġcro":10381,"Ġplatia":10382,"ĠuloÅ¾enÃ©":10383,"ĠzÃ¡znam":10384,"Ġfakulty":10385,"Ġrukou":10386,"ĠdÄºÅ¾ku":10387,"ĠnoÅ¾":10388,"ĠkolÃŃ":10389,"peu":10390,"ĠatmosfÃ©ra":10391,"ĠÃºstavu":10392,"Ġrelevan":10393,"ĠspisovateÄ¾":10394,"ĠscÃ©ny":10395,"ĠinÅ¡titÃºcie":10396,"Ġsrb":10397,"ĠÅ¡ÃŃrka":10398,"Ġministra":10399,"ĠpotrebnÃ¡":10400,"Ġnerozu":10401,"Ġpotrebujem":10402,"cer":10403,"Ġobklop":10404,"loÅ¾ila":10405,"Ġhladinu":10406,"Ġjabl":10407,"ĠzavÃ¤z":10408,"Ġrastli":10409,"scin":10410,"ĠpÃ¡dom":10411,"Ġodro":10412,"ĠvÃ¤ÄįÅ¡iny":10413,"ĠvyÅ¡Å¡ej":10414,"ĠÅ¡tÃ¡tnych":10415,"Ġoslav":10416,"ĠboÅ¾ÃŃ":10417,"Ġpoznatky":10418,"Ġakumu":10419,"Ġpriemyslu":10420,"ĠkÃ¡vu":10421,"ĠÅ¾ili":10422,"Ġ2003":10423,"ĠinÅ¾inier":10424,"zariaden":10425,"Ġprofil":10426,"sim":10427,"covÃ©":10428,"ĠhasiÄį":10429,"Ġstavbu":10430,"ĠpoloÅ¾ku":10431,"katolÃŃ":10432,"100":10433,"ĠprevÃ¡dzkovateÄ¾a":10434,"ĠpreÅ¾iÅ¥":10435,"ĠpouÅ¾ÃŃvam":10436,"tur":10437,"livÃ½":10438,"don":10439,"radÅ¡ej":10440,"ĠnÃ¡ladu":10441,"omet":10442,"Ġpriniesol":10443,"ĠvÃ½bu":10444,"ĠkÃºpeÄ¾ne":10445,"ĠdcÃ©r":10446,"Äįet":10447,"Ġfree":10448,"ĠnÃ³r":10449,"Ġtvorba":10450,"popis":10451,"ĠvÃ½kony":10452,"oni":10453,"ĠoÄįiach":10454,"ensko":10455,"ĠvznikajÃº":10456,"Ġomy":10457,"Ġfix":10458,"Ġkonver":10459,"ĠpostÃ¡v":10460,"ĠochrÃ¡":10461,"ĠideÃ¡lna":10462,"ĠinternetovÃ½ch":10463,"Ġpon":10464,"Ġuvedie":10465,"pan":10466,"Ġnaja":10467,"ĠvyhraÅ¥":10468,"Ġzriedka":10469,"ĠvÅ¡eobecnosti":10470,"Ġneraz":10471,"roÄįnÃº":10472,"mel":10473,"Ġmori":10474,"Ġteplote":10475,"lÃ´Å¾":10476,"ĠnabÃŃja":10477,"ĠdÃ¡me":10478,"loÅ¾enÃ©":10479,"Ġtipy":10480,"ĠÃºtoku":10481,"ĠÄįlena":10482,"ĠodiÅ¡iel":10483,"ĠnÃ¡roky":10484,"ĠovplyvniÅ¥":10485,"Ġzopak":10486,"zÃ³":10487,"Ġpoukaz":10488,"ĠchrÃŃ":10489,"ĠrozhodnutÃŃ":10490,"ĠuzÃ¡":10491,"Ġsynte":10492,"Ġvil":10493,"ĠchorÃ´b":10494,"Ġpokus":10495,"ĠstavebnÃ½ch":10496,"tivity":10497,"Ġtrnav":10498,"Ġtatier":10499,"ĠzastÃ¡":10500,"Å¡tart":10501,"ĠplnÃº":10502,"Ġzamestnanca":10503,"ĠdlhÅ¡iu":10504,"ĠspojenÃŃ":10505,"Ġpredmetu":10506,"Ġmicrosoft":10507,"ĠvyÅ¾i":10508,"ameri":10509,"ĠotÃ¡zkou":10510,"Å¡Ä¾":10511,"Ġveri":10512,"ĠbohatÃ½":10513,"ĠvedÃºci":10514,"ĠÅ¡up":10515,"ĠorganizÃ¡ciu":10516,"Ġgastro":10517,"ĠobÄ¾ÃºbenÃ½":10518,"ĠnehnuteÄ¾nosÅ¥":10519,"Ġnemocnici":10520,"ĠvidÃŃte":10521,"drÃ´":10522,"ĠspoluÅ¾ia":10523,"Ġdemo":10524,"ĠreagovaÅ¥":10525,"preÄįo":10526,"Ġakcii":10527,"blo":10528,"Ġeva":10529,"ĠtrpÃŃ":10530,"nÃŃkovi":10531,"Ġ#":10532,"snÃº":10533,"Ġpodnikanie":10534,"nad":10535,"ĠpolitickÃ©":10536,"Ġvyhlas":10537,"ĠÃºspeÅ¡nÃ½":10538,"Ġfarma":10539,"ĠÅ¾alo":10540,"ÅĪovanÃŃ":10541,"selÃŃn":10542,"ĠspoÄįiatku":10543,"Ġokamihu":10544,"ĠpeÄį":10545,"ĠnÃ¡vÅ¡teve":10546,"rÃ¡tu":10547,"Ġsortiment":10548,"ĠdlÅ¾":10549,"Ġokrese":10550,"tala":10551,"Ġjaro":10552,"Ġhral":10553,"ĠÅ¥aÅ¾Å¡ie":10554,"ĠnevadÃŃ":10555,"ĠrespektÃŃve":10556,"ĠnapÃŃÅ¡te":10557,"ĠhypotÃ©":10558,"Ġpodmienkou":10559,"roÄįnÃ½ch":10560,"lanÃŃm":10561,"ĠfyzickÃ¡":10562,"Ġora":10563,"Ġslabo":10564,"Â§":10565,"ĠdomÃ¡c":10566,"Ġzlata":10567,"ĠnemÃ´Å¾ete":10568,"zz":10569,"ĠsÃŃdlo":10570,"Ġokra":10571,"ĠrybÃ¡r":10572,"kÃ©mu":10573,"Ġnezabudnu":10574,"ĠinÅ¡truk":10575,"ĠsÃºÅ¥aÅ¾ÃŃ":10576,"Ġrefor":10577,"Ġbezod":10578,"ĠschopnÃ©":10579,"Ġduch":10580,"mÃ¡te":10581,"Ġzariadeniach":10582,"lenÃ©ho":10583,"ĠzaÅ¾iÅ¥":10584,"Ġobchodov":10585,"nÃ¡rod":10586,"Ġpomohol":10587,"finan":10588,"Ã¡vajÃº":10589,"Ġjednotka":10590,"ĠÅ¾Ä¾a":10591,"ĠsvÃ¤tÃ½":10592,"Ġzro":10593,"ĠnejakÃ½m":10594,"99":10595,"Ġznalosti":10596,"Ġkurzy":10597,"ĠportÃ¡lu":10598,"Ġvol":10599,"ĠrÃ³":10600,"tec":10601,"tejÅ¡ie":10602,"ĠvyznaÄįuje":10603,"ĠzameranÃ½":10604,"Ġprogramom":10605,"ĠnapÃŃsanÃ©":10606,"ĠhÃº":10607,"Ġange":10608,"znÃ¡va":10609,"Ġsamotnej":10610,"Ġmichalov":10611,"Ġrozdiely":10612,"ĠkoneÄįnom":10613,"ĠvÃ½chovy":10614,"Ġstavba":10615,"ĠprincÃŃp":10616,"mlad":10617,"Ġzvyknu":10618,"ĠpredÄº":10619,"dien":10620,"Ġpeni":10621,"ĠspaÅ¥":10622,"Ġnapoj":10623,"ĠduÅ¡u":10624,"Ġdoh":10625,"Ġplastov":10626,"ĠsplniÅ¥":10627,"ĠzÃ¡ku":10628,"Ġsestra":10629,"Ġschud":10630,"ĠvyÅ¾adujÃº":10631,"Ġwor":10632,"Ġkvetov":10633,"Ġplochu":10634,"Ġjednotiek":10635,"Ġrusku":10636,"tici":10637,"Ġhard":10638,"Ġdeba":10639,"ĠlekÃ¡rom":10640,"ĠpovaÅ¾ujÃº":10641,"Ġveru":10642,"Ġzrej":10643,"canie":10644,"Ġ:).":10645,"Ġvolieb":10646,"nejÅ¡ej":10647,"ĠneÄįi":10648,"ĠwebovÃ©":10649,"Ġclo":10650,"ĠzaÅ¾ÃŃva":10651,"ĠÅ¡tiav":10652,"ĠvzÅ¥ahuje":10653,"ĠvydaÅ¥":10654,"Ġbuda":10655,"Ġkara":10656,"ĠspoloÄįnÃ©ho":10657,"Ġmozo":10658,"nicou":10659,"ĠprÃŃpady":10660,"ĠsÃ©ria":10661,"las":10662,"Ġalexan":10663,"ĠvrÃ¡tenie":10664,"Ġviedol":10665,"Ġhit":10666,"Ġzhr":10667,"Ġdvor":10668,"Ġspor":10669,"ĠspÃ¡nok":10670,"ĠpoloÅ¾ky":10671,"ĠnajlepÅ¡ia":10672,"ĠneÄįak":10673,"aa":10674,"ĠÃºdrÅ¾bu":10675,"Ġautorka":10676,"ĠprÃŃno":10677,"ĠnovÃ½mi":10678,"ĠamerickÃ½ch":10679,"Ġsnahe":10680,"ĠÄįlovekom":10681,"Ġuplatnenie":10682,"Ġruchu":10683,"ĠprekrÃ¡":10684,"ĠdodrÅ¾iavaÅ¥":10685,"ĠzdravotnÃ½ch":10686,"Ġoka":10687,"ĠtradÃŃcie":10688,"Ġprieskum":10689,"Ġnaje":10690,"ĠplÃ¡nuje":10691,"ĠplÃ¡Å¾e":10692,"ĠorgÃ¡nom":10693,"ranÃ©":10694,"ĠzÃ¡ujmy":10695,"ĠzamestnÃ¡vateÄ¾":10696,"Ġruska":10697,"ĠÅ¡truktÃºry":10698,"ĠpouÅ¾ÃŃvanÃ©":10699,"Ġdozor":10700,"Ġnieje":10701,"33":10702,"lÃ½mi":10703,"Ġneskoro":10704,"ĠskÃ³":10705,"ĠobjednÃ¡vke":10706,"ĠÃºrade":10707,"mol":10708,"Ġprejde":10709,"Ġukrajin":10710,"ĠfrancÃºzsku":10711,"ĠdÃ´veru":10712,"Ġkredi":10713,"Ġbm":10714,"Ġsachari":10715,"ĠvyÅ¡iel":10716,"ĠÅ¡ka":10717,"ĠistÃ¡":10718,"Ġkapl":10719,"ĠkdekoÄ¾vek":10720,"ĠzistÃŃ":10721,"ĠvyhÄ¾adÃ¡vanie":10722,"Ġkvalitou":10723,"Ġstrop":10724,"Ġzmenil":10725,"Ġrobot":10726,"Ġposol":10727,"lami":10728,"ĠchvÃ¡":10729,"Ġenviron":10730,"ĠkoordinÃ¡":10731,"ĠarmÃ¡dy":10732,"koval":10733,"rÃ´z":10734,"Ġmam":10735,"ĠvÃŃÅ¥a":10736,"fak":10737,"Å¡ovÃ¡":10738,"ĠosobÃ¡m":10739,"ĠakÃºkoÄ¾vek":10740,"jas":10741,"Ġcelok":10742,"Ġdomin":10743,"Ġobchodoch":10744,"ĠrobÃŃme":10745,"zadu":10746,"kr":10747,"ĠrevÃŃ":10748,"Ġtrend":10749,"Ġzaned":10750,"Ġzjav":10751,"ĠklasickÃ½":10752,"ĠnavÅ¾dy":10753,"ĠtvoriÅ¥":10754,"ĠpozitÃŃvny":10755,"Ġprive":10756,"ĠpravÃ©":10757,"Ġpapiera":10758,"maj":10759,"ĠnuÅ¾":10760,"ĠzaujÃŃmavÃ¡":10761,"ĠobÄ¾ÃºbenÃ½ch":10762,"jedine":10763,"Ġmoderni":10764,"Ġprednej":10765,"Ġnechal":10766,"shopu":10767,"ĠakÃ½mi":10768,"Ġtraja":10769,"Ġchle":10770,"ĠÅ¥aÅ¾kosti":10771,"ĠprepÃ¡":10772,"Ġzav":10773,"Ġpostavu":10774,"Ġjohn":10775,"ĠbeÅ¾e":10776,"ĠzÃ¡Å¥aÅ¾":10777,"ĠokrÃº":10778,"ĠmÃºdro":10779,"teÄ¾nosti":10780,"Ġstroje":10781,"Ġkuri":10782,"Ġstopy":10783,"tÃ³":10784,"Ġneposled":10785,"Ġtel":10786,"Ġ2002":10787,"ĠÃºzko":10788,"ĠumiestniÅ¥":10789,"Ġinformovala":10790,"ĠnebezpeÄįnÃ©":10791,"Ġpoplatku":10792,"ĠuvedenÃ©ho":10793,"ĠoperÃ¡cie":10794,"Ġoslab":10795,"ĠblÃŃzke":10796,"bky":10797,"Ġnovou":10798,"Ġpotvrdil":10799,"zisten":10800,"Ġsviatok":10801,"ĠvloÅ¾iÅ¥":10802,"Ġnebe":10803,"Ġmodernej":10804,"Ġhyper":10805,"Ġstresu":10806,"lal":10807,"ĠnÃ¡rodnÃ¡":10808,"Ġkontin":10809,"ĠpodanÃŃ":10810,"ĠpouÅ¾itÃ½":10811,"Ã¡cie":10812,"Ġdezin":10813,"ach":10814,"Ġauten":10815,"predÃ¡va":10816,"Ġabsor":10817,"ĠeurÃ³pske":10818,"ĠdÃ´chodku":10819,"Ġjazde":10820,"tenÃ½ch":10821,"Ġdetoxi":10822,"ĠbanskÃ¡":10823,"ĠprÃŃÅ¥aÅ¾":10824,"tanie":10825,"boch":10826,"ĠskontrolovaÅ¥":10827,"Ġtrnave":10828,"ĠbÃ¡Å¥":10829,"ĠkoÅ¡ÃŃc":10830,"reali":10831,"Ġzostane":10832,"ĠspoznaÅ¥":10833,"ĠdÅ¾":10834,"Ġwebu":10835,"ĠnapomÃ¡ha":10836,"ĠiÅ¡la":10837,"ĠÃºloÅ¾":10838,"ĠpÃ´vodnej":10839,"ĠsamÃ©":10840,"ĠdÃ´jsÅ¥":10841,"ĠnÃ¡roda":10842,"ĠdoplniÅ¥":10843,"ĠhospodÃ¡rstva":10844,"ĠriadiÅ¥":10845,"ĠspracovanÃŃm":10846,"ĠpracovnÃŃci":10847,"ĠvÃ½davky":10848,"Ġolympij":10849,"Ġnijako":10850,"ĠÅ¾ivotu":10851,"ĠreÅ¾isÃ©r":10852,"Ġnormy":10853,"Ġkanali":10854,"Ġvenoval":10855,"Ġhlavnom":10856,"ĠobÄįan":10857,"Ġodbore":10858,"Ġnefung":10859,"ĠÄįierny":10860,"ĠrodÃŃn":10861,"ĠpoÄįÃºvaÅ¥":10862,"ĠÅ¡peciÃ¡lny":10863,"ĠstÃ¡la":10864,"baÅ¥":10865,"Ġserver":10866,"Ġcou":10867,"razili":10868,"Ġzaujme":10869,"ĠuloÅ¾iÅ¥":10870,"ĠpoisÅ¥ovÅĪa":10871,"ĠspoloÄįenskÃ©":10872,"ĠpredstavÃŃ":10873,"ĠhistÃ³ria":10874,"Ġevo":10875,"posled":10876,"Ġobchody":10877,"Ġnotebooku":10878,"Ġnece":10879,"dium":10880,"Ġzamestnanec":10881,"ĠhrajÃº":10882,"Ġtechnologi":10883,"Ġvybral":10884,"ĠkÄ¾u":10885,"Ġideme":10886,"Ġsilik":10887,"cker":10888,"ĠvlastnostÃŃ":10889,"Ġjozefa":10890,"ĠÃºspor":10891,"ĠpovinnÃ¡":10892,"Ġfascin":10893,"Ġmh":10894,"Ġodob":10895,"ĠprinÃ¡Å¡ame":10896,"ĠhviezdiÄįiek":10897,"ĠnÃ¡hradu":10898,"Ġnariadenie":10899,"ĠemÃ³cie":10900,"Ġrekord":10901,"ĠzaloÅ¾enÃ½":10902,"Ä¾ovania":10903,"ĠÅ¡pa":10904,"ĠÅ¡peciÃ¡lnych":10905,"Ġiko":10906,"Ġdekla":10907,"Ġpower":10908,"kovÃ½mi":10909,"ĠnedÃ´":10910,"ĠpotrebnÃ½ch":10911,"ĠvÃ¡hu":10912,"Ġprince":10913,"ĠdÃ¡vky":10914,"ĠzdieÄ¾":10915,"ĠseriÃ¡l":10916,"Ġvlani":10917,"ĠÃºveru":10918,"Ġmc":10919,"kohol":10920,"Ġnaru":10921,"Ġpredl":10922,"ĠprÃŃjemnÃ¡":10923,"stus":10924,"ĠpÃ´vodnÃ½":10925,"ĠgalÃ©ri":10926,"ĠprÃŃsluÅ¡enstvo":10927,"Ġek":10928,"36":10929,"Ġobjavila":10930,"ĠzÃ¡mer":10931,"Ġnerie":10932,"orie":10933,"Ġkopec":10934,"Ġlavi":10935,"ĠvoÅĪa":10936,"ĠhodnotenÃŃ":10937,"ĠzrekonÅ¡tru":10938,"Ġrukov":10939,"ahoj":10940,"stol":10941,"Ġzjedno":10942,"ĠzÃ¡sady":10943,"ĠzÃ¡klady":10944,"Ġbari":10945,"ĠvÃ½chodnej":10946,"Ġpolovica":10947,"ĠkampaÅĪ":10948,"Ġvlastnou":10949,"Ġbardej":10950,"ĠzmieÅ¡":10951,"ĠdÄºÅ¾ke":10952,"dnutie":10953,"huje":10954,"ĠÄįip":10955,"ĠsoftvÃ©r":10956,"Ġnikomu":10957,"Ġdokopy":10958,"ĠdialÃ³g":10959,"ĠkultÃºrnych":10960,"Ġhumor":10961,"Ġzameriava":10962,"ĠneplatÃŃ":10963,"Ġzato":10964,"Ġurobila":10965,"ĠdaÅĪovÃ©":10966,"ĠÅ¡portovej":10967,"Ġsed":10968,"Ġmiestami":10969,"Ġtried":10970,"Ġnajdlh":10971,"ĠmariÃ¡n":10972,"Ġstrachu":10973,"Ġrozpa":10974,"ĠlÃŃst":10975,"ĠodpovedaÅ¥":10976,"Ġvypa":10977,"Ġbor":10978,"ĠhraÄįky":10979,"ĠvyÅ¡etrenie":10980,"ĠvraÅ¾":10981,"Ġvedci":10982,"ĠkompletnÃ½":10983,"Ġvlaj":10984,"Ġpatri":10985,"Äįanie":10986,"ĠprÃŃstupom":10987,"Ã³noch":10988,"ĠzÃŃskava":10989,"Ġstrih":10990,"Ġdosiahol":10991,"Ġpredstavu":10992,"Ġkonal":10993,"ĠeurÃ³pska":10994,"Ġprodukcie":10995,"ĠurÄįitÃ½ch":10996,"ĠpoÅ¾iar":10997,"ĠfinanÄįne":10998,"ĠdcÃ©ra":10999,"lle":11000,"ĠdejÃŃn":11001,"Ġdvadsia":11002,"stla":11003,"Ġtechniku":11004,"ĠpropagÃ¡":11005,"Ġspomienky":11006,"Ġelektrickej":11007,"Ġkosti":11008,"ĠdomÃ¡ceho":11009,"ĠjedineÄįnÃ©":11010,"ĠdrÃ¡Å¾":11011,"Ġnemalo":11012,"ĠposvÃ¤":11013,"Ġopravu":11014,"Ġdediny":11015,"eu":11016,"ĠprÃŃsluÅ¡nÃ½":11017,"Ġvzo":11018,"Ġzastre":11019,"ĠtakÃ©hoto":11020,"ĠoznÃ¡menia":11021,"turisti":11022,"Ġkvap":11023,"Ġutie":11024,"leniu":11025,"lÃ³giu":11026,"ĠvynikajÃºci":11027,"Ġsemi":11028,"Ġzaria":11029,"ĠpoÅ¡kodenie":11030,"ĠocenÃŃ":11031,"prvÃ½":11032,"Ġnepochyb":11033,"Ġkroku":11034,"ĠzaisÅ¥uje":11035,"ĠprofesionÃ¡lny":11036,"ĠsprÃ¡vca":11037,"konÃ¡":11038,"Ġrepor":11039,"ĠvianoÄįnÃ©":11040,"Ġfotiek":11041,"ĠzrÃ¡Å¾":11042,"ĠprevÃ¡dzke":11043,"Ġhmy":11044,"ĠÃºprimne":11045,"Ġneobsahuje":11046,"Ġzranenia":11047,"ĠfÃŃn":11048,"ĠdostupnÃ½":11049,"ĠfungujÃº":11050,"Ġnevedeli":11051,"ĠprestÃ¡":11052,"Ġspracov":11053,"oth":11054,"ĠnÃ¡ma":11055,"dek":11056,"foto":11057,"Ġdruhou":11058,"Ġvedomo":11059,"nÃŃckych":11060,"ĠplÃ¡ne":11061,"ĠzÃ¡kladnÃ½":11062,"ĠÄįervenÃ¡":11063,"ĠpodobnÃ½ch":11064,"Å¡enÃ½":11065,"Ġsvetlom":11066,"art":11067,"ĠpohÄ¾ade":11068,"ĠprihlÃ¡siÅ¥":11069,"mec":11070,"pÃŃsanÃ©":11071,"Ġploche":11072,"Ġposlal":11073,"Ġuniverzite":11074,"Ġpolohe":11075,"ĠrÃ½b":11076,"ĠprÃŃchode":11077,"Ġstromy":11078,"pÃ¡dne":11079,"ĠmateriÃ¡lom":11080,"ĠkalÃ³":11081,"ĠmnÃŃ":11082,"Ġkontrola":11083,"Ġrozpore":11084,"ĠtrÃ©nera":11085,"ĠspÃ´sobov":11086,"ĠbeÅ¾nÃ½":11087,"Ġ1989":11088,"Ġspoma":11089,"ÅĪo":11090,"Ġrozbe":11091,"ĠpÃ´sobenie":11092,"Ġnabi":11093,"ĠnÃ¡pady":11094,"lÃŃt":11095,"ĠzabraÅĪuje":11096,"ĠpraÅ¾":11097,"Ã³nmi":11098,"Ġprvok":11099,"cd":11100,"ĠoznaÄįenia":11101,"ĠzobrazÃŃ":11102,"ĠprÃ¡vny":11103,"ĠvÃ´d":11104,"spon":11105,"ĠsfÃ©":11106,"Ġpovolenia":11107,"ĠpozÃŃcii":11108,"ĠzbytoÄįnÃ©":11109,"ĠvÃ½Å¾ivy":11110,"Ġopotreb":11111,"ĠplÃ¡Å¾i":11112,"Ġnara":11113,"ĠskÃºsiÅ¥":11114,"ĠdÃ´leÅ¾itÃ½ch":11115,"niciach":11116,"ĠspojenÃ¡":11117,"Ġzvr":11118,"rÃ¡k":11119,"ĠtelevÃŃzie":11120,"Ġtelu":11121,"Ġhome":11122,"Ġmur":11123,"uli":11124,"ĠnechÃ¡me":11125,"ĠspoloÄįnÃ½":11126,"Ġprepravu":11127,"ĠÄįasoch":11128,"ktorÃ½":11129,"lanÃŃ":11130,"ĠsprÃ¡vnom":11131,"Ġtrasy":11132,"ĠpoÅ¡tov":11133,"Ġoddelenie":11134,"Ġstretol":11135,"ĠinternetovÃ©ho":11136,"ĠfrantiÅ¡ek":11137,"Ġhomosexu":11138,"ĠviacerÃ½mi":11139,"Ä¾ak":11140,"covÃ½ch":11141,"ĠnesprÃ¡vne":11142,"Ġobchodnej":11143,"hadz":11144,"Ġchlapec":11145,"ab":11146,"Ġspotrebu":11147,"Ġzbav":11148,"ĠnastÃ¡va":11149,"ĠbezdrÃ´":11150,"vanÃ½m":11151,"Å¡ajÃº":11152,"Ġreprezenta":11153,"ĠdetskÃ½":11154,"Ġpristup":11155,"ĠÅ¡etr":11156,"ĠlacnÃ©":11157,"ĠodrÃ¡Å¾a":11158,"hÃ½":11159,"ĠumiestnenÃ½":11160,"ĠvnÃºtornej":11161,"chÃ¡va":11162,"ĠpÃ¡cha":11163,"Äįala":11164,"Ġhlavi":11165,"ĠzÃ¡rukou":11166,"Ġamino":11167,"pÃ¤tÃŃ":11168,"Ġhviezdy":11169,"jednoduch":11170,"ĠzaÅ¡le":11171,"Ġzdrav":11172,"pÃ©":11173,"ĠnesÃºhla":11174,"pet":11175,"ĠvlastnÃŃctva":11176,"ĠrozpoÄįet":11177,"Ġgom":11178,"Ġklen":11179,"Ġsha":11180,"Ġ95":11181,"Ġnero":11182,"Ġtvrd":11183,"Ġspusti":11184,"ĠnasledovnÃ©":11185,"ĠnapÃŃsala":11186,"Ġchlapcov":11187,"Ġfenom":11188,"Ġpovedom":11189,"Ġ800":11190,"ĠpodnikateÄ¾ov":11191,"Ġstrava":11192,"Ġistom":11193,"Ġsymbol":11194,"liu":11195,"ĠpÃŃsal":11196,"napriek":11197,"ĠpoÄįÃŃtaÄįi":11198,"Ġbelgi":11199,"kin":11200,"Ġsvetom":11201,"Ġstrediska":11202,"Ġlove":11203,"Ġskladby":11204,"ĠanalÃ½zy":11205,"Ġcit":11206,"ĠodstÃºpenie":11207,"Ġtehotenstva":11208,"Ġfaktorov":11209,"ĠkÄ¾ÃºÄį":11210,"Ġino":11211,"Ġsimu":11212,"ĠpriateÄ¾om":11213,"ĠpredajnÃŃ":11214,"Å¥te":11215,"Ġhory":11216,"ĠzodpovednÃ½":11217,"Ġprehliadky":11218,"can":11219,"enÃ¡m":11220,"Ġvyhral":11221,"Ġvypla":11222,"riet":11223,"Ġhotov":11224,"Ġtextil":11225,"speÅ¡":11226,"maticky":11227,"sco":11228,"ĠosobnosÅ¥":11229,"Ġhladiny":11230,"Ġzmesi":11231,"ĠvzruÅ¡":11232,"dry":11233,"potom":11234,"Ġnr":11235,"wn":11236,"ĠoddÃ½ch":11237,"Ġsw":11238,"Äįno":11239,"Ġmikrov":11240,"Ġcelku":11241,"ĠvÃ½Å¥aÅ¾":11242,"ĠnieÄįÃŃm":11243,"ĠÅ¡Ä¾ach":11244,"Ġpriedu":11245,"nÃ³":11246,"novÃ©ho":11247,"Ġvlny":11248,"hÃŃ":11249,"ĠosobnÃ©ho":11250,"ĠpouÅ¾ÃŃvanÃŃm":11251,"Ġexistencie":11252,"Ġpripomie":11253,"ĠparÃ¡":11254,"ĠurÄįuje":11255,"Ġstole":11256,"dd":11257,"Ġ2019":11258,"ĠzabezpeÄįenia":11259,"nÃ¡hle":11260,"Ġnechcete":11261,"Ġjana":11262,"ker":11263,"Ġpredsed":11264,"ĠnÃ¡sledky":11265,"Ġtvrdia":11266,"ĠmesaÄįne":11267,"Ġcesto":11268,"ĠbalenÃŃ":11269,"Ġpostupom":11270,"Ġmeranie":11271,"mest":11272,"Ġnajlac":11273,"ĠhrÃ¡Äįom":11274,"Ġtatry":11275,"Ġhlasov":11276,"Ġfungovanie":11277,"ĠoznÃ¡miÅ¥":11278,"ktory":11279,"ĠobÄįianske":11280,"rovÃº":11281,"Ġnepretr":11282,"Ġnekom":11283,"ĠodÃŃsÅ¥":11284,"bystri":11285,"Ġdobrou":11286,"nic":11287,"ĠzÃ¡pal":11288,"prostre":11289,"Ġzosil":11290,"Ġomie":11291,"Ġpravdy":11292,"Ġzistila":11293,"tÃ½ka":11294,"ĠdozvedieÅ¥":11295,"Ġobvod":11296,"2012":11297,"mienka":11298,"Ġintu":11299,"ĠÄįeskÃ½ch":11300,"Ġvzniklo":11301,"stnÃº":11302,"que":11303,"ĠfyzickÃ©":11304,"ĠnemoÅ¾nÃ©":11305,"ĠambÃŃ":11306,"ĠsuchÃ©":11307,"Ġvyne":11308,"hali":11309,"Ġsilou":11310,"Ġbieli":11311,"Ã³novÃ©":11312,"ĠdneÅ¡nÃ©ho":11313,"ĠpevnosÅ¥":11314,"stent":11315,"Ġbode":11316,"ĠzelenÃ¡":11317,"Ġantioxidan":11318,"ĠschrÃ¡n":11319,"Ġstarosta":11320,"ĠexekÃº":11321,"ĠkomÃ©":11322,"Ġzips":11323,"ĠmajiteÄ¾a":11324,"svie":11325,"zp":11326,"anÃ½mi":11327,"Ġ190":11328,"ĠÅ¡ab":11329,"Ġopakovane":11330,"Ġplatnosti":11331,"ĠsurovÃŃn":11332,"ĠvÃ½raznÃ©":11333,"ĠstÄºp":11334,"ĠlukÃ¡":11335,"Ġstrojov":11336,"menÃŃm":11337,"ĠnadÄįas":11338,"ĠtakÃŃ":11339,"Ġstavieb":11340,"Ġodbera":11341,"ĠkondÃŃ":11342,"Ġmajster":11343,"fon":11344,"ĠpoÅ¡le":11345,"Ġsur":11346,"Ġvybrala":11347,"Ġseptembri":11348,"ĠneÅ¾iadu":11349,"Ġzamil":11350,"ĠzÃ³ny":11351,"Ġhumani":11352,"ĠsÃºstavy":11353,"ĠsÃ©riu":11354,"ĠodstÃºpiÅ¥":11355,"teho":11356,"Ġmojou":11357,"drej":11358,"Ġklubov":11359,"ĠfrancÃºzska":11360,"mark":11361,"covej":11362,"ĠplniÅ¥":11363,"ĠzachytÃ¡":11364,"ĠseriÃ¡lu":11365,"ĠkÃºpila":11366,"enci":11367,"Ã¡ka":11368,"Ġcholestero":11369,"Ġinformuje":11370,"zal":11371,"Ġprijatie":11372,"Å¾nÃ©":11373,"rÃ¡tora":11374,"32":11375,"dlho":11376,"ĠpiÅ¥":11377,"ĠterÃ©ne":11378,"ĠpomÃ´cky":11379,"Ġlogo":11380,"ĠcÃŃtil":11381,"ĠslovenskÃ½m":11382,"ĠdanÃ©ho":11383,"ĠnepoznÃ¡":11384,"ĠdostupnÃ½ch":11385,"ona":11386,"Ġmyslela":11387,"ĠvoÄ¾no":11388,"pouÅ¾ÃŃva":11389,"Ġneposlednom":11390,":)":11391,"Ġsky":11392,"ĠdisciplÃŃ":11393,"Ġfavo":11394,"ĠzÃ¡stupcovia":11395,"Ġalerg":11396,"ĠÃºko":11397,"Ġenvironment":11398,"ĠdÄºÅ¾ky":11399,"Ã¡Å¡":11400,"Ġpojem":11401,"Ġzatvor":11402,"Ġokna":11403,"vÃŃc":11404,"Ġ44":11405,"Ġstarom":11406,"Ġcestovanie":11407,"ĠkÃ¡b":11408,"ĠukÃ¡zalo":11409,"ĠzakÃ¡zanÃ©":11410,"Ġpodvod":11411,"stickÃ¡":11412,"ĠotvorenÃ½":11413,"Ġpovzbud":11414,"Ġpodporou":11415,"ĠnecÃŃ":11416,"Ġkuf":11417,"ĠÃŃr":11418,"ĠzhromaÅ¾Äı":11419,"stovaÅ¥":11420,"ĠnajradÅ¡ej":11421,"Ġnemecko":11422,"ĠzvlÃ¡dnuÅ¥":11423,"nÃ¡m":11424,"Ġbehu":11425,"ĠhrÃ¡Äįa":11426,"ĠprezentÃ¡cie":11427,"Ġpostava":11428,"ĠnajbliÅ¾Å¡ÃŃch":11429,"ĠkultÃºru":11430,"ckrÃ¡t":11431,"ĠrealizÃ¡cie":11432,"Ġspravodlivosti":11433,"Ġpolitika":11434,"ĠpripravenÃ¡":11435,"Ġohrom":11436,"ĠchÃ½b":11437,"minister":11438,"ĠkrÃ¡snych":11439,"ĠorganizÃ¡cii":11440,"lenÃº":11441,"ĠspolupracovaÅ¥":11442,"Ġihrisku":11443,"hat":11444,"ĠkriÅ¾ova":11445,"tional":11446,"ĠstrÃ¡viÅ¥":11447,"ĠpÃ¡rty":11448,"Ġsrde":11449,"ĠÄ¾avej":11450,"ĠnÃ¡sledok":11451,"Ġfitness":11452,"lii":11453,"Ġpneumatiky":11454,"ĠobrÃ¡zku":11455,"ĠÃºtul":11456,"Ġpohon":11457,"rujte":11458,"Ġvidno":11459,"tikÃ¡":11460,"Ġzima":11461,"Ġprej":11462,"ĠkÃºpali":11463,"ĠprÃŃÄįiny":11464,"Ġedu":11465,"tÃŃvnom":11466,"Ġkomunity":11467,"ĠdetailnÃ©":11468,"Ġkvi":11469,"dÅ¾e":11470,"Ġpriezvisko":11471,"ĠkatarÃŃ":11472,"ovÃŃ":11473,"Ġoleje":11474,"ĠurÄįenÃ½ch":11475,"ink":11476,"ĠÅ¡portovcov":11477,"Å¡tandard":11478,"ĠterÃ©n":11479,"ĠmnohÃ½m":11480,"Ġzmenou":11481,"ĠfunkÄįnÃ©":11482,"Ġpolitickej":11483,"Ġplod":11484,"ĠkrvnÃ½":11485,"Ġtour":11486,"Ġ01":11487,"zujÃº":11488,"ĠsÃºÄįasnÃ©ho":11489,"stickÃ©ho":11490,"ÅĪach":11491,"teÄ¾nÃ©ho":11492,"Ġwar":11493,"Ġzdan":11494,"tach":11495,"ĠroÅ¾":11496,"ĠpokoÅ¾ke":11497,"Ġingre":11498,"ĠpocÃŃ":11499,"Ġviera":11500,"mailu":11501,"Ġalkohol":11502,"nove":11503,"ĠformulÃ¡ra":11504,"Ġizrael":11505,"Ġdna":11506,"ĠÅ¾ivÃ©":11507,"Ġstredne":11508,"ĠdÃ¡my":11509,"ĠdodÃ¡vateÄ¾":11510,"ĠpripojiÅ¥":11511,"ĠÅ¡tÃºdiÃŃ":11512,"desiatych":11513,"Ġostrove":11514,"ĠprÃŃpravky":11515,"Ġposteli":11516,"tkovÃ©":11517,"nÃºtra":11518,"ĠinformaÄįnÃ½ch":11519,"cionÃ¡lne":11520,"Ġelimin":11521,"ĠhlavnÃº":11522,"Ġlive":11523,"Ġposa":11524,"ĠkÄ¾ÃºÄįovÃ©":11525,"Ġsval":11526,"slovenskÃ¡":11527,"Ġkme":11528,"loÅ¾enie":11529,"ĠmÅ¡":11530,"Ġnajpo":11531,"ĠsietÃŃ":11532,"get":11533,"Ġzin":11534,"ĠÃºÅ¾asnÃ½":11535,"ys":11536,"ĠÃºse":11537,"ĠprednosÅ¥":11538,"Ġtlakom":11539,"ĠsvedÄįÃŃ":11540,"Ġkostole":11541,"ÅĪoval":11542,"ĠpÃŃÅ¡em":11543,"nedÃ¡v":11544,"Ġoff":11545,"ĠmladÃ©":11546,"ĠdodÃ¡vky":11547,"Ġsledovanie":11548,"vovÃ½":11549,"ĠdarÄįeky":11550,"Ġrozp":11551,"Ġvyskytuje":11552,"ĠÅ¡tefan":11553,"Ġchodia":11554,"pomoc":11555,"Ġjunior":11556,"hyb":11557,"ĠinformÃ¡cia":11558,"zÃ¡kon":11559,"Ġsnaha":11560,"ĠskÃºÅ¡ob":11561,"ĠpreÅ¡la":11562,"ĠbÃ½valÃ©ho":11563,"cionali":11564,"ÃŃnanie":11565,"Ġzavola":11566,"ĠzabudnÃºÅ¥":11567,"nÃ¡sobne":11568,"ĠvnÃºtornÃ½":11569,"ĠÅ¡ance":11570,"kaÄįnÃ©":11571,"Ġmexi":11572,"ĠsituÃ¡ciÃ¡ch":11573,"ĠobrÃ¡tiÅ¥":11574,"ĠspoloÄįenstva":11575,"ĠÄįitateÄ¾ov":11576,"ĠÅ¡truktÃºru":11577,"ĠurÄįitÃ½":11578,"ĠprimÃ¡tora":11579,"ÄįenÃ½ch":11580,"ĠkomunikovaÅ¥":11581,"ĠdohodnÃºÅ¥":11582,"ĠzachrÃ¡niÅ¥":11583,"Ġ09":11584,"ĠrozÅ¡ÃŃriÅ¥":11585,"ĠpresÅ¥ah":11586,"Ġodstup":11587,"Ġvetra":11588,"Ġstravu":11589,"Ġstrieda":11590,"Ġtanie":11591,"Ġbudape":11592,"Å¡ke":11593,"Å¡ty":11594,"ĠznaÄįkou":11595,"Ġdodania":11596,"ĠcelkovÃ©ho":11597,"ĠsamosprÃ¡vy":11598,"Ġdolu":11599,"Ġsny":11600,"ĠnÃ¡kupu":11601,"ĠvÃ¡ha":11602,"ĠÄįaju":11603,"ĠsÃºkromnÃ©":11604,"tkoch":11605,"Ġandroid":11606,"Ġrumun":11607,"ĠsÃºvisiacich":11608,"neviem":11609,"ĠspÃŃ":11610,"Ġlehota":11611,"ĠtovÃ¡":11612,"ĠdÃ´kazom":11613,"Ġkorup":11614,"jmu":11615,"ĠfanÃºÅ¡ikovia":11616,"Ġpamiatky":11617,"Ġrovnomer":11618,"Ġren":11619,"Ġbylin":11620,"ĠudrÅ¾iavaÅ¥":11621,"ĠnakrÃº":11622,"Ġpriazniv":11623,"Ġnud":11624,"Ġbyli":11625,"Ġpotreba":11626,"ĠzameranÃ¡":11627,"Ġchoroba":11628,"ĠsignÃ¡l":11629,"Ġgab":11630,"Ġps":11631,"ĠneprÃŃjemnÃ©":11632,"ĠprÃ©mi":11633,"Ġnezmen":11634,"Ġzat":11635,"cajÃº":11636,"one":11637,"ĠzvÃ½Å¡i":11638,"ĠnÃ¡rodov":11639,"nickÃ½ch":11640,"ĠpÃ¡ÄįiÅ¥":11641,"Ġpriemere":11642,"veÄįer":11643,"ĠturistickÃ©":11644,"anosti":11645,"nÃŃte":11646,"Ġvodovo":11647,"ĠÄ¾ahkÃ½":11648,"Ġstrel":11649,"tis":11650,"urÄįite":11651,"ĠsÃºÄįasnÃ½":11652,"Ġvyjadruje":11653,"Ġakci":11654,"Ġdohodli":11655,"ĠtelevÃŃzor":11656,"valo":11657,"Ġyoutu":11658,"ĠsluÅ¾be":11659,"ĠodtieÅĪ":11660,"ĠvyÄįi":11661,"ĠrÃ´znym":11662,"ĠotvorenÃ¡":11663,"ĠÄįinnosÅ¥ou":11664,"ĠmikulÃ¡Å¡":11665,"grafie":11666,"iv":11667,"Ġmap":11668,"hneme":11669,"ujÃºcimi":11670,"Ġingredien":11671,"Ã©ny":11672,"slÃ¡v":11673,"platok":11674,"ĠvyÅ¡la":11675,"ĠilustrÃ¡":11676,"ĠkoÄ¾a":11677,"Ġzdroja":11678,"Ġnesti":11679,"tasr":11680,"ĠcviÄįenÃŃ":11681,"ĠpoÅ¡tou":11682,"ĠinÅ¡tru":11683,"fice":11684,"ĠpreruÅ¡":11685,"naÅ¡e":11686,"ĠzÃ¡stupcov":11687,"ÅĪujÃºce":11688,"ĠzÃ¡konnÃŃka":11689,"laÄįnÃ©":11690,"ĠzbranÃŃ":11691,"Ġdani":11692,"Ġsad":11693,"ĠvnÃŃmaÅ¥":11694,"ĠurÄįitÃº":11695,"Ġtwit":11696,"ĠneznÃ¡my":11697,"lp":11698,"Å¾alo":11699,"Ġklube":11700,"ĠkaÅ¾dodennÃ©":11701,"vosÅ¥ou":11702,"ĠzÃ¡padnej":11703,"ĠzÃ¡bava":11704,"taÄįnÃ©":11705,"Ġposlu":11706,"ĠmladÃ¡":11707,"Ġwhi":11708,"ĠnÃ¡dr":11709,"Ġkristus":11710,"rach":11711,"Ġspozna":11712,"Ġdesiatich":11713,"ĠsociÃ¡lneho":11714,"tÃŃte":11715,"Å¡in":11716,"Ġali":11717,"ĠodolnÃ©":11718,"ĠpredchÃ¡dzajÃºceho":11719,"ĠvybranÃ©":11720,"ĠdaÅĪovÃ©ho":11721,"Ġteplej":11722,"ĠvyuÅ¾itÃŃm":11723,"Ġaktivitu":11724,"sket":11725,"Ġprijal":11726,"izo":11727,"ĠpresvedÄįiÅ¥":11728,"berta":11729,"Ġboku":11730,"Ġzbierky":11731,"Ġviacej":11732,"ĠanimÃ¡":11733,"Ġobrazy":11734,"Ġzostali":11735,"Ġpanny":11736,"ĠspoloÄįnej":11737,"plne":11738,"tenej":11739,"Ġfico":11740,"Ġposlanec":11741,"ĠfinanÄįnÃ½":11742,"Å¾enÃ©":11743,"det":11744,"ĠpÃºta":11745,"stovi":11746,"ĠschopnÃ¡":11747,"Ġdielov":11748,"ĠnajlepÅ¡iu":11749,"ĠprocedÃº":11750,"Ġtablety":11751,"ĠzistÃŃte":11752,"ĠmÃ¡ji":11753,"Ġmozog":11754,"ĠÄįÃŃsel":11755,"kladoch":11756,"ĠÅ¡tÃ¡tny":11757,"ĠprinÃ¡Å¡ajÃº":11758,"Ġnebudeme":11759,"ĠkrÃ¡tkodob":11760,"Ġaminoky":11761,"ĠdieÅ¥aÅ¥u":11762,"Ġnezvy":11763,"Ġopi":11764,"tele":11765,"ĠabsolvovaÅ¥":11766,"Ġnajmoder":11767,"ĠnÃ¡rodnÃ©":11768,"Ġkrmi":11769,"Ġkariet":11770,"Ġtretia":11771,"ure":11772,"ĠdÃ´leÅ¾itÃº":11773,"Ġprsia":11774,"ĠtechnolÃ³giou":11775,"Ġvieru":11776,"ĠoÅ¡et":11777,"ĠzasvÃ¤":11778,"Ġgolf":11779,"Äįier":11780,"ĠuskutoÄįnil":11781,"Ġrozhodnete":11782,"ĠÄįervenej":11783,"ĠÄįakal":11784,"vÃ½hod":11785,"ĠzariadenÃŃm":11786,"ĠkorÄįu":11787,"ĠuÅ¡etriÅ¥":11788,"Ġlepi":11789,"Ġdostalo":11790,"Ġces":11791,"ĠnÃ¡poje":11792,"Ġdomini":11793,"Ġekonomiky":11794,"ĠkrÃ¡tkom":11795,"Ġrovnakom":11796,"Ġkruhu":11797,"ĠhovorÃŃme":11798,"ĠskonÄįÃŃ":11799,"Äįali":11800,"aleka":11801,"ĠÄįlenmi":11802,"mysli":11803,"ĠfinanÄįnÃ©ho":11804,"Ġkober":11805,"Ġkonala":11806,"Ġnitrian":11807,"Ġkompati":11808,"Ġneschop":11809,"Ġamerike":11810,"ĠrÃ¡z":11811,"ĠvyzÃ½va":11812,"ĠobrÃ¡zkov":11813,"ture":11814,"ĠjedenÃ¡":11815,"ĠpomÃ´Å¾eme":11816,"ĠprÃŃrodnÃ©ho":11817,"ĠrakÃºsku":11818,"Ġflexibil":11819,"ĠbrazÃŃ":11820,"lÃ³gu":11821,"44":11822,"ĠbÃ½vania":11823,"ĠinvestovaÅ¥":11824,"Ġazda":11825,"ĠeurÃ³psky":11826,"ĠistÃŃ":11827,"ĠporovnÃ¡va":11828,"ĠneuveriteÄ¾ne":11829,"Ġnasleduje":11830,"ĠzoznÃ¡mi":11831,"ĠÄįarodej":11832,"ĠprehrÃ¡":11833,"rni":11834,"Ġpezin":11835,"ĠpretrvÃ¡":11836,"Ġpodpred":11837,"ĠÅ¡ampionÃ¡":11838,"Ġhosti":11839,"ĠvytvorenÃ½":11840,"ĠvaÅ¡ou":11841,"ĠnÃ¡zvu":11842,"31":11843,"ĠnÃ¡vÅ¡teva":11844,"Ġduna":11845,"Ġmaga":11846,"ĠpotÃ¡":11847,"ĠÅ¡ablÃ³":11848,"Ġglu":11849,"Ġperspek":11850,"Ġverejnom":11851,"Ġpredstavy":11852,"venÃ©":11853,"ĠzdravÃŃ":11854,"difi":11855,"ĠvÃ½roÄįie":11856,"ĠuÄįÃŃ":11857,"ĠÃºpravou":11858,"ĠkrÃ¡snu":11859,"finÃ¡le":11860,"zovanÃ½":11861,"Ġsenzor":11862,"Å¡nej":11863,"ĠcelÃ½m":11864,"moj":11865,"Å¡pi":11866,"ÄįnÃŃk":11867,"matickÃ½ch":11868,"ĠschÃ´":11869,"ĠsilnÃ¡":11870,"Ġtransak":11871,"ĠÅ¡tip":11872,"box":11873,"ĠreklamÃ¡ciu":11874,"Ġparametrami":11875,"Ġcenovo":11876,"ĠdokÃ¡Å¾eme":11877,"ĠÅ¾ivnost":11878,"kde":11879,"Ġpovzbu":11880,"poÄįet":11881,"celo":11882,"ĠvÃ½no":11883,"Ġkamery":11884,"Ġchyb":11885,"ĠboÅ¾ieho":11886,"rÃŃn":11887,"hania":11888,"ahojte":11889,"Ġdlhej":11890,"Ġopust":11891,"Ġpodklad":11892,"Ġkomory":11893,"ĠoptimÃ¡lne":11894,"ĠkancelÃ¡ria":11895,"ĠsluÅ¾bÃ¡ch":11896,"Ġuzn":11897,"ĠdefinitÃŃvne":11898,"lizuje":11899,"ÃŃnu":11900,"Ġrecyk":11901,"Ġrozhovore":11902,"2011":11903,"ĠzaslÃºÅ¾i":11904,"ĠtrÃ¡p":11905,"rozumi":11906,"ĠnÃ¡roÄįnej":11907,"ĠbudÃºceho":11908,"ÄįujÃº":11909,"Ġdopad":11910,"ĠÃºtva":11911,"ĠuÅ¡i":11912,"ĠvÃ½znamnÃ½ch":11913,"Ġremesel":11914,"zÃ½m":11915,"Ġpohybe":11916,"ĠtreÅ¥om":11917,"Ġjes":11918,"pustÃŃ":11919,"Ġger":11920,"Ġtrvania":11921,"ĠkonÃŃ":11922,"Ġtaliansku":11923,"ĠsedÃŃ":11924,"Ġlatin":11925,"ĠamerickÃ½":11926,"niÄįku":11927,"Ġdiagn":11928,"tuÄ¾":11929,"Ġpodozri":11930,"tikov":11931,"ĠnavrhnutÃ©":11932,"formÃ¡cie":11933,"ĠÅ¡kolskÃ½ch":11934,"ĠsÃºh":11935,"zar":11936,"zky":11937,"ĠspoÄ¾ahlivo":11938,"Ġsubjekt":11939,"bolo":11940,"ĠÅ¡Ã¡l":11941,"Ġhranicu":11942,"Ġkrem":11943,"ĠfarmÃ¡":11944,"ĠnÃ¡dhernÃ½":11945,"ĠmojÃŃm":11946,"Ġhrob":11947,"nÃŃckeho":11948,"ĠniektorÃ½":11949,"ĠsÃºboj":11950,"ĠreÅ¾ime":11951,"ĠchrbÃ¡t":11952,"ĠnavÅ¡tÃŃv":11953,"Ġautorom":11954,"kovali":11955,"ĠodÅ¡tart":11956,"Ġlektor":11957,"Ġnajkvali":11958,"ĠpresnÃ½":11959,"ĠzÃ¡leÅ¾itosÅ¥":11960,"Ġprira":11961,"ĠkombinÃ¡ciu":11962,"ĠpÃ´Å¾iÄįku":11963,"Ġmojim":11964,"Ġobmedzi":11965,"ĠnÃ¡de":11966,"ĠreÅ¡taurÃ¡cia":11967,"ĠtraÅ¥":11968,"pala":11969,"ĠtÃŃmy":11970,"zdro":11971,"Ġterm":11972,"ĠvÃ½hodnÃ©":11973,"ĠslÃºcha":11974,"ĠjedÃ¡":11975,"Ġhno":11976,"Ġopen":11977,"ĠnÃ¡Å¡mu":11978,"ĠaktuÃ¡lny":11979,"ĠkombinovaÅ¥":11980,"ĠaplikovaÅ¥":11981,"Ġhna":11982,"Ġpilie":11983,"dnom":11984,"stnÃ©ho":11985,"ĠpremiÃ©r":11986,"ĠskÃ³re":11987,"Ġtajomstvo":11988,"ĠpÃ½":11989,"Ġjack":11990,"Ġumelcov":11991,"ĠvÃ¡Å¾i":11992,"Ġkontaj":11993,"Ġprijali":11994,"ĠvÃ½bornÃ¡":11995,"Ġluxus":11996,"ĠznÃ¡mky":11997,"Ġkapela":11998,"ĠujsÅ¥":11999,"Ġamerickej":12000,"Ġneby":12001,"ĠÅ¾il":12002,"Ġfilter":12003,"Ġplody":12004,"Ġnajsil":12005,"ĠkrÃ¡sa":12006,"Ġzober":12007,"Ġemail":12008,"Äįika":12009,"ĠjemnÃ½":12010,"Ġheslo":12011,"Ġadresy":12012,"ĠstratÃ©gie":12013,"ĠklasickÃ½ch":12014,"teda":12015,"ĠÃºsilie":12016,"ĠÅ¡ar":12017,"ĠexkluzÃŃv":12018,"Ġkontrolou":12019,"Ġladi":12020,"Ġzdalo":12021,"ĠÄįÃŃne":12022,"ĠkrÃŃdla":12023,"cla":12024,"Ġhusto":12025,"ĠbalkÃ³n":12026,"ĠstÃ¡vajÃº":12027,"ĠodohrÃ¡va":12028,"Ġmosli":12029,"Ġpostavili":12030,"ĠomÃ¡":12031,"ĠzadÃ¡":12032,"sahujÃº":12033,"Ġpredstavil":12034,"Ġkef":12035,"Ġrukami":12036,"ĠvÃ½chode":12037,"Ġneda":12038,"najte":12039,"ĠprispieÅ¥":12040,"Ġerek":12041,"Ġtasr":12042,"34":12043,"ĠÄ¾udskÃ½":12044,"mailovÃº":12045,"lÃ¡k":12046,"fÃ¡":12047,"ĠvesmÃŃr":12048,"ĠpohÄ¾adom":12049,"lis":12050,"ĠtelefÃ³nne":12051,"tart":12052,"ĠzÃ¡slu":12053,"Ġprs":12054,"ĠzelenÃ©":12055,"ĠcÃŃtila":12056,"opa":12057,"Ġcenou":12058,"ĠpozerÃ¡":12059,"ĠmaximÃ¡lnu":12060,"Ġprenasled":12061,"Ġsob":12062,"ĠhÃ¡dam":12063,"Äįiky":12064,"Ġbenefi":12065,"ĠnenachÃ¡dza":12066,"Ġvyd":12067,"ĠpozdÄºÅ¾":12068,"Ġukry":12069,"Ġnet":12070,"ĠteÃ³ri":12071,"Ġpier":12072,"Ġrozhoduje":12073,"Ġpravdou":12074,"ĠcentrÃ¡":12075,"ĠprÃŃsluÅ¡nÃ©":12076,"ĠoranÅ¾":12077,"ĠplnÃŃ":12078,"ĠchutÃŃ":12079,"prÃ¡ve":12080,"ĠelektrickÃ©":12081,"ĠuÅ¾ÃŃvanie":12082,"ĠÄįÃŃtanÃŃ":12083,"Ġrakoviny":12084,"Ġzmenila":12085,"dujte":12086,"ĠÅ¡Å¥astnÃ½":12087,"ĠkomplexnÃ©":12088,"movÃ©":12089,"ĠpripravenÃŃ":12090,"ĠpozadÃŃ":12091,"ĠpravÃ½":12092,"ĠdÃ´ver":12093,"ĠideÃ¡lnym":12094,"ĠlÃŃstky":12095,"ĠtÃºÅ¾i":12096,"ĠleÅ¾ia":12097,"nejÅ¡ÃŃmi":12098,"ĠzmlÃº":12099,"Ġmohu":12100,"Ġzmyslu":12101,"ĠÃºspeÅ¡nÃ©":12102,"ĠdostupnÃ¡":12103,"Ġuspoko":12104,"Ġosobnej":12105,"Ġdemon":12106,"kg":12107,"ĠÃºraz":12108,"movÃ½":12109,"ĠnajvÃ¤ÄįÅ¡ia":12110,"Ġ46":12111,"ĠnatÃ¡":12112,"Ġloptu":12113,"ĠfolklÃ³r":12114,"ĠÄįu":12115,"ĠÄįierno":12116,"ĠÅ¾ene":12117,"vyso":12118,"ĠromÃ¡n":12119,"Ġposkytujeme":12120,"Ġlai":12121,"ĠnÃŃzka":12122,"potreb":12123,"ĠdlhÃ½ch":12124,"ĠnestaÄįÃŃ":12125,"ĠbrankÃ¡":12126,"Ġpreru":12127,"ĠprÃŃsne":12128,"lÃŃc":12129,"Ġtakou":12130,"Ġobjekty":12131,"ĠÃºsmevom":12132,"ĠprofesionÃ¡":12133,"Ġaudio":12134,"ĠstavebnÃ½":12135,"Ġvojna":12136,"Ġmarci":12137,"viu":12138,"ovec":12139,"lizovaÅ¥":12140,"ĠzmlÃºv":12141,"Ġ2001":12142,"Ġprevodov":12143,"Ġpoplatkov":12144,"Ġmobili":12145,"Ġ85":12146,"ĠzdravotnÃ©ho":12147,"ĠpotlaÄį":12148,"Ġchri":12149,"Ġkapacitou":12150,"ĠpokoÅ¾ka":12151,"ĠsieÅ¥a":12152,"ĠnechcÃº":12153,"ĠkonkrÃ©tnych":12154,"ĠuÅ¾iÅ¥":12155,"ĠlacnejÅ¡ie":12156,"ĠpoÄıme":12157,"Ġjedinou":12158,"Ġorch":12159,"Ġinterva":12160,"ns":12161,"ĠprÃŃjemnÃº":12162,"ĠvystÃºpenia":12163,"ĠnÃ¡rodnÃ½":12164,"Ġmac":12165,"Ġkongre":12166,"ĠmÃ¡j":12167,"ĠdruhÃ½ch":12168,"mala":12169,"Ġobjas":12170,"ĠsamÃ©ho":12171,"Ġfotografia":12172,"ĠzÄ¾avu":12173,"ĠoboznÃ¡mi":12174,"ĠvÃ½voji":12175,"Ġdedin":12176,"ĠvychutnÃ¡":12177,"ĠdievÄįat":12178,"ĠpÃ´vodnÃ©":12179,"Ġotvoril":12180,"Ġhrdinov":12181,"Ġminulom":12182,"Ġpodrobnosti":12183,"ĠprÃŃsluÅ¡nÃŃkov":12184,"ĠrozÅ¡ÃŃrenie":12185,"Ġporovnanie":12186,"kove":12187,"mana":12188,"Ġbulhar":12189,"Ġbmw":12190,"Ġzvuku":12191,"Ġcentrom":12192,"vrcho":12193,"ĠnajnovÅ¡ÃŃch":12194,"fr":12195,"Ġoplo":12196,"Ġnedostatky":12197,"Ġtretieho":12198,"ĠprÃŃbehov":12199,"Ġdebu":12200,"Ġpodpore":12201,"Ġandre":12202,"ĠnajvÃ¤ÄįÅ¡iu":12203,"Ġpopro":12204,"ĠbezproblÃ©":12205,"ĠrÃ¡na":12206,"ĠtypickÃ©":12207,"ĠmedzinÃ¡rodnÃ½":12208,"Ġmimochodom":12209,"ĠsprÃ¡vna":12210,"Å¾ou":12211,"Ġtesty":12212,"Ġrisk":12213,"ĠscÃ©ne":12214,"ĠpÃ´sobnosti":12215,"ĠnajkrajÅ¡ie":12216,"Ġodkazy":12217,"ĠobjavujÃº":12218,"ovateÄ¾nÃ©":12219,"Ġskupin":12220,"tenÃŃm":12221,"ĠsÃºÄįasnÃ½ch":12222,"lovou":12223,"rÃºn":12224,"elekt":12225,"ĠspojiÅ¥":12226,"ĠrovnakÃ½m":12227,"ĠmasÃŃv":12228,"Ġ;)":12229,"ĠzÃ¡sad":12230,"Ġfal":12231,"Ġdesiatok":12232,"Ġodmieta":12233,"ĠmuÅ¾om":12234,"ĠnÃ¡sil":12235,"Ġavi":12236,"ĠuÄįenie":12237,"Ġtextov":12238,"hry":12239,"ĠrovnakÃº":12240,"ĠvÃ½nimoÄįnÃ©":12241,"ĠnÃ¡kupe":12242,"ĠÄįeskÃ½":12243,"Ġbezprostre":12244,"Ġparkovanie":12245,"ĠfinanÄįnÃº":12246,"tovali":12247,"rantov":12248,"ĠprÃŃchod":12249,"Ġhrdin":12250,"ĠnasledujÃºci":12251,"ĠÅ¡portovÃ½":12252,"Ġnevhod":12253,"ĠcestovaÅ¥":12254,"Ġuvedenej":12255,"ĠdostÃ¡vajÃº":12256,"ĠvyrÃ¡bajÃº":12257,"Ġtransparent":12258,"ĠmoÅ¾nÃ½":12259,"ĠspÃ´sobmi":12260,"Ġpul":12261,"Ġlia":12262,"ĠvÃ½slov":12263,"Ġspoji":12264,"Ġtalianska":12265,"Ġate":12266,"ĠprÃ¡vneho":12267,"ĠvÃ½robcovia":12268,"Ġrobila":12269,"ĠoriginÃ¡lny":12270,"Ġnerez":12271,"Ġwifi":12272,"ĠnavÅ¡tÃŃvili":12273,"Ġsponzor":12274,"Ġdoplnkom":12275,"myslel":12276,"nda":12277,"Ġprenie":12278,"Ġnetr":12279,"ĠdÃ¡vam":12280,"ĠkandidÃ¡tov":12281,"smer":12282,"ĠspÃ¡lne":12283,"ĠznaÄį":12284,"Ġnala":12285,"Ġpodlieha":12286,"ĠzlatÃ©":12287,"ĠprofesionÃ¡lnych":12288,"Ġparadox":12289,"dva":12290,"Ġinsta":12291,"ĠpokraÄįoval":12292,"ĠvyhÄ¾adaÅ¥":12293,"tÃŃvou":12294,"ĠdÃŃ":12295,"Ġado":12296,"Ġkonkurencie":12297,"ĠmajstrovstvÃ¡":12298,"Ġpodanie":12299,"Ġzubov":12300,"Ġiv":12301,"Ġkolega":12302,"Ġrozsud":12303,"Ġanto":12304,"Ġpredstavenie":12305,"ĠsedieÅ¥":12306,"ĠdodÃ¡vateÄ¾ov":12307,"ĠplatnÃ©":12308,"kÃ¡ciÃŃ":12309,"Ġnevin":12310,"Ġkonferencii":12311,"vÃ¡m":12312,"Ġpredi":12313,"Ġhrom":12314,"ĠpolicajnÃ©ho":12315,"Ġprep":12316,"Ġprevedenia":12317,"tÃ¡ciou":12318,"pravo":12319,"obraz":12320,"Ġcestnej":12321,"Ġakre":12322,"ĠtrenÄįÃŃn":12323,"sic":12324,"Ġindu":12325,"49":12326,"Ġkamo":12327,"ĠzlÃ¡":12328,"Ä¾avo":12329,"Ġstrechy":12330,"stoch":12331,"Ġportu":12332,"ĠnakupovaÅ¥":12333,"Ã¨":12334,"Ġzde":12335,"snu":12336,"Ġvety":12337,"Ġzamestnanie":12338,"Ġotcom":12339,"Ġmosk":12340,"skobystri":12341,"vite":12342,"ĠviackrÃ¡t":12343,"Ġdesign":12344,"prÃ¡zd":12345,"Ġneuvedom":12346,"Ġprebra":12347,"Ġsektor":12348,"ĠprÃŃsluÅ¡nÃ©ho":12349,"ĠtisÃŃce":12350,"Ġdodanie":12351,"ĠprÃŃjmy":12352,"ĠpeknÃ¡":12353,"Ġstene":12354,"ciÃ¡lnym":12355,"Ġmiestneho":12356,"nor":12357,"Ġyor":12358,"chali":12359,"Ġkysu":12360,"ĠdesaÅ¥roÄįia":12361,"55":12362,"ĠprÃ¡zdniny":12363,"Ġvojenskej":12364,"ĠzachovaÅ¥":12365,"Ġcudzie":12366,"vna":12367,"Ġvznikne":12368,"ĠzamestnÃ¡vateÄ¾a":12369,"tickou":12370,"ĠzavÃ¡dza":12371,"ĠmanÅ¾elka":12372,"cÃ©":12373,"ĠkoÅ¾a":12374,"Ġdvd":12375,"ĠspÃ´sobe":12376,"ĠvodnÃ½ch":12377,"ĠnÃ¡pojov":12378,"ĠuÄįenÃŃ":12379,"lla":12380,"ĠpriznaÅ¥":12381,"ĠvÃ½zvu":12382,"Ġmikrof":12383,"chia":12384,"Ġdoklady":12385,"2008":12386,"ĠbrankÃ¡r":12387,"ĠzÃ¡kladnÃ½m":12388,"Ġpreklada":12389,"ĠdÃ©":12390,"Ġpostupu":12391,"Ġameriky":12392,"Ġpun":12393,"ĠregistrÃ¡cia":12394,"Ġpokle":12395,"Ġspotreby":12396,"ĠÄįasopisu":12397,"Ġtragi":12398,"Ġnechcela":12399,"ĠbezpeÄįnostnÃ½ch":12400,"Ġnespra":12401,"ĠzimnÃ½ch":12402,"ĠprijÃŃmaÅ¥":12403,"Ġvidea":12404,"ĠnesmÃº":12405,"Ġklienti":12406,"ĠÅ¡pina":12407,"ĠstrednÃ©":12408,"Ġviedli":12409,"ĠÃºÄįinkov":12410,"dÅ¾":12411,"Ġvalen":12412,"ĠpoÄ¾ska":12413,"gÃº":12414,"ĠvyskÃºÅ¡ajte":12415,"ĠoÅ¡etrenie":12416,"ĠobjaviÅ¥":12417,"hoda":12418,"Ġcirku":12419,"ĠvrÃ¡tili":12420,"Ġalbumu":12421,"jeho":12422,"Ġoptimali":12423,"ĠvzÃ¡jomne":12424,"ĠaktuÃ¡lnej":12425,"ĠneÄįisto":12426,"istiÅ¥":12427,"Äıaleka":12428,"krov":12429,"Ġchlieb":12430,"Ġrevolu":12431,"ĠuskutoÄįnilo":12432,"ĠvravÃŃ":12433,"sovÃ©ho":12434,"ĠsladkÃ©":12435,"Ġevid":12436,"Ġusmer":12437,"Ġodosiela":12438,"ĠkonkrÃ©tny":12439,"ĠmilÃ©":12440,"Ġmiroslav":12441,"ÄºÅĪ":12442,"ĠuÅ¾ÃŃvateÄ¾a":12443,"ĠkontrolovaÅ¥":12444,"ĠÅ¾u":12445,"ĠdrahÃ©":12446,"ĠodvÃ¡Å¾":12447,"enskÃ½":12448,"ĠznÃ¡m":12449,"Ġimpu":12450,"ĠzÃŃskanÃ©":12451,"Äįikov":12452,"ĠprivÃŃ":12453,"ĠuÄįitelia":12454,"ĠÄįÃŃtala":12455,"Ġneut":12456,"Ġodle":12457,"sporia":12458,"Ġkono":12459,"ĠspoloÄįnÃ½ch":12460,"Ġreklamu":12461,"ĠpohÃ¡ra":12462,"Ġkilo":12463,"ĠguÄ¾":12464,"Ġvysvetlil":12465,"ĠoblÃº":12466,"vÅ¡etko":12467,"ĠnajniÅ¾":12468,"ĠzaradiÅ¥":12469,"bytok":12470,"ĠtradiÄįnÃ½ch":12471,"ĠvyÅ¡Å¡ÃŃch":12472,"ĠzdravotnÃ½":12473,"Ġdele":12474,"ĠreÅ¡taurÃ¡cii":12475,"ĠregistrÃ¡cie":12476,"ĠvoÄ¾nÃ½ch":12477,"ĠumÃ½":12478,"gÃ¡n":12479,"Ġokraji":12480,"ĠvÃ½chodi":12481,"Ġreflex":12482,"ĠvyuÅ¾ÃŃvanie":12483,"Ġjednotlivcov":12484,"ĠnÃ¡rodnÃ½ch":12485,"zai":12486,"ĠobÄįanom":12487,"Ã³zne":12488,"tlo":12489,"ĠochotnÃŃ":12490,"Ġkontrole":12491,"Ġpozoru":12492,"Ġmarketingu":12493,"Ġkoncept":12494,"Ġfinancie":12495,"Ġ42":12496,"ĠsÃºstrediÅ¥":12497,"ĠpetrÅ¾al":12498,"ĠvynikajÃº":12499,"ĠprÃŃspevkov":12500,"ĠvystÃºpenie":12501,"ĠdetskÃ¡":12502,"Ġkine":12503,"Ġdokumentu":12504,"ĠsituÃ¡ciÃŃ":12505,"Ġsd":12506,"ĠvyberÃ¡":12507,"cher":12508,"pustili":12509,"Ġmont":12510,"Ġvytr":12511,"ĠsÃŃdla":12512,"kÃºpiÅ¥":12513,"Ġvytvorila":12514,"ĠÅ¡pecifickÃ©":12515,"Ġpredajni":12516,"2009":12517,"ĠstÃ¡li":12518,"Ġimplemen":12519,"ĠkomentÃ¡re":12520,"Ġbonus":12521,"Ġpriniesli":12522,"Ġpodobu":12523,"Ġpredajne":12524,"ĠsezÃ³na":12525,"lÃ³gii":12526,"Ġpripravil":12527,"Å¾ujÃº":12528,"Ġryt":12529,"ĠchrÃ¡nenÃ©":12530,"kÃ¡cii":12531,"ĠvybudovaÅ¥":12532,"46":12533,"ĠmilovnÃŃkov":12534,"ĠstreÄ¾":12535,"ĠextrÃ©":12536,"Ġoddy":12537,"ĠvodiÄįa":12538,"Ġdora":12539,"sovi":12540,"Ġlige":12541,"spodÃ¡":12542,"Ġkontakty":12543,"Ġanga":12544,"ĠorganizÃ¡tori":12545,"ĠdokÃ¡zala":12546,"ĠspomenÃºÅ¥":12547,"ĠgenerÃ¡lny":12548,"Ġbub":12549,"ĠvÃ½skyt":12550,"ĠzÃ¡kladnÃº":12551,"Ġbezodkladne":12552,"Ã´dze":12553,"Ġtrnava":12554,"ĠÃºvode":12555,"ĠtrÃ¡pi":12556,"ĠzrejmÃ©":12557,"ĠdigitÃ¡lne":12558,"pto":12559,"vysla":12560,"ĠvÃ½lety":12561,"vanÃº":12562,"Ġbasket":12563,"hovej":12564,"ĠspoloÄįenskÃ½ch":12565,"ĠvÃ½mena":12566,"ĠsezÃ³n":12567,"Ġsamsu":12568,"ĠvÃ½hodu":12569,"Ġmarek":12570,"ĠvÃ´ÅĪou":12571,"ĠrodÃ¡":12572,"Ġmila":12573,"Ġpresadz":12574,"ĠÅ¾ivoty":12575,"ĠsnaÅ¾ila":12576,"Ġzaz":12577,"kÃ¡zala":12578,"ĠnÃ´h":12579,"chla":12580,"rant":12581,"ĠpÃ¤tnÃ¡":12582,"ĠblÃŃzkych":12583,"ĠpociÅ¥":12584,"Ġzamestnancom":12585,"Ġnotebookov":12586,"Ġkana":12587,"ĠkatalÃ³g":12588,"ĠarchitektÃºry":12589,"Ġrozmerov":12590,"Ġmrav":12591,"chovÃ¡vaÅ¥":12592,"Ġtrieda":12593,"ĠproblÃ©moch":12594,"ĠzavolaÅ¥":12595,"ĠtlaÄįe":12596,"Ġlokalita":12597,"play":12598,"Ġiso":12599,"ĠdÃ´leÅ¾itÃ½m":12600,"Ġjak":12601,"Ġfaktor":12602,"Ġfond":12603,"Ġpokles":12604,"ĠÅ¡kvr":12605,"Ġvyspe":12606,"ĠdodÃ¡vateÄ¾a":12607,"Ġvyvo":12608,"Ġplach":12609,"Ġopat":12610,"Ġlan":12611,"ĠohlÃ¡":12612,"ĠprehrÃ¡va":12613,"Ġdejiny":12614,"ĠprÃ¡zdnin":12615,"ĠobÃ¡l":12616,"ĠÃºÄįinne":12617,"ĠkÃºpil":12618,"Ġvystre":12619,"ĠnapÄºÅĪa":12620,"ĠprirodzenÃ½":12621,"ĠsamosprÃ¡vneho":12622,"ĠpovaÅ¾ujem":12623,"Ã³mu":12624,"rium":12625,"dovÃº":12626,"ĠvlastnosÅ¥ami":12627,"ĠzobraÅ¥":12628,"ĠzloÄįin":12629,"Ġmp":12630,"ĠtÃŃmov":12631,"ĠpochÃ¡dzajÃº":12632,"ĠpoznajÃº":12633,"ĠpÄ¾Ãºc":12634,"Ġsmernice":12635,"ĠdivÃ¡ci":12636,"Ġpalu":12637,"Å¡tia":12638,"ĠÄįerstvÃ©":12639,"ĠniÄįÃŃm":12640,"rÃ¡rne":12641,"ĠkÃ¡v":12642,"Ġlistu":12643,"ĠmilovaÅ¥":12644,"kta":12645,"Ġvysla":12646,"ĠzÄıaleka":12647,"Ġzobrazuje":12648,"ĠtopoÄ¾":12649,"ĠzÃ¡ruka":12650,"car":12651,"Ġrobert":12652,"Ġpripravila":12653,"ĠodbornÃº":12654,"ĠverÃŃ":12655,"Ġtoxi":12656,"Ġsneh":12657,"Ġjubi":12658,"Ġklasickej":12659,"Ġdiploma":12660,"Ġsleduje":12661,"ĠaknÃ©":12662,"ĠprekonaÅ¥":12663,"ÄįÃŃka":12664,"Ġarchitekto":12665,"ĠzbraÅĪ":12666,"ĠznÃ¡mej":12667,"ĠÅ¾ijeme":12668,"ĠnÃ¡doby":12669,"Ġodvahu":12670,"Ġchodi":12671,"Ġvete":12672,"ĠkrÃ¡snej":12673,"ĠneodporÃºÄįa":12674,"Ġbit":12675,"Ġzamestnania":12676,"kolo":12677,"ÃŃnaÅ¥":12678,"Ġmajstra":12679,"ĠizbÃ¡ch":12680,"tova":12681,"stli":12682,"Äįase":12683,"ĠpoÅ¡ty":12684,"ĠbalÃŃk":12685,"ĠzÃºÄįastnilo":12686,"Ġsz":12687,"Ġstyku":12688,"ĠpochvÃ¡liÅ¥":12689,"ĠrodiÄįmi":12690,"Ġoceni":12691,"ĠkÄºbov":12692,"ĠzaÅ¾i":12693,"matika":12694,"Ġproro":12695,"venie":12696,"Ġskrin":12697,"Ġsveto":12698,"Ġprepojenie":12699,"Ã´ch":12700,"Ġhrebe":12701,"ĠnajrÃ´z":12702,"Ġdetstva":12703,"Ġpochopenie":12704,"ĠkameÅĪa":12705,"ĠpokroÄįi":12706,"ĠmobilnÃ½ch":12707,"Ġrecepty":12708,"ĠzdaÅ¥":12709,"Ġniekam":12710,"ĠÄįakali":12711,"Ġmole":12712,"ĠmuÅ¾stvo":12713,"nikom":12714,"ĠpieseÅĪ":12715,"ĠhosÅ¥om":12716,"Ġhovorili":12717,"ĠsÃºÄįasnÃ©":12718,"ĠmoÅ¾nÃ¡":12719,"67":12720,"ĠsÃºkromnÃ½ch":12721,"ĠkasÃŃ":12722,"Ġpobyty":12723,"ĠorganizÃ¡tor":12724,"Ġpolicajti":12725,"Ġzaobsta":12726,"Ġbb":12727,"pade":12728,"ĠÄ¾ahkÃ¡":12729,"ĠinÅ¡titÃºciÃŃ":12730,"ĠinformaÄįnÃ©ho":12731,"Ġoverte":12732,"ĠplagÃ¡":12733,"Ġcentime":12734,"ĠzÃ¡kro":12735,"stali":12736,"ĠstavaÅ¥":12737,"ĠpodpÃŃs":12738,"ĠmaÄįky":12739,"Ġmega":12740,"ceu":12741,"Ġschva":12742,"Ġprvkami":12743,"Ġcesnak":12744,"ĠotvÃ¡":12745,"ĠvlÃ¡d":12746,"Ġrobu":12747,"Ġpredpismi":12748,"mesa":12749,"Ġchudnutie":12750,"Ġham":12751,"Ġdiabe":12752,"Ġun":12753,"ĠedÃŃ":12754,"Ġbezplatne":12755,"ĠÅ¡ou":12756,"ĠnadobÃº":12757,"Ġvyt":12758,"ĠvypoÄįu":12759,"Ġprebu":12760,"ĠnahrÃ¡dza":12761,"senÃ½":12762,"Ġuchy":12763,"Ġtebou":12764,"ang":12765,"Ġmg":12766,"stnÃ½m":12767,"38":12768,"Ġzostal":12769,"Ġkrokov":12770,"oo":12771,"Ġprihlas":12772,"Ġklam":12773,"ĠpostavenÃ¡":12774,"ĠzÃ¡hrada":12775,"Ġpostie":12776,"Ġfyzicky":12777,"ĠnÃ¡mestie":12778,"Ġprieskumu":12779,"ĠakonÃ¡hle":12780,"ĠÃºÄįinnosti":12781,"Ġbronz":12782,"ĠchvÃŃÄ¾a":12783,"Ġobvo":12784,"ĠdennÃŃk":12785,"ness":12786,"sz":12787,"ĠspÃ´sobujÃº":12788,"/.":12789,"Ġhnie":12790,"ĠjanuÃ¡ri":12791,"Ġpamiatok":12792,"ĠlÃŃstok":12793,"ĠumeleckÃ©":12794,"ĠÃ©":12795,"ĠhÃ´r":12796,"ĠkombinÃ¡cie":12797,"najlep":12798,"ĠÅ¡tÃ½lom":12799,"ĠzÃ¡vis":12800,"ĠsprÃŃjem":12801,"Ġodmenu":12802,"ĠvÅ¡etkÃ©mu":12803,"Ġseniorov":12804,"ĠÄįÃŃsle":12805,"habili":12806,"ĠvodnÃ©":12807,"ĠpredÃ¡vaÅ¥":12808,"Ġskrom":12809,"ĠurÄįÃŃ":12810,"ĠvydavateÄ¾":12811,"hala":12812,"povie":12813,"Ġkonfi":12814,"ĠÅ¡kolenia":12815,"Ġosn":12816,"ĠtretÃŃch":12817,"Ġpridajte":12818,"ĠzimnÃ©":12819,"ĠpotrebnÃº":12820,"Ġzare":12821,"ĠukÃ¡zala":12822,"ĠmÃ©dia":12823,"ĠdruÅ¾stvo":12824,"ĠnaÄįo":12825,"Å¾nej":12826,"ĠupravenÃ©":12827,"ĠprednÃ¡Å¡ky":12828,"ĠkoalÃŃ":12829,"Ġchorob":12830,"ĠvybaviÅ¥":12831,"ĠpoÅ¡kodeniu":12832,"ĠprivÃŃta":12833,"Ġfunkcii":12834,"Ġnespokoj":12835,"Ġbabi":12836,"viedla":12837,"Å¡tu":12838,"br":12839,"ĠriaditeÄ¾ka":12840,"Ġstabilitu":12841,"Ġji":12842,"Ġlitrov":12843,"Ġinzer":12844,"ĠvÃ½stavu":12845,"ĠÅ¡tudentom":12846,"ĠÅ¾enÃ¡m":12847,"ĠposluchÃ¡":12848,"ĠkaÅ¾dopÃ¡dne":12849,"Ġstanica":12850,"ĠkvalitnÃº":12851,"ĠmaximÃ¡lny":12852,"hliadnu":12853,"Ġbieleho":12854,"anovi":12855,"niesol":12856,"ĠfunkÄįnosÅ¥":12857,"ĠhudobnÃ©":12858,"ĠvyplÃ¡":12859,"nus":12860,"Ġlese":12861,"Ġpotia":12862,"ĠtlaÄįÃŃ":12863,"ĠkÃºpele":12864,"ÅĪho":12865,"Ġvyhla":12866,"ĠhovorkyÅĪa":12867,"ĠkÃ¡va":12868,"ĠpresvedÄįenÃ½":12869,"nala":12870,"ning":12871,"Ġneposky":12872,"ĠpostarÃ¡":12873,"Ġolejom":12874,"Ġpolitiku":12875,"ĠtÃ½Å¾dÅĪoch":12876,"Ġkuku":12877,"ĠkrvÃ¡":12878,"ĠnepamÃ¤":12879,"zvu":12880,"Ġvoja":12881,"mart":12882,"Ġstanovisko":12883,"ĠvÃ½meny":12884,"ĠformÃ¡te":12885,"ĠgenerÃ¡cia":12886,"tiahnuÅ¥":12887,"ĠpomÃ´c":12888,"ben":12889,"ĠpraktickÃ½":12890,"vrh":12891,"ĠkvalitnÃ¡":12892,"Ġpriniesla":12893,"ĠnÃ¡hle":12894,"heÅĪ":12895,"Ġsiedmi":12896,"ĠÅ¡portovÃ©ho":12897,"ĠpostupovaÅ¥":12898,"Ġnestalo":12899,"ĠpoÄ¾sku":12900,"ĠÄįiast":12901,"Ġinokedy":12902,"ĠtabuÄ¾ke":12903,"Ġodmeny":12904,"ĠinformÃ¡cii":12905,"Ġstarove":12906,"Å¾ovaÅ¥":12907,"ĠÄįeskÃ¡":12908,"Ġostrova":12909,"fÃ©r":12910,"ĠvÃ½zva":12911,"auto":12912,"enskej":12913,"ĠpeÄįi":12914,"ĠpÃ¡Äįilo":12915,"Ġvzorom":12916,"Ġherec":12917,"Ġpripev":12918,"Ġpravo":12919,"Ġprame":12920,"ĠokolitÃ½ch":12921,"novÃ½m":12922,"ĠukrÃ½va":12923,"streb":12924,"Ġsymbolom":12925,"ĠopÃ¤tovne":12926,"Ġfarbami":12927,"ĠvlÃ¡kna":12928,"Ġmerania":12929,"ĠÄįÃŃslom":12930,"ĠÄ¾udovej":12931,"ĠmÃ´Å¾te":12932,"ĠprÃŃstav":12933,"Ġtuk":12934,"pku":12935,"reÅ¡":12936,"tÃŃvnymi":12937,"ĠÃºÄįinku":12938,"ĠvÅķ":12939,"ĠÃºÄ¾a":12940,"ĠatrakciÃŃ":12941,"ĠvyrovnaÅ¥":12942,"ĠblÃŃÅ¾ia":12943,"ĠkontaktnÃ©":12944,"Ġsrdcom":12945,"ĠnajÃºspeÅ¡":12946,"ĠzameranÃŃm":12947,"tÃ½Å¾":12948,"Ġnovembri":12949,"ĠnejakÃ½ch":12950,"ĠcelkovÃº":12951,"Ġslovom":12952,"dÃ½m":12953,"Ġyoutube":12954,"2004":12955,"ĠareÃ¡lu":12956,"Ġorav":12957,"sÃŃd":12958,"Ġruskej":12959,"pÃ´":12960,"ĠrozprÃ¡vky":12961,"ĠposkytnutÃ©":12962,"ĠdoÄįÃŃta":12963,"ĠprÃŃrodu":12964,"ĠznÃ¡meho":12965,"ĠvnÃºtornÃ½ch":12966,"ĠnahlÃ¡":12967,"Ġflash":12968,"ĠminerÃ¡lov":12969,"tkovej":12970,"Äįinu":12971,"ĠzabezpeÄįujÃº":12972,"ĠfyzickÃ½ch":12973,"Ġdiskusia":12974,"Ġkamera":12975,"ĠobecnÃ©ho":12976,"Ġtromi":12977,"Ġstanici":12978,"ĠzaloÅ¾il":12979,"ĠproblÃ©mami":12980,"ĠmajiteÄ¾ov":12981,"Ġprvkom":12982,"ĠcestujÃºcich":12983,"hospodÃ¡r":12984,"ĠumenÃŃ":12985,"Ġvydania":12986,"Ġzimu":12987,"Ġheb":12988,"Ġgroup":12989,"ĠnapÃ¤tia":12990,"ĠstÃ¡lo":12991,"Ġpolitike":12992,"spolu":12993,"ĠhÄ¾adanie":12994,"Ġpredajca":12995,"Ġkvan":12996,"Ġvyjde":12997,"ĠsÃºroden":12998,"gor":12999,"ĠskonÄįili":13000,"ĠÅ¡kolskej":13001,"ĠhÄ¾adali":13002,"Ġfaktory":13003,"enÃ©mu":13004,"set":13005,"Ġletisko":13006,"tani":13007,"rodi":13008,"ĠÅ¥aÅ¾kÃ½ch":13009,"Ġadam":13010,"stÃ½":13011,"Ġleten":13012,"ĠkorÃºn":13013,"ĠvnÃºtornÃ©ho":13014,"ĠstavebnÃ©ho":13015,"ĠodovzdaÅ¥":13016,"Ġsvetu":13017,"siel":13018,"kovanÃŃm":13019,"niÄį":13020,"ĠpopulÃ¡cie":13021,"ĠÄ¾Ãºto":13022,"Ġut":13023,"ĠvyvolÃ¡va":13024,"ĠrezervÃ¡cie":13025,"39":13026,"Ġsuv":13027,"Ġsviatky":13028,"anoch":13029,"ĠprÃŃsa":13030,"Ġparlament":13031,"ĠinteriÃ©ri":13032,"ktora":13033,"ĠveÄ¾kÃ½mi":13034,"ĠbrÃ¡ni":13035,"Ġtelom":13036,"ĠsvetlÃ¡":13037,"Ġreg":13038,"ĠnielenÅ¾e":13039,"ĠdokÃ¡Å¾ete":13040,"kum":13041,"ĠochrannÃ©":13042,"rske":13043,"Ġnomin":13044,"mentov":13045,"ĠnajrÃ½chlejÅ¡ie":13046,"xa":13047,"lebo":13048,"Ġmyslenie":13049,"ĠsprevÃ¡dz":13050,"tari":13051,"ĠrakÃºska":13052,"nÃŃme":13053,"ĠdokumentÃ¡cie":13054,"zach":13055,"tnych":13056,"ĠkliknutÃŃm":13057,"ĠmaÄıarsku":13058,"cin":13059,"ĠsluÅ¡":13060,"Ġhlo":13061,"Ġprid":13062,"Ġotvorili":13063,"ĠdefinÃŃ":13064,"ĠodolnÃ½":13065,"Ã¡ciu":13066,"Ġstrata":13067,"ĠmotÃŃvom":13068,"ĠvakcÃŃ":13069,"Ġtrate":13070,"Ġprejavy":13071,"ĠtridsaÅ¥":13072,"Ġvernost":13073,"ĠgarÃ¡Å¾":13074,"ĠspojenÃ½":13075,"Ġponukou":13076,"ĠtÃ½kajÃº":13077,"ĠvÅ¡i":13078,"ĠroÄįnÃ©":13079,"ĠviditeÄ¾nÃ©":13080,"ĠniÅ¾Å¡ia":13081,"Ġtelesnej":13082,"Ġpatril":13083,"Ġroztr":13084,"ĠstrieÄ¾a":13085,"ĠkÄ¾ÃºÄįovÃ½ch":13086,"ĠmodrÃ¡":13087,"Ġ700":13088,"ĠmetÃ³d":13089,"stavi":13090,"Ġzelenej":13091,"staro":13092,"lb":13093,"ĠkonÄįa":13094,"ĠtrestnÃ©ho":13095,"Ġkamie":13096,"Ġvolan":13097,"ĠjedineÄįnÃº":13098,"ĠnepriateÄ¾":13099,"shopy":13100,"ĠdelegÃ¡":13101,"ĠzÃ¡Å¾itkov":13102,"Ä¾udia":13103,"ĠveliteÄ¾":13104,"Ġfyzik":13105,"zont":13106,"ĠblÃŃÅ¾i":13107,"ĠstoliÄįky":13108,"Ġorien":13109,"danej":13110,"Ġsyndr":13111,"Ġskupinou":13112,"Ġmedia":13113,"ĠopÃ½taÅ¥":13114,"spom":13115,"ĠareÃ¡l":13116,"ĠduÅ¡a":13117,"ĠÄįakala":13118,"Ġmisi":13119,"Ġnepove":13120,"Ġosobitne":13121,"chcem":13122,"ĠodporÃºÄįania":13123,"Ġprefe":13124,"ĠzÃ¡ujemcov":13125,"ĠvÃ´le":13126,"teo":13127,"cÃŃmi":13128,"ĠnezaujÃŃma":13129,"ĠpÃŃsmen":13130,"ther":13131,"ĠzvyÅ¡ujÃº":13132,"bilo":13133,"ĠkategÃ³riÃ¡ch":13134,"ĠoktÃ³bri":13135,"ĠprezentovaÅ¥":13136,"ĠpartizÃ¡":13137,"ĠdÃ¡n":13138,"Ġsilne":13139,"Ġsnp":13140,"Ġuc":13141,"Ġobrazovky":13142,"Ġnevyhov":13143,"Ġvymie":13144,"Ġkontexte":13145,"ĠplatnosÅ¥":13146,"niky":13147,"ĠmestskÃ½ch":13148,"ÅĪovÃ©":13149,"Ġarci":13150,"ĠdediÄįstva":13151,"Ġusil":13152,"Ġubytovacom":13153,"Ġsymp":13154,"lujte":13155,"ĠspÃ´sobil":13156,"Ġcal":13157,"ĠspÃ½taÅ¥":13158,"Ġrelaxa":13159,"Ġnemeckej":13160,"Ġkal":13161,"Ġprste":13162,"ĠnajÄįastej":13163,"ĠhlbÅ¡ie":13164,"Ġoffice":13165,"sledne":13166,"ĠuskutoÄįniÅ¥":13167,"ĠpredaÅ¥":13168,"Ġstien":13169,"liÄįky":13170,"tÃ¡l":13171,"ĠzÃ¡ho":13172,"ĠvykonÃ¡vajÃº":13173,"velo":13174,"ĠvykonÃ¡vanie":13175,"ĠdiaÄ¾ku":13176,"ĠuteÄįen":13177,"ĠvÃ½davkov":13178,"Ä¾ovanÃŃ":13179,"Ġdohodu":13180,"Ġsport":13181,"ĠÅ¡la":13182,"Ġnoviny":13183,"ĠsvÃ¤tej":13184,"Ġara":13185,"bÃŃn":13186,"Ġantibio":13187,"Ġnezisk":13188,"Å¾nÃ½":13189,"ĠpreÄįÃŃt":13190,"typ":13191,"cviÄį":13192,"Ġpozrel":13193,"ĠteplÃ©":13194,"covanie":13195,"ĠprÃŃru":13196,"ĠzrÃº":13197,"vÃŃr":13198,"nne":13199,"ĠbeÅ¾nÃ©ho":13200,"Ġoslavy":13201,"Ġbicykel":13202,"Ġinterna":13203,"ĠtechnolÃ³giu":13204,"Ġpohlav":13205,"Ġpostupov":13206,"ĠzavÃ¤zuje":13207,"ĠÅ¡kolskom":13208,"ĠkompletnÃ©":13209,"tujeme":13210,"ĠposilÅĪuje":13211,"ÄįnejÅ¡ie":13212,"ĠcviÄįiÅ¥":13213,"Ġneja":13214,"Ġreprezentan":13215,"Ġstol":13216,"ĠneoprÃ¡v":13217,"ĠvladimÃŃr":13218,"Ġrenom":13219,"ĠprimÃ¡rne":13220,"liÃŃ":13221,"Ġzoskup":13222,"oba":13223,"Ġpriestorom":13224,"Ġpozemkov":13225,"Ġstratu":13226,"ĠrekonÅ¡trukcie":13227,"ĠjednoduchÃº":13228,"ĠplanÃ©ty":13229,"Ġchrbta":13230,"ĠnaruÅ¡":13231,"Ġgla":13232,"ĠnebezpeÄįenstvo":13233,"Ġsuroviny":13234,"ĠznaÄįke":13235,"ĠvyrÃ¡banÃ©":13236,"ĠskÃ¡":13237,"staj":13238,"ĠnavrhnutÃ½":13239,"leÅĪ":13240,"Ġkontakte":13241,"ĠveÄ¾vysla":13242,"ĠzÃ¡soby":13243,"Ġpav":13244,"ĠpridÃ¡me":13245,"ĠÃºprave":13246,"ĠslovenskÃŃ":13247,"ĠhÄ¾adÃ¡me":13248,"rol":13249,"ĠÅ¡tÃ¡tom":13250,"Ġyorku":13251,"ĠpÃŃsomnej":13252,"fran":13253,"ĠkomunÃ¡l":13254,"Ġmatrac":13255,"ester":13256,"ĠÃºdo":13257,"ĠkamarÃ¡tov":13258,"Ġaktivita":13259,"Ġpovrchom":13260,"ĠdlhodobÃ©":13261,"Ġdue":13262,"behnÃºÅ¥":13263,"ĠpostieÄ¾":13264,"ĠuÄįenia":13265,"ĠbrÃ¡niÅ¥":13266,"ĠporuÅ¡enie":13267,"Ġvstreb":13268,"ĠreÅ¥a":13269,"ĠmelÃ³":13270,"Ġpolohu":13271,"Å¡anie":13272,"Å¡enÃ¡":13273,"ĠstanovenÃ©":13274,"nÃ¡hÄ¾a":13275,"menal":13276,"way":13277,"Ġrozmie":13278,"ĠakadÃ©mie":13279,"Ġneodo":13280,"Äįak":13281,"Ġnepocho":13282,"Ġpodnikov":13283,"radi":13284,"ĠÅ¡tenia":13285,"Ġchate":13286,"ĠnÃ¡mor":13287,"ĠpoÅ¾ehn":13288,"ĠpokÃºÅ¡a":13289,"vzhÄ¾adom":13290,"Ġpriemysle":13291,"ĠhranÃŃc":13292,"ĠprÃŃnos":13293,"bÃ¡n":13294,"Ġhydrat":13295,"hÄ¾ade":13296,"ĠvyuÅ¾ite":13297,"ĠvyÅ¡lo":13298,"ÅĻÃŃ":13299,"Ġ2020":13300,"Ġmajitelia":13301,"ĠnovinÃ¡r":13302,"ĠaprÃŃli":13303,"inali":13304,"Ġpostavil":13305,"ĠpomÃ¡hali":13306,"ĠelektronickÃ©ho":13307,"ĠvÃ½znamnÃ½":13308,"ĠmodernÃ©ho":13309,"ĠvenujÃº":13310,"ĠskvelÃ½m":13311,"37":13312,"ĠobjavovaÅ¥":13313,"ĠopozÃŃ":13314,"vÃ¤ÄįÅ¡ina":13315,"Ġtatra":13316,"ĠnajhorÅ¡ie":13317,"Ġzrozumi":13318,"ĠupozorÅĪuje":13319,"Ġergo":13320,"ĠmasÃŃ":13321,"ĠrakÃºsko":13322,"ĠpresÃº":13323,"Ġrohu":13324,"ĠlÃŃnie":13325,"ĠenzÃ½m":13326,"Ġzvi":13327,"Ġsporov":13328,"ĠurÄįitej":13329,"ĠposkytovateÄ¾":13330,"ĠpohybovaÅ¥":13331,"Ġtovarom":13332,"ĠdneÅ¡nom":13333,"bola":13334,"ĠoboznÃ¡":13335,"ĠelektronickÃ½ch":13336,"Ġvyhrali":13337,"Ġvpred":13338,"Ġvyjadrenie":13339,"Ġindex":13340,"ĠuÅ¾ÃŃvania":13341,"Ġzvykne":13342,"Ġoptimi":13343,"ĠÃºspechy":13344,"65":13345,"ĠtretÃŃm":13346,"Ġpracovnom":13347,"Ġritu":13348,"ĠsamostatnÃ½":13349,"Ġokolnosti":13350,"ĠÄįarov":13351,"rika":13352,"Ġplati":13353,"ĠÃºrady":13354,"ĠistÃº":13355,"Ġbrehu":13356,"zatiaÄ¾":13357,"fektÃŃv":13358,"ĠkotÃº":13359,"ĠkolÃ³":13360,"Ġtepe":13361,"ĠrÃ³mov":13362,"Ġpato":13363,"ĠlepÅ¡ia":13364,"ĠdanÃº":13365,"Ġneup":13366,"ĠvÅ¡eli":13367,"Ġpredpisy":13368,"ĠÄįastÃ©":13369,"ĠdlhÅ¡ÃŃ":13370,"95":13371,"Ġgril":13372,"ĠnÃŃzkych":13373,"Ġzuzana":13374,"ĠzboÅ¾":13375,"tkÃ¡ch":13376,"nÃŃcka":13377,"ĠfaktÃºry":13378,"ĠoznÃ¡mil":13379,"Ġtria":13380,"Ġatrakcie":13381,"Ġvyhradzuje":13382,"ee":13383,"Ġstuden":13384,"nÃ¡sÅ¥":13385,"nkom":13386,"ĠveÄ¾kono":13387,"ĠzahraÅ¥":13388,"rkou":13389,"ĠkupovaÅ¥":13390,"ĠinteriÃ©":13391,"ĠnahrÃ¡v":13392,"ĠprÃŃspev":13393,"Ġpolitikov":13394,"ktorÃŃ":13395,"nutej":13396,"Ġnadvia":13397,"Ġperi":13398,"ĠÃºmr":13399,"Ġpovolania":13400,"05":13401,"ĠotvorÃŃ":13402,"ich":13403,"ĠbaviÅ¥":13404,"ĠkÃºpu":13405,"ĠunikÃ¡tne":13406,"ÅĪovÃ¡":13407,"ĠpriebeÅ¾ne":13408,"Ġvrstvu":13409,"ĠchodnÃŃk":13410,"Ġchirurgi":13411,"ĠÅ¡kolskÃ½":13412,"ĠobÄ¾u":13413,"ĠodbornÃ©ho":13414,"ĠpoznÃ¡mky":13415,"Ġzvyk":13416,"Ġryb":13417,"Ġpravidlo":13418,"Ġmail":13419,"ĠtÃŃmom":13420,"ĠochotnÃ½":13421,"Ġaqua":13422,"ĠpotvrdiÅ¥":13423,"ĠgarÃ¡":13424,"ĠpotrebÃ¡m":13425,"Ġzisku":13426,"Ġpozdra":13427,"Ġrehabili":13428,"tÃŃme":13429,"ĠpracovnÃº":13430,"ĠprekÃ¡Å¾ky":13431,"ĠrÃ½chla":13432,"ĠodstrÃ¡ni":13433,"Ġfinancovanie":13434,"ĠtrenÄįÃŃne":13435,"ĠinternetovÃ½":13436,"Ġdel":13437,"zlo":13438,"ĠpohybujÃº":13439,"Ġodpovedal":13440,"Ġdospie":13441,"vica":13442,"ĠmladÃ©ho":13443,"Ġzakry":13444,"stop":13445,"Ġbanskobystri":13446,"Å¯":13447,"Ġpoobe":13448,"Ġpaliva":13449,"ĠÅ¾iakom":13450,"ĠvoÄ¾nom":13451,"Ġprokura":13452,"dge":13453,"Ġdvore":13454,"ĠniektorÃ½m":13455,"ĠkariÃ©ru":13456,"zaÄįnÃ©":13457,"Ġram":13458,"Ġnedostatku":13459,"ĠmilujÃº":13460,"ĠpÃ¡ni":13461,"Ġteplom":13462,"ĠvyskytujÃº":13463,"Ġnezmysel":13464,"Ġvenovali":13465,"ĠupozorniÅ¥":13466,"ĠpÃ´sobi":13467,"Ġusmie":13468,"Ġosvetlenia":13469,"Ġsevero":13470,"Ġdotaz":13471,"ĠmyÅ¡lienok":13472,"ĠtÃ½Å¾denne":13473,"Ġvarenie":13474,"ĠprÃŃzemÃŃ":13475,"Ġpozosta":13476,"Ġvezme":13477,"Ġbanke":13478,"Ġvykurovanie":13479,"Ġaero":13480,"ĠpevnÃ½":13481,"Ġslnku":13482,"lilo":13483,"Ġpolitici":13484,"Ġpoznanie":13485,"sion":13486,"ĠoheÅĪ":13487,"Ã³t":13488,"Ġpredstavitelia":13489,"Ġhnutia":13490,"Ġodpust":13491,"riou":13492,"ĠinternetovÃ©":13493,"ĠtÃŃme":13494,"Ġrastlina":13495,"Ġtoleran":13496,"cien":13497,"ĠrekonÅ¡trukcia":13498,"likt":13499,"ĠdennÃ©":13500,"ĠnÃ¡vrate":13501,"ĠboÅ¾ej":13502,"ĠvÃ½her":13503,"strom":13504,"tÃŃvnou":13505,"Å¡kou":13506,"cit":13507,"Ġbytosti":13508,"Ġprostriedkami":13509,"ĠcertifikÃ¡t":13510,"Ġvyzeralo":13511,"ĠkritÃ©riÃ¡":13512,"ĠzÃ¡stupcu":13513,"king":13514,"ĠjÃºli":13515,"Ġskali":13516,"ĠvypadÃ¡":13517,"Ġkapacita":13518,"Ġmaximum":13519,"Ġprepravy":13520,"ĠspÃºÅ¡Å¥a":13521,"ĠkultÃºra":13522,"kle":13523,"Ġprevzatia":13524,"ĠodÄ¾ah":13525,"Ġnadstav":13526,"ĠmaliÄį":13527,"ziaÅ¥":13528,"ĠstaÄįilo":13529,"ĠdobrovoÄ¾ne":13530,"ĠnajÅ¥aÅ¾":13531,"Ġvyhlia":13532,"Ġtvarov":13533,"ĠzÃ¡hradu":13534,"zij":13535,"ĠvinÃ¡r":13536,"Ġsal":13537,"poru":13538,"Ġzr":13539,"ĠruÅ¾omber":13540,"ujeÅ¡":13541,"mujÃº":13542,"Ġpalce":13543,"ĠÅ¡tudovaÅ¥":13544,"dren":13545,"Ġanna":13546,"ĠvÅ¡estran":13547,"Ġuzav":13548,"Ġpripomenu":13549,"Ġokruhu":13550,"anosÅ¥":13551,"tÃ¡ciÃŃ":13552,"ĠdÃ´klad":13553,"ĠautomatickÃ©":13554,"pozri":13555,"medi":13556,"Ġlibe":13557,"ĠpoÅ¾adovaÅ¥":13558,"ĠÅ¡anca":13559,"scenÃ¡":13560,"ĠpotravinÃ¡r":13561,"ĠpolÄįas":13562,"Ġpohybli":13563,"Ġhorizont":13564,"Ġvstupe":13565,"Ġtrhy":13566,"drÅ¾ÃŃ":13567,"Ġcentier":13568,"Ġstereo":13569,"sovÃº":13570,"ĠskÃºm":13571,"Ġvykonanie":13572,"ĠvrÃ¡tila":13573,"Ġnastal":13574,"Ġlanov":13575,"Ġproduktom":13576,"Ġ47":13577,"ĠolympiÃ¡":13578,"ĠhudobnÃ½ch":13579,"ĠnosÃŃ":13580,"ĠzÃºÄįastnil":13581,"nene":13582,"mÃ´Å¾ete":13583,"ĠamerickÃ©ho":13584,"lor":13585,"ĠkrÃŃzy":13586,"ĠobstarÃ¡va":13587,"ĠnajvyÅ¡Å¡iu":13588,"pÃ¡ja":13589,"ĠzÃ¡kaznÃŃkovi":13590,"web":13591,"ĠobchodnÃ½":13592,"ĠbaktÃ©rie":13593,"ĠznamenaÅ¥":13594,"lh":13595,"ĠnÃ¡vÅ¡tevnÃŃkom":13596,"sami":13597,"Ġjazykom":13598,"Ġpomere":13599,"ĠmestskÃ©":13600,"vajte":13601,"staÅ¥":13602,"ĠprinÃº":13603,"Ġpodpr":13604,"ĠzÃ¡Å¥a":13605,"ĠÄįlenskÃ©":13606,"ĠfÃ¡zy":13607,"Ġarab":13608,"Ġ900":13609,"Ġpiz":13610,"Ġtempo":13611,"ĠpoÅ¾iadavkÃ¡m":13612,"ĠÅ¡irokÃ¡":13613,"ĠinformÃ¡ciami":13614,"Ġotro":13615,"ĠmanÅ¾ela":13616,"Ġvydala":13617,"ĠelektronickÃ©":13618,"ĠpriloÅ¾":13619,"Ġlodi":13620,"ies":13621,"ovaciu":13622,"slovensko":13623,"ĠjasnÃ½":13624,"ĠprincÃŃpe":13625,"Ġsav":13626,"Ġaroma":13627,"Ġkonzisten":13628,"Ġopatrne":13629,"Ġdobier":13630,"Ġline":13631,"ĠnemeckÃ©ho":13632,"Ġzbera":13633,"Ġdozadu":13634,"Ġvysa":13635,"Ġcivil":13636,"Ġzmrz":13637,"Ġdecembri":13638,"Ġnane":13639,"Ġvystrie":13640,"ĠtechnickÃ©ho":13641,"nske":13642,"ĠprÃŃrodnej":13643,"Ġspar":13644,"ĠzloÅ¾itÃ©":13645,"Ġvege":13646,"ĠviacerÃŃ":13647,"ĠzÃ¡kladu":13648,"para":13649,"enka":13650,"tenÃº":13651,"ktÃ¡":13652,"rica":13653,"tiv":13654,"Ġpozemky":13655,"Ġ1990":13656,"ĠzdravotnÃ½m":13657,"ĠfÄ¾aÅ¡e":13658,"ĠÄįeskÃ©ho":13659,"roi":13660,"Ġnastup":13661,"ĠvÃ½Å¥a":13662,"berg":13663,"ĠminÃºtach":13664,"Ġpacienti":13665,"ĠprÃŃpoj":13666,"tovom":13667,"ĠpÃ¡nom":13668,"Ġodz":13669,"fir":13670,"Ġzodpoveda":13671,"ĠtradÃŃciu":13672,"Ġstratil":13673,"ĠdestinÃ¡cia":13674,"ĠelegantnÃ½":13675,"ĠduÅ¡i":13676,"ĠtatrÃ¡ch":13677,"diac":13678,"Ġsplnenie":13679,"ĠÅ¡iel":13680,"ĠÅ¡oÅ¡ovky":13681,"ĠvaÅ¡ÃŃm":13682,"Ġmaleb":13683,"ĠkombinÃ¡ciou":13684,"Ġturnaji":13685,"rÃ¡Å¾ky":13686,"dÃ¡me":13687,"Ġfru":13688,"ĠzaslaÅ¥":13689,"ĠprÃŃsluÅ¡nÃ½ch":13690,"Ġ1998":13691,"ĠnÃ¡lep":13692,"ĠformÃ¡t":13693,"ĠrokovanÃŃ":13694,"ĠprezentÃ¡ciu":13695,"ĠgÃ³ly":13696,"Ġpripa":13697,"ĠmiliÃ³n":13698,"Ġfakulte":13699,"ranÃŃ":13700,"Ġvidia":13701,"Ġvyjadrenia":13702,"ĠzÃ¡bavnÃ©":13703,"Ġkoment":13704,"Ġdohoda":13705,"ĠdomÃ¡cnosÅ¥":13706,"Ġklasifi":13707,"ĠvyrÃ¡baÅ¥":13708,"Ġtvoja":13709,"Ġvyvrcho":13710,"ĠÃºsek":13711,"ĠÅ¾iak":13712,"vanej":13713,"ĠmatÃº":13714,"Ġdomom":13715,"Ġbavlny":13716,"ĠprevÃ¡dzka":13717,"ĠlÃŃd":13718,"ĠnÃ¡sten":13719,"ĠuskutoÄįnila":13720,"Ġbab":13721,"Ġnespl":13722,"Ġekonomickej":13723,"ĠvhodnÃ½m":13724,"Ġzachovanie":13725,"Ġretro":13726,"ĠpeÄįenie":13727,"ĠnÃ¡uÅ¡":13728,"ĠpouÅ¾ÃŃvateÄ¾a":13729,"ĠpoÄįÃŃtaÅ¥":13730,"ĠzÄ¾ava":13731,"ĠvÃ½bornÃº":13732,"Ġrozpust":13733,"war":13734,"zli":13735,"ĠoceÃ¡":13736,"ĠneÄıale":13737,"Ġznaky":13738,"ĠpravÃº":13739,"ĠprÃŃsluÅ¡nej":13740,"ĠhudobnÃ½":13741,"ĠprÃŃchodu":13742,"Ġkompen":13743,"hovÃ½":13744,"ĠrozliÅ¡":13745,"Ġsran":13746,"Ġzlia":13747,"Ġpracovali":13748,"Ġolejov":13749,"ĠobyÄįajnÃ½":13750,"ĠÅ¡kÃ¡lu":13751,"Ġdodala":13752,"Ġrozvinu":13753,"kÃ³":13754,"shing":13755,"Ġinou":13756,"ĠÃºplnÃ©":13757,"Ġspojenia":13758,"Ġful":13759,"Ġpridal":13760,"ek":13761,"ÃŃde":13762,"zku":13763,"ĠupÃŃ":13764,"Ġsteh":13765,"Ġobjavuje":13766,"Ġadres":13767,"svÃ¤":13768,"Ġcup":13769,"ĠdodrÅ¾":13770,"Ġpotr":13771,"Ġmorav":13772,"ĠgÃ³lov":13773,"Ġciev":13774,"ĠoddelenÃŃ":13775,"Ġabsen":13776,"Ġphd":13777,"ĠÄįistÃ¡":13778,"Ġosi":13779,"ĠzdieÄ¾aÅ¥":13780,"ĠzÃ¡pasoch":13781,"ĠmusÃŃÅ¡":13782,"jdu":13783,"ĠpretekÃ¡r":13784,"ĠmaximÃ¡lna":13785,"ĠkonkrÃ©tnej":13786,"Ġbydli":13787,"rskej":13788,"ĠspÃ½ta":13789,"ĠjÃºni":13790,"sÃºÄįa":13791,"Ġmotiv":13792,"ĠvytvÃ¡ranie":13793,"ĠpÃ¡tra":13794,"ĠzbytoÄįnÃ©ho":13795,"ĠpriehÄ¾ad":13796,"Ġkw":13797,"ĠkostÃŃ":13798,"ĠteÃ³rie":13799,"niektorÃ©":13800,"ĠnÃ¡roÄįnÃ½ch":13801,"ĠrÃ¡di":13802,"ĠbatoÅ¾":13803,"ĠpoÄįkaÅ¥":13804,"mne":13805,"Ġreho":13806,"ĠzÄ¾avou":13807,"ĠprÃŃchu":13808,"ĠprimÃ¡r":13809,"etu":13810,"ĠkolesÃ¡":13811,"ĠpoÄįul":13812,"ĠmedicÃŃny":13813,"ĠÃºÄįastnÃŃkom":13814,"Ġnovinka":13815,"ĠpoÃ©":13816,"ĠtÃ½kajÃºcich":13817,"Ġfinancovania":13818,"Ġkamene":13819,"ĠdÃ¡mske":13820,"stala":13821,"%,":13822,"ĠmoÅ¾nÃ½ch":13823,"Ġvojaci":13824,"ĠkÃºrenie":13825,"ĠturnÃ©":13826,"ĠpresnejÅ¡ie":13827,"ĠstretÃ¡vame":13828,"ĠkomentÃ¡r":13829,"Ġmaslo":13830,"ĠpouÅ¾ÃŃvali":13831,"ĠuÄįiteÄ¾a":13832,"Ġmozg":13833,"Ġrizika":13834,"Ġuzdrav":13835,"gin":13836,"Ġ49":13837,"nenÃ½m":13838,"ĠokresnÃ©ho":13839,"Ġsamsung":13840,"ĠwebstrÃ¡n":13841,"ĠzelenÃ½":13842,"ĠzruÅ¡enie":13843,"Ġodpadov":13844,"nujÃº":13845,"ĠnieÄįoho":13846,"ĠmaÄıarska":13847,"lÃ¡Äįa":13848,"Ġextrak":13849,"ĠpouÅ¾ÃŃvate":13850,"ĠveÄįeru":13851,"ĠmanÅ¾elstva":13852,"ĠzdravotnÃŃckych":13853,"Ġpodoby":13854,"chlad":13855,"ĠtlaÄįov":13856,"ĠmenÅ¡tru":13857,"ĠnajmenÅ¡ÃŃch":13858,"ĠchvÃŃÄ¾ku":13859,"ĠhÄºbky":13860,"ĠnezvlÃ¡":13861,"ĠbetÃ³nov":13862,"Ġcudzin":13863,"Ġnajavo":13864,"ĠkonÅ¡tan":13865,"Ġmatej":13866,"ĠschopnostÃŃ":13867,"Ġzasah":13868,"ĠgrÃ©cko":13869,"ĠpoÄįiatoÄį":13870,"Ġskrine":13871,"Ġportugal":13872,"Ġbielo":13873,"ice":13874,"Ġ1999":13875,"ĠÅ¡peciÃ¡lnej":13876,"ĠÄ¾udu":13877,"ĠÃºverov":13878,"Ġpozrieme":13879,"Ġvolej":13880,"Ġdaniel":13881,"ĠzabÃº":13882,"Ġhodia":13883,"ĠtrestnÃ©":13884,"64":13885,"ĠnemeckÃ½":13886,"Ġzeleninu":13887,"pÃŃÅ¡e":13888,"Ġprero":13889,"Ġpokoja":13890,"Ġpredvo":13891,"ĠoriginÃ¡l":13892,"ĠadaptÃ©ry":13893,"Ġinfekcie":13894,"miu":13895,"senÃ½ch":13896,"Ġvysvetlenie":13897,"inter":13898,"ĠpoÄįuli":13899,"Ġsada":13900,"ora":13901,"Ġbyty":13902,"ĠklobÃº":13903,"Äįera":13904,"chcete":13905,"ÃĹ":13906,"Ġusklad":13907,"Ġbankov":13908,"ĠskÃºsenosÅ¥ami":13909,"ĠradÃŃ":13910,"Ġsviatkov":13911,"ĠinformaÄįnÃ©":13912,"ĠÅ¾elezniÄįnej":13913,"ĠoznaÄįuje":13914,"Ġmodrej":13915,"gmail":13916,"prevÃ¡dz":13917,"ĠpÃ¡si":13918,"Ġnervy":13919,"Ġdetailov":13920,"Ġkomprom":13921,"Ġdoliny":13922,"Ġsamov":13923,"ĠzostÃ¡vajÃº":13924,"ĠzachovÃ¡va":13925,"Ġpredstavila":13926,"Ġgru":13927,"Ġpredstavili":13928,"ĠobrÃº":13929,"ĠzruÄįnostÃŃ":13930,"kÃ¡rov":13931,"Ġpneuma":13932,"ĠÃºte":13933,"ĠlieÄįiÅ¥":13934,"ĠinÅ¡pirovaÅ¥":13935,"Ġkami":13936,"Ġzip":13937,"tovanÃ©":13938,"Å¾ka":13939,"ĠodohrÃ¡":13940,"ĠÃºÄįastnÃŃk":13941,"Ġkontajne":13942,"Ġboho":13943,"bali":13944,"Ġceloslovensk":13945,"Ġusmia":13946,"ĠÅ¡truktÃºr":13947,"Ġ1993":13948,"Ġparkovisko":13949,"ĠvibrÃ¡":13950,"Ġmarat":13951,"zali":13952,"ĠÃºÄįinkom":13953,"Ġdoska":13954,"hÄ¾ady":13955,"ĠÅ¾ivÃŃn":13956,"ĠdÃ´sledky":13957,"Ġposkytovania":13958,"ĠvzÅ¥ahoch":13959,"rÃŃk":13960,"ĠdieÅ¥aÅ¥om":13961,"ĠsoftvÃ©ru":13962,"ĠsociÃ¡lna":13963,"Ġ160":13964,"ĠpÃŃsala":13965,"ĠkancelÃ¡rii":13966,"lÃ³govia":13967,"ĠodliÅ¡nÃ©":13968,"ĠupÃº":13969,"ĠcisÃ¡r":13970,"videl":13971,"Ġchaty":13972,"Ġobmedzenie":13973,"ntovaÅ¥":13974,"ĠtradiÄįnej":13975,"ĠkÄ¾udne":13976,"ĠfaÅ¡i":13977,"ĠpriblÃŃÅ¾iÅ¥":13978,"hnem":13979,"vrÃ¡tane":13980,"ĠvreckÃ¡":13981,"ĠfotoaparÃ¡t":13982,"Ġdielom":13983,"nula":13984,"Ġnovinkou":13985,"ĠmyÅ¡lienku":13986,"Ġpsychologi":13987,"vÅ¡e":13988,"ĠelegantnÃ©":13989,"fum":13990,"ĠzÃ¡mku":13991,"tto":13992,"Ġjazier":13993,"Ġnepochybne":13994,"Ġgrand":13995,"ĠvodiÄįov":13996,"Ġpotravy":13997,"gb":13998,"ĠnaÅ¡tart":13999,"trol":14000,"Ġpretekoch":14001,"jania":14002,"Ġloka":14003,"Ġnajmlad":14004,"ĠdodÃ¡vajÃº":14005,"ĠbÃ¡bÃ¤tko":14006,"ĠskÃºÅ¡ku":14007,"Ġfunkciou":14008,"lenÃ½m":14009,"Ġpriemerom":14010,"Ġunes":14011,"najvÃ¤Äį":14012,"ĠvÃ¤zby":14013,"Ġodchod":14014,"ĠchutnÃ©":14015,"Ġspotreba":14016,"Ġlitu":14017,"Ġrealizuje":14018,"Ġlesov":14019,"Ġodraz":14020,"hÃ¡m":14021,"movÃ¡":14022,"ĠvyhlÃ¡senia":14023,"Ġrecenzie":14024,"Ġforiem":14025,"Ġhodnotou":14026,"ĠÃºlohe":14027,"Ġdosiahla":14028,"ĠdneÅ¡nÃ½":14029,"ĠÅ¾iadostÃŃ":14030,"Ġmilosr":14031,"Ġvsi":14032,"Ġvyboj":14033,"Ġmiliardy":14034,"ĠzÃ¡vod":14035,"Ġtropi":14036,"Ġchlo":14037,"ĠmajiteÄ¾om":14038,"Ġsubjektov":14039,"ĠpokrÃ½va":14040,"ĠpustiÅ¥":14041,"Ġnechali":14042,"ĠchÃ´":14043,"zel":14044,"ĠÄįistej":14045,"ĠkariÃ©ry":14046,"2010":14047,"ĠmÃ©diÃ¡ch":14048,"Ġdozvedeli":14049,"novÃº":14050,"produk":14051,"Ġnestre":14052,"akÃ©":14053,"Ġparazi":14054,"ĠzverejnenÃ©":14055,"ĠnedÃ¡va":14056,"ĠvÃ½znamnÃ½m":14057,"ĠvyÅ¡etrenia":14058,"stÃŃk":14059,"ĠaktÃŃvnych":14060,"ĠkonkrÃ©tneho":14061,"ĠÃºhradu":14062,"tno":14063,"ĠrekonÅ¡trukciu":14064,"Ġpredchod":14065,"ĠcennÃ©":14066,"ĠpredloÅ¾iÅ¥":14067,"dpr":14068,"ĠzabÃŃja":14069,"ĠrÃ¡sÅ¥":14070,"ĠgenerÃ¡":14071,"Ġhudobnej":14072,"ĠÄįasopis":14073,"autor":14074,"Ġdokaz":14075,"ĠkaÅ¾dÃ½ch":14076,"ĠnavigÃ¡":14077,"Ġdedi":14078,"Ġlea":14079,"ĠÃºÄįinnÃ½":14080,"ĠvykÃº":14081,"Ġprach":14082,"ĠzoÅ¡i":14083,"Å¡kom":14084,"Ġpreferen":14085,"Ġjazda":14086,"Ġprevod":14087,"ĠzarÃ¡ba":14088,"Ġbon":14089,"Ġkompre":14090,"nanie":14091,"ĠdostatoÄįnÃ½":14092,"Ġhybri":14093,"Ġbed":14094,"Ġnepla":14095,"Ġ58":14096,"ĠÅ¡estnÃ¡":14097,"ĠgombÃŃ":14098,"Ġbratia":14099,"ĠpredstaviteÄ¾ov":14100,"komple":14101,"ĠvzhÄ¾adu":14102,"ĠrealizÃ¡cii":14103,"ĠmnohokrÃ¡t":14104,"Ġbratislavskej":14105,"tivita":14106,"ĠbÃ¡n":14107,"Ġkarta":14108,"Ġreakcia":14109,"ĠzdravÃ©ho":14110,"ĠpamÃ¤tÃ¡m":14111,"ĠrozhodnutÃŃm":14112,"Ġlieku":14113,"Ġnestra":14114,"Ġples":14115,"Ġvklad":14116,"Ġall":14117,"ĠvÃ½zdob":14118,"Ġvyzna":14119,"ĠjednotlivÃ½mi":14120,"Ġviny":14121,"Ġtvoji":14122,"Ġrolu":14123,"Ġenergetickej":14124,"Ġane":14125,"ĠvÃ½nimoÄįnÃ½":14126,"ĠmanÅ¾elstvo":14127,"ĠvysÃ¡va":14128,"zariadenÃŃ":14129,"pania":14130,"Ġplastu":14131,"Ġpanel":14132,"ĠtÃºÅ¾ba":14133,"ĠodstraÅĪuje":14134,"Ġvlastnom":14135,"Ġrozsiah":14136,"Ġzaujala":14137,"Ġnepro":14138,"ĠprehliadaÄįa":14139,"ĠnerobÃŃ":14140,"Ġdiaman":14141,"ĠodbornÃ¡":14142,"Ġstarostu":14143,"ĠnedoÅ¡lo":14144,"ĠrÃ½chlym":14145,"Ġvini":14146,"Ġprachu":14147,"ĠÃºradom":14148,"ĠpÃ´vodnom":14149,"Ġovzdu":14150,"Ġobale":14151,"ĠanalÃ½zu":14152,"ĠnÃ¡roÄįnÃ½":14153,"ĠlaboratÃ³ri":14154,"Ġ99":14155,"Ġzmenili":14156,"ĠprÃŃrodou":14157,"Ġvplyvu":14158,"Ġkalku":14159,"Ġdedine":14160,"Ġspolupracuje":14161,"Ġcele":14162,"Ġfaktorom":14163,"ĠzapamÃ¤":14164,"?!":14165,"ĠskonÄįiÅ¥":14166,"Ġautobus":14167,"ĠchuÅ¥ou":14168,"ĠnakrÃ¡":14169,"zdroj":14170,"ĠsieÅ¥ach":14171,"ĠprevziaÅ¥":14172,"Ġpho":14173,"Ġvertik":14174,"Ġgeomet":14175,"].":14176,"Ġpoloha":14177,"ĠvodopÃ¡":14178,"ĠvyluÄį":14179,"ĠvplÃ½va":14180,"Ġkapacity":14181,"ĠrÃ¡mec":14182,"ĠzÃ¡vo":14183,"Ġposedenie":14184,"42":14185,"silov":14186,"ĠovplyvÅĪujÃº":14187,"ĠvÃ½cviku":14188,"Ġero":14189,"nech":14190,"ĠotvorenÃŃ":14191,"ĠvzdialenÃ©":14192,"Ġstavbe":14193,"ĠjemnÃ¡":14194,"ĠdestinÃ¡cie":14195,"ĠzÃ¡bery":14196,"ĠaktivitÃ¡ch":14197,"ĠkniÅ¾nica":14198,"verej":14199,"ĠkompozÃŃ":14200,"enstvom":14201,"Ġreduk":14202,"ĠpozorovaÅ¥":14203,"Å¡iek":14204,"ĠvyhlÃ¡senÃŃ":14205,"Ġprogre":14206,"ĠdÃ¡tumu":14207,"Ġauguste":14208,"Ġbomba":14209,"nau":14210,"Ġdopravnej":14211,"Ġislam":14212,"ding":14213,"ĠdÅĪami":14214,"Ġmilosrden":14215,"Ġmichael":14216,"ĠskÃºma":14217,"Ġhadi":14218,"ĠponÃºkanÃ½ch":14219,"ĠdetskÃ©ho":14220,"ĠpiesnÃŃ":14221,"ĠÄįervenÃ½":14222,"Ġopisuje":14223,"Ġkorene":14224,"Ġpodprsen":14225,"Ġvice":14226,"ĠharmÃ³":14227,"ĠprijatÃŃ":14228,"Ġintele":14229,"ĠzaoberaÅ¥":14230,"pokoj":14231,"Ġrozhodcov":14232,"ĠhornÃ¡":14233,"ĠinfraÅ¡truktÃºry":14234,"toÅ¾":14235,"Ġnajjednoduch":14236,"Ġsekcie":14237,"Å¡tÃŃ":14238,"Ãºto":14239,"Ġgly":14240,"Ġletnej":14241,"Ġzamys":14242,"ĠspracÃºvania":14243,"Ġdove":14244,"Ġhranici":14245,"Ġargument":14246,"sielania":14247,"Ġregistri":14248,"Ġvop":14249,"rozhod":14250,"tnuÅ¥":14251,"rich":14252,"ĠoperÃ¡":14253,"Ġveriacich":14254,"Å¡ovi":14255,"Ġjogur":14256,"ĠvzÃ¡jomnej":14257,"Ġkaka":14258,"spÃ´sob":14259,"ĠjazdiÅ¥":14260,"ĠkomunikÃ¡cii":14261,"Ġpripojenia":14262,"Äıuje":14263,"Ġstavia":14264,"ĠkuchyÅĪu":14265,"Ġradov":14266,"ĠverejnÃ½":14267,"mesto":14268,"ĠvÃ½mere":14269,"Ġspokojnosti":14270,"ĠnedajÃº":14271,"ĠreÃ¡lnom":14272,"Ġkvalitne":14273,"liach":14274,"ĠzadnÃ©":14275,"Ġobil":14276,"ĠsprÃ¡vou":14277,"ĠzabezpeÄįenÃ©":14278,"lio":14279,"projekt":14280,"ĠvÃ½raznÃ½":14281,"ĠsÃ©rii":14282,"ĠinÃ©mu":14283,"ĠobrovskÃº":14284,"ĠdopravnÃ½ch":14285,"Ġaktualiz":14286,"dateÄ¾":14287,"ĠdostatoÄįnÃ©":14288,"ĠprÃºd":14289,"43":14290,"tica":14291,"ting":14292,"udz":14293,"ĠÅ¡truktÃºra":14294,"chva":14295,"Ġnedalo":14296,"Ġprovin":14297,"ĠÅ¡tvrtÃ½":14298,"ĠpoÅ¡kodenÃ½":14299,"dze":14300,"ĠdÃ¡vka":14301,"Ġvle":14302,"Ġnohami":14303,"Ġmultifunk":14304,"mentom":14305,"ĠaktuÃ¡lnych":14306,"Ġnevidel":14307,"Ġhumen":14308,"ĠkategÃ³riu":14309,"ĠrovnakÃ©ho":14310,"tch":14311,"tte":14312,"Ġsloboda":14313,"ĠepizÃ³":14314,"ĠdÃ¡te":14315,"ĠzloÅ¾ka":14316,"Ġexpre":14317,"ĠbudÃºce":14318,"ĠÅ¥aÅ¾kÃ½":14319,"ĠdomÃ¡com":14320,"pomo":14321,"ĠobÃ¡va":14322,"Ġabsorb":14323,"ĠnedeÄ¾":14324,"ĠlegendÃ¡r":14325,"ovia":14326,"ĠobnoviÅ¥":14327,"Ġkontinu":14328,"Ġkryt":14329,"Ġfondov":14330,"Ġzmenilo":14331,"ĠtrvalÃ©":14332,"deti":14333,"ĠrovnovÃ¡hu":14334,"gue":14335,"Ġsocialisti":14336,"Ġep":14337,"pretoÅ¾e":14338,"ĠnajlepÅ¡ieho":14339,"ĠrekonÅ¡trukcii":14340,"ĠinÃ¡Äį":14341,"ĠpriateÄ¾a":14342,"Ġgps":14343,"mÃ¡me":14344,"Ġneoddeli":14345,"Ġvyro":14346,"Ġspomenie":14347,"Ġbicykli":14348,"vovÃ©":14349,"-)":14350,"ĠvÃ½stavba":14351,"prÃŃjem":14352,"ĠbrÃ¡nu":14353,"ktorÃ¡":14354,"ĠklÃ¡ve":14355,"ĠÄįistÃŃ":14356,"ĠdÃ¡Å¾Äı":14357,"raÄįnÃ©":14358,"ĠnÃ´Å¾":14359,"Ġgraf":14360,"ĠmÃ³dy":14361,"ĠtrÃ¡venie":14362,"ĠÄ¾udstva":14363,"ĠbudovaÅ¥":14364,"Ġhp":14365,"ĠporovnaÅ¥":14366,"Ġnemuseli":14367,"ĠkovovÃ©":14368,"ĠvydanÃŃ":14369,"Ġnaci":14370,"Ġbaro":14371,"Ġmyslenia":14372,"scho":14373,"ĠvoliÅ¥":14374,"ĠdrevenÃ½ch":14375,"ĠhotelovÃº":14376,"Ġpopru":14377,"Ġmodifi":14378,"Ġbrata":14379,"ĠbratislavskÃ©ho":14380,"ĠmodernÃ½m":14381,"ĠvyuÅ¾ili":14382,"Ġtvary":14383,"Ġsas":14384,"ĠnÃ¡mie":14385,"ĠochutnÃ¡":14386,"Ġzabe":14387,"ĠobÄ¾Ãº":14388,"ĠprÃŃsluÅ¡nÃŃci":14389,"Ġcyklu":14390,"ĠatmosfÃ©re":14391,"ĠnaÅĪho":14392,"rub":14393,"Ġtia":14394,"ĠminulosÅ¥":14395,"Ġabsolvoval":14396,"Ġfro":14397,"Ġfiltra":14398,"prÃŃpade":14399,"ĠnohÃ¡ch":14400,"ĠekonomickÃ©":14401,"sticky":14402,"ĠÅ¡tet":14403,"bole":14404,"Ġprojektom":14405,"ĠnajnÃ¡":14406,"ĠzÃ¡kladnÃ©ho":14407,"nÃŃn":14408,"ĠpreslÃ¡":14409,"ĠpodeliÅ¥":14410,"Ġrodu":14411,"Ġkreh":14412,"ĠdotÃ¡cie":14413,"Ġtrati":14414,"pÃŃsal":14415,"ĠniÄįom":14416,"2002":14417,"Ġsociali":14418,"Ġuva":14419,"Ġdiskusiu":14420,"Ġporucha":14421,"ĠvlastnÃ½mi":14422,"ĠprÃ¡vnej":14423,"Ġtamoj":14424,"tvoriÅ¥":14425,"Ġlietadla":14426,"oby":14427,"kniha":14428,"Ġvideu":14429,"ĠmladÃ½m":14430,"cca":14431,"ĠrizikÃ¡":14432,"Ġmrk":14433,"Ġpotreboval":14434,"Ġnepozna":14435,"ĠroÅ¾ÅĪa":14436,"Ġpomohla":14437,"Ġpartnermi":14438,"Ġmysleli":14439,"ĠsprÃ¡vnym":14440,"ĠposkytovanÃŃ":14441,"Ġocenia":14442,"ĠvÅ¡eobecnÃ½ch":14443,"ĠsÄ¾Ãº":14444,"ĠmalÃ½mi":14445,"pÃŃsaÅ¥":14446,"Ġpodniky":14447,"Ġnarodeniny":14448,"ĠveterinÃ¡r":14449,"ĠdÅĪu":14450,"Ġmartine":14451,"Ġlis":14452,"ĠpostihnutÃŃm":14453,"Ġrock":14454,"rovÃ½m":14455,"met":14456,"Ġny":14457,"ĠsmrÅ¥ou":14458,"Ġplochou":14459,"Ġnapadlo":14460,"Ġ1992":14461,"ĠlondÃ½ne":14462,"Ġhormo":14463,"Ġvodnej":14464,"ĠalÅ¾":14465,"ĠtÃ©m":14466,"Ġprotoko":14467,"ĠotÃ¡zke":14468,"Ġbehom":14469,"ĠÄįini":14470,"Ġzostala":14471,"Ġtrium":14472,"Ġdolnej":14473,"ĠdaÅĪovÃ½":14474,"vc":14475,"skok":14476,"ĠbuÄıte":14477,"ĠpeÄįene":14478,"Ġzje":14479,"Ġsuk":14480,"ĠkonajÃº":14481,"ĠobÄ¾ÃºbenÃ¡":14482,"zÃ¡ciÃŃ":14483,"ĠprenÃ¡jmu":14484,"Ġpoznatkov":14485,"ĠvÃ½znamne":14486,"Ġrichard":14487,"rÃ¡dza":14488,"ĠidentifikovaÅ¥":14489,"Ġai":14490,"ĠdivÃŃ":14491,"ĠcelÃ½ch":14492,"Ġ130":14493,"bezpe":14494,"Ġsedenie":14495,"ĠregiÃ³n":14496,"ĠumiestnenÃ¡":14497,"vÅ¡etci":14498,"Ġtmavo":14499,"ĠzÃ¡va":14500,"sÃºÄįasÅ¥ou":14501,"Ġpredstavenia":14502,"Ġocenenia":14503,"uhol":14504,"Ġlem":14505,"Ġprahy":14506,"Ġprik":14507,"ĠbohatÃ¡":14508,"Ġtkan":14509,"ĠÅ¾iadnej":14510,"Ġreaguje":14511,"ĠpersonÃ¡":14512,"Ġpropag":14513,"ĠtrÅ¾":14514,"roÄįÃŃ":14515,"ĠnÃ¡roÄįnÃ¡":14516,"ĠnÃ¡vrhov":14517,"Ġusd":14518,"ĠvedeckÃ½ch":14519,"ĠuÄįia":14520,"Ġkusy":14521,"ĠvyplniÅ¥":14522,"Ġfaktu":14523,"Ġuliciach":14524,"ĠustanovenÃŃ":14525,"Ġenergiou":14526,"Ġpovedzme":14527,"dve":14528,"Ã¡rd":14529,"ĠzlatÃ½":14530,"ĠvianoÄįnÃ½":14531,"work":14532,"ĠprÃºdu":14533,"ĠubytovacÃŃch":14534,"ĠdopravnÃ©":14535,"Ġvizi":14536,"ĠvlÃ¡dne":14537,"ĠinÅ¡pe":14538,"ĠpovaÅ¾ovanÃ©":14539,"ĠspracovanÃ©":14540,"Ġminimum":14541,"Ġkondi":14542,"ĠÅ¡perky":14543,"Ġoptimaliz":14544,"ĠrÃŃÅ¡e":14545,"ĠblÃº":14546,"ĠnasledovaÅ¥":14547,"Ġobhlia":14548,"Ġriadu":14549,"ĠseminÃ¡r":14550,"ĠapartmÃ¡ny":14551,"Ġsynov":14552,"ĠÄ¾ad":14553,"dÄºÅ¾":14554,"lovanÃ¡":14555,"zam":14556,"enca":14557,"Ġokruh":14558,"ĠhÄ¾adanÃŃ":14559,"Ġjakub":14560,"ĠvÃ½robcom":14561,"rujete":14562,"Ġmierou":14563,"Ġkolen":14564,"Ġlinku":14565,"Ġzjavne":14566,"ĠkategÃ³ria":14567,"pety":14568,"ĠpÃ¡novi":14569,"ĠhodvÃ¡":14570,"ĠdÃ´kazy":14571,"ĠpÃ´rode":14572,"âĤ¬.":14573,"ĠÅ¾ela":14574,"Ġsnahu":14575,"ĠurÄįenie":14576,"Ġmaro":14577,"Ġnajroz":14578,"ĠoznaÄįenÃ©":14579,"senÃŃm":14580,"llo":14581,"ĠvesmÃŃru":14582,"Ġdovoz":14583,"ĠzvlÃ¡dnu":14584,"ĠpÃ´vodnÃ½ch":14585,"bit":14586,"ĠjemnÃº":14587,"ĠsprÃ¡vcu":14588,"Ġjemu":14589,"Ġdosiahne":14590,"ĠdopriaÅ¥":14591,"inovÃ¡":14592,"ĠneznÃ¡me":14593,"Ġbisku":14594,"ĠdieÅ¥atko":14595,"ĠÄ¾udovÃŃ":14596,"cujÃº":14597,"ĠbÃ©":14598,"viete":14599,"ĠÄįasovo":14600,"Ġmodlitby":14601,"ĠozbrojenÃ½ch":14602,"ĠmÅķtvych":14603,"Ä¾ut":14604,"Ġkolekcia":14605,"ĠkatolÃŃckej":14606,"Ġplech":14607,"Ġotcov":14608,"ĠzvaÅ¾":14609,"Ġ140":14610,"ĠkalÃ³riÃŃ":14611,"Ġupravuje":14612,"minÃº":14613,"ĠsexuÃ¡lne":14614,"cena":14615,"ill":14616,"mav":14617,"ĠÄįisti":14618,"Ġvul":14619,"Ġira":14620,"ĠpÃŃsanie":14621,"Ġasistent":14622,"Ġhudbe":14623,"Ġfotku":14624,"najmÃ¤":14625,"ĠamatÃ©r":14626,"nickÃ½":14627,"Ġteraj":14628,"Ġjednotku":14629,"razila":14630,"Ġvzal":14631,"pulÃ¡r":14632,"ĠÄįerstvo":14633,"ĠprÃŃsluÅ¡enstva":14634,"Ġkolies":14635,"ĠdetskÃº":14636,"Ġvrchu":14637,"ĠnastavenÃŃ":14638,"ĠpredbeÅ¾":14639,"program":14640,"ĠprebiehaÅ¥":14641,"ĠdvanÃ¡sÅ¥":14642,"Ġjuhu":14643,"ĠtrikrÃ¡t":14644,"Ġchrbte":14645,"ĠmanÅ¾elom":14646,"Ġstena":14647,"Ġotvorenie":14648,"chala":14649,"Ġpredpoklady":14650,"ĠÃºprav":14651,"podla":14652,"nutÃº":14653,"ĠosobnÃº":14654,"ĠhruÅ¡":14655,"ĠzÃ¡mok":14656,"pamÃ¤":14657,"siness":14658,"Ġprestup":14659,"Ġsamu":14660,"Ġodvetvia":14661,"ĠsrdeÄįne":14662,"Ġrole":14663,"ĠistÃ©ho":14664,"ĠsÃŃdle":14665,"dur":14666,"Ġdiskri":14667,"Ġjadro":14668,"ĠÃºvery":14669,"Ġteam":14670,"ĠodvÃ¡":14671,"ĠznÃ¡zor":14672,"ĠÅ¡ach":14673,"ĠÄ¾uÄıoch":14674,"ĠvÃ½Å¾ivu":14675,"niÄįke":14676,"ĠvÃ¡hy":14677,"peri":14678,"ĠzÃ¡zrak":14679,"ĠzloÅ¾enÃŃ":14680,"Ġceloden":14681,"ĠpedagÃ³gov":14682,"ĠopustiÅ¥":14683,"fz":14684,"Ġton":14685,"kÃ¡ri":14686,"Ġokresu":14687,"ĠdoruÄįenie":14688,"Ġgabrie":14689,"ĠrozdielnÃ½mi":14690,"Ġfit":14691,"ĠÅ¡kodlivÃ©":14692,"Ġea":14693,"typi":14694,"Ġmikrovl":14695,"neko":14696,"Ġned":14697,"Ġvychy":14698,"Ġochla":14699,"ĠmetÃ³dou":14700,"ĠkÃºtom":14701,"Ġzoo":14702,"jedna":14703,"ĠhorÃ¡ch":14704,"Ġfarmaceu":14705,"zÃ©":14706,"ĠnepÃ¡Äįi":14707,"ĠkÃ¡bel":14708,"Ġlinka":14709,"ĠpravdepodobnÃ©":14710,"Ġdovolenke":14711,"ĠrozhodovaÅ¥":14712,"ovcov":14713,"entu":14714,"Ġdopyt":14715,"ĠmedzinÃ¡rodnÃ¡":14716,"ĠpÃŃsma":14717,"Ġminimaliz":14718,"ĠintÃŃm":14719,"ĠgalÃ©rie":14720,"Ġproblematike":14721,"Ġworld":14722,"Ġpozvanie":14723,"Ġkozmetiky":14724,"ĠvyskÃº":14725,"Ġrezerva":14726,"ĠvÃ½chodu":14727,"Ġ56":14728,"Ġskvali":14729,"Ġspolupracov":14730,"09":14731,"podstat":14732,"ĠnÃ¡hrada":14733,"riÅ¡":14734,"ĠinscenÃ¡":14735,"Ġmetabolizmus":14736,"Ġmedze":14737,"Ġzapis":14738,"ĠeurÃ³pa":14739,"Ġeura":14740,"Ġmatri":14741,"ovanosÅ¥":14742,"ĠodvÃ¡dza":14743,"ĠkolenÃ¡":14744,"Ġramen":14745,"ĠinÅ¡talÃ¡ciu":14746,"ĠkedÅ¾e":14747,"ĠsuchÃ½":14748,"iacu":14749,"dÃŃm":14750,"ĠgenerÃ¡lneho":14751,"Ġobojstran":14752,"ram":14753,"Ġfarnosti":14754,"Ġprakti":14755,"Å¡Ä¾ach":14756,"tosÅ¥ou":14757,"ĠprÃŃp":14758,"Ġarcheologi":14759,"ĠbudÃºcich":14760,"Ġsenior":14761,"ĠpoÄįasÃŃ":14762,"2007":14763,"linÃ¡r":14764,"ĠprevaÅ¾":14765,"budÃºce":14766,"Ġobuvi":14767,"ĠmenÅ¡ia":14768,"Ġvysporia":14769,"Ġtrvan":14770,"Ġchalu":14771,"jan":14772,"ĠÄįlÃ¡nkom":14773,"Ġ64":14774,"ĠpouÅ¾il":14775,"Ġvstupu":14776,"Ġporovna":14777,"Ġochranou":14778,"Ġposilnenie":14779,"ĠvynÃ¡le":14780,"ĠfebruÃ¡ri":14781,"Å¾me":14782,"ctor":14783,"ĠkÃ³du":14784,"ĠspomÃŃnanÃ©":14785,"Ġvozov":14786,"ĠÅ¡peciÃ¡lnu":14787,"Ġnadmor":14788,"Ġkonali":14789,"Ġzimy":14790,"ĠzhromaÅ¾denia":14791,"ĠbielizeÅĪ":14792,"siou":14793,"ĠspÄºÅĪajÃº":14794,"Ġrespon":14795,"jila":14796,"Ġobnovu":14797,"berte":14798,"ĠvlÃ¡du":14799,"ĠobmedziÅ¥":14800,"ĠtÃ³n":14801,"ĠhistorickÃ©ho":14802,"Ġviedla":14803,"ĠzaujÃŃmaÅ¥":14804,"stÃŃn":14805,"ÃŃne":14806,"Ġohodno":14807,"ĠkabÃŃ":14808,"tkach":14809,"ĠchÃ¡pe":14810,"ĠzaobchÃ¡dz":14811,"Ġneleg":14812,"ĠplÃ´ch":14813,"ĠzmluvnÃ©":14814,"ĠmamiÄįky":14815,"Ġudia":14816,"Ġslep":14817,"ĠnasledujÃºcom":14818,"Å¡iny":14819,"ĠjednoduchÃ½ch":14820,"ĠzÃ¡merom":14821,"Ġtitulu":14822,"ĠÅ¾ivotnÃ½ch":14823,"taÄįnÃ½":14824,"ffe":14825,"ĠakokoÄ¾vek":14826,"Ġekon":14827,"ĠzÃ¡bra":14828,"ĠzÃ¡ujmom":14829,"ĠÅ¾iaka":14830,"Ġdverami":14831,"ĠnauÄįili":14832,"ĠnÃ¡te":14833,"ĠnÃ¡strojom":14834,"ĠspÃ´sobilosti":14835,"bl":14836,"Ġvstupom":14837,"ĠmedzitÃ½m":14838,"ĠsÃºhlasom":14839,"76":14840,"ĠtlaÄįovej":14841,"ĠnÃ¡byt":14842,"Ġexce":14843,"ĠkyselÃŃn":14844,"Ġprestav":14845,"ĠÅ¥ah":14846,"odol":14847,"ĠzÃŃskajÃº":14848,"Ġbielych":14849,"ĠprÃŃchodom":14850,"Ġnitry":14851,"Ġkoncu":14852,"dÃŃk":14853,"ĠinÅ¡pirÃ¡ciu":14854,"Ġhand":14855,"predÃ¡m":14856,"ĠdneÅ¡nÃ½ch":14857,"ĠnezvyÄįaj":14858,"Ġpotvrdili":14859,"ĠdatabÃ¡zy":14860,"Ġporiad":14861,"ĠregistrÃ¡cii":14862,"Å¾ilo":14863,"Ġsused":14864,"liÄį":14865,"io":14866,"Ġleni":14867,"Ġstola":14868,"Ġvrstiev":14869,"ĠsilnÃ½m":14870,"ĠotvorenÃ½ch":14871,"ĠmasÃŃvne":14872,"sus":14873,"Ġima":14874,"tovania":14875,"hodnÃ½":14876,"ĠspoloÄįenstvo":14877,"Ġdanie":14878,"arch":14879,"Ġostro":14880,"Ġadek":14881,"uni":14882,"ĠÅ¾iarenia":14883,"Ġparfu":14884,"Ġterori":14885,"Ġpatent":14886,"mii":14887,"Ġpreze":14888,"Ġinternetovom":14889,"ĠnepatrÃŃ":14890,"ĠpridÃ¡vaÅ¥":14891,"cifi":14892,"Ġmaska":14893,"ĠchÃ½bajÃº":14894,"ĠukonÄįiÅ¥":14895,"ĠasociÃ¡cie":14896,"Ġ43":14897,"vÅ¾dy":14898,"Ġobete":14899,"ĠzastÃ¡va":14900,"ĠmestskÃ¡":14901,"Ġhviezda":14902,"ĠkÃºpili":14903,"ĠvyÅ¾":14904,"posla":14905,"Ġprojektoch":14906,"ĠskonÅ¡ta":14907,"Ġodmiet":14908,"cc":14909,"tÃ¡ra":14910,"Ġhalu":14911,"ĠveÄ¾tr":14912,"ĠanalÃ½za":14913,"Ġdno":14914,"Ġsvetle":14915,"ĠsÃºhlasÃŃm":14916,"Ġzaujal":14917,"Ġomega":14918,"denÃ½m":14919,"Ġzostavy":14920,"ĠzaÄįnete":14921,"ĠbeÅ¾nej":14922,"nomoc":14923,"ĠvyÅ¡li":14924,"Ġsun":14925,"ĠmarkÃŃ":14926,"ĠbritÃ¡nii":14927,"Ġznamenalo":14928,"ĠpriebeÅ¾":14929,"ĠÄ¾udstvo":14930,"Ġpercenta":14931,"ĠchrÃ¡nia":14932,"stajÃº":14933,"Ġholo":14934,"ĠvÅ¡ÃŃma":14935,"ĠloÅ¾i":14936,"ĠmiliÃ¡rd":14937,"ĠprÃŃste":14938,"wood":14939,"ĠnÃ¡stra":14940,"ĠprÃŃdete":14941,"ĠprednÃ©":14942,"ĠhlÃºpo":14943,"Ġteh":14944,"medzÃŃ":14945,"ĠcestovnÃ©":14946,"Ġchvo":14947,"ĠpneumatÃŃk":14948,"ĠrÃ½chlu":14949,"Ġkurzov":14950,"ĠopaÄįnom":14951,"ĠkanÃ¡l":14952,"Ġergonomi":14953,"ĠÃºkon":14954,"ĠÅ¡tÃ¡diu":14955,"Ġohre":14956,"ĠzdÃ´raznil":14957,"Ġdvie":14958,"Ġjednoraz":14959,"Ġstiahnutie":14960,"Ġbardejov":14961,"Ġdokladov":14962,"ĠvÃ½pla":14963,"ĠvedÄ¾ajÅ¡ie":14964,"ssr":14965,"Ġmotocyk":14966,"Ġmechanizmus":14967,"ĠspontÃ¡":14968,"rada":14969,"ĠnÃ¡zvy":14970,"ĠumelÃ©":14971,"Ġhej":14972,"Ġrozmno":14973,"Ġlcd":14974,"ĠnÃ¡vo":14975,"ĠzneuÅ¾ÃŃ":14976,"ĠdrÃ´":14977,"Ġvedomia":14978,"ĠpodÃ¡vaÅ¥":14979,"Ġnever":14980,"nesÃº":14981,"ĠzÃ¡ruku":14982,"bude":14983,"viano":14984,"ĠteplÃ¡":14985,"Ġnese":14986,"tÃŃna":14987,"Ġjura":14988,"Ġsum":14989,"ĠÄįastokrÃ¡t":14990,"Ġpies":14991,"',":14992,"Ġsnow":14993,"ĠroÄįnÃ½":14994,"lÃ¡ciÃŃ":14995,"Ġproduktoch":14996,"Ġparale":14997,"ĠdÃ´chodcov":14998,"rickÃ©":14999,"gare":15000,"Ġfungovania":15001,"Ġmajstrovstiev":15002,"sÅ¥ami":15003,"lovanÃ½ch":15004,"ĠsamotnÃ½ch":15005,"Ġpsychia":15006,"ĠkrÃŃz":15007,"Ġnapadnu":15008,"Ġvzory":15009,"ĠvÃ¤ÄįÅ¡ieho":15010,"Ġpomaran":15011,"chol":15012,"Ġvzadu":15013,"Ġjaskyne":15014,"ĠzniÄįiÅ¥":15015,"Ġmlyn":15016,"udÃŃ":15017,"Ġumeleckej":15018,"ĠzÃ¡le":15019,"ĠkeÅ¾":15020,"Ġtendenciu":15021,"ĠschudnÃºÅ¥":15022,"ĠurÄįenej":15023,"ĠvÃ½stavbe":15024,"Ġpomeru":15025,"ĠobjednÃ¡vka":15026,"ĠnemusÃŃm":15027,"ĠkrÃ¡Ä¾ovstvo":15028,"trom":15029,"Ġstrele":15030,"Ġostane":15031,"ĠÃ´smi":15032,"ĠÃºÄįte":15033,"kaÅ¾dÃ½m":15034,"Ġvydar":15035,"Ġbodom":15036,"Ġkapacitu":15037,"ĠsÃºÅ¥aÅ¾iach":15038,"stiera":15039,"ĠvÅ¡etok":15040,"ĠdospelÃŃ":15041,"ĠportrÃ©":15042,"!)":15043,"xx":15044,"ĠÅ¡Å¥astnÃ¡":15045,"Ġdevelo":15046,"Ġsegmen":15047,"bilnÃ©":15048,"ĠpostavenÃ©":15049,"Ġchrbtice":15050,"ĠzasadnutÃŃ":15051,"ĠspoloÄįnÃº":15052,"ĠneuveriteÄ¾nÃ©":15053,"ĠcitrÃ³nov":15054,"Ġnechala":15055,"Äįel":15056,"Ġteo":15057,"ĠdruÅ¾stva":15058,"ĠparÃŃÅ¾":15059,"Ġadren":15060,"Ġreceptov":15061,"Ġpaste":15062,"ĠpripravujÃº":15063,"ĠvychovÃ¡va":15064,"85":15065,"Ġlau":15066,"Ġmilosti":15067,"ĠmodernÃ¡":15068,"Ġsvr":15069,"Ġvran":15070,"Ġvariant":15071,"Ġprsty":15072,"ĠpÃ´du":15073,"ĠzodpovedajÃº":15074,"Ġpoba":15075,"udo":15076,"Ġobvode":15077,"Ġprevodom":15078,"ĠvÃ½drÅ¾":15079,"ĠvÃ½stave":15080,"ĠodvetvÃŃ":15081,"ĠiniciatÃŃvy":15082,"ĠmanaÅ¾mentu":15083,"Ġitf":15084,"ĠzavÃ¡":15085,"Ġfilip":15086,"ĠÄ¾ubov":15087,"ĠzastupiteÄ¾":15088,"ĠpreÅ¾ili":15089,"ĠnÃ¡vra":15090,"ĠjednÃ©mu":15091,"Ġcelu":15092,"ĠdruÅ¾stiev":15093,"Ä¾oval":15094,"nickej":15095,"Ġodse":15096,"Ġobjemu":15097,"Ġkonzo":15098,"Ġkoncerty":15099,"ĠvzdaÅ¥":15100,"delili":15101,"Ġtox":15102,"Ġlevo":15103,"Ġveriaci":15104,"ĠparÃŃÅ¾i":15105,"ĠvÃŃt":15106,"ĠvÃ½robnÃ½ch":15107,"Ġrozsiahle":15108,"Ġkonalo":15109,"Ġzama":15110,"Ġmetropo":15111,"Ġpovst":15112,"Ġtvorili":15113,"ĠprÃŃleÅ¾itostÃŃ":15114,"Ġobr":15115,"Ġpodoba":15116,"ĠpopulÃ¡rne":15117,"ĠobjektÃŃv":15118,"ĠoperaÄįnÃ©ho":15119,"zvy":15120,"Ġadi":15121,"Ġvysti":15122,"ĠpozÃ½vame":15123,"Ġprodukciu":15124,"ĠpohÃ¡ri":15125,"ĠvedomostÃŃ":15126,"Ġnapodob":15127,"ĠvyhÄ¾adÃ¡vania":15128,"Ġhypote":15129,"Ġprehliadku":15130,"ap":15131,"ĠobÄ¾ÃºbenÃ½m":15132,"Ġneov":15133,"ĠÅ¡porte":15134,"ĠpouÅ¾ije":15135,"ĠfrancÃºzsko":15136,"ĠzneuÅ¾i":15137,"vraÅ¾":15138,"ĠveÅ¾e":15139,"Ġtanec":15140,"Ġbudovanie":15141,"ĠvlastnÃŃ":15142,"ĠjÃ³":15143,"yo":15144,"ĠzabiÅ¥":15145,"slobo":15146,"Ġskvalit":15147,"ĠvÃ¤ÄįÅ¡ÃŃm":15148,"Ġrealita":15149,"ĠÃºkony":15150,"Ġmapu":15151,"ĠbÃ¡nk":15152,"ĠpovaÅ¾ovanÃ½":15153,"Ġwo":15154,"ĠÅ¡kolskÃ©":15155,"Ġnotebook":15156,"Ġvlak":15157,"ĠzaÅ¾ili":15158,"ĠÅ¡tefÃ¡":15159,"ĠuhradiÅ¥":15160,"ÄįÃ¡k":15161,"poznÃ¡m":15162,"ĠportÃ¡li":15163,"ĠzaujaÅ¥":15164,"ĠregionÃ¡lneho":15165,"Ä¾na":15166,"Ġbystrice":15167,"Ġnejakom":15168,"Ġbubli":15169,"ĠapoÅ¡to":15170,"matickÃ½":15171,"Ġkompo":15172,"ĠpracovnÃŃk":15173,"loÅ¾ÃŃme":15174,"grafia":15175,"Ġpozrela":15176,"ĠvhodnÃ½ch":15177,"ĠnezabÃº":15178,"ĠstrÃ¡vi":15179,"ĠprÃŃlohe":15180,"Ġstranou":15181,"ĠtrÃº":15182,"niekedy":15183,"ĠzmluvnÃ½ch":15184,"Ġuisti":15185,"Ġprehliadka":15186,"ĠzÃ¡leÅ¾itosti":15187,"Ġimp":15188,"Ġterapeu":15189,"Ġmaria":15190,"Ġlesy":15191,"tÃºrou":15192,"ĠocenÃŃte":15193,"Ġmetra":15194,"Ġmape":15195,"ĠpouÅ¾ÃŃvanÃ½":15196,"ĠpeÄįe":15197,"ĠznÃ¡mym":15198,"Ġvydali":15199,"ĠpÅ¡":15200,"Ġfestivale":15201,"ĠÅ¡tyrmi":15202,"ĠpravdepodobnosÅ¥":15203,"Ġvypu":15204,"Ġliste":15205,"Ġjur":15206,"Ġdon":15207,"ĠdonÃº":15208,"Ġskrat":15209,"skor":15210,"Ġnahor":15211,"Ġprekon":15212,"ĠvyvolaÅ¥":15213,"Ġpiva":15214,"ĠprÃŃtomnÃ½ch":15215,"ĠmÃ¤kkÃ©":15216,"ĠkoreÅĪ":15217,"ĠneÅ¡lo":15218,"ĠrozhodujÃº":15219,"Å¾iu":15220,"ĠmoÄįov":15221,"ĠÄįepe":15222,"Ġterasu":15223,"Ġpridali":15224,"Ġkrk":15225,"ĠÄįlenskÃ©ho":15226,"Ġploch":15227,"rÃ¡lny":15228,"ĠzaloÅ¾enia":15229,"Ġkonta":15230,"Å¡nÃ©ho":15231,"Ġjuh":15232,"hÃ¡j":15233,"ĠdokÃ¡zaÅ¥":15234,"Ġzrak":15235,"Ġnoviniek":15236,"Ġsnov":15237,"Ġrene":15238,"Ġsprej":15239,"mono":15240,"lar":15241,"Ġneprav":15242,"Ġstratili":15243,"ĠdoÄįka":15244,"ĠoveriÅ¥":15245,"selne":15246,"dzu":15247,"Ġ1996":15248,"ĠuvÃ¡dz":15249,"lejÅ¡ÃŃ":15250,"Ġstromu":15251,"ĠkrvnÃ©ho":15252,"ĠÄįÃŃny":15253,"Ġodtiene":15254,"rÃ½chlo":15255,"ĠhereÄįka":15256,"Ġhrou":15257,"Ġjari":15258,"Ġrozvoju":15259,"ĠÄįierneho":15260,"ĠagresÃŃv":15261,"ĠpriemyselnÃ½ch":15262,"Ġproblematiku":15263,"ĠzÃ¡rob":15264,"Ġkura":15265,"Ġpotrebovali":15266,"Ġsklade":15267,"Ġ1945":15268,"ĠvypoÄįÃŃta":15269,"Ġkomponenty":15270,"ĠublÃŃ":15271,"Ġmotorom":15272,"ĠstvÃ¡r":15273,"Ġsofi":15274,"Ġgeor":15275,"ĠÄįinu":15276,"ĠwebovÃº":15277,"Ġgb":15278,"ĠkrÃ¡de":15279,"Ġdoplnil":15280,");":15281,"mÃ´j":15282,"ĠkoneÄįnÃ©":15283,"Ġpohodlia":15284,"Ġzrkad":15285,"upozor":15286,"ĠrezervovaÅ¥":15287,"ĠÃºÄįasÅ¥ou":15288,"Ã¡cia":15289,"ĠzahraniÄįnej":15290,"delil":15291,"ĠreÅ¡taurÃ¡ciÃŃ":15292,"ĠbenzÃŃ":15293,"Ġpero":15294,"ĠexkluzÃŃvne":15295,"ĠvyznaÄįujÃº":15296,"ĠmÅķtve":15297,"hz":15298,"ĠtragÃ©":15299,"ĠÄįÃŃtania":15300,"Ġdj":15301,"strih":15302,"ĠrozliÄįnÃ½ch":15303,"Ġviedni":15304,"ĠoznaÄįiÅ¥":15305,"bby":15306,"Å¡por":15307,"ĠzaujÃŃmavÃº":15308,"Ġpovahy":15309,"Å¾iar":15310,"miesto":15311,"ĠcÃŃtili":15312,"Ġigor":15313,"Å¡ovaÅ¥":15314,"Ġbambu":15315,"ĠpredÃ¡vajÃº":15316,"Ġvymys":15317,"Ġfakty":15318,"Ġviere":15319,"sis":15320,"enku":15321,"Äįoho":15322,"Ġslzy":15323,"ĠprechÃ¡dzky":15324,"ĠpredajÅĪu":15325,"Ġalp":15326,"ĠstrÃ¡venÃ½":15327,"Ġtuky":15328,"Ġshe":15329,"ĠzaÄįiatoÄįnÃŃkov":15330,"Ġgalan":15331,"Å¾aduje":15332,"Ġneopak":15333,"ĠsilnÃº":15334,"nostnÃ©":15335,"ĠprevlÃ¡":15336,"zoch":15337,"ĠdaÅ¾":15338,"ros":15339,"ĠvariÅ¥":15340,"ĠÅ¡lo":15341,"ĠpoÅ¡tovnÃ©":15342,"ĠmyslÃŃme":15343,"Ġtj":15344,"Ġnapred":15345,"Ġsplnomoc":15346,"ĠnespoÄįet":15347,"celÃ½":15348,"Ġjedlom":15349,"Ġnenechajte":15350,"ĠpoprÃŃpade":15351,"ĠvstÃºpiÅ¥":15352,"Ġmol":15353,"kot":15354,"ĠÄįechÃ¡ch":15355,"Ġostali":15356,"ĠprieÄįin":15357,"ĠÄįesku":15358,"Ġkvapa":15359,"Ġosobnom":15360,"Ġpum":15361,"Ġparfum":15362,"Ġnatu":15363,"Ġvaje":15364,"bovÃ©":15365,"Ġpokyny":15366,"Ġmhd":15367,"ĠÅ¾eleza":15368,"ĠprevzatÃŃ":15369,"ujÃºcu":15370,"ĠopÃ¡":15371,"Ġzaznamena":15372,"Ġojedine":15373,"ĠdÃ´leÅ¾itou":15374,"Ġfotografiu":15375,"ĠdanÃ¡":15376,"ĠsprÃ¡vaÅ¥":15377,"Ġtipov":15378,"ĠunikÃ¡tny":15379,"ĠpeÄįia":15380,"ĠinÅ¡talÃ¡cie":15381,"zila":15382,"Ġodkladu":15383,"ĠnÃ¡deje":15384,"Ġslovin":15385,"ĠsuÅ¡i":15386,"Ġobezi":15387,"ĠzohnaÅ¥":15388,"ĠvajÃŃÄįka":15389,"Ġgeni":15390,"ĠosobnostÃŃ":15391,"ĠnÃŃzkou":15392,"jali":15393,"citli":15394,"Ġnemen":15395,"ĠzaprÃŃ":15396,"ĠvyÅ¡tud":15397,"ĠlÃŃÅ¡ia":15398,"Ġotcovi":15399,"Ġprina":15400,"enskÃ½ch":15401,"ĠvoliÄįov":15402,"Ġtypom":15403,"ĠuvedenÃº":15404,"ĠzÃ¡kazky":15405,"ĠbÃ¡bi":15406,"ĠnoÄįnÃ©":15407,"prvÃ¡":15408,"Ġsporu":15409,"silo":15410,"Ġnepova":15411,"ĠposkytovateÄ¾a":15412,"ĠÅ¡iat":15413,"sm":15414,"ĠstolÃŃk":15415,"ret":15416,"Ġtridsia":15417,"ĠspaÄ¾":15418,"znÃº":15419,"Ġgdpr":15420,"Ġsvedec":15421,"Ġ1997":15422,"ĠÃºchy":15423,"ĠfrancÃºzsky":15424,"Ġvekom":15425,"Ġprostriedkom":15426,"Ġbusiness":15427,"ĠznamenÃŃ":15428,"zra":15429,"ĠzÃ¡kone":15430,"tnÃºÅ¥":15431,"Ġvzdela":15432,"ĠrukovÃ¤Å¥":15433,"Ġchodili":15434,"Ġzahy":15435,"Ġobchodnom":15436,"ĠakciÃ¡ch":15437,"Ġkopu":15438,"Ġpomal":15439,"ĠkrÃ¡snym":15440,"ĠzakladateÄ¾":15441,"zÃŃk":15442,"Ġbezprostredne":15443,"Äĩ":15444,"ĠzakaÅ¾dÃ½m":15445,"Ġkotol":15446,"ĠprijatÃ©":15447,"ĠnajvÃ¤ÄįÅ¡ej":15448,"Ġxd":15449,"ĠnabudÃºce":15450,"Ġkader":15451,"Ġcyklus":15452,"Ġnerozumie":15453,"ĠposÃºdenie":15454,"ces":15455,"ĠmajstrovstvÃ¡ch":15456,"Ġzami":15457,"Ġveda":15458,"ÄįnÃŃka":15459,"ĠsluÅ¾bami":15460,"ĠÃºnia":15461,"ĠmoderÃ¡tor":15462,"wal":15463,"zovali":15464,"ĠinzerÃ¡":15465,"Ġvpredu":15466,"ĠspevÃ¡Äįka":15467,"ĠrÃ´znorod":15468,"ĠspÃ¡jajÃº":15469,"Ġvnu":15470,"ĠpredstavovaÅ¥":15471,"Ġhale":15472,"Ġfron":15473,"Ġborovi":15474,"zak":15475,"Ġhistorickej":15476,"Ġchata":15477,"Ġatra":15478,"Ġchalani":15479,"ĠnajvyÅ¡Å¡ieho":15480,"ĠmotÃ½":15481,"Ġdizajne":15482,"Ġhospi":15483,"Ġreziden":15484,"Ġnechu":15485,"anÃŃc":15486,"Ġkriti":15487,"Ġtlmo":15488,"Ġsrdie":15489,"ĠÄįesÅ¥":15490,"behlo":15491,"ĠdodrÅ¾iavanie":15492,"Ġfutbalu":15493,"Ġprichy":15494,"ĠtaÅ¡ky":15495,"Ġalkoholi":15496,"Ġpodnet":15497,"ĠpozÃŃcia":15498,"ĠÃºspechov":15499,"ĠvÃ½nimoÄįne":15500,"Ġvypra":15501,"ĠprincÃŃpy":15502,"ĠtakÃ½mi":15503,"Ġlevan":15504,"Ġstroja":15505,"ĠpravÃ¡":15506,"ĠostaÅ¥":15507,"Ġpatr":15508,"bakteri":15509,"Äįekov":15510,"ĠnÃŃzkej":15511,"ĠsenÃ¡":15512,"slovenskÃ½":15513,"tisÃŃ":15514,"Ġkamp":15515,"ĠoprÃ¡vnenÃ¡":15516,"Ġnutnosti":15517,"Ġdlhom":15518,"ĠvysokÃ©ho":15519,"ĠguÄ¾a":15520,"Ġdezinfek":15521,"Ġzdraviu":15522,"ĠtelevÃŃzia":15523,"ĠvÃ½robou":15524,"ĠcisÃ¡":15525,"ĠmasÃ¡Å¾e":15526,"ĠmilÃ½":15527,"ovÃ©mu":15528,"ĠobetÃŃ":15529,"Ġmand":15530,"Ã´Å¾e":15531,"ĠnÃ¡vrhom":15532,"Ġdlhodobej":15533,"ĠrodiÄį":15534,"ĠdaÅĪovÃ½ch":15535,"Ġvynik":15536,"Ġstabi":15537,"Ġnoriem":15538,"Ã¡ci":15539,"Ġvypove":15540,"fesi":15541,"Ġbratislavskom":15542,"Ġodchode":15543,"Ġ66":15544,"Ġlym":15545,"Ġanonym":15546,"Ġstredisku":15547,"chodok":15548,"Ġsvalovej":15549,"sny":15550,"nalisti":15551,"ĠminulÃ½ch":15552,"ĠatmosfÃ©ry":15553,"tÃŃdy":15554,"ĠpraktickÃ½ch":15555,"Ġdovolenka":15556,"ĠprÃŃklady":15557,"Ġoper":15558,"ĠrozdeliÅ¥":15559,"kaze":15560,"Ġpoveter":15561,"tenÃ©ho":15562,"Ġdiv":15563,"ĠvlÃ¡kien":15564,"Ġ1991":15565,"47":15566,"ĠnemyslÃŃm":15567,"niesli":15568,"proti":15569,"Ġpozorne":15570,"Ġabsolvovali":15571,"ĠpredchÃ¡dzajÃºcej":15572,"ĠobrovskÃ¡":15573,"Ġkory":15574,"Ġmast":15575,"ĠklesÃ¡":15576,"salo":15577,"ĠprÃŃstroje":15578,"ĠvnÃºtroÅ¡tÃ¡":15579,"Ġpp":15580,"ĠprevÃ¡dzkuje":15581,"Ġkomponentov":15582,"stiky":15583,"Ġnaria":15584,"minu":15585,"ĠparfÃ©":15586,"ĠimunitnÃ½":15587,"Ġhotovosti":15588,"ĠbaktÃ©riÃŃ":15589,"tole":15590,"ĠpoÅ¡kodenÃ©":15591,"ÄįkovÃ¡":15592,"Ġisk":15593,"Ġ1968":15594,"lit":15595,"Ġnete":15596,"ĠvlastnÃŃctve":15597,"Ġreu":15598,"Ġrozobe":15599,"door":15600,"Ġpredajcov":15601,"ĠtrinÃ¡":15602,"ĠpresnosÅ¥":15603,"Ġparkova":15604,"ĠspiÅ¡skej":15605,"ĠdohÄ¾ad":15606,"ĠbudapeÅ¡ti":15607,"Ġzov":15608,"centra":15609,"ĠvÅ¡etku":15610,"ĠnÃ¡jdeÅ¡":15611,"Ġspektrum":15612,"ĠnÃ¡leÅ¾ito":15613,"ĠvzniknÃºÅ¥":15614,"kaÅ¾dÃ¡":15615,"ĠuchovÃ¡va":15616,"ubyt":15617,"rovnako":15618,"ĠosobnÃ½m":15619,"Ġnastane":15620,"ĠapartmÃ¡n":15621,"Ġbielkoviny":15622,"ĠudrÅ¾anie":15623,"ĠobyÄįajne":15624,"ĠrovnakÃ¡":15625,"ĠmanÅ¾elkou":15626,"ĠopraviÅ¥":15627,"Ġcholesterolu":15628,"ĠvodnÃ©ho":15629,"Ġnevedom":15630,"ĠzÃºfal":15631,"ĠkrÃ¡Ä¾ovstva":15632,"prvÃ©":15633,"Ġotvorila":15634,"ĠdejinÃ¡ch":15635,"Ġukrajiny":15636,"Ġflu":15637,"ĠprestaÅ¥":15638,"ĠzvÃ½hod":15639,"ĠsvieÅ¾":15640,"ĠuplynutÃŃ":15641,"Ġtok":15642,"tÃŃda":15643,"Ġverte":15644,"ĠÄįreva":15645,"ĠosvieÅ¾":15646,"ĠzameraÅ¥":15647,"ĠvonkajÅ¡ÃŃch":15648,"ĠmastnÃ©":15649,"ĠdemonÅ¡t":15650,"Ġobcou":15651,"88":15652,"Ġnhl":15653,"Ġslovenskou":15654,"ĠalternatÃŃvne":15655,"ĠskonÄįilo":15656,"mann":15657,"Ġhol":15658,"klasi":15659,"tÃ¡n":15660,"Ġtrump":15661,".:":15662,"ÃŃsk":15663,"Ġsvadby":15664,"Ġceru":15665,"lÃ³ga":15666,"Ġoslovi":15667,"ĠuÅ¾ÃŃvateÄ¾om":15668,"ĠpremiÃ©ra":15669,"ĠcudzÃŃch":15670,"ĠanglickÃ©ho":15671,"ĠspustiÅ¥":15672,"ÅĪovanÃ©":15673,"ĠdoruÄįiÅ¥":15674,"ĠfÃ³lie":15675,"ĠÅ¡ampÃ³n":15676,"Ġpondel":15677,"ĠpÃºt":15678,"inovÃ½ch":15679,"mÃ¡n":15680,"Ġgeografi":15681,"entujÃº":15682,"ĠdÄºÅ¾kou":15683,"prirodz":15684,"forma":15685,"Ġkonferencia":15686,"ĠnÃ¡hradnÃ©":15687,"Ġkonfigu":15688,"ĠpohodlnÃ½":15689,"ĠdraÅ¾":15690,"ĠnavÃ½":15691,"Ġinternational":15692,"Ã¡Ã¡":15693,"Ġbojuje":15694,"ĠtrvalÃ½":15695,"ĠhotovÃ©":15696,"Ġminima":15697,"ĠzvyÅ¡ovaÅ¥":15698,"ĠprirodzenÃº":15699,"Ġpredstava":15700,"vejÅ¡ÃŃ":15701,"dent":15702,"Ġbratov":15703,"tic":15704,"Ġprask":15705,"riami":15706,"ĠkÃºpeÄ¾ni":15707,"ĠprÃ¡vomo":15708,"Ġprimerane":15709,"Ġletiska":15710,"ĠprÃŃpravkov":15711,"ĠÃºt":15712,"mÃ¡ch":15713,"Ġkonte":15714,"ĠdÃ´chodok":15715,"ĠnenÃ¡jdete":15716,"ĠdÃ´sledkom":15717,"ĠodÅĪa":15718,"Ġprever":15719,"ĠbezpeÄįnÃ½":15720,"ĠzaÅ¾il":15721,"ĠÃºÅ¾as":15722,"stÃ¡vke":15723,"Ġsfarb":15724,"ĠpracovnÃ¡":15725,"wards":15726,"ĠuloÅ¾enie":15727,"Ġnovostav":15728,"ĠhovÃ¤":15729,"Ġterasa":15730,"Ġdaj":15731,"ĠopakovaÅ¥":15732,"ĠprezentÃ¡cia":15733,"ĠÅ¡li":15734,"disku":15735,"systÃ©m":15736,"Ġmaliar":15737,"Ġcudz":15738,"Ġnatia":15739,"Ġ52":15740,"bne":15741,"ĠobÄ¾Ãºbenej":15742,"ĠrobÃŃte":15743,"ĠnocÃŃ":15744,"Ġflexibili":15745,"ĠÅ¡tatistiky":15746,"Ġske":15747,"roÄįnom":15748,"ĠvzÃ¡cne":15749,"Ġrubri":15750,"Ġspravil":15751,"ĠkniÅ¾nici":15752,"ĠkrÃŃÅ¾a":15753,"ĠrÃºry":15754,"Ġskrze":15755,"covÃ©ho":15756,"ĠboÄįnÃ©":15757,"Ġnefunguje":15758,"hrÃ¡v":15759,"Ġideo":15760,"Ġstravovanie":15761,"ĠÄ¾ubom":15762,"ĠtotoÅ¾":15763,"ĠmikulÃ¡Å¡a":15764,"Ġprijatia":15765,"ĠinÅ¡talÃ¡cia":15766,"ĠukladÃ¡":15767,"Ġsile":15768,"Ġsiaha":15769,"ĠdÃ´razom":15770,"ĠmobilnÃ½":15771,"ĠberÃº":15772,"Ġukrajine":15773,"Ġkonfro":15774,"rome":15775,"Ġstupni":15776,"ĠdomÃ¡cim":15777,"ĠnadÃ¡cie":15778,"ĠtÃ³ny":15779,"Ġpodrobne":15780,"ĠkostÃ½m":15781,"Ġpoka":15782,"Ġrozko":15783,"Ġyork":15784,"2006":15785,"ĠnauÄįil":15786,"priemer":15787,"ĠmyÅ¡i":15788,"ĠtekutÃŃn":15789,"Ġodborov":15790,"ĠmÃ³dne":15791,"ĠprÃŃstroja":15792,"ÄįatÃ¡":15793,"ĠvÃ´Ä¾u":15794,"ĠzastÃºpenie":15795,"ĠizbovÃ½":15796,"ĠpoprednÃ½ch":15797,"psy":15798,"ĠtvrdiÅ¥":15799,"Ġrecenziu":15800,"tar":15801,"ĠsnÃŃmky":15802,"gramov":15803,"Ġdvojica":15804,"ĠspracovÃ¡va":15805,"hnutÃŃ":15806,"Ġlek":15807,"Ġpredajom":15808,"Ġ1995":15809,"ĠzaruÄįene":15810,"braÅ¥":15811,"Ġonko":15812,"Ġht":15813,"ĠzÃ¡vÃ¤znÃ©":15814,"/,":15815,"Ġboz":15816,"dis":15817,"ĠcÃŃtia":15818,"ĠvlÃ¡de":15819,"Ġivana":15820,"fyzi":15821,"ĠkvalitnÃ½m":15822,"Ġotvorene":15823,"ĠkritÃ©riÃŃ":15824,"Ġstravovania":15825,"Ġvhodne":15826,"Ġtvojej":15827,"ĠvÃ½konnÃ½":15828,"ĠÃºspeÅ¡nÃ½ch":15829,"Ġhranie":15830,"ktore":15831,"Ġrany":15832,"ĠnedokÃ¡zal":15833,"ĠnominÃ¡":15834,"dovÃ½m":15835,"ĠpredchÃ¡dzajÃºce":15836,"ĠpripomenÃºÅ¥":15837,"Ġlos":15838,"ĠschÃ©":15839,"Ġsyno":15840,"Ġnehovoriac":15841,"akrÃ¡t":15842,"rij":15843,"Ġrozbi":15844,"ĠÄįÃŃtal":15845,"ĠdcÃ©ry":15846,"Ġopatrenie":15847,"Ġkluby":15848,"ĠvideÃŃ":15849,"ĠexistujÃºcich":15850,"ĠkÃºpeÄ¾ov":15851,"sora":15852,"nime":15853,"ĠvyuÅ¾ijete":15854,"Ġmotori":15855,"77":15856,"ĠÅ¾iadaÅ¥":15857,"Ġwat":15858,"ĠfyzickÃº":15859,"ĠbytovÃ½ch":15860,"lat":15861,"Ġneskla":15862,"Ġvrec":15863,"ĠprÃ¡vnickÃ¡":15864,"Ġast":15865,"ĠodvolaÅ¥":15866,"Ġobranu":15867,"ĠodhaliÅ¥":15868,"ĠnÃŃzku":15869,"ĠvychÃ¡dzajÃº":15870,"ĠatraktÃŃvne":15871,"Ġobrazovke":15872,"Ġznalo":15873,"ĠchÃ©":15874,"Ġdohovo":15875,"Ġinvali":15876,"fan":15877,"Ġpredsedom":15878,"ĠkonÅ¡trukciu":15879,"niou":15880,"ĠzachytiÅ¥":15881,"ĠÅ¡ok":15882,"ĠvydanÃ©":15883,"Ġintelektu":15884,"ĠskvelÃ½ch":15885,"tria":15886,"Ġtrhoch":15887,"ĠpreÅ¾ÃŃ":15888,"Ġchlapca":15889,"sau":15890,"ĠnajzaujÃŃma":15891,"ĠregistrÃ¡ciu":15892,"Ġpak":15893,"ĠlegislatÃŃvy":15894,"ĠhospodÃ¡rskej":15895,"ĠterÃ©":15896,"ĠpÃ¡Äįia":15897,"2003":15898,"inovej":15899,"Ġios":15900,"Å¾ami":15901,"Ġdezer":15902,"lak":15903,"ĠstanÃº":15904,"rovom":15905,"Ġfau":15906,"ĠkÃ³de":15907,"ĠluxusnÃ©":15908,"Ġruko":15909,"ĠpouÅ¾ÃŃvatelia":15910,"Ġondrej":15911,"Ġslnie":15912,"ĠpobreÅ¾ÃŃ":15913,"movlÃ¡":15914,"Ġhaly":15915,"ĠregiÃ³nov":15916,"Ġtechnicky":15917,"Å¡kod":15918,"ĠzvyÅ¡ky":15919,"ĠnÃ¡radie":15920,"Ġprejavom":15921,"ĠzlepÅ¡ovaÅ¥":15922,"Ġtrasa":15923,"Ġking":15924,"ĠpotenciÃ¡lne":15925,"ĠadvokÃ¡t":15926,"Ġintui":15927,"ĠsvetovÃ½":15928,"ĠangliÄįtine":15929,"ĠveÄ¾kosÅ¥ou":15930,"ĠtÃºÅ¾by":15931,"Ġodkedy":15932,"ĠzapÃŃnanie":15933,"ĠzastupiteÄ¾stvo":15934,"ĠregenerÃ¡ciu":15935,"Ġletu":15936,"Ġtme":15937,"Ġpremys":15938,"Ġpracovala":15939,"ĠjuhovÃ½ch":15940,"Ġcelou":15941,"ĠakÃ½mkoÄ¾vek":15942,"Ġdnu":15943,"Ġanglicky":15944,"Ġlicencie":15945,"Ġkonflikt":15946,"dÃ¡rne":15947,"vanou":15948,"ĠprvÃŃ":15949,"inovÃ½":15950,"Ġostal":15951,"ĠvÃŃÅ¥azom":15952,"film":15953,"roval":15954,"ĠklÃŃm":15955,"Ġski":15956,"Ġhrud":15957,"ĠbalÃŃÄįek":15958,"ĠfanÃºÅ¡ikom":15959,"ÅĪujÃºci":15960,"ĠmodrÃ©":15961,"ĠpresadiÅ¥":15962,"nek":15963,"Ġzmluvou":15964,"Ġvoz":15965,"Ġcre":15966,"ÃºÄįast":15967,"ĠscenÃ¡r":15968,"ĠvÃ½klad":15969,"ĠÄıaÄ¾":15970,"ep":15971,"ĠstrednÃ©ho":15972,"ĠsÃºprava":15973,"Ġpoukazuje":15974,"Ġnepr":15975,"ĠvÃº":15976,"ĠchovateÄ¾":15977,"Ġsekundy":15978,"gon":15979,"Ġnesto":15980,"Ġkolegovia":15981,"ĠneÄįistoty":15982,"tite":15983,"istov":15984,"ĠzÃ¡ruky":15985,"Ġkrajinou":15986,"ĠmÃ¡lokto":15987,"lovÃ½mi":15988,"ĠkolektÃŃv":15989,"Ġzbe":15990,"Ġhladina":15991,"Ġplave":15992,"Ġanim":15993,"tkovÃ¡":15994,"ĠpamÃ¤te":15995,"wel":15996,"ĠosÃŃd":15997,"ĠnajdÃ´leÅ¾itejÅ¡ÃŃch":15998,"ĠplnenÃŃ":15999,"ĠspevÃ¡k":16000,"ĠextrÃ©mi":16001,"ĠzvyÅ¡ovanie":16002,"Ġpredpokladu":16003,"ĠspravodlivosÅ¥":16004,"Ġvstre":16005,"ĠzÃ¡veru":16006,"ĠodlÃŃ":16007,"ĠÅ¡Å¥avy":16008,"Ġinzu":16009,"ĠnajvÃ¤ÄįÅ¡ieho":16010,"tieb":16011,"Ġhrade":16012,"ĠposunÃºÅ¥":16013,"ĠnevÃ½hod":16014,"sÃ½":16015,"ĠsÃºÄįia":16016,"ĠantÃ©":16017,"ĠkapitÃ¡n":16018,"Ġthaj":16019,"ĠbÃ½valej":16020,"tkovÃ½ch":16021,"ĠpoÄįa":16022,"Ġspia":16023,"Ġakry":16024,"Ġdoplnenie":16025,"ĠÃºzky":16026,"Ġsiedmich":16027,"board":16028,"ĠmotÃŃvy":16029,"Ġmiestny":16030,"ĠprÃ¡vnymi":16031,"Ġvlna":16032,"ĠnepriateÄ¾ov":16033,"ĠenergiÃŃ":16034,"Ġpriestup":16035,"Ġdavid":16036,"Ġbrez":16037,"ĠpamÃ¤t":16038,"Ġzvuky":16039,"ĠzakÃ¡z":16040,"tÃ©mu":16041,"Ġtvojho":16042,"Ġzjazdov":16043,"ĠdoÄįasne":16044,"ĠinovÃ¡cie":16045,"ĠposluÅ¡":16046,"ĠmiestnostÃŃ":16047,"ĠnajkrajÅ¡ÃŃch":16048,"ĠÅ¡tÃ¡tna":16049,"ĠangaÅ¾":16050,"zÃ¡pad":16051,"ĠvstupnÃ©":16052,"ĠiÄįo":16053,"ĠpresvedÄįenÃŃ":16054,"ĠdochÃ¡dz":16055,"ĠzvolenÃ½":16056,"ĠzÃ¡znamy":16057,"ĠnazvaÅ¥":16058,"Ġsedia":16059,"obil":16060,"Ġpodania":16061,"kÃ¡l":16062,"Ġtechnikou":16063,"Ġpolno":16064,"Ġpohl":16065,"ĠnÃ¡silia":16066,"Ġ110":16067,"ĠnegatÃŃvny":16068,"41":16069,"ĠkultÃºrny":16070,"Ġdimen":16071,"Ġtelekomu":16072,"Ġchatu":16073,"ĠobmedzenÃ©":16074,"ĠpÃ¡nov":16075,"Å¡kolÃ¡":16076,"zÃ¡tor":16077,"kraj":16078,"Ġnee":16079,"Å¡kÃ¡":16080,"Ġspomenul":16081,"Ġmuselo":16082,"ĠoslÃ¡v":16083,"ĠobÄįerstvenie":16084,"ĠsÃºÄįin":16085,"ĠtelevÃŃzne":16086,"ĠzÃ¡sadne":16087,"dh":16088,"ĠÅ¡kand":16089,"ĠprevÃ¡dzkovateÄ¾om":16090,"ĠrozdelenÃ©":16091,"ĠvytvorenÃ¡":16092,"ĠudrÅ¾iava":16093,"Ġego":16094,"Ġnazna":16095,"Ġmatku":16096,"Ġcigare":16097,"Ġmrie":16098,"ĠrÃ½":16099,"Ġkartou":16100,"ĠpohÄ¾ady":16101,"Ä¾ovali":16102,"celku":16103,"ĠpolÄįase":16104,"ĠuÄ¾ahÄįuje":16105,"Ġopier":16106,"ĠtÃºÅ¾bu":16107,"Ġskvelo":16108,"sun":16109,"pouÅ¾i":16110,".]":16111,"Â»":16112,"ĠdopÄºÅĪajÃº":16113,"Ġnar":16114,"predstav":16115,"ĠamerickÃ©":16116,"ĠtotÃ¡lne":16117,"Ġir":16118,"Ġpravom":16119,"ĠpÃºÅ¡Å¥a":16120,"win":16121,"Ġnazbie":16122,"ĠchemickÃ©":16123,"ĠÅ¾enou":16124,"Ġfc":16125,"ĠkresÅ¥anov":16126,"Ġeti":16127,"ĠzadaÅ¥":16128,"ĠvianoÄįnÃ½ch":16129,"Å¡ajte":16130,"ston":16131,"Ġtrase":16132,"Ġnepotrebuje":16133,"ĠspÃ´sobÃŃ":16134,"ĠchorÃ½ch":16135,"ĠzÃ¡pade":16136,"glo":16137,"ĠhrÃ¡ch":16138,"Ã³zny":16139,"zÃŃska":16140,"Ġstretla":16141,"Äįikom":16142,"ĠnemeckÃ½ch":16143,"ĠveÄ¾kolep":16144,"ĠÃºstavy":16145,"ĠÄįÃŃtam":16146,"ĠhorÃºÄįa":16147,"dzaÅ¥":16148,"Ġprievidza":16149,"ĠnepoÅ¡ko":16150,"Ġbudovu":16151,"Å¡tol":16152,"ĠpomÃ´cok":16153,"Ġlevandu":16154,"rista":16155,"ĠfunkcionÃ¡":16156,"ĠÅ¡kolou":16157,"ĠchemickÃ½ch":16158,"Ġpad":16159,"ĠarÃ©":16160,"ĠnÃ¡roku":16161,"ĠnÃ¡zorov":16162,"Ġodborne":16163,"zale":16164,"ĠakÃ½si":16165,"ĠpouÅ¾ili":16166,"Ġznakom":16167,"Ġmasky":16168,"ĠpreukÃ¡zaÅ¥":16169,"Ġhlia":16170,"stvou":16171,"Ġuplatnenia":16172,"Ġpriznanie":16173,"ĠÅ¾elÃ¡":16174,"Ġ(Â§":16175,"Ġparadaj":16176,"Ġzelenina":16177,"Ġtkaniva":16178,"ĠkrÄį":16179,"ĠpodrobnejÅ¡ie":16180,"Ġsank":16181,"ĠniÅ¾Å¡iu":16182,"nach":16183,"Ġexkur":16184,"ĠsvetovÃ©":16185,"Ġuviedli":16186,"ĠnÃºdzi":16187,"Ġtar":16188,"ĠstotoÅ¾":16189,"ĠdÃ¡vame":16190,"Ġtrasu":16191,"ĠÅ¡tvo":16192,"ĠtyÄįin":16193,"pite":16194,"ĠtelevÃŃzii":16195,"Ġjedle":16196,"Ġarcibi":16197,"ĠvÃ½poÄįet":16198,"bus":16199,"teÄ¾nÃ½mi":16200,"ĠmyÅ¡lienkou":16201,"Ġnechceme":16202,"Ġsvadbu":16203,"ĠspÃº":16204,"ĠzmenÃ¡m":16205,"ĠpochopÃŃ":16206,"ĠnÃ¡padov":16207,"ĠhodiÅ¥":16208,"Ġlietadlo":16209,"lea":16210,"inak":16211,"livÃ¡":16212,"Ġdielu":16213,"roÄįnou":16214,"ĠsamotnÃ½m":16215,"ĠposlednÃ½m":16216,"Ġmaster":16217,"ĠvÃ¡Å¡ni":16218,"posky":16219,"ĠplastovÃ½ch":16220,"ĠuchÃ¡dzaÄįov":16221,"ĠsÄ¾u":16222,"ĠdrobnÃ½ch":16223,"kovanÃ©ho":16224,"Ġzablo":16225,"ĠpretekÃ¡rov":16226,"tovou":16227,"lÃŃky":16228,"Ġtenis":16229,"ĠvÃ½hodnÃ½ch":16230,"ĠpravdepodobnosÅ¥ou":16231,"Ġsubjekty":16232,"Ġpohlavia":16233,"ĠvÃ½pl":16234,"Ġson":16235,"Ġnebojte":16236,"ĠklasickÃ¡":16237,"pora":16238,"Ġzvolili":16239,"ĠkÃºpa":16240,"Ġnecho":16241,"ĠzÃ¡p":16242,"Ġdomoch":16243,"ĠvÃ½cvik":16244,"Ġ1994":16245,"ĠvÅ¡imol":16246,"cania":16247,"Ġmiera":16248,"roku":16249,"ĠznalosÅ¥":16250,"faj":16251,"dovaÅ¥":16252,"Ġtovarov":16253,"ĠnajdlhÅ¡ie":16254,"Ġokamih":16255,"zaÄįnÃ½ch":16256,"loÅ¾ivo":16257,"ĠvonkajÅ¡ÃŃ":16258,"ĠlepÅ¡iemu":16259,"ĠarchÃŃv":16260,"rÃ¡lnych":16261,"Ġneodmysli":16262,"Ġnapra":16263,"Ġvojnu":16264,"Ġpodal":16265,"ĠpoÅ¾iadanie":16266,"Ġvrchole":16267,"ĠbolÃŃ":16268,"Ġanjel":16269,"zovanÃ½ch":16270,"Ġbest":16271,"jal":16272,"dobrovoÄ¾":16273,"Ġtestovanie":16274,"ramÃŃ":16275,"Ġprstov":16276,"zard":16277,"Ġdarilo":16278,"zdne":16279,"Ġment":16280,"ĠprÃ¡vnickej":16281,"ĠmÃ¡la":16282,"ĠvÃ¡hom":16283,"ĠskutoÄįnÃº":16284,"ÅĪÃ¡k":16285,"ĠzaujÃŃmavostÃŃ":16286,"Ġgr":16287,"ĠÅ¡tatÃº":16288,"ĠbytosÅ¥":16289,"ĠosobitnÃ½":16290,"ĠobÄ¾ÃºbenÃº":16291,"ĠklÃ¡Å¡tor":16292,"ĠstÃ¡ly":16293,"ĠumoÅ¾niÅ¥":16294,"Ġabsur":16295,"ĠnavÅ¡tÃŃvil":16296,"ĠpreÅ¾il":16297,"ĠtrpezlivosÅ¥":16298,"ĠdrÃ¡hy":16299,"ĠÅ¾ivÃ½":16300,"Ġkofe":16301,"ÄįkÃ¡m":16302,"ĠprenajÃŃma":16303,"ĠnÃ¡boÅ¾en":16304,"hovaÅ¥":16305,"Ġspochyb":16306,"Ġtepli":16307,"ĠpÃ½taÅ¥":16308,"ĠspracovanÃŃ":16309,"Ġpochybnosti":16310,"ĠmimovlÃ¡":16311,"Ġfb":16312,"ĠpoÅ¾iadal":16313,"ĠÄįiÅ¾":16314,"ĠvynikajÃºcu":16315,"zoval":16316,"shopov":16317,"Ġpocitu":16318,"Ġdisple":16319,"Ġrozsiahly":16320,"ĠÅ¾ijÃºcich":16321,"very":16322,"Ġreakciu":16323,"ĠbeÅ¾nom":16324,"Ġfirmou":16325,"ĠcÃŃtite":16326,"lÃ¡Å¾":16327,"ÄįakÃ¡va":16328,"ĠvyuÄįovania":16329,"Ġzmenami":16330,"mienok":16331,"ĠpoÅ¡kodenÃŃm":16332,"hnutÃ½ch":16333,"ĠfinanÄįnÃ¡":16334,"ĠvzÅ¥ahujÃº":16335,"Ġodtr":16336,"ĠÅ¡iroko":16337,"ĠniekÃ½m":16338,"Ġpril":16339,"ĠuÅ¾ÃŃvatelia":16340,"kladÃ¡m":16341,"Ġbloger":16342,"tomi":16343,"Ġmien":16344,"ĠjedinÃ©ho":16345,"Å¾Ãº":16346,"Ġpomohlo":16347,"ĠprejavÃŃ":16348,"mÃ½Å¡Ä¾":16349,"ĠlokÃ¡lne":16350,"Ġobdar":16351,"ĠzniÅ¾ujÃº":16352,"ĠpasÃ¡":16353,"Ġpreklade":16354,"ĠhlbokÃ©":16355,"Ġjen":16356,"ĠprÃŃpadu":16357,"ĠblÃŃzkej":16358,"Ġmichala":16359,"ĠmladÅ¡ÃŃ":16360,"Ġ350":16361,"chroni":16362,"ĠukÃ¡Å¾ky":16363,"Ġaktiv":16364,"ĠdevÃŃn":16365,"Ġhlasom":16366,"Ġspomien":16367,"ĠcentrÃ¡lnej":16368,"ĠteÅ¡ia":16369,"koncep":16370,"ĠfinanciÃ¡ch":16371,"Ã¡lov":16372,"plantÃ¡":16373,"Ġsadzby":16374,"Ġgreen":16375,"nulo":16376,"Ġrezortu":16377,"ĠprekonÃ¡":16378,"ĠspotrebiteÄ¾ov":16379,"rÃ¡d":16380,"Ġvenujem":16381,"Ġletisku":16382,"Ġrozhovory":16383,"ĠgymnÃ¡zia":16384,"ĠfotoaparÃ¡":16385,"ĠmanaÅ¾ment":16386,"ĠnÃ¡mestia":16387,"Ġdemokracie":16388,"ĠdÃ´veryhod":16389,"ĠzaloÅ¾iÅ¥":16390,"ĠtlaÄįiÅ¥":16391,"ĠtelefÃ³ny":16392,"ĠjedÃ¡len":16393,"Ġpeny":16394,"Ġpodvedom":16395,"Ġnavrhol":16396,"Ġvrecko":16397,"Ġdozvedel":16398,"ĠvÃŃri":16399,"teoro":16400,"ĠpovolenÃ©":16401,"ĠobÃ¡":16402,"zami":16403,"Ġrozpre":16404,"ĠosloviÅ¥":16405,"Ġoutfit":16406,"ĠukonÄįenie":16407,"Ġeurope":16408,"Ġpochopil":16409,"use":16410,"Ġmok":16411,"Ġpestovanie":16412,"ĠvÃ½chovu":16413,"Ġ00":16414,"ĠdoplnenÃ©":16415,"ĠfarebnÃ½":16416,"myslela":16417,"ĠreÅ¥aze":16418,"68":16419,"ĠÄ¾ade":16420,"ĠpouÅ¾itÃ¡":16421,"ĠceloÅ¾ivo":16422,"fÃŃ":16423,"Ġtesto":16424,"Ġhromad":16425,"cus":16426,"Ġtrojuhol":16427,"ĠreÅ¥azca":16428,"ĠvÃ½chova":16429,"ĠnepÃŃ":16430,"ĠsÃºhrn":16431,"Ġuznanie":16432,"ĠÄįalÃº":16433,"ĠzlatÃ½ch":16434,"bohu":16435,"ĠdokonalÃº":16436,"ĠsprÃ¡vnych":16437,"Ġnezane":16438,"Ġandrea":16439,"ĠkÃºpou":16440,"Ġprioritou":16441,"ĠsilnejÅ¡ie":16442,"disko":16443,"vÅ¡eobec":16444,"ĠpribÃº":16445,"Ġbilan":16446,"Ġbloku":16447,"zanie":16448,"Ġlucia":16449,"Ġdiskusii":16450,"Ġpodozrenie":16451,"mak":16452,"Ġkrimin":16453,"ÅĪovÃ½":16454,"ye":16455,"ĠveÄ¾akrÃ¡t":16456,"ĠpredchÃ¡dzajÃºcom":16457,"Ġhriech":16458,"ĠnakÃºpiÅ¥":16459,"Ġvs":16460,"Ġveta":16461,"ĠlÃ¡tku":16462,"ĠvonkajÅ¡ej":16463,"ĠuvÃ¡dzajÃº":16464,"Ġpola":16465,"Ġprirov":16466,"ĠtechnolÃ³gii":16467,"Ġmomentu":16468,"Ġsacharidov":16469,"Ġpdf":16470,"Ġpodkrov":16471,"keby":16472,"Ġmle":16473,"ĠvlastnÃ¡":16474,"ĠmaximÃ¡lnej":16475,"ĠobchodnÃ½mi":16476,"ĠtlaÄįiar":16477,"ĠcitlivÃ©":16478,"ĠuznaÅ¥":16479,"Ġnespom":16480,"ĠsvadobnÃ©":16481,"ĠÃºspechom":16482,"Ġtvrdenie":16483,"ĠvaÅ¡imi":16484,"niÄįkou":16485,"Ġkapitali":16486,"ĠhÄ¾adal":16487,"ĠmilosÅ¥":16488,"ĠtlaÄįidla":16489,"Ġexistenciu":16490,"Ġhotelom":16491,"ĠbezplatnÃ¡":16492,"ĠprestÃŃÅ¾":16493,"Ġreal":16494,"skopi":16495,"ĠspoÄ¾ahlivÃ©":16496,"ĠvnÃºtornÃ¡":16497,"ĠtÃ¡bora":16498,"Ġmoleku":16499,"ministerstvo":16500,"Ġprostrediu":16501,"ĠnezÃ¡leÅ¾ÃŃ":16502,"ĠnezÃ¡visle":16503,"ĠtÃ¡bor":16504,"Ġegypt":16505,"ĠÄįÃŃtajte":16506,"ovateÄ¾nÃ½":16507,"Ġpohybom":16508,"ĠzvedavÃ¡":16509,"ĠakoÅ¾e":16510,"Ġateli":16511,"Ġnechtov":16512,"ĠturistickÃ½ch":16513,"Ġmladej":16514,"svi":16515,"ĠfÃ³rum":16516,"Ġfarbi":16517,"ĠnaznaÄįuje":16518,"ĠprÃ¡Å¡ok":16519,"Ġnedosia":16520,"ĠzaujÃŃmavÃ½m":16521,"ĠdoÄįkaÅ¥":16522,"ĠplÃ¡va":16523,"ĠzahÅķÅĪajÃº":16524,"Ġsvietidlo":16525,"Ġzraz":16526,"ĠvyjsÅ¥":16527,"Ġodchodu":16528,"Ġkach":16529,"Ġrea":16530,"Ġbare":16531,"Ġpocitom":16532,"ĠkrÃ¡tku":16533,"ĠodbornÃ½":16534,"Ġuhla":16535,"Ġbuf":16536,"Ġshi":16537,"ĠzaÄįlen":16538,"Ġkolieska":16539,"Ġmarg":16540,"ĠzÃ¡sahu":16541,"Ġpigmen":16542,"Ġzobu":16543,"Ġnemeckom":16544,"ĠfutbalovÃ½":16545,"ĠÅ¡peku":16546,"Ġkapsu":16547,"Ġnohavi":16548,"Ġpredajniach":16549,"nickÃ©ho":16550,"Ġodmietol":16551,"ÄįisÅ¥":16552,"Ġ41":16553,"aniach":16554,"Ġpodriaden":16555,"zaÄįia":16556,"ĠÅ¾iliny":16557,"Ġstreet":16558,"Ġobidvoch":16559,"Ä¾ujeme":16560,"ĠfrantiÅ¡ka":16561,"Ġvari":16562,"Ġsilno":16563,"Ġpapri":16564,"ĠzÃ¡kru":16565,"sona":16566,"Ġvpravo":16567,"Å¡ujÃº":16568,"Ġtestov":16569,"Ġeco":16570,"Ġporan":16571,"ĠjemnÃ½m":16572,"Ġobalu":16573,"ced":16574,"Ġpadne":16575,"Ġpros":16576,"ĠzvlÃ¡dli":16577,"trvalo":16578,"ĠvizuÃ¡lne":16579,"ÅĪovala":16580,"Ġhovorila":16581,"ĠumeleckÃ½ch":16582,"ĠperfektnÃ©":16583,"stavu":16584,"Ġsvetie":16585,"Ġprevenciu":16586,"ĠzvÃ¡Å¾iÅ¥":16587,"Äįekom":16588,"ĠuvÃ¡dzame":16589,"Ġcentimetrov":16590,"Ġ51":16591,"Ġrtv":16592,"Ġnechceli":16593,"Ġpiaty":16594,"Ġmedu":16595,"bur":16596,"ĠoperaÄįnÃ½":16597,"chÃ¡dzaÅ¥":16598,"burgu":16599,"Ġzobral":16600,"ĠsÃºkromie":16601,"ĠponoÅ¾ky":16602,"Ġhost":16603,"pich":16604,"ĠposÃºdiÅ¥":16605,"ĠÅ¡tandardne":16606,"ĠexpedÃŃ":16607,"ĠkoreÅ¡":16608,"ĠhovÃ¤dz":16609,"Ġnen":16610,"ĠtoÄ¾":16611,"Ġinjek":16612,"jej":16613,"ĠplÃ¡nov":16614,"ĠÃºÅ¾asnÃ¡":16615,"Ġrenesan":16616,"percent":16617,"Ġdrie":16618,"Ġbrada":16619,"ĠÃºnii":16620,"ĠodolnÃ¡":16621,"Ġmodul":16622,"Ġzemiaky":16623,"Äįerven":16624,"lum":16625,"lete":16626,"verz":16627,"Ġzvykom":16628,"ĠobrÃ¡t":16629,"gener":16630,"Ġantibakteri":16631,"Ġhorizon":16632,"tkÃ¡":16633,"Ġhudbou":16634,"Ġdivadle":16635,"ĠÃºÄįelu":16636,"ÅĻe":16637,"ĠfigÃº":16638,"Ġpomery":16639,"ĠpetÃŃ":16640,"ÄıalÅ¡ie":16641,"tooth":16642,"baj":16643,"ĠoblieÄįky":16644,"ĠvyÄįlen":16645,"ĠzÃ¡chranu":16646,"ĠpÅ¡eni":16647,"ĠvrtuÄ¾":16648,"ĠvypÃŃna":16649,"ĠvyuÅ¾ÃŃvania":16650,"06":16651,"Ġoddie":16652,"Ġkanad":16653,"strÃ¡l":16654,"ĠrozmedzÃŃ":16655,"vkami":16656,"iel":16657,"roÄįnÃ½m":16658,"ÄįÃŃn":16659,"ĠprÃŃrodnÃ¡":16660,"ĠnÃ¡chy":16661,"Ã³zu":16662,"ĠÅ¡ÃŃriÅ¥":16663,"ĠdneÅ¡nÃ©":16664,"ĠkatarÃŃna":16665,"ction":16666,"Ġpohyby":16667,"ĠpripÃ¡ja":16668,"ĠprosÃŃme":16669,"Äįkach":16670,"Ġtunaj":16671,"ĠzahraniÄįnÃ©":16672,"Ġodk":16673,"ĠpoistnÃ©ho":16674,"otvor":16675,"menÃ©":16676,"metri":16677,"ĠvloÄį":16678,"Ġbicyklov":16679,"ĠvystÃºpenÃŃ":16680,"Ġvcelku":16681,"Ġ53":16682,"ĠspÄºÅĪaÅ¥":16683,"ĠvrÃ¡sky":16684,"ĠpoÄ¾sko":16685,"Ġdokazuje":16686,"Ġropy":16687,"vnÃº":16688,"preziden":16689,"ĠprispievajÃº":16690,"ĠÅ¡porty":16691,"rex":16692,"ĠpovinnÃŃ":16693,"Ġnehody":16694,"Ġpoznania":16695,"Ġskladom":16696,"sime":16697,"ĠÅ¡ÃŃrenie":16698,"ĠpopoludnÃŃ":16699,"ĠvlastnosÅ¥":16700,"ctvo":16701,"ĠuskutoÄįÅĪuje":16702,"ĠtmavÃ©":16703,"Ġporno":16704,"ĠnÃ¡slednÃ©":16705,"Ġmerce":16706,"ĠprihlÃ¡ste":16707,"Ġvedcov":16708,"Ġihli":16709,"Ġpuzdro":16710,"lista":16711,"Ġpodmienkam":16712,"ĠnavÅ¡tÃŃvte":16713,"roba":16714,"ĠpozvÃ¡":16715,"Ġstrecha":16716,"ĠvÄ¾avo":16717,"Ġodvod":16718,"hon":16719,"ĠzÃ¡kladne":16720,"ĠduchovnÃ©":16721,"ĠpreventÃŃvne":16722,"ĠnÃ¡kupy":16723,"Ġstredom":16724,"Ġproducen":16725,"mini":16726,"ĠudrÅ¾uje":16727,"Ġstudenej":16728,"ĠprenÃ¡Å¡a":16729,"gÃ©nu":16730,"Ġrozkaz":16731,"Ġprodukte":16732,"Ġzdravotne":16733,"ĠvÃ½chodo":16734,"ĠspoÄ¾ahlivosÅ¥":16735,"list":16736,"ĠmÃ´jmu":16737,"Ġpin":16738,"Ġpredur":16739,"ĠtrÃ¡vi":16740,"dÅĪov":16741,"ĠnedokÃ¡Å¾u":16742,"sela":16743,"ĠprekvapenÃŃ":16744,"Ġperman":16745,"ĠaktuÃ¡lneho":16746,"Ġhistoricky":16747,"Ġgyneko":16748,"Ġmisie":16749,"dc":16750,"Ġkoz":16751,"lali":16752,"Ġevidencie":16753,"ĠsamostatnÃ½ch":16754,"vzde":16755,"ĠpublikÃ¡cie":16756,"Ġneoby":16757,"Ġplynov":16758,"ĠzhromaÅ¾denie":16759,"ĠminerÃ¡ly":16760,"ĠnaÅ¾ivo":16761,"ÅĪova":16762,"ĠdodatoÄįnÃ©":16763,"metrov":16764,"diaÄ¾":16765,"Ġkl":16766,"ĠsÃºde":16767,"ĠpatriÅ¥":16768,"Ġdovie":16769,"ĠkrÃ¡li":16770,"ĠzvÃ½Å¡enÃº":16771,"ĠsÃºdom":16772,"Ġvlaku":16773,"Ġdosahu":16774,"sup":16775,"ĠtrÃ©ningy":16776,"ĠprÃŃdav":16777,"ĠvÃ½sad":16778,"Ġokne":16779,"Ġobjavia":16780,"ĠpokroÄįil":16781,"Ġzadajte":16782,"ĠlÃŃÅ¡i":16783,"Ġstried":16784,"ĠvlÃ¡kniny":16785,"ĠprÃŃlohy":16786,"ĠnadÅ¡tandard":16787,"ĠmetÃ³du":16788,"Ġvel":16789,"Ġtretiny":16790,"ĠdokonÄįiÅ¥":16791,"uve":16792,"ĠukonÄįenia":16793,"Ġmajte":16794,"ĠjasnÃ¡":16795,"Ġvlasti":16796,"ĠvyÅ¡Å¡ÃŃm":16797,"ĠorganizÃ¡ciou":16798,"ĠstanÃŃc":16799,"tero":16800,"ĠpoistnÃ©":16801,"Ġpodlaha":16802,"Ġprevencie":16803,"ĠkrÃ¡snom":16804,"ĠsvÃ¤tÃ½ch":16805,"Ġelektronicky":16806,"ĠnÃºdz":16807,"raÅ¾":16808,"Ġnon":16809,"ĠpÃŃÅ¡u":16810,"ĠzÃ¡vÃ¤zky":16811,"Ġblok":16812,"Ġprofilu":16813,"zala":16814,"Ġpredajcu":16815,"kyne":16816,"Ġjava":16817,"ĠvoÄ¾bu":16818,"ĠÅ¡tandardnÃ©":16819,"ĠpyramÃŃ":16820,"Ġpropagan":16821,"existuje":16822,"ĠkÃºpite":16823,"mysleli":16824,"dobou":16825,"ĠskutoÄįnÃ½m":16826,"Å¡eÅĪ":16827,"enskÃ¡":16828,"Ġorganizme":16829,"ovanÃ©mu":16830,"ĠnormÃ¡lny":16831,"Ġarchitek":16832,"Ġspria":16833,"Ġpiesk":16834,"Ġoddychu":16835,"Ġpodielu":16836,"din":16837,"Ġdoline":16838,"Ġjav":16839,"ĠnÃ¡sledkom":16840,"ĠstretÃ¡vajÃº":16841,"Ġtvorcovia":16842,"tiach":16843,"ĠpodobnÃ½m":16844,"lli":16845,"ĠneprÃŃtom":16846,"Ġgener":16847,"Ġdrvi":16848,"Ġhold":16849,"ĠmoÅ¾nostiach":16850,"mot":16851,"ĠpripravovaÅ¥":16852,"ĠÃºspeÅ¡nÃ©ho":16853,"ĠnaplniÅ¥":16854,"Ġkritiz":16855,"Ġvinohrad":16856,"Ġpatrila":16857,"ĠexistovaÅ¥":16858,"ĠslÃ¡vne":16859,"ĠvzdelÃ¡vanÃŃ":16860,"ĠpolitickÃ©ho":16861,"hÃ¡ÅĪaÅ¥":16862,"ĠvhodnÃº":16863,"ĠvÃ½chove":16864,"celÃ¡":16865,"Ġsnahy":16866,"Ġunesco":16867,"konÃ¡va":16868,"ĠinternÃ¡":16869,"ĠakvÃ¡":16870,"Ġprocesom":16871,"ĠnajobÄ¾ÃºbenejÅ¡ÃŃm":16872,"ĠvypÃ¡":16873,"Ġneisto":16874,"tive":16875,"Ġneboj":16876,"ĠdlhodobÃ©ho":16877,"myselne":16878,"Ġ%,":16879,"Ġlink":16880,"ciek":16881,"ĠdomÃ¡cnostÃŃ":16882,"Ġpee":16883,"ĠpÃ¡sma":16884,"Ġsume":16885,"Ġslnkom":16886,"ĠvyzdvihnÃºÅ¥":16887,"ĠneÄįist":16888,"ĠinÅ¡titÃºtu":16889,"Ġpamiatku":16890,"ĠkomenskÃ©ho":16891,"ĠopatrovateÄ¾":16892,"schopnosÅ¥":16893,"ĠnÃ¡lady":16894,"ĠbanÃ¡":16895,"age":16896,"Ġfili":16897,"ĠspracovÃ¡":16898,"ĠslabÃ©":16899,"Ġdesig":16900,"Ġpokutu":16901,"Ġdisko":16902,"ĠÅ¾iviny":16903,"ĠexpozÃŃcie":16904,"benie":16905,"ras":16906,"ĠvÃ½konnosÅ¥":16907,"ÃºÄįe":16908,"rs":16909,"ĠnabÃŃ":16910,"Ġneprie":16911,"Ġparlamente":16912,"ĠtopÃ¡nok":16913,"bora":16914,"ĠkonzumovaÅ¥":16915,"Ġtexte":16916,"Ġodtla":16917,"ĠulÃŃc":16918,"Ġprevencia":16919,"Ġodp":16920,"ĠnauÄįÃŃ":16921,"boar":16922,"ĠnovÃ©mu":16923,"Ġvzorky":16924,"ĠÃºhrady":16925,"ĠpouÅ¾ÃŃvateÄ¾om":16926,"chovÃ¡":16927,"ĠvÃ½Å¡kou":16928,"hna":16929,"Ġpotrebovala":16930,"ĠÄ¾adov":16931,"ĠzaÅ¡leme":16932,"Ġtrestu":16933,"Ġmobile":16934,"Ġlig":16935,"ĠvnÃºtornÃº":16936,"tajte":16937,"ĠvoÄ¾nej":16938,"bier":16939,"ĠminerÃ¡lne":16940,"Ġdotknutej":16941,"ĠniÄįoho":16942,"Ġnahlas":16943,"ĠÃºÄįinnÃ½ch":16944,"Ġjeru":16945,"Ġmalou":16946,"jednÃ¡va":16947,"Ġdostupnosti":16948,"ĠsociÃ¡lnu":16949,"ĠmÃºzeu":16950,"ĠobdobÃŃm":16951,"ĠkrÃ¡tkej":16952,"drÅ¾aÅ¥":16953,"ĠprevÃ¡dzkovÃ½ch":16954,"Ġzbierka":16955,"ĠminerÃ¡lnych":16956,"Ġafriky":16957,"Ġrukavice":16958,"Ġkv":16959,"Ġzapojili":16960,"ĠreÅ¡pektovaÅ¥":16961,"Ġnovinku":16962,"ĠodporuÄįiÅ¥":16963,"dlia":16964,"Ġzora":16965,"Ġteles":16966,"Ġpremiest":16967,"Ġjazz":16968,"Ġtanca":16969,"ĠkoÅ¡ÃŃka":16970,"ĠÄįeskoslovenska":16971,"ĠpreskÃºm":16972,"choch":16973,"ĠvyÃº":16974,"das":16975,"ĠobÃ½vacej":16976,"los":16977,"ĠÃºspeÅ¡nej":16978,"ĠznÃŃÅ¾i":16979,"Ġupozornil":16980,"Ġpripomienky":16981,"tovala":16982,"Ġhlasy":16983,"bilnÃ½":16984,"Ġpredsie":16985,"ĠvÃŃkendu":16986,"ĠkouÄį":16987,"ĠnajlepÅ¡ou":16988,"ĠscÃ©nu":16989,"ĠarmÃ¡da":16990,"ĠzaistÃŃ":16991,"Ġbezkon":16992,"ĠpredchÃ¡dzaÅ¥":16993,"ĠprÃŃÄįinu":16994,"koviÄį":16995,"ĠÅ¾ivotnej":16996,"ĠperfektnÃ½":16997,"Ġvyslovene":16998,"Ġmajetkom":16999,"hÄ¾adÃ¡te":17000,"ĠzÃ¡sade":17001,"tkovÃ©ho":17002,"Ġposkytol":17003,"ted":17004,"Å¡ÃŃr":17005,"ĠobjektÃŃvne":17006,"Ġtieni":17007,"66":17008,"ĠzÃ³na":17009,"ĠpostaraÅ¥":17010,"Ġkarte":17011,"Ġprezentuje":17012,"Ġstanicu":17013,"ĠuÄįiteÄ¾ka":17014,"ĠslneÄįnÃ©ho":17015,"fs":17016,"tter":17017,"ĠvÃ½robnÃ©":17018,"ĠzaujÃŃmajÃº":17019,"ĠstromÄįek":17020,"ĠsvieÄįky":17021,"ĠsolÃŃ":17022,"Ġbezchyb":17023,"ĠblÃ¡zni":17024,"Ġhovorca":17025,"Ġchodby":17026,"Ġuvedomil":17027,"ĠnastÃºpil":17028,"Ġsmeruje":17029,"Ġnavrhuje":17030,"Ġbohatstvo":17031,"Ġhon":17032,"Ġrtvs":17033,"Ġkino":17034,"tnym":17035,"dÃ¡vaÅ¥":17036,"ĠÃºÅ¾asne":17037,"ĠpredÄºÅ¾iÅ¥":17038,"ĠroÄįnÃ©ho":17039,"Ġpodklady":17040,"ĠzÃ³ne":17041,"ĠochrannÃ½":17042,"ĠÅ¡oku":17043,"Ġkade":17044,"vanom":17045,"ĠtrÃ¡viÅ¥":17046,"Ġpokusy":17047,"zovanÃ¡":17048,"ĠsmutnÃ©":17049,"Ġbaka":17050,"Ġodrazu":17051,"rÃ¡lnej":17052,"ĠspoloÄįenskej":17053,"ĠnespÃ´sob":17054,"Ġ72":17055,"Ġphi":17056,"Ġdvora":17057,"ĠznÃ¡Å¡a":17058,"ĠÅ¡tÃ½lovÃ©":17059,"Ġprudko":17060,"ĠpredvÃ¡dza":17061,"ĠinvestÃŃciÃŃ":17062,"ĠosobitnÃ½ch":17063,"tore":17064,"ĠhistÃ³riou":17065,"kovanej":17066,"teniu":17067,"Ä¾ovÃ©":17068,"ĠprÃŃnosom":17069,"ĠnÃ¡plÅĪ":17070,"stora":17071,"ĠprÃŃÄıte":17072,"ĠsÃºkromnej":17073,"ĠkancelÃ¡riÃŃ":17074,"ĠarÃ³":17075,"ĠÅ¡kÃ´lky":17076,"ĠprÃŃstrojov":17077,"ĠsolÃ¡r":17078,"ĠskrytÃ©":17079,"Ġbohov":17080,"Ġpartneri":17081,"ĠmuÅ¾stva":17082,"Ġregula":17083,"Ġkombinuje":17084,"ĠÃºkor":17085,"Ġustanovenie":17086,"Ġkabelky":17087,"Ġzlik":17088,"skemu":17089,"Ġzimnej":17090,"hre":17091,"Ġprijme":17092,"Ġkonden":17093,"Ġdokladu":17094,"kupujÃºci":17095,"Ġkolekciu":17096,"ĠodbornÃŃk":17097,"ĠÃºÄįinnÃ¡":17098,"kas":17099,"Ġprotest":17100,"ĠdrevenÃ½":17101,"Ä¾ovÃ¡":17102,"Ġosobami":17103,"ĠprotizÃ¡pa":17104,"ĠnÃ¡drÅ¾e":17105,"Ġprenosu":17106,"Å¡p":17107,"Ġostala":17108,"ĠprÃŃjemnÃ½m":17109,"ĠspoÄ¾ahnÃºÅ¥":17110,"ĠvystavenÃ©":17111,"Ġzavia":17112,"Ġseo":17113,"ĠÅ¾enskÃ©":17114,"Ġrudol":17115,"ĠporuÅ¡enia":17116,"hostaj":17117,"ĠzÃ¡stav":17118,"Ġklin":17119,"ĠbalÃŃka":17120,"nkach":17121,"Ġrekor":17122,"ĠpoÅ¾adovanÃº":17123,"ĠnestÃŃ":17124,"nostnÃ½ch":17125,"stickÃ½m":17126,"Ġbig":17127,"ĠnÃ¡vrhÃ¡":17128,"Ġstrihu":17129,"rujem":17130,"ĠposilniÅ¥":17131,"ĠdispozÃŃciÃŃ":17132,"veÄ¾a":17133,"ĠÄ¾ut":17134,"Ġya":17135,"Ġpotu":17136,"Å¾ÃŃn":17137,"Ġgen":17138,"Ġaspekty":17139,"hnÃº":17140,"ĠposkytovanÃ©":17141,"ĠvÅ¡imli":17142,"ĠpasÃŃv":17143,"ĠilÃº":17144,"Ġzemp":17145,"ĠdobrovoÄ¾nÃŃkov":17146,"ĠnovÃŃn":17147,"ĠzdravÃ½ch":17148,"ĠgenerÃ¡ciu":17149,"Ġpacientom":17150,"Ġneform":17151,"ĠpomocnÃŃkom":17152,"ĠÄįeliÅ¥":17153,"ĠekonomickÃ½ch":17154,"ĠpokraÄįovali":17155,"ĠsÃºkromia":17156,"mbrÃ¡":17157,"Ġprepl":17158,"Ġlou":17159,"Ġzavedenie":17160,"ĠobsiahnutÃ©":17161,"Ġfavori":17162,"Ġpokoji":17163,"ĠpriemernÃ¡":17164,"Ġzvolene":17165,"ĠverejnÃº":17166,"ĠpovaÅ¾ujeme":17167,"Ġchorobu":17168,"ÄıalÅ¡ÃŃm":17169,"ĠkomÃ¡r":17170,"Ġ59":17171,"Ġobnovi":17172,"Ġbluetooth":17173,"ĠplatnÃ½ch":17174,"Ġzistenie":17175,"Ġzistenia":17176,"Ġjaroslav":17177,"danÃ½ch":17178,"ĠprezÃ½":17179,"ĠkonÄįia":17180,"Ġzavre":17181,"ĠvÃ½mene":17182,"Ġznakov":17183,"ĠtrvalÃ©ho":17184,"udob":17185,"ĠspracovaÅ¥":17186,"ĠdcÃ©ru":17187,"Ġnohu":17188,"Å¡tev":17189,"podmie":17190,"Ġfigu":17191,"ĠkultÃºre":17192,"Ġkovov":17193,"ĠprÃŃpravku":17194,"ĠÃºcty":17195,"Ġtvrdenia":17196,"ĠvÃ½znamu":17197,"Ġpriameho":17198,"Ġlogicky":17199,"parku":17200,"kladal":17201,"Ġsnahou":17202,"Ġhlasi":17203,"ĠindividuÃ¡lnych":17204,"Ġperio":17205,"ĠoÄįkovanie":17206,"ĠbazÃ©ne":17207,"ĠvzÃ¡jomnÃ©":17208,"Å¡anÃ©":17209,"vÃ½Å¡":17210,"Ġposlanie":17211,"Ġroc":17212,"ĠnapÃŃna":17213,"ĠÅ¡ÃŃri":17214,"ĠvenovanÃ¡":17215,"neza":17216,"defin":17217,"Ġohlas":17218,"Ġrozvoji":17219,"ĠocenenÃŃ":17220,"ĠfinÃ¡":17221,"Ġkopa":17222,"dlÃ¡ch":17223,"Ġandreja":17224,"Ġmilen":17225,"ĠpreÅ¾itie":17226,"ĠporÃº":17227,"Ġfos":17228,"ĠbytovÃ©ho":17229,"Ġkolegy":17230,"Ġneust":17231,"ĠplÃ¡nujete":17232,"ĠvÃ½skytu":17233,"vÃ½znam":17234,"ĠelektrickÃ½":17235,"ĠtlaÄįiarne":17236,"ĠnajpopulÃ¡r":17237,"*.":17238,"Ġkovu":17239,"Ġpresk":17240,"ĠgÃ¡":17241,"Ġwashing":17242,"zÅ¥":17243,"58":17244,"ĠtermÃŃnu":17245,"poznÃ¡mka":17246,"ĠÃºde":17247,"ĠuchovÃ¡":17248,"Ġmapa":17249,"jednÃ½m":17250,"Ġsusedov":17251,"ĠrozÅ¡iruje":17252,"tz":17253,"Ġpodot":17254,"ĠrealizÃ¡cia":17255,"stika":17256,"Ġvrstvou":17257,"Ġkvapky":17258,"jav":17259,"Ġpestro":17260,"ĠpamÃ¤tÃ¡":17261,"Ġvecou":17262,"Ġeven":17263,"pustila":17264,"ĠnÃ¡boÅ¾enstvo":17265,"Ġnakres":17266,"ĠkancelÃ¡rske":17267,"ĠvedeckÃ©":17268,"Ġmichaela":17269,"Ġnama":17270,"stickÃº":17271,"Ġpitie":17272,"ĠzÃ¡vaÅ¾nÃ©":17273,"ĠkalendÃ¡rneho":17274,"ĠzÃ¡mky":17275,"Ġnovoroden":17276,"ĠzdravotnÃ¡":17277,"ĠzahrnutÃ©":17278,"Ġchleba":17279,"Ġvzbu":17280,"Ġmladi":17281,"Ġzaznamenali":17282,"ĠpodobnÃ¡":17283,"ĠkoÄ¾aj":17284,"ĠohÄ¾adne":17285,"ĠvyplÃ½vajÃºce":17286,"Ġjeruzale":17287,"Ġkonto":17288,"ĠchÃ¡paÅ¥":17289,"Ġinci":17290,"ĠnÃ¡rodnom":17291,"ĠtvÃ¡rou":17292,"Ġskladieb":17293,"ĠuplatÅĪuje":17294,"Ġpochopili":17295,"ĠdobrodruÅ¾stvo":17296,"Ġmestu":17297,"titu":17298,"ĠreprezentÃ¡cie":17299,"lÃ¡ka":17300,"matickej":17301,"Ġmona":17302,"Ġpatrili":17303,"ĠpÃ´sobenÃŃm":17304,"Ġ$":17305,"movej":17306,"Ġatle":17307,"72":17308,"ĠbeÅ¾ÃŃ":17309,"ĠprovÃŃ":17310,"Ġodohral":17311,"Ġdisky":17312,"Ġdostaneme":17313,"ĠÅ¾iarovky":17314,"ĠnezodpovedÃ¡":17315,"tÃ³n":17316,"meria":17317,"ĠnÃ¡dherne":17318,"Ġservisu":17319,"Ġkarol":17320,"Ġteroristi":17321,"Ġkomor":17322,"Ġulica":17323,"Ġextrakt":17324,"Ġodohrali":17325,"ĠnasledujÃºceho":17326,"ĠvyrovnÃ¡va":17327,"tÃ©rov":17328,"ĠklasickÃ©ho":17329,"ĠÅ¡peciÃ¡lna":17330,"Ġ090":17331,"04":17332,"Ġnemusel":17333,"ĠdotknutÃ¡":17334,"ĠvojenskÃ½ch":17335,"Ġrovine":17336,"ĠÅ¾ivoÄįÃŃÅ¡":17337,"Ġhrdina":17338,"Ġpsom":17339,"Ġhreb":17340,"ĠpÃ¡Äįil":17341,"niektorÃŃ":17342,"ĠnÃ¡znak":17343,"aky":17344,"ĠchÃ´dze":17345,"ĠkÃºpnu":17346,"Ġobnovy":17347,"ĠprechÃ¡dzajÃº":17348,"ĠkatedrÃ¡":17349,"Ġck":17350,"ĠdodatoÄįne":17351,"Ġsmi":17352,"Ġostra":17353,"ĠobÄįianskej":17354,"Ġdri":17355,"meli":17356,"ĠprÃŃstupnÃ©":17357,"ĠvlastnÃŃkov":17358,"ĠamerickÃ¡":17359,"Ġhemo":17360,"tkovÃ½":17361,"Ġprepust":17362,"ĠpoukÃ¡zaÅ¥":17363,"Ġsns":17364,"Ġplatformy":17365,"ĠmilÃŃ":17366,"Ġsobota":17367,"ĠveÅ¾a":17368,"ĠpeknÃº":17369,"Ġnaf":17370,"ĠspÃ¡ch":17371,"Ġpracujeme":17372,"Ġchladia":17373,"ĠobyÄįajnÃ©":17374,"Ġlahod":17375,"ĠprejaviÅ¥":17376,"ĠÄįad":17377,"Ġpraha":17378,"Ġsliz":17379,"Äįasto":17380,"Ġlife":17381,"Ġzbierku":17382,"park":17383,"Ġ68":17384,"ziÃ¡ch":17385,"ĠnevyÅ¾aduje":17386,"ĠhodnotiÅ¥":17387,"ĠdennÃŃka":17388,"Ġprofilov":17389,"ĠkyslÃŃka":17390,"Ġspori":17391,"ĠtriÄįkÃ¡":17392,"ĠindividuÃ¡lny":17393,"Å¡kr":17394,"ĠmrzÃŃ":17395,"Ġrieke":17396,"prosÃŃm":17397,"Ġpresia":17398,"ĠtvrdÃ©":17399,"scri":17400,"Ġrimav":17401,"ĠÄ¾ahostaj":17402,"tum":17403,"Ġtry":17404,"koÅ¡i":17405,"Ġkardi":17406,"pieÅ¥":17407,"Ġsady":17408,"skum":17409,"ĠÄ¾avom":17410,"ĠnÃ¡hrady":17411,"ĠÄįeskÃ©":17412,"tzv":17413,"ĠapoÅ¡tol":17414,"ĠlÃŃstkov":17415,"ĠvyuÅ¾il":17416,"Ġministerstvom":17417,"ÄįÃ¡":17418,"ĠgrÃ³":17419,"ĠÃºplnÃ½":17420,"Ġjazera":17421,"Ġpotvrdila":17422,"Ġsani":17423,"Ġdoprave":17424,"ĠprÃŃda":17425,"robÃŃ":17426,"Ġpoviete":17427,"Ġberiem":17428,"ĠhmotnosÅ¥ou":17429,"Ġzdanlivo":17430,"Ġjedincov":17431,"mÃ¡r":17432,"ĠprÃ¡Å¡":17433,"Ġbala":17434,"Ġobjekte":17435,"ĠspoloÄįenskÃ©ho":17436,"Ġnedostatkom":17437,"Ġposlanca":17438,"Ġprovo":17439,"ĠalternatÃŃvu":17440,"ĠnÃŃzkym":17441,"lÃŃne":17442,"Ġparty":17443,"Ġsucho":17444,"ĠneviditeÄ¾":17445,"ĠpremÃ¡vky":17446,"Ġzmyslupl":17447,"ĠpohÄ¾adÃ¡vky":17448,"Ġpovahu":17449,"wei":17450,"ĠrezervÃ¡cii":17451,"pest":17452,"Ġobtia":17453,"ĠopÃ½ta":17454,"ĠrieÅ¡ia":17455,"div":17456,"Ġsynom":17457,"Ġcharita":17458,"Ġrozdelenie":17459,"02":17460,"ĠvÃ½nimky":17461,"try":17462,"ĠtlaÄįiareÅĪ":17463,"ĠÄįervenÃ©ho":17464,"stili":17465,"ĠmlieÄį":17466,"ĠpÃŃsomnÃ©ho":17467,"ĠstrednÃ¡":17468,"ĠangliÄįtiny":17469,"viÄı":17470,"Ġtestu":17471,"Ġtoku":17472,"ĠvypnÃºÅ¥":17473,"ĠregionÃ¡lnych":17474,"torka":17475,"Ġimpul":17476,"Ġvietna":17477,"ĠhlasovaÅ¥":17478,"fam":17479,"ĠnepretrÅ¾i":17480,"Ġdiele":17481,"ĠvÃ½znamnÃº":17482,"ĠnechÃ¡pem":17483,"ĠuvoÄ¾nenie":17484,"zve":17485,"ĠponukÃ¡ch":17486,"ĠÅ¾iadnym":17487,"Ġanglickom":17488,"Ġaugust":17489,"inve":17490,"Ġkonven":17491,"ĠprÃŃplatok":17492,"ĠduÅ¡an":17493,"ĠaplikÃ¡ciou":17494,"Ġplodov":17495,"soli":17496,"ĠokÃº":17497,"ĠzdravotnÃº":17498,"ĠprÃŃbehom":17499,"ĠobliÄįiek":17500,"ĠaktivÃ¡":17501,"ĠpreniesÅ¥":17502,"Ġkosa":17503,"ĠtrÃ©novaÅ¥":17504,"ĠvykonanÃ©":17505,"spÃ¡":17506,"Ġrezort":17507,"ĠzmÃ½":17508,"Ġzimnom":17509,"Ġextrali":17510,"firma":17511,"ssa":17512,"Ġcitru":17513,"ĠzÃ¡vÃ¤zok":17514,"ĠznevÃ½hod":17515,"ĠpoÄįula":17516,"Ġsestier":17517,"ĠkohÃº":17518,"Ġdraho":17519,"ĠtradiÄįnÃ½":17520,"ĠdiskutovaÅ¥":17521,"ĠeurÃ³pskom":17522,"svoj":17523,"ĠvynikajÃºca":17524,"Ġprispeli":17525,"Ġrafin":17526,"Ġstrechu":17527,"ĠpoÅ¾adovanÃ½":17528,"hm":17529,"ĠzdravÃ¡":17530,"ĠreportÃ¡":17531,"Ġpredve":17532,"Ġrozhranie":17533,"pÃ¤Å¥":17534,"ĠvedenÃŃ":17535,"ĠkrÃŃza":17536,"ĠstrednÃº":17537,"Ġtvoju":17538,"ĠsÃºdneho":17539,"Ġnevyhnutne":17540,"ĠpovinnosÅ¥ou":17541,"ĠvojenskÃ©":17542,"Ġvychut":17543,"ĠelektrickÃ½ch":17544,"ĠprekvapÃŃ":17545,"tiera":17546,"Ġkvas":17547,"ĠklimatizÃ¡cia":17548,"Ġprehodno":17549,"Ġrozvod":17550,"ĠstarÃŃ":17551,"ĠzdaÅĪ":17552,"ĠpozerÃ¡m":17553,"luxu":17554,"hral":17555,"ĠnadÃ½ch":17556,"Ġpohodu":17557,"Ġvykres":17558,"ovacÃŃmi":17559,"ĠchrÃ¡nenÃ¡":17560,"Ã©rou":17561,"Ġsektore":17562,"Ġrovina":17563,"ĠkresÅ¥ania":17564,"08":17565,"Ġnafu":17566,"ĠÃºdrÅ¾by":17567,"Ġaminokyseli":17568,"Ġvenovala":17569,"ĠzÃ¡vÃ¤zkov":17570,"ĠÄįistÃº":17571,"ĠobÃ¡vaÅ¥":17572,"lÃ©mu":17573,"ĠpripomÃŃnajÃº":17574,"ĠkamarÃ¡ti":17575,"Ġprst":17576,"Ġmodelom":17577,"Ġgramov":17578,"Ġlietadiel":17579,"ĠkÃºt":17580,"ĠpoloÅ¾iÅ¥":17581,"Ġken":17582,"ĠÅ¾eby":17583,"ktorom":17584,"ĠfrancÃºzskej":17585,"ĠpevnÃ¡":17586,"Ġpublikum":17587,"zium":17588,"Ġkaros":17589,"Ġknie":17590,"Ġdefi":17591,"ĠnÃ¡plne":17592,"Ġutrpenie":17593,"Ġuce":17594,"07":17595,"Å¾enia":17596,"Ġmatkou":17597,"ĠdiecÃ©":17598,"ĠkompletnÃº":17599,"ĠchrÃ¡m":17600,"ĠzmenÃ¡ch":17601,"Ġtablet":17602,"ĠrozÅ¡ÃŃrenÃ©":17603,"lÃŃnu":17604,"ĠrekonÅ¡trukciou":17605,"'s":17606,"ĠzavraÅ¾":17607,"ĠspoloÄįenskÃ¡":17608,"ĠobjednÃ¡vateÄ¾":17609,"ĠÄįeskom":17610,"ĠblÃŃzkeho":17611,"Ġpotvrdenia":17612,"Ġprodukcia":17613,"Ġholu":17614,"ĠchodÃŃm":17615,"Ġplatbu":17616,"ĠpoÅ¾iadavku":17617,"ĠÅ¡tÃºdio":17618,"Ġpvc":17619,"Ġtea":17620,"niesla":17621,"Ġ54":17622,"ĠbÃ½vaÅ¥":17623,"Ġkorenie":17624,"ĠkmeÅĪ":17625,"Ġnutri":17626,"Ġsebavedomie":17627,"ĠvyÅ¡et":17628,"ĠnemusÃŃme":17629,"ĠmenÅ¡iu":17630,"Ġosvoj":17631,"ĠzaujÃŃmalo":17632,"ĠmÃ³d":17633,"clo":17634,"ĠplanÃ©te":17635,"Ġpil":17636,"Ġkrb":17637,"ĠobmedzenÃ½":17638,"ĠupravovaÅ¥":17639,"Ġmaturi":17640,"ĠÅ¾ivotnÃ©mu":17641,"ĠkÄºb":17642,"ĠvraÅ¾dy":17643,"ĠtermÃŃny":17644,"ĠpÃŃsania":17645,"ĠkrajskÃ©ho":17646,"mailovej":17647,"ĠneÄįÃŃta":17648,"dum":17649,"Ġspravili":17650,"ĠkatalÃ³gu":17651,"ĠnÃ¡drÅ¾":17652,"ĠoznÃ¡menÃŃ":17653,"Ġstredoveku":17654,"Ġrezi":17655,"pilo":17656,"ĠpreukÃ¡za":17657,"ĠemÃ³ciÃŃ":17658,"Ġec":17659,"Ġhydrauli":17660,"ĠdrÅ¾iak":17661,"ĠodchÃ½":17662,"Ġposun":17663,"ĠvÃ½poveÄı":17664,"Ġliga":17665,"ĠskutoÄįnÃ½ch":17666,"knutÃ©":17667,"Ġdokto":17668,"Ġpercento":17669,"Ġpovolanie":17670,"Ġparadoxne":17671,"ĠzaviesÅ¥":17672,"eli":17673,"Ġbielu":17674,"Ġatlan":17675,"ĠdohÄ¾adu":17676,"Ġkrimina":17677,"Ġsotva":17678,"ĠpÃŃsmo":17679,"ĠzaujÃŃmavosti":17680,"ĠkariÃ©re":17681,"2000":17682,"vez":17683,"Ġklientovi":17684,"ĠvlÃ¡dnu":17685,"Ġkomora":17686,"ĠjedineÄįnÃ¡":17687,"oli":17688,"ĠkniÅ¾ky":17689,"ĠsuchÃº":17690,"ĠzachytÃ¡va":17691,"Ġslan":17692,"ĠkrÃ¡Äįa":17693,"ĠvonkajÅ¡ieho":17694,"ĠinteriÃ©rov":17695,"gment":17696,"yer":17697,"ĠjedinÃº":17698,"Ġsektora":17699,"mente":17700,"cali":17701,"ĠalternatÃŃva":17702,"ĠÃºbo":17703,"Ġdres":17704,"Ġjuraja":17705,"Ġid":17706,"ĠpoloÅ¾iek":17707,"drÅ¾al":17708,"ĠtradÃŃciou":17709,"ĠodtieÅĪov":17710,"ĠpochopiteÄ¾ne":17711,"ĠmalÃŃ":17712,"ĠdÅ¾e":17713,"Ġprijala":17714,"Ġbasketba":17715,"ĠdlhÃ½m":17716,"ĠcentrÃ¡ch":17717,"ĠbritÃ¡nie":17718,"Ġpredsti":17719,"Å¾ovania":17720,"ĠnarodenÃŃ":17721,"ĠreklamnÃ©":17722,"Ġhur":17723,"Ġskombin":17724,"./":17725,"ĠtkanÃŃ":17726,"ĠtextÃŃ":17727,"ĠprispÃ´sobenÃ©":17728,"ĠdruhÃ©mu":17729,"Ġkozmetiku":17730,"Ġach":17731,"ĠprospeÅ¡nÃ©":17732,"ĠhorÃºce":17733,"ĠzvoÄ¾te":17734,"ĠgalÃ©ria":17735,"ĠtieÅĪ":17736,"ĠhardvÃ©":17737,"Ġsofisti":17738,"rieÄį":17739,"ĠprÃŃtomnÃ½":17740,"ality":17741,"ĠoperÃ¡cii":17742,"ĠmedveÄı":17743,"Ġratole":17744,"odo":17745,"ĠvymÃ½Å¡Ä¾a":17746,"ĠpÃ¡nske":17747,"Ġdrogy":17748,"ĠnevzÅ¥ahuje":17749,"Ġnenahra":17750,"ĠdekorÃ¡cie":17751,"Ġpoznali":17752,"Ġfull":17753,"Ġrealitu":17754,"Ġihriska":17755,"Ġobehu":17756,"ĠdaÅ¾di":17757,"Ġrozhodlo":17758,".),":17759,"ĠkonkrÃ©tnu":17760,"rdin":17761,"Ġpracujem":17762,"ĠdÃ¡tumy":17763,"tnÃ©mu":17764,"Ä¾ova":17765,"ĠvyuÄįovanie":17766,"ĠposielaÅ¥":17767,"rana":17768,"Ġturistiku":17769,"ĠprehliadaÄį":17770,"odbor":17771,"ĠprekvapiÅ¥":17772,"Ġinformovali":17773,"Ġjednotlivca":17774,"Äįlove":17775,"spor":17776,"Ġhodiniek":17777,"ÅĪan":17778,"ĠnedarÃŃ":17779,"ĠneumoÅ¾":17780,"Ġnejed":17781,"ĠnedochÃ¡dza":17782,"Ġzelene":17783,"ĠdostatoÄįnÃº":17784,"Ġradia":17785,"ĠdiÃ³":17786,"ĠnenÃ¡pad":17787,"ĠponÃºkaÅ¥":17788,"ĠmanuÃ¡lne":17789,"ĠchrÃ¡mu":17790,"Ġuvedomila":17791,"Ġobidve":17792,"ĠnÃ¡skok":17793,"Ġznepokoj":17794,"Ġbicykle":17795,"Ġjazero":17796,"Ġvianoc":17797,"trans":17798,"Ġpokrok":17799,"Ġletenky":17800,"ĠkÄ¾ÃºÄįe":17801,"Ġtenisky":17802,"Ġmamy":17803,"Ġsony":17804,"ĠskutoÄįnÃ¡":17805,"ĠstrÃ¡vil":17806,"ĠuvaÅ¾ovaÅ¥":17807,"nielen":17808,"ĠsamotnÃº":17809,"skal":17810,"niÄįiek":17811,"Ġzosnu":17812,"ĠnajlepÅ¡ej":17813,"ĠsnÃº":17814,"Ġkrva":17815,"ĠÅ¡tatu":17816,"ĠuniverzÃ¡lne":17817,"Ġzjem":17818,"Ġnajvy":17819,"pracovaÅ¥":17820,"ĠkreatÃŃvne":17821,"Ġnahne":17822,"rujÃºce":17823,"03":17824,"ĠzÃ¡kaznÃŃkmi":17825,"rickÃ½":17826,"Ġsamostatnej":17827,"ĠhlavnÃ½mi":17828,"Ġposkytli":17829,"ĠteÃ³ria":17830,"ĠinformÃ¡ciÃ¡m":17831,"ĠchÃ¡pem":17832,"ĠpavÃº":17833,"ĠpraktickÃ¡":17834,"ĠradiÃ¡":17835,"Ġpay":17836,"ĠneÅ¾i":17837,"Ġzapl":17838,"ieme":17839,"Ġpapierov":17840,"ĠlukÃ¡Å¡":17841,"ĠpretrvÃ¡va":17842,"renÃŃ":17843,"Ġmestskom":17844,"ĠstratÃ©gi":17845,"Ġafrike":17846,"Å¡er":17847,"Ġutaj":17848,"verzi":17849,"sche":17850,"Ġhnu":17851,"Ġchodie":17852,"Ġpapu":17853,"ĠzvÃ½Å¡il":17854,"ĠprofesionÃ¡lnej":17855,"janÃ©":17856,"Ġunik":17857,"novou":17858,"ĠnÃ¡Äįel":17859,"Ġzdravej":17860,"Ġnedot":17861,"ĠmobilnÃ©ho":17862,"ĠriaditeÄ¾om":17863,"ĠpredvÃŃ":17864,"Ġpanna":17865,"Ġneobvyk":17866,"ĠÃ¡zij":17867,"ĠoÄįivi":17868,"Ġnajkrat":17869,"mili":17870,"ĠsprostredkovateÄ¾":17871,"ĠprostredÃŃm":17872,"vinÃºÅ¥":17873,"Ġposolstvo":17874,"otÃ¡":17875,"lÃ¡tora":17876,"ĠÃºtoky":17877,"Ġabsolventov":17878,"ĠnedokÃ¡zali":17879,"prom":17880,"Ġmalia":17881,"Äįany":17882,"ĠpÃŃsali":17883,"ĠobyvateÄ¾om":17884,"ĠefektÃŃvnejÅ¡ie":17885,"Ġnesk":17886,"ĠÃºdrÅ¾ba":17887,"Ġthom":17888,"ĠnebrÃ¡":17889,"Ġslove":17890,"Ġabstra":17891,"ĠzvÃ¡Å¾":17892,"Ġpridala":17893,"ĠplÃ¡Å¡Å¥":17894,"ĠvankÃºÅ¡":17895,"ĠpravidelnÃ½ch":17896,"kladali":17897,"venÃ¡":17898,"Ġzatia":17899,"Ġsubjektu":17900,"ĠspomÃŃnanÃ½ch":17901,"Ġtwitteri":17902,"ĠpadÃ¡":17903,"ĠdÃ´leÅ¾itosÅ¥":17904,"ĠzaoberajÃº":17905,"ĠpouÅ¾itÃ½ch":17906,"Ġword":17907,"ĠdiÃ©ty":17908,"ĠorgÃ¡nmi":17909,"ĠstÃŃha":17910,"ĠzaloÅ¾ili":17911,"ĠpodobnÃº":17912,"romady":17913,"vaÅ¡e":17914,"ĠzÃ¡Å¡ti":17915,"ĠtisÃŃcky":17916,"Ġdennej":17917,"loÅ¾ÃŃte":17918,"ĠstaÄįiÅ¥":17919,"Ġskvo":17920,"ĠknihÃ¡ch":17921,"Ġsilve":17922,"Ġpriznal":17923,"ĠnajmenÅ¡ie":17924,"Ġochotne":17925,"Ġstarob":17926,"ĠkrajÅ¡ie":17927,"kladÃ¡me":17928,"Ġzemou":17929,"Ġpanov":17930,"ĠmembrÃ¡":17931,"ĠÅ¡ik":17932,"Ġdocie":17933,"ĠkonÅ¡tru":17934,"Ġkozmetika":17935,"Ġporadenstva":17936,"ĠnadvÃ¡":17937,"ĠvÃ½bornÃ½m":17938,"Ġinvestorov":17939,"Ġpohov":17940,"ĠÅ¾ivÃ½ch":17941,"Ġpodpredse":17942,"ĠodmietnuÅ¥":17943,"Ġsevere":17944,"Ġzareag":17945,"bral":17946,"Ġhun":17947,"Ġpostupuje":17948,"Ġanglicku":17949,"ĠbudÃºc":17950,"Ġkopca":17951,"ĠzarobiÅ¥":17952,"Ġsudcov":17953,"linu":17954,"Ġosame":17955,"ĠÅ¡traj":17956,"ĠnÃ¡dor":17957,"ĠÅ¾iadateÄ¾":17958,"ĠumoÅ¾nia":17959,"ĠsamostatnÃ¡":17960,"mrt":17961,"Ġmotiva":17962,"Ġretia":17963,"rover":17964,"Ġlevi":17965,"ĠnadchÃ¡dza":17966,"ĠadresÃ¡":17967,"ĠvedomÃŃ":17968,"ĠnavrhnÃºÅ¥":17969,"ĠvÃ½hry":17970,"ĠÅ¥":17971,"Ġniektorej":17972,"ĠmestskÃ½":17973,"zub":17974,"Ġstojan":17975,"ĠÄ¾udovÃ½ch":17976,"Ġstrave":17977,"ĠÅ¥ahÃ¡":17978,"ĠtransformÃ¡":17979,"Ġpochva":17980,"mona":17981,"ĠÄįrie":17982,"ĠnaprieÄį":17983,"Ġvypracovanie":17984,"apli":17985,"Ġfantasy":17986,"ĠpravdivÃ©":17987,"ĠoÄįist":17988,"ĠkÃºpeÄ¾ÅĪu":17989,"ĠzaprÃŃÄįin":17990,"Ġspolku":17991,"Ġzrkadlo":17992,"Ġpud":17993,"Ġ360":17994,"interes":17995,"ĠpostihnutÃ½ch":17996,"ĠnovinÃ¡rov":17997,"Ġpresvie":17998,"ĠhraÄįka":17999,"Ġstavy":18000,"ĠrozvÃŃ":18001,"Ġvyzeral":18002,"rigin":18003,"Ġpoprade":18004,"ÄįÃŃtanie":18005,"mat":18006,"ĠporadÃŃme":18007,"Ġgol":18008,"venÃ½":18009,"ĠodhlÃ¡":18010,"Ġpostavenia":18011,"Ġpravde":18012,"Ġsolida":18013,"Ġzostalo":18014,"ĠprÃ¡vnym":18015,"ĠvnÃŃmanie":18016,"Ġzlikvid":18017,"Ġusporiadanie":18018,"ĠpersonÃ¡lu":18019,"Ġlaj":18020,"ĠslÃ¡vnostnÃ©":18021,"\")":18022,"novom":18023,"hlavne":18024,"Ġprotiv":18025,"74":18026,"Å¡tÃº":18027,"ĠnavÅ¡tÃŃvi":18028,"ĠprimeranÃ©":18029,"ĠsmartfÃ³n":18030,"ĠsociÃ¡lny":18031,"ĠubytovanÃŃ":18032,"ĠpoÄįÃŃtaÄįe":18033,"ĠdiaÄ¾ni":18034,"ĠkomerÄįnÃ©":18035,"Ġladislav":18036,"Ġzvra":18037,"ĠÅ¾alÃºdok":18038,"Ġkonfliktu":18039,"ĠprebiehajÃº":18040,"ĠÃºzemnÃ©ho":18041,"Ġstimuluje":18042,"strel":18043,"core":18044,"Ġchao":18045,"ĠminimÃ¡lnej":18046,"ĠjedÃ¡lni":18047,"Ġoliv":18048,"ĠpokraÄįovala":18049,"Ġdola":18050,"Ġ5000":18051,"ĠfunkÄįnÃ½":18052,"Ġhip":18053,"Ġhronom":18054,"ĠniÅ¾Å¡ej":18055,"Ġchirurg":18056,"Ġvyle":18057,"Ġtransfer":18058,"Ġbyto":18059,"Ġprevzal":18060,"Ġumoc":18061,"ĠpeÄįie":18062,"ĠtaneÄį":18063,"Ġpavel":18064,"Ġnalieha":18065,"ĠnapÃ¡ja":18066,"slÃºcha":18067,"ĠpesniÄįky":18068,"ĠÄįeskoslovenskej":18069,"Ġjesene":18070,"ssen":18071,"ĠnÃ¡dych":18072,"nutÃ©ho":18073,"ĠslÃ¡vnosti":18074,"ĠmedzinÃ¡rodnom":18075,"iam":18076,"syp":18077,"Ġvysielanie":18078,"ĠÄįereÅ¡":18079,"ĠcitlivÃº":18080,"ĠkriÅ¡tÃ¡":18081,"ĠvÃ½hoda":18082,"89":18083,"ĠnepouÅ¾i":18084,"Ġzorgani":18085,"ĠsÃºÄįasnÃ¡":18086,"Ġpriaznivcov":18087,"Ġbitco":18088,"Ġprocesor":18089,"ĠdomÄįek":18090,"Ġjednostran":18091,"tÃºto":18092,"ĠprÃŃpravou":18093,"ĠÅ¡peciÃ¡lneho":18094,"stil":18095,"prin":18096,"Ġtime":18097,"ĠbeÅ¾nÃ½m":18098,"ĠÃºspeÅ¡nÃ¡":18099,"Ġzastavil":18100,"Ġchl":18101,"ĠhrubÃ©":18102,"lenom":18103,"Ġcle":18104,"ĠsÃºÄįasnom":18105,"ĠhrÃ´z":18106,"ĠÄįokolÃ¡dy":18107,"citu":18108,"Ġjoj":18109,"ĠnÃ¡pis":18110,"hnutia":18111,"ĠrÃŃmsko":18112,"lovanÃŃ":18113,"ĠviÄı":18114,"chody":18115,"ĠzlatÃ¡":18116,"ĠnauÄįila":18117,"ĠnÃ¡ramok":18118,"Ġhnutie":18119,"Ġdohromady":18120,"Ġdopadne":18121,"ĠzistenÃ©":18122,"ĠÄįitateÄ¾a":18123,"Ġnezamestnanosti":18124,"ĠoddÃ½chnuÅ¥":18125,"ĠslneÄįnÃ½":18126,"ĠposÃºva":18127,"ĠrizÃŃk":18128,"ĠrÃºÅ¾":18129,"ĠmaklÃ©":18130,"Ġdopolud":18131,"fix":18132,"Ġproblematiky":18133,"Ġnepov":18134,"ĠpolitickÃ½":18135,"Ġvybudovanie":18136,"ĠuÅ¡etrÃŃte":18137,"ĠveÄ¾vyslanec":18138,"Ġpripis":18139,"Ġniekdaj":18140,"Ġvyhlasuje":18141,"Ġdoc":18142,"back":18143,"ĠspÃ¡lÅĪa":18144,"Ġpotrubia":18145,"Ġmf":18146,"ĠodbÃº":18147,"teÄ¾ka":18148,"Ġbezlep":18149,"Ġkyselina":18150,"Ġaloe":18151,"ĠmÃºky":18152,"ĠvolaÅ¥":18153,"Ãºva":18154,"Ġhranica":18155,"ĠpriemernÃ½":18156,"ĠsluÅ¾bou":18157,"ĠstratiÅ¥":18158,"Ġpredlo":18159,"Ġpolyester":18160,"farebnÃ©":18161,"dynami":18162,"ĠterÃ©nu":18163,"Ġplatba":18164,"moja":18165,"Ġupozornenie":18166,"Ġtapety":18167,"fÃ³n":18168,"veÄ¾ko":18169,"ĠovlÃ¡dania":18170,"Ġpriznania":18171,"iecÅ¥":18172,"ĠdÃ¡vnejÅ¡ie":18173,"Ġdeli":18174,"ĠfantÃ¡zie":18175,"ÄįenÃ©ho":18176,"ĠlekÃ¡rskej":18177,"ĠodiÅ¡la":18178,"Ġpredkov":18179,"hodu":18180,"Ġleo":18181,"Ġstanete":18182,"Ġwiki":18183,"ĠveÄ¾koobchod":18184,"ĠsÃºperov":18185,"ĠÅ¡trb":18186,"ĠremÃŃ":18187,"ĠÅ¾ila":18188,"ĠstrÃ¡vili":18189,"ĠhistorickÃ½":18190,"Ġtroma":18191,"Ġ@":18192,"Äįasti":18193,"ĠtypickÃ½":18194,"ĠpruÅ¾nosÅ¥":18195,"ĠpeÅ¡o":18196,"ĠnachÃ¡dzaÅ¥":18197,"ĠÄıale":18198,"Ġdoprajte":18199,"ĠpribÃºda":18200,"Ġsprievodca":18201,"stave":18202,"techno":18203,"Ġnespravod":18204,"cing":18205,"prak":18206,"ĠÂ´":18207,"ĠkamarÃ¡tmi":18208,"Ġvyplat":18209,"ticu":18210,"miest":18211,"nÃŃcku":18212,"ĠniÅ¾Å¡ÃŃ":18213,"Ġmasku":18214,"Ġbavlna":18215,"Ġdog":18216,"Ġkomplet":18217,"Ġporadia":18218,"ĠzÃºÄįastnenÃ½ch":18219,"ĠtelevÃŃznych":18220,"Ġhigh":18221,"peme":18222,"Ġbarcelo":18223,"ĠtotiÅ¾to":18224,"ĠformulÃ¡re":18225,"Â²":18226,"Ġdosku":18227,"ĠzÃ¡padu":18228,"ĠpremiÃ©ru":18229,"ĠnenechÃ¡":18230,"Ġdianie":18231,"Ġumiestnenia":18232,"nel":18233,"Ġpredstavia":18234,"ĠstretÃ¡va":18235,"ĠgalÃ©rii":18236,"ĠzÃ¡Ä¾u":18237,"ĠÅ¡truktu":18238,"Ġrohov":18239,"Ġkorpo":18240,"Ġdeja":18241,"ĠprechÃ¡dzku":18242,"Ġodobe":18243,"Ġplnia":18244,"ĠistÃ½m":18245,"Ġakcept":18246,"Ġrozlohe":18247,"agne":18248,"zm":18249,"tariÃ¡":18250,"ĠÅ¾Ä¾azy":18251,"tnÃŃku":18252,"ĠzaÄįneme":18253,"Ġkatastrof":18254,"Ġbezpo":18255,"ĠformÃ¡tu":18256,"Å¡eniu":18257,"ĠpreÄįÃŃtala":18258,"Ġpodujatiach":18259,"ĠvzdelÃ¡vacÃŃch":18260,"ĠÅ¡peciÃ¡lnym":18261,"Ġurobia":18262,"Ġhala":18263,"ĠkoÅ¡a":18264,"zaÄįnÃ½":18265,"noviny":18266,"ĠÅ¡tudoval":18267,"ĠzvyknutÃŃ":18268,"postup":18269,"range":18270,"rozmer":18271,"ĠzÃ¡Å¾itkom":18272,"ĠvyÄįist":18273,"Ġkaz":18274,"Ġpotvrdz":18275,"Ġmare":18276,"ĠdosahujÃº":18277,"ĠregionÃ¡lnej":18278,"Ġriasy":18279,"Ġjanka":18280,"ĠdotvÃ¡ra":18281,"Ġmomenty":18282,"ĠvzdelÃ¡vacie":18283,"ĠkeÅ¾ma":18284,"zen":18285,"ĠoÅ¾":18286,"lenÃ½mi":18287,"Ġprestane":18288,"Ġkontrast":18289,"ĠzaÄįnite":18290,"Ġari":18291,"Ġpojmom":18292,"Ġkorekt":18293,"ĠpravÃ½m":18294,"ĠdlhodobÃ½":18295,"predÃ¡vajÃºci":18296,"Ġrevi":18297,"ĠzdravÃº":18298,"ĠzÃ¡jazdu":18299,"zilo":18300,"Ġjavi":18301,"movÃ½ch":18302,"ĠÃ´s":18303,"ĠkomentÃ¡rov":18304,"ĠhrieÅ¡":18305,"Ġpriamom":18306,"ĠÅ¥aÅ¾kÃ¡":18307,"Ġmotory":18308,"lim":18309,"ĠspotrebiteÄ¾ovi":18310,"ĠumÃ½vanie":18311,"ĠÄıu":18312,"ĠÅ¡tadiÃ³ne":18313,"ĠhormonÃ¡l":18314,"ĠvlastnÃŃkom":18315,"ĠsÅ¥aÅ¾nosÅ¥":18316,"Ġpripravte":18317,"tics":18318,"ĠpiÅ¡to":18319,"Ġrozdielne":18320,"ĠmladÅ¡ÃŃch":18321,"ĠpeÄįeÅĪ":18322,"Å¡kami":18323,"59":18324,"56":18325,"ĠobÃ½vaÄįky":18326,"ĠdverÃ¡ch":18327,"Ġurobte":18328,"ĠÅ¡panielsku":18329,"ĠpÃ¤tnÃ¡sÅ¥":18330,"Ġpartie":18331,"Ġimunitu":18332,"tta":18333,"znej":18334,"dohospodÃ¡r":18335,"Ġprekry":18336,"ÃŃt":18337,"ĠfontÃ¡":18338,"padnÃºÅ¥":18339,"Ġkapitoly":18340,"Ġcenter":18341,"Ġtretiu":18342,"Ġchladi":18343,"logickej":18344,"Ġumelo":18345,"ĠoÄįnÃ©":18346,"ĠmaÄįka":18347,"ĠslneÄį":18348,"ĠinÅ¡titÃºt":18349,"ĠÅ¾alÃºdka":18350,"Ġpena":18351,"ĠprÃ¡zdne":18352,"ĠstarostlivosÅ¥ou":18353,"ĠnoÄįnÃ½":18354,"Ġube":18355,"Ġwol":18356,"ĠzÃŃskavajÃº":18357,"ĠpravÃ©ho":18358,"ĠminimÃ¡lna":18359,"lity":18360,"ĠsÃºhlasiÅ¥":18361,"ĠpÃŃsomnÃ©":18362,"press":18363,"ĠnenaÅ¡li":18364,"ĠpoÅ¥a":18365,"Ġdary":18366,"ĠÅ¡ofÃ©r":18367,"Ġobjemom":18368,"Ġkoli":18369,"ĠvyuÅ¾ÃŃvame":18370,"ĠuterÃ¡":18371,"Ġodev":18372,"ĠpoÄįka":18373,"bici":18374,"ĠzÃ¡kladnou":18375,"ĠoprÃ¡vnenÃ©":18376,"Ġdm":18377,"Ġdvojice":18378,"lies":18379,"ĠzÃ¡krok":18380,"Ġsamotnom":18381,"ĠpÃ³diu":18382,"Ġlup":18383,"ĠÄ¾ubo":18384,"ĠbrankÃ¡ra":18385,"Ġodfo":18386,"Å¾enÃ½":18387,"ĠkultÃºrnej":18388,"ĠÃ´smich":18389,"ĠodbornÃŃkmi":18390,"ĠduchovnÃ½":18391,"ĠÄ¾udom":18392,"ĠcennÃ½ch":18393,"ĠpovÃ½":18394,"ubytovanie":18395,"Ġmeter":18396,"anti":18397,"nÃ³m":18398,"Ġstoly":18399,"Ġstiahnite":18400,"ĠoÄ¾":18401,"ĠvÃ½raznejÅ¡ie":18402,"ĠodiÅ¡li":18403,"hrdel":18404,"ĠkÃºpy":18405,"Ġfrank":18406,"Ġlampy":18407,"sovÃ½m":18408,"Ġpuk":18409,"Ġtransport":18410,"ĠvypoÄįuÅ¥":18411,"Ġbrucha":18412,"Ġetapy":18413,"ĠveÄ¾kostÃŃ":18414,"ĠbohatÃº":18415,"ĠdbaÅ¥":18416,"ĠpreÅ¡lo":18417,"piera":18418,"Ġrovnomerne":18419,"Ġvyhrala":18420,"Ġskor":18421,"Ġvrchov":18422,"ĠneexistujÃº":18423,"ÅĪajÃº":18424,"ĠobÄ¾ÃºbenÃ©ho":18425,"ĠvÅ¡eobecnÃ©ho":18426,"Ġzostave":18427,"Ġorechy":18428,"ĠprestÃ¡va":18429,"ĠvÃ½raznÃ½m":18430,"ĠvydrÅ¾aÅ¥":18431,"ĠstarajÃº":18432,"ĠudeÄ¾uje":18433,"Ġtempom":18434,"ĠhudobnÃ©ho":18435,"Å¡my":18436,"ĠprebytoÄį":18437,"ĠpÃ¡se":18438,"ĠprekvapenÃŃm":18439,"ĠpÃ¡ry":18440,"ĠzÄ¾avÃ¡ch":18441,"Ġblesk":18442,"Ġnahlia":18443,"bon":18444,"ĠblÃŃzkom":18445,"ĠstarÃº":18446,"ĠprokurÃ¡tor":18447,"Ġcenovej":18448,"Ġoznamuje":18449,"Å¡Ã©":18450,"Ġstranami":18451,"syn":18452,"ĠznÃ¡mi":18453,"ĠrovnakÃ½ch":18454,"ĠsignÃ¡lu":18455,"Ġkart":18456,"Ġargen":18457,"ĠskÃºsenÃ½":18458,"Ġrove":18459,"Ġ57":18460,"ĠvÃ¤zenia":18461,"ĠslneÄįnÃ½ch":18462,"ĠpremeniÅ¥":18463,"ĠvytlaÄįiÅ¥":18464,"Ġarte":18465,"Ġpozastav":18466,"ĠzÃºÄį":18467,"Ġmladosti":18468,"gne":18469,"ĠvlÃ¡dou":18470,"Ġvedeckej":18471,"Ġtot":18472,"ĠinformovanÃ½":18473,"ĠosobitnÃ©":18474,"smie":18475,"ĠÃºÄįty":18476,"ĠprÃŃznakov":18477,"ĠpredpokladÃ¡m":18478,"ĠÄįervenÃ½ch":18479,"ĠbrigÃ¡dy":18480,"kovala":18481,"Ġpropaga":18482,"ĠporÃºch":18483,"Ġholly":18484,"Ġaplikuje":18485,"Ġuctie":18486,"Ġskvelou":18487,"ĠnÃ¡dhernÃ¡":18488,"Ġtaliansko":18489,"ĠuÄįiteÄ¾om":18490,"ĠkrÃ¡tkych":18491,"ĠzamÃ½Å¡Ä¾a":18492,"ĠprofesionÃ¡lov":18493,"Ġmadri":18494,"bÃ¡r":18495,"ĠjÃ¡no":18496,"ĠpÃ¡Äįila":18497,"ĠposkytnÃº":18498,"Ġkompetencie":18499,"ĠÄıalÅ¡iemu":18500,"Ġagro":18501,"ĠaktÃŃvnej":18502,"ĠprÃŃrodnÃ½m":18503,"ĠnastaÅ¥":18504,"ĠuvidÃŃ":18505,"dlu":18506,"ĠeurÃ³pu":18507,"Ġohro":18508,"ĠrozloÅ¾":18509,"ĠzÃ¡padnÃ½ch":18510,"ĠzdÃ´razÅĪuje":18511,"Ġliturgi":18512,"pg":18513,"ĠnarÃ¡":18514,"ĠotÃ¡zkach":18515,"ĠslÃºchadlÃ¡":18516,"ĠoÄįkovania":18517,"ĠÅ¡ÃŃrku":18518,"ĠuÅ¡Ä¾ach":18519,"ved":18520,"stalo":18521,"ĠÅ¡kvrny":18522,"Ġvosk":18523,"Ġkiska":18524,"ĠakÃ¡koÄ¾vek":18525,"Ġspove":18526,"ĠÅ¡ÃŃp":18527,"ĠpoÅ¾iadavkami":18528,"ĠposlÃºÅ¾i":18529,"mimo":18530,"ĠurÄįenia":18531,"Ġstrechou":18532,"ĠkomplexnÃ½":18533,"Ġtichej":18534,"Ġazy":18535,"ĠnepÃ´":18536,"Ġpredstavte":18537,"lala":18538,"ĠaktuÃ¡lnu":18539,"ĠÅ¡tyria":18540,"ĠÃºtoÄįnÃŃk":18541,"ĠnÃ¡silie":18542,"Ġpreukazu":18543,"Ġtestoster":18544,"Ġidete":18545,"Ġnedokona":18546,"Ġobciach":18547,"ĠvysnÃŃ":18548,"ĠneponÃº":18549,"ĠÄįiernu":18550,"ĠpoÄįÃŃtaÄįom":18551,"Ġpokynov":18552,"ĠvybavenÃŃm":18553,"ĠstretnÃº":18554,"ĠvyskÃºÅ¡ali":18555,"toku":18556,"ĠdvojnÃ¡sob":18557,"ĠnajvyÅ¡Å¡ÃŃm":18558,"ĠÃºÄįtovnÃŃctva":18559,"veÄı":18560,"Ġkrajinami":18561,"Ġvzdelania":18562,"ĠvzÃ¡pÃ¤tÃŃ":18563,"ĠhÄ¾adÃ¡m":18564,"Ġobrat":18565,"ĠspÃ½tal":18566,"Ġkontrover":18567,"ĠkonÅ¡trukciÃŃ":18568,"ĠzameranÃ½ch":18569,"chÃ¡r":18570,"ĠÅ¾ivotov":18571,"ĠpoteÅ¡enie":18572,"ĠdojÄįia":18573,"Ġpse":18574,"Ġvstupenky":18575,"ĠnevhodnÃ©":18576,"ĠzdÃ´vod":18577,"tÃŃnu":18578,"Ġvkus":18579,"Ġnavonok":18580,"ĠdievÄįatko":18581,"Ġduel":18582,"Ġpracovisku":18583,"ĠzamyslieÅ¥":18584,"ĠsÃ¡le":18585,"Ġlopa":18586,"ĠkÃ³piu":18587,"ĠvÃ½zvou":18588,"ĠcestovnÃ½":18589,"ĠnajvÃ½znamnejÅ¡ÃŃch":18590,"diÃ¡":18591,"ĠoznÃ¡mila":18592,"Ġslie":18593,"ĠkuchyÅĪou":18594,"ĠvodÃŃ":18595,"ĠdruÅ¾stvÃ¡":18596,"Ġpokuty":18597,"ĠmanipulÃ¡ciu":18598,"Ġpozreli":18599,"liam":18600,"Ġkruh":18601,"Ġbunda":18602,"Ġnemci":18603,"Ġegyp":18604,"Ġzameranie":18605,"Ġroboty":18606,"energe":18607,"ĠobchodnÃ¡":18608,"ĠlÃŃÅ¡iÅ¥":18609,"ĠÅ¡panielska":18610,"eÃº":18611,"meny":18612,"Ġkocky":18613,"lent":18614,"Ġvenujeme":18615,"zbie":18616,"ĠvzrÃ¡":18617,"ĠruÄįi":18618,"Ġprosta":18619,"Ġpoctivo":18620,"ĠskupinÃ¡ch":18621,"ĠsituovanÃ½":18622,"ĠodoslanÃŃm":18623,"ĠinÅ¡pira":18624,"Ġsekre":18625,"ĠnevidÃŃm":18626,"ĠhÃ½":18627,"Ġxi":18628,"ĠbÃ½valÃ½ch":18629,"Ġpodnety":18630,"ĠpredchÃ¡dzajÃºci":18631,"Ġtriumf":18632,"hoj":18633,"Ġdete":18634,"Ġprezidentom":18635,"Ġkorek":18636,"Ġneskon":18637,"ÅĪal":18638,"Ġnabe":18639,"ĠrozhodovanÃŃ":18640,"Ġjadra":18641,"ĠzaÄįatie":18642,"Ġkruhov":18643,"ĠprechÃ¡dzaÅ¥":18644,"ĠslÃ¡vnostne":18645,"Ġrop":18646,"ĠopÃºÅ¡Å¥a":18647,"Ġodra":18648,"ĠkandidÃ¡t":18649,"Ġpodstatu":18650,"Ġhrozne":18651,"ĠÅ¡kod":18652,"Ġpanely":18653,"ĠostrÃ©":18654,"Ġonedlho":18655,"Ġdotia":18656,"poste":18657,"ĠroÄ¾":18658,"Ġryba":18659,"Ġpriamym":18660,"rovanÃ©":18661,"ĠneÄįistÃ´t":18662,"af":18663,"ĠprÃ¡vach":18664,"ĠvychÃ¡dzaÅ¥":18665,"Å¡ania":18666,"ĠodnÃŃma":18667,"Å¾neho":18668,"ĠkvÃ¡":18669,"Ġnovov":18670,"Å¡iemu":18671,"ĠcestujÃºci":18672,"Ġabsolvent":18673,"Ġponor":18674,"ĠbakalÃ¡r":18675,"Ġnadol":18676,"ĠschvÃ¡lenie":18677,"2005":18678,"ÅĪajÅ¡ÃŃch":18679,"Ġresponden":18680,"Ġcyklistov":18681,"ÄįakÃ¡":18682,"Ġkristovi":18683,"Ġmince":18684,"Ġhria":18685,"gel":18686,"ĠinÅ¡pek":18687,"Ġpovedomia":18688,"Ġaro":18689,"ĠsklenÃŃ":18690,"Ġruskom":18691,"Ġdlhou":18692,"ĠpatrÃŃte":18693,"Ġoslavu":18694,"ĠzlÃ©ho":18695,"spekt":18696,"Ġopodstat":18697,"ĠdoÅĪ":18698,"matikou":18699,"Ġnaklo":18700,"ĠnÃ¡stroja":18701,"Ġexcel":18702,"ĠsvieÅ¾i":18703,"kladania":18704,"ĠpÃ´da":18705,"ĠmÃ´Å¾me":18706,"ĠnevÅ¡e":18707,"Å¾d":18708,"Ġ[.]":18709,"ĠzvnÃºtra":18710,"ĠznemoÅ¾":18711,"ĠsÃºkromnÃ©ho":18712,"Ġfire":18713,"Ġbieliz":18714,"ĠpribliÅ¾uje":18715,"porov":18716,"ĠcestovateÄ¾":18717,"ĠmoÅ¾e":18718,"Ġvozidle":18719,"Ġtreb":18720,"ĠruskÃ©ho":18721,"ĠcharakteristickÃ©":18722,"ĠnevoÄ¾":18723,"ĠnÃ¡dy":18724,"razvu":18725,"Ġstavov":18726,"Ġprestali":18727,"natÃ©":18728,"Ġletovi":18729,"ĠÃºstrety":18730,"ÄįÃŃtajte":18731,"ĠÃ¡zie":18732,"Ġparkov":18733,"Ġpresvied":18734,"69":18735,"ĠÅ¾iarenie":18736,"ĠopÃŃs":18737,"Ġneur":18738,"Ġmilu":18739,"Ġpaten":18740,"ĠkameÅĪov":18741,"ĠreklamÃ¡cia":18742,"ĠstoliÄįka":18743,"Ġreci":18744,"ĠlyÅ¾iarske":18745,"Ã½baÅ¥":18746,"ĠnevrÃ¡":18747,"ĠlÃŃnia":18748,"ĠvzniknutÃ©":18749,"ĠvÃ¡pnika":18750,"chne":18751,"ĠpouÅ¾ÃŃvajte":18752,"Ġmakro":18753,"cemu":18754,"Ġopev":18755,"rand":18756,"ĠkÃºskov":18757,"ĠÃºradov":18758,"Ġrozdielom":18759,"ĠniektorÃº":18760,"ĠodkÃ¡z":18761,"ĠvÃ½vojom":18762,"ĠÅ¡pirÃ¡":18763,"ĠchladniÄįky":18764,"Ġrameno":18765,"Ġbeta":18766,"ĠlogickÃ©":18767,"63":18768,"Ġsexy":18769,"Ġvzbud":18770,"Ġtaxi":18771,"Ġnepokoj":18772,"ĠtakÃ©mu":18773,"ĠtechnickÃ½":18774,"ĠdvÃŃ":18775,"ĠnÃ¡ru":18776,"ĠlieÄįivÃ©":18777,"Ġprestal":18778,"ĠfrancÃºzskeho":18779,"ĠÃŃ":18780,"Ġmamu":18781,"Ġtrblie":18782,"fre":18783,"zvo":18784,"ĠmastnÃ½ch":18785,"Ġzbroj":18786,"Ġsci":18787,"Ġchodil":18788,"ĠdÃ½chacÃŃch":18789,"Ġnedal":18790,"Ġsala":18791,"ĠÃºÄįinkami":18792,"ĠpotvrdzujÃº":18793,"ĠniektorÃ½mi":18794,"ĠodvÃŃja":18795,"Ġmemo":18796,"stein":18797,"ĠideÃ¡lnou":18798,"Ġdosiek":18799,"tÃ¡ri":18800,"ĠneoddeliteÄ¾nou":18801,"odporÃºÄįa":18802,"Å¡inou":18803,"Ġdou":18804,"Ġchcelo":18805,"ĠuskutoÄįnili":18806,"ĠspustÃŃ":18807,"ĠsÃºhlasÃŃte":18808,"Ġodvolanie":18809,"vzdelÃ¡va":18810,"ĠtÃºÅ¾ia":18811,"Ġmaloobchod":18812,"Ġmultimedi":18813,"ĠpÃ¡d":18814,"ĠdomÃ¡cu":18815,"ĠvÃŃÅ¥azov":18816,"ĠnadvÃ¤zuje":18817,"Ġpraktickej":18818,"ĠakomkoÄ¾vek":18819,"city":18820,"Ġplyt":18821,"ĠsluÅ¡ne":18822,"ĠÄįervenÃº":18823,"ĠtechnickÃ¡":18824,"Ġprirodzenej":18825,"Ġcloud":18826,"Ġmilana":18827,"day":18828,"Äįeku":18829,"Ġrozlohou":18830,"ĠvÃ½slovne":18831,"ĠknieÅ¾a":18832,"Ġurb":18833,"ĠceloÅ¡tÃ¡":18834,"ĠnachÃ¡dzame":18835,"Å¡kov":18836,"ĠzÃ¡pÃ¤":18837,"ĠÅ¡tefana":18838,"mix":18839,"ovky":18840,"ĠindikÃ¡":18841,"ĠpostaÄįÃŃ":18842,"Ġdopadlo":18843,"Ġvera":18844,"ĠÅ¡tadiÃ³n":18845,"kÃ¡Å¾a":18846,"Ġuvedenia":18847,"ĠÅ¡irok":18848,"ĠklasickÃ½m":18849,"point":18850,"ĠrÃ¡mu":18851,"ĠlÃŃder":18852,"ĠslovenÄįine":18853,"ĠnohaviÄįky":18854,"Ġorto":18855,"Ġnovely":18856,"musÃŃ":18857,"ĠrozliÄįnÃ©":18858,"ĠÅ¡tÃŃt":18859,"ĠveliteÄ¾a":18860,"ĠdennÃ©ho":18861,"Ġherci":18862,"ĠrozprÃ¡vali":18863,"ĠskÃºÅ¡ok":18864,"Ġpieso":18865,"Ġreproduk":18866,"Ġkrajin":18867,"ĠpevnÃº":18868,"ĠvstÃºpil":18869,"mul":18870,"ĠzÃŃskalo":18871,"ĠprinÃ¡Å¡aÅ¥":18872,"ĠmagazÃŃ":18873,"Ġzaha":18874,"ĠrÃŃme":18875,"Ġatri":18876,"ĠdokonalÃ¡":18877,"lks":18878,"kvalitnÃ©":18879,"terapia":18880,"Ġvrecka":18881,"ĠsprÃ¡vcov":18882,"Ġpripravujeme":18883,"79":18884,"merne":18885,"ĠohÅĪa":18886,"ĠjeÅ¾iÅ¡ovi":18887,"ĠzapÃ¡ja":18888,"Ġliptovskom":18889,"ĠsprevÃ¡dzaÅ¥":18890,"Ġduchovnej":18891,"Ġstratila":18892,"Ġalexander":18893,"ĠroÄįnÃŃkov":18894,"nan":18895,"Ġpiesku":18896,"Ġsigna":18897,"Ġhodnotia":18898,"Ġjose":18899,"ĠnavrhnutÃ¡":18900,"pela":18901,"ĠvyÅ¡Å¡ieho":18902,"Ġpohody":18903,"brali":18904,"Ġkok":18905,"ĠÄįÃŃna":18906,"Ġgramo":18907,"Ġque":18908,"ial":18909,"nao":18910,"ĠÅ¡tie":18911,"ĠmuÅ¾ovi":18912,"Ġmailom":18913,"ĠzbieraÅ¥":18914,"ĠÄ¾udskÃº":18915,"Ġexpor":18916,"ĠstÃ¡roÄįia":18917,"ĠnadÅ¡encov":18918,"Ġkotle":18919,"ĠleÅ¾":18920,"Ġohrani":18921,"ĠvynikÃ¡":18922,"ĠverejnÃ¡":18923,"ĠzavÃ¡dz":18924,"Ġkoncertov":18925,"ĠchrÃŃp":18926,"ĠvyvinutÃ½":18927,"logickÃ©ho":18928,"ĠzaplatenÃŃ":18929,"Ġtekutiny":18930,"ĠzlepÅ¡ÃŃ":18931,"Ġoriginali":18932,"Ġsexi":18933,"podobne":18934,"indi":18935,"ckosÅ¥":18936,"Ġprizna":18937,"ĠbatÃ©ria":18938,"ĠreÅ¥azcov":18939,"Ġsortimentu":18940,"ĠzvlÃ¡Å¡tny":18941,"vÃ¡tne":18942,"ĠvhodnÃ©ho":18943,"ĠspomÃŃnanÃ½":18944,"Ä¾ava":18945,"povediac":18946,"lizovanÃ©":18947,"ĠzvÃ½Å¡enÃ¡":18948,"ari":18949,"ĠvydrÅ¾ia":18950,"Ġpripomenul":18951,"Ġprechodu":18952,"ĠpriÅ¥ah":18953,"ĠniesÅ¥":18954,"ĠteÅ¡ili":18955,"ĠhospodÃ¡":18956,"ĠÅ¾reb":18957,"ĠnÃ¡radia":18958,"Ġnehod":18959,"Ġ189":18960,"ĠvynÃ¡lezu":18961,"Ġvytvoria":18962,"Ġkotli":18963,"Å¡tvr":18964,"Ġuniverzita":18965,"Ġzachoval":18966,"Ġkameru":18967,"Ġhmyzu":18968,"54":18969,"Ġohla":18970,"Ġalian":18971,"Ġznal":18972,"Ġrozmermi":18973,"Ġhojda":18974,"ĠzÃŃskanÃ½ch":18975,"Ġokom":18976,"spa":18977,"Ġhriechu":18978,"ĠabsolvovanÃŃ":18979,"Ġopozi":18980,"ĠpenziÃ³n":18981,"Ġvajcia":18982,"Ġpoe":18983,"ovateÄ¾ovi":18984,"Ġtiene":18985,"ĠâĤ¬,":18986,"ĠtehotnÃ©":18987,"ĠobÄįana":18988,"Ġprinaj":18989,"Ġvero":18990,"Ġhnev":18991,"Ġpostupe":18992,"ĠzÃ¡znamov":18993,"zre":18994,"ĠnepoÄį":18995,"ĠmyslÃŃÅ¡":18996,"ĠzahrÃ¡":18997,"ĠspoluhrÃ¡":18998,"ĠÄįel":18999,"Ġnosia":19000,"ĠorganizÃ¡torom":19001,"ĠvÃ½chodnÃ©ho":19002,"ĠÅ¡tandardy":19003,"ĠmoÅ¾nosÅ¥ami":19004,"ĠnasÃ½":19005,"ĠpÃ´jdem":19006,"Ġakredi":19007,"Ġuhol":19008,"ĠmaÄıarskej":19009,"Ġosamo":19010,"ĠmesteÄįka":19011,"Å¡nÃº":19012,"ĠposilÅĪov":19013,"Ġidentity":19014,"ĠukonÄįil":19015,"ĠkultÃºrno":19016,"Ġbojovali":19017,"Ġdefen":19018,"Ġpredstavenstva":19019,"Ġprezradil":19020,"Ġreli":19021,"ĠvÃ½sledkoch":19022,"Ġnevideli":19023,"Ġusporiada":19024,"Ġpoobede":19025,"Ġmosta":19026,"ĠkrÃŃÅ¾i":19027,"ĠzlÃºÄįen":19028,"52":19029,"Ġsedel":19030,"ĠsuchÃ¡":19031,"Ġkrypto":19032,"ĠÅ¾elezo":19033,"ĠkvetinÃ¡":19034,"ĠinvestÃŃcia":19035,"Ġvyhodnotenie":19036,"Ġnajkvalitnej":19037,"Ġkoren":19038,"ĠsÃºpravy":19039,"ĠpodrobnÃ©":19040,"ĠprÃ¡cach":19041,"ĠÅ¡Ã©fa":19042,"ĠprecÃŃzne":19043,"Ġzaujali":19044,"ĠkÅĪazov":19045,"Ġoprava":19046,"ĠdotÃ½":19047,"zmom":19048,"ĠzÃ¡vislosÅ¥":19049,"ĠatmosfÃ©rou":19050,"ĠzaraÄı":19051,"Ġjaponsku":19052,"Ġkurze":19053,"ĠvytvÃ¡ranÃŃ":19054,"Ġpolicajtov":19055,"ĠspracÃºvanie":19056,"ĠpÃ¡peÅ¾a":19057,"Ġslobodne":19058,"Ġvyda":19059,"maily":19060,"ĠprÃŃrodove":19061,"ĠodporÃºÄįanÃ©":19062,"ĠzÃ¡chranÃ¡":19063,"ĠuzavrieÅ¥":19064,"stinÃ¡cia":19065,"Ġekonomika":19066,"Ġodchodom":19067,"liehaÅ¥":19068,"Ġtrvala":19069,"ĠinÅ¡pirÃ¡cie":19070,"ĠdohodnutÃ©":19071,"ĠpremÃ½Å¡Ä¾aÅ¥":19072,"Ġhniez":19073,"fla":19074,"Ġpapa":19075,"vÃ½sled":19076,"Ġviedne":19077,"Ġfur":19078,"ĠinformaÄįnÃ½":19079,"Ġhil":19080,"Ġkemp":19081,"mpo":19082,"ĠslovenÄįiny":19083,"ĠzvÃ½Å¡enÃ©":19084,"ĠnazÃ½vajÃº":19085,"Å¾nÃ¡":19086,"Ġpredsud":19087,"Ġnemocnica":19088,"ĠpriemyselnÃ©":19089,"Ġive":19090,"ĠrozhodnÃº":19091,"Ġpoznamenal":19092,"Ġuzavretej":19093,"Ġparkovacie":19094,"ĠpredÄºÅ¾enie":19095,"ĠprehlÃ¡":19096,"Ġkozmi":19097,"ĠstratÃŃ":19098,"ĠlieÄįenie":19099,"ĠkonÅ¡trukcii":19100,"ĠvÃ½chodnom":19101,"ĠokolitÃ©":19102,"manov":19103,"ĠÃºctu":19104,"ĠruskÃ½":19105,"eng":19106,"ĠdÃ´leÅ¾itejÅ¡ie":19107,"Ġdispleja":19108,"ĠoperÃ¡ciÃŃ":19109,"ĠsvetovÃ¡":19110,"Ġnovodob":19111,"ĠgaÅ¡":19112,"Ġefekty":19113,"ĠkombinÃ¡ciÃŃ":19114,"Ġkukuri":19115,"mailovÃ¡":19116,"ĠdvojlÃ´Å¾":19117,"over":19118,"Ġuistite":19119,"Ġclub":19120,"ĠdennÃ½":19121,"stava":19122,"ĠvÃ½hru":19123,"Ġzrovna":19124,"lenou":19125,"ĠfiremnÃ©":19126,"ovanosti":19127,"Ġodzrka":19128,"Ġpravidlami":19129,"Ġkalifor":19130,"gni":19131,"ĠobstarÃ¡vania":19132,"end":19133,"Ġucho":19134,"ĠprÃŃstre":19135,"ĠÄįÃŃnskej":19136,"ĠsilikÃ³nov":19137,"Ġneplat":19138,"ĠporovnÃ¡vanie":19139,"ĠaustrÃ¡l":19140,"ĠÅ¾ur":19141,"Ġtis":19142,"ĠsystÃ©moch":19143,"ĠpoÅ¡k":19144,"histori":19145,"Ġporota":19146,"71":19147,"ĠfarÃ¡":19148,"Ġdoo":19149,"Ġmydlo":19150,"lome":19151,"Ġbrucho":19152,"Ġbese":19153,"lien":19154,"shion":19155,"ÅĪovanÃŃm":19156,"ĠrÃ´zneho":19157,"Ġnepotrebujete":19158,"ĠmotorovÃ½ch":19159,"ĠfÃ©":19160,"Ġspravila":19161,"ĠsvietidlÃ¡":19162,"ĠsvetoznÃ¡":19163,"market":19164,"Ġposlali":19165,"ĠzaruÄįÃŃ":19166,"niÅ¾Å¡ie":19167,"ĠpodÄįiar":19168,"Ġnespa":19169,"ĠanglickÃ½":19170,"ĠzlÃ½ch":19171,"nit":19172,"off":19173,"ĠnadÅ¡enie":19174,"ĠÄ¾udskÃ¡":19175,"ĠnanÃ¡Å¡a":19176,"ĠrÃ¡dia":19177,"hviez":19178,"Ġnapro":19179,"hei":19180,"ĠobeÅ¥":19181,"ĠpriaznivÃ©":19182,"ĠÄįlenstvo":19183,"ĠvÃ½bavy":19184,"Ġsrdcia":19185,"ĠfutbalovÃ©ho":19186,"Ġvarianty":19187,"Ġvieden":19188,"ĠurÄįitom":19189,"ĠporovnÃ¡vaÅ¥":19190,"Ġpodkladov":19191,"ĠdÃ¡vkovanie":19192,"ĠpoÄıakovanie":19193,"Ġmb":19194,"ary":19195,"podsta":19196,"ĠpoÅ¾iÄįia":19197,"ĠvtipnÃ©":19198,"Ġohrieva":19199,"ĠsÅ¥aÅ¾nosti":19200,"ĠnÃ¡vyky":19201,"Ã¡lu":19202,"Ġvitali":19203,"cez":19204,"Ġsilnej":19205,"ĠvariÃ¡":19206,"ĠreklamnÃ½ch":19207,"ĠrelÃ¡cie":19208,"ĠÃºdajom":19209,"Ġfakulta":19210,"Ġprele":19211,"kuren":19212,"ĠrozpÃºÅ¡Å¥a":19213,"Ġhodina":19214,"Ġpriva":19215,"Ġplavky":19216,"ĠzamestnÃ¡":19217,"ĠdisciplÃŃna":19218,"Ġvyzerala":19219,"Å¾iÅ¡":19220,"ÄıalÅ¡ou":19221,"Ġnale":19222,"ĠvzdialenÃ½":19223,"ĠwebovÃ¡":19224,"druhÃ¡":19225,"ĠvÃ½sledkami":19226,"Ġzodpovedne":19227,"ĠobdÄºÅ¾":19228,"ĠkaÅ¡e":19229,"ĠkabÃ¡":19230,"reji":19231,"ĠcitÃ¡":19232,"Ġlight":19233,"ĠuteÄįencov":19234,"ĠposlanÃŃm":19235,"ĠÄįiernych":19236,"Ġdobierku":19237,"vanÃ½mi":19238,"jilo":19239,"ĠzvÃ½Å¡enÃ½":19240,"ĠprÃŃjemnÃ©ho":19241,"ĠupravenÃ½":19242,"ĠsilnÃ½ch":19243,"Ġsadu":19244,"ĠuvoÄ¾niÅ¥":19245,"Ġpodlahu":19246,"komi":19247,"Ġmeria":19248,"ĠakcionÃ¡":19249,"mieÅ¥":19250,"chÃ¡dzajÃº":19251,"ĠsemifinÃ¡le":19252,"?)":19253,"ĠramenÃ¡":19254,"dÃŃsk":19255,"Ġzanedb":19256,"Ġkompromi":19257,"Ã¡rov":19258,"Ġvysielania":19259,"ĠpripadÃ¡":19260,"ologickÃ©":19261,"Ġrusi":19262,"Ġsim":19263,"ĠÄįajov":19264,"Ġnasky":19265,"Ġeuroz":19266,"Ġrozmiestn":19267,"Ġperiodi":19268,"ĠpracujÃºcich":19269,"Ġ1944":19270,"Ġvysokom":19271,"Ġtalianskej":19272,"ĠkrÃ¡tka":19273,"iba":19274,"ĠÄįerpadlo":19275,"ĠgulÃ¡":19276,"ĠschrÃ¡nky":19277,"ĠdiskriminÃ¡":19278,"sv":19279,"nina":19280,"Ġvezmi":19281,"rÃ¡lna":19282,"ĠbudÃºcej":19283,"ĠdrÅ¾ÃŃm":19284,"zÃ¡roveÅĪ":19285,"Ġdispozi":19286,"ĠnamÃ¡":19287,"ĠvyÅ¥aÅ¾":19288,"Ġpozdrav":19289,"Ġzvyky":19290,"ĠochutnaÅ¥":19291,"2001":19292,"Ġsvedkami":19293,"Ġdeni":19294,"Ġrasti":19295,"ĠnoÅ¾i":19296,"Ã¡rs":19297,"Ġprehrali":19298,"Ġrozhodnutiu":19299,"ĠexistujÃºce":19300,"ĠfutbalovÃ©":19301,"ĠtradÃŃcia":19302,"ĠvtÃ¡kov":19303,"ĠpredpokladaÅ¥":19304,"ĠzabÃºdaÅ¥":19305,"ĠdrahÅ¡ie":19306,"ĠlepÅ¡ÃŃm":19307,"Ġrozdielu":19308,"ĠzÃ¡sielku":19309,"Ġfrekvencie":19310,"Ġpris":19311,"ĠÄįasovÃ½":19312,"Ġobidva":19313,"Ġcezhrani":19314,"Ġjazyky":19315,"ĠdohÄ¾adom":19316,"ĠvÄįeraj":19317,"ĠvÃ½daj":19318,"ĠcivilizÃ¡cie":19319,"ĠoltÃ¡r":19320,"Ġsiedmy":19321,"ĠrehoÄ¾":19322,"Ġcas":19323,"ĠkultÃºrnom":19324,"ĠinovatÃŃvne":19325,"ĠdoÄįasnÃ©":19326,"ĠletnÃ½":19327,"ĠnajlacnejÅ¡ie":19328,"Ġuznesenia":19329,"ĠservÃŃ":19330,"ĠpolitickÃº":19331,"ĠpeknÃ½ch":19332,"dkou":19333,"ĠktokoÄ¾vek":19334,"ĠzaÃºto":19335,"ĠuniverzÃ¡lny":19336,"ĠpotÃ¡pa":19337,"ĠsemenÃ¡":19338,"Ġmul":19339,"Ġvykaz":19340,"Ġpriehra":19341,"ĠregiÃ³noch":19342,"ĠpoÅ¡kodiÅ¥":19343,"potrebujete":19344,"Ġhora":19345,"ĠorientÃ¡ciu":19346,"ĠspoloÄįnom":19347,"movi":19348,"liv":19349,"ĠcelÃ©mu":19350,"Ġgor":19351,"anal":19352,"ĠdodÃ¡vateÄ¾om":19353,"Ġprekvapivo":19354,"ĠhodnotÃŃ":19355,"ĠÃºstavnÃ©ho":19356,"hlavnÃ½m":19357,"tried":19358,"ĠznÃ¡mymi":19359,"Ġav":19360,"ĠplÃ¡novanie":19361,"Ġodhal":19362,"ĠponÃºkol":19363,"ĠurobÃŃte":19364,"ĠÄįiny":19365,"ĠtrestnÃ½":19366,"ĠzaruÄįujÃº":19367,"ĠpriblÃŃÅ¾il":19368,"ĠzdvÃŃ":19369,"Ġskladba":19370,"Ġingrediencie":19371,"ath":19372,"ĠprÃŃjemnej":19373,"ĠpÃ´vodnÃ¡":19374,"ĠzvÃ½Å¡enej":19375,"ĠnemÃ¡Å¡":19376,"vodom":19377,"jednou":19378,"sobok":19379,"zeraÅ¥":19380,"centrum":19381,"Ġ63":19382,"ĠorganizÃ¡torov":19383,"ĠzamestnanÃŃ":19384,"ĠefektÃŃvny":19385,"ĠmlieÄįne":19386,"ĠnestrÃ¡":19387,"Ġult":19388,"ĠpÃ´va":19389,"ĠaktÃŃvneho":19390,"Ġfarebne":19391,"Ġbieloru":19392,"ĠspravÃŃ":19393,"Ġ62":19394,"ĠskÃºsenÃ½ch":19395,"druhÃ½":19396,"Ġvzoru":19397,"ĠnadobÃºda":19398,"ĠnaÄįas":19399,"ĠrozlÃŃÅ¡enie":19400,"deÄ¾":19401,"ÅĪme":19402,"Ġkonkurencii":19403,"akÃ½":19404,"Ġexpo":19405,"Ġbale":19406,"Ġkontrak":19407,"Ġotvorenej":19408,"ĠÅ¡perkov":19409,"ĠpÃ¡sme":19410,"Ġkrmivo":19411,"ĠbeÅ¾nÃ¡":19412,"ĠkomunÃ¡lne":19413,"Ġlez":19414,"Ġ3000":19415,"Ġnedele":19416,"ĠmandÃ¡":19417,"ĠpresvedÄįi":19418,"ĠzdrÅ¾ia":19419,"Ġpodvoz":19420,"cht":19421,"Ġfy":19422,"ĠÄ¾ahkÃº":19423,"Äįanom":19424,"gs":19425,"ĠkontaktnÃ½mi":19426,"Ġvzore":19427,"ĠneÅ¾e":19428,"ĠstraÅ¡i":19429,"ĠÅ¾ar":19430,"Ġviedlo":19431,"ĠdÃ´leÅ¾itej":19432,"ĠpreÅ¡ova":19433,"eniek":19434,"ĠnÃ¡hrdel":19435,"dii":19436,"ĠtvrdÃ½":19437,"ĠvodnÃ½":19438,"Ġulicu":19439,"Ġopustil":19440,"Ġdobou":19441,"ĠoficiÃ¡lnej":19442,"ĠpouÅ¾ÃŃval":19443,"Ġindo":19444,"ĠobÃ½vacia":19445,"ĠzniÅ¾ovaÅ¥":19446,"Ġprelie":19447,"Ġneven":19448,"ĠzaistiÅ¥":19449,"Ġpritia":19450,"ĠmanÅ¾elky":19451,"chyby":19452,"ĠsnaÅ¾te":19453,"Ġkapitola":19454,"Ġterase":19455,"ÄįenÃº":19456,"ĠtradÃŃciÃŃ":19457,"ĠÅ¾alÃºdo":19458,"avÅ¡ak":19459,"Ġhut":19460,"Ġporadie":19461,"ĠsamosprÃ¡vny":19462,"ĠatribÃº":19463,"Ġpoviedky":19464,"tiÄįky":19465,"ĠfÃ³ra":19466,"nickÃ¡":19467,"Ġrozba":19468,"ĠÃºsilia":19469,"Ġroberta":19470,"Ġnestane":19471,"ĠvÄıaÄįnÃ¡":19472,"test":19473,"Ġmay":19474,"Ġpalivo":19475,"ĠduchovnÃ©ho":19476,"ĠteplotÃ¡ch":19477,"Ġnechcelo":19478,"ÅĪovej":19479,"ĠnebÃ½va":19480,"Ġskok":19481,"ĠkonanÃŃm":19482,"Ġmusic":19483,"Ġanton":19484,"senÃ¡":19485,"ĠenergetickÃ©":19486,"Ġtitulov":19487,"ĠmotivÃ¡ciu":19488,"ĠÄįitateÄ¾om":19489,"Ġkontinen":19490,"Ġkoloni":19491,"ĠprÃŃbuznÃ½ch":19492,"ĠponÃ¡hÄ¾a":19493,"Ġinfar":19494,"ovci":19495,"vozi":19496,"pus":19497,"ĠdrÅ¾al":19498,"Ġgalaxy":19499,"ĠvÃ½uÄįby":19500,"ĠspoloÄįnÃ¡":19501,"ĠoprÃ¡vnenie":19502,"ĠzÃ¡vereÄįnej":19503,"Ġsprostredkova":19504,"ĠmaterskÃ½ch":19505,"drah":19506,"ĠzÃŃskaniu":19507,"tÃ©ri":19508,"Ġindie":19509,"Ġfotenie":19510,"ĠopÃŃsaÅ¥":19511,"ĠobÅ¥aÅ¾":19512,"ĠnajvyÅ¡Å¡ia":19513,"ĠvrchnÃ¡":19514,"ĠvloÅ¾ky":19515,"Ġpoznal":19516,"Ġbielom":19517,"ĠpamÃ¤taÅ¥":19518,"ĠlondÃ½n":19519,"ĠzaÄįnem":19520,"wagen":19521,"Ġosady":19522,"destinÃ¡cia":19523,"Ġspred":19524,"ĠtvorivÃ©":19525,"ĠnapÃŃÅ¡em":19526,"ĠvÃ½konnosti":19527,"Ġviktor":19528,"cle":19529,"ĠstratÃ©giu":19530,"Ġhnoji":19531,"Ġizb":19532,"Ġstoviek":19533,"ĠhraÄįiek":19534,"ĠhladkÃ©":19535,"ĠzostanÃº":19536,"ĠvÃ½kaz":19537,"ĠpolitickÃ¡":19538,"rine":19539,"Ġkontaktov":19540,"Ġpapieri":19541,"Ġpraxou":19542,"ers":19543,"Ġslobode":19544,"zÃ¡kaz":19545,"Ġfik":19546,"Ġmiestnom":19547,"ĠpomÃ´cka":19548,"ĠklasickÃº":19549,"ĠpodnikateÄ¾a":19550,"ĠkandidÃ¡ta":19551,"ĠnastaviteÄ¾nÃ©":19552,"ĠjuhovÃ½chod":19553,"ĠvyhÃ½baÅ¥":19554,"Ġchoreo":19555,"Ġjedny":19556,"Ġpadol":19557,"Ġjazdcov":19558,"origin":19559,"ĠpsÃŃka":19560,"Ġchorobou":19561,"Ġ1500":19562,"ÄįnosÅ¥ou":19563,"Ġtrau":19564,"ĠobyvateÄ¾":19565,"ĠvedÃºcich":19566,"Ġpohreb":19567,"ĠdomÃ©ny":19568,"ĠÃºspory":19569,"Ġzberu":19570,"ĠdrÃ¡ha":19571,"prÃ¡ca":19572,"ĠzamestnÃ¡vateÄ¾ov":19573,"Ġpodpisom":19574,"Ġochut":19575,"lera":19576,"Ġrozob":19577,"Ġekonomicky":19578,"Ġpriaznivo":19579,"ĠbezÃº":19580,"manÅ¾e":19581,"Ġleteckej":19582,"Ġzlodej":19583,"rozÃŃ":19584,"ĠaktualizÃ¡cie":19585,"ĠmÃºdrosÅ¥":19586,"ĠvyÄįistiÅ¥":19587,"ĠÄ¾udskom":19588,"Ġzabudol":19589,"Ġplechov":19590,"ĠÅ¾ivotopis":19591,"Ġzhu":19592,"vÃ½rob":19593,"Äįiu":19594,"Ġhuby":19595,"ĠpresvedÄįenie":19596,"Ġpopisuje":19597,"ÄıalÅ¡ÃŃ":19598,"ĠpodpÃŃsal":19599,"Ġtrnavy":19600,"ĠzelenÃº":19601,"Ġfilozofie":19602,"kalo":19603,"ĠkryÅ¡tÃ¡":19604,"ĠneÄįakane":19605,"stimi":19606,"ĠbenÃ¡":19607,"ĠsÃºstav":19608,"ĠmÃ³de":19609,"Ġostrovy":19610,"ĠvzdelÃ¡vacieho":19611,"ĠkomplikÃ¡cie":19612,"Ġpriority":19613,"ĠnecelÃ½ch":19614,"ĠoboznÃ¡miÅ¥":19615,"ĠÄįitatelia":19616,"ĠneÅ¾iadÃº":19617,"ĠpriznÃ¡":19618,"ĠzaÅ¥aÅ¾enie":19619,"ĠfederÃ¡cie":19620,"Ġbullet":19621,"ĠuspokojiÅ¥":19622,"bry":19623,"tos":19624,"ĠnajvÃ½hod":19625,"ĠnehovorÃŃm":19626,"Ġvysko":19627,"Ġpublika":19628,"ĠprihlÃ¡Å¡ky":19629,"Ġcli":19630,"Ġnera":19631,"ĠvÃ½stra":19632,"Ġpokladni":19633,"ĠvÃŃÅ¥azstva":19634,"ĠpriÄ¾ah":19635,"Ġterasy":19636,"Ġkrst":19637,"entÃ¡lne":19638,"ĠÃºmysel":19639,"pozrite":19640,"ĠdlaÅ¾ba":19641,"muÅ¾":19642,"ĠhrubÃ©ho":19643,"Ġpoo":19644,"ĠpovaÅ¾ovanÃ¡":19645,"Ġzakri":19646,"ĠliteratÃºre":19647,"ĠminimÃ¡lny":19648,"ĠodoslaÅ¥":19649,"Ġkaza":19650,"Ġdispleji":19651,"ĠfÄ¾aÅ¡u":19652,"ĠspÃ´sobilo":19653,"ĠsilnejÅ¡ÃŃ":19654,"ĠstatoÄį":19655,"ĠjavÃŃ":19656,"ĠsÃºÄįasti":19657,"Ġtvaro":19658,"ĠÄįerstvÃ½":19659,"Ġfutbale":19660,"ĠvylÃºÄįiÅ¥":19661,"Ġflia":19662,"Ä¾ovÃ½":19663,"ĠnÃ¡ram":19664,"Ġubytovacie":19665,"veru":19666,"Ġnosa":19667,"ong":19668,"Ġprekvapilo":19669,"ĠlepÅ¡ej":19670,"ĠnÃ¡uÅ¡nice":19671,"Ġprejavu":19672,"ĠzÃ¡pisu":19673,"Ġinven":19674,"ĠelektronickÃ½":19675,"Ġsusedia":19676,"Ġhazard":19677,"Ġsynchroni":19678,"denom":19679,"Ġsplnil":19680,"ĠpoboÄįky":19681,"ĠnadÃ¡cia":19682,"Ġindii":19683,"Ġnemi":19684,"Ġemailom":19685,"Ġpodr":19686,"ĠkÃºtoch":19687,"Ġrozhodca":19688,"Ġgratul":19689,"Ġneprimera":19690,"Ġautobusu":19691,"ĠlÃ½":19692,"zora":19693,"Ġnepriamo":19694,"relo":19695,"ĠzaradenÃ©":19696,"ĠsÃºdny":19697,"Ġhava":19698,"ĠpripravÃŃme":19699,"wor":19700,"ĠprÃŃkladov":19701,"Ġhri":19702,"ĠspodnÃ¡":19703,"ĠspoloÄįnÃ½m":19704,"ĠsÃºboji":19705,"Ġskontrolujte":19706,"ĠpreÅ¥aÅ¾":19707,"disk":19708,"moru":19709,"ĠdÃ½chaÅ¥":19710,"Ġveciam":19711,"Ġlogom":19712,"ĠprednÃ¡Å¡ok":19713,"ĠprivÃ¡dza":19714,"mnoho":19715,"ĠpristÃ¡":19716,"ĠnÃ¡roÄįnejÅ¡ie":19717,"ĠdÃ¡vali":19718,"Ġmotorov":19719,"ĠregulÃ¡ciu":19720,"ĠzÃ¡zraky":19721,"ĠoverenÃ©":19722,"Äıakujeme":19723,"ĠprÃŃsluÅ¡nÃ½m":19724,"ĠmedzinÃ¡rodnÃº":19725,"zÃ¡ru":19726,"Ġfica":19727,"Ġrokovanie":19728,"takto":19729,"ĠpomÃ¡":19730,"ĠkolÃ¡Äį":19731,"ĠveÄįernÃ½ch":19732,"Ġdisplejom":19733,"Ġcz":19734,"Ġrozhodovanie":19735,"ĠskutoÄįnej":19736,"mnohÃŃ":19737,"ĠstrojÃ¡r":19738,"Ġmedov":19739,"Ġautobusom":19740,"ĠÄ¾adu":19741,"ĠÃºrovniach":19742,"ĠdediÄįstvo":19743,"Ġkompetent":19744,"Ġmetre":19745,"ĠnapÃŃsali":19746,"Ġvodorov":19747,"ĠkniÅ¾ka":19748,"ĠbratislavskÃ½":19749,"Ġcelebri":19750,"ĠzabezpeÄįia":19751,"Ġterapie":19752,"ĠvyuÅ¾ÃŃvanÃ©":19753,"ekonomi":19754,"Ġvecami":19755,"Ã³nia":19756,"matiku":19757,"ĠobchodnÃ½m":19758,"ĠmaÄıarsko":19759,"ĠnemenÃŃ":19760,"ĠÅ¾ivotnosti":19761,"ĠpodveÄįer":19762,"ĠpresnÃº":19763,"Ġsklon":19764,"ĠliteratÃºru":19765,"Ġupozornenia":19766,"ĠdigitÃ¡lnych":19767,"Ġfri":19768,"ĠzÃ¡pla":19769,"ĠvymyslieÅ¥":19770,"Ġturbo":19771,"ĠtrebÃ¡rs":19772,"86":19773,"ĠjednoduchosÅ¥":19774,"Ġuprat":19775,"Ġkonceptu":19776,"komo":19777,"ĠelektrÃ¡rne":19778,"Ġsili":19779,"mujte":19780,"Ġdunaja":19781,"poÅ¾i":19782,"ĠbÃºr":19783,"Ġzaspie":19784,"ĠstenÃ¡ch":19785,"jazy":19786,"Ġtype":19787,"Ġneveria":19788,"Ġinc":19789,"Ġhercov":19790,"ĠzodpovedaÅ¥":19791,"ĠprÃ¡voplat":19792,"Ġprofesij":19793,"ĠnevidÃŃ":19794,"ĠhorskÃ½ch":19795,"ĠzÃ¡ujemcovia":19796,"ĠsÄ¾ubuje":19797,"Ġzainteres":19798,"Ġgau":19799,"Ġzvon":19800,"ĠzÃ¡leÅ¾aÅ¥":19801,"ÄįkovÃ©":19802,"malo":19803,"ĠvÃ¤ÄįÅ¡om":19804,"ĠmotivovaÅ¥":19805,"Ġprelome":19806,"Ġbezo":19807,"Ġnevidela":19808,"Ġvizuali":19809,"ĠvyhradenÃ©":19810,"ĠrebrÃŃÄįku":19811,"ĠpouÅ¾ila":19812,"Ġskladovanie":19813,"ĠlokalÃŃt":19814,"ĠzaÄįÃŃname":19815,"83":19816,"ĠpÃŃsa":19817,"Ġvypred":19818,"Ġcviky":19819,"Ġpodu":19820,"Ġprejdite":19821,"tago":19822,"Ġvib":19823,"ĠboÅ¾iu":19824,"ĠnajznÃ¡mejÅ¡ÃŃch":19825,"ĠpoÅ¥ah":19826,"Ġstratou":19827,"pomocou":19828,"ĠzoznÃ¡":19829,"ĠprÃŃstupe":19830,"Ġdohlia":19831,"ĠplatnÃ½":19832,"Ġhrala":19833,"Ġdesti":19834,"poznÃ¡":19835,"ĠvoÄ¾bami":19836,"ĠzabezpeÄįili":19837,"Ġsar":19838,"Ġbratom":19839,"ĠnemeckÃ©":19840,"Ġizola":19841,"Ġaz":19842,"ĠpÃŃsanÃŃ":19843,"ĠuÅ¾ÃŃvanÃŃ":19844,"Ġfaktom":19845,"Å¡Å¥astie":19846,"Ġpodnikatelia":19847,"ĠzastavÃŃ":19848,"Ġpresun":19849,"Ġjah":19850,"ĠzÃ¡stupcom":19851,"ĠexpozÃŃcia":19852,"tana":19853,"ĠodpoÄįÃŃ":19854,"Ġagi":19855,"nicami":19856,"Ġhornom":19857,"Ġeurofon":19858,"peter":19859,"ĠuvedenÃŃm":19860,"ĠodporÃºÄįajÃº":19861,"ĠslovÃ¡k":19862,"ĠzÃ¡chva":19863,"ĠodstÃºpenia":19864,"Ġtvorbou":19865,"Ġmuzikan":19866,"Ġsita":19867,"Ġhlasu":19868,"ĠzÃ¡suvky":19869,"Ġnemys":19870,"kau":19871,"ĠzÃ¡zemie":19872,"hovi":19873,"ĠneobsahujÃº":19874,"Ġprotokol":19875,"ĠvystÃºpi":19876,"ĠvÃ½fu":19877,"zdor":19878,"Ġnehode":19879,"zrn":19880,"kres":19881,"ĠÅ¡kolenie":19882,"ĠpozÃŃciÃŃ":19883,"ĠzaplatÃŃ":19884,"ĠmilovnÃŃci":19885,"rovanÃ½":19886,"Ġprajeme":19887,"ĠÃºplnom":19888,"ĠvlastnÃŃk":19889,"ĠchytiÅ¥":19890,"Ġbylinky":19891,"Ġmatematiky":19892,"ĠnamÃ¡ha":19893,"Ġlegendy":19894,"ĠpoÄįiatku":19895,"Ġkolegami":19896,"Ġdispon":19897,"73":19898,"Ġukrad":19899,"gnÃ¡":19900,"ĠnÃ¡rody":19901,"ĠprvÃ½mi":19902,"Ġsviatku":19903,"ĠtkanÃŃv":19904,"prÃŃbeh":19905,"ĠzodpovednÃ©":19906,"ĠpieÅ¡Å¥any":19907,"nedÅ¾e":19908,"Ġpostavou":19909,"ctive":19910,"ĠnÃ¡boÅ¾enstva":19911,"Ġprostriedku":19912,"ĠÃºÄįastnÃŃka":19913,"sÃºÄįas":19914,"ĠnepriateÄ¾a":19915,"ĠkozmetickÃ©":19916,"Ġsekundu":19917,"ĠnajÃºÄįin":19918,"Ġtvarom":19919,"ĠdobrÃ½mi":19920,"ĠprÃ¡vnickÃ½ch":19921,"Ġchovu":19922,"Ġvedome":19923,"jad":19924,"ĠruskÃ½ch":19925,"Ġvag":19926,"Ġkoordin":19927,"ĠvstÃºpi":19928,"Ġalexandra":19929,"Ġodc":19930,"Ġ69":19931,"Ġsvetiel":19932,"Ġkobe":19933,"Ġheli":19934,"ĠspotrebiteÄ¾om":19935,"ĠkÃºpanie":19936,"ĠuvedenÃ½m":19937,"ĠÅ¡Å¥avna":19938,"Ġpublici":19939,"Ġnerozhod":19940,"hrali":19941,"ĠtepelnÃ©":19942,"Ġsvedectvo":19943,"ĠnenaÅ¡iel":19944,"ĠzvÃ½Å¡eniu":19945,"ĠprekvapenÃ½":19946,"ĠzrealizovaÅ¥":19947,"mit":19948,"ĠhormÃ³nov":19949,"dak":19950,"poÄįÃŃta":19951,"Ġseptember":19952,"Ġdras":19953,"ĠsamÃ½ch":19954,"ĠnemeckÃ¡":19955,"Ġhlasovania":19956,"ĠformÃ¡lne":19957,"ĠnajnÃ¡roÄįnej":19958,"Ġvystupuje":19959,"ĠuplynulÃ½ch":19960,"Ġukladanie":19961,"ĠstarÃ½m":19962,"ĠsÃºkromnÃ½":19963,"ĠnenÃ¡visÅ¥":19964,"pii":19965,"Ġlistiny":19966,"ĠsluÅ¡nÃ©":19967,"Ġkomik":19968,"Ġmatrace":19969,"ĠobjednanÃ½":19970,"ĠbrÃ¡nia":19971,"Ġvesel":19972,"ĠÅ¥aÅ¾kej":19973,"ĠprebÃº":19974,"Ġvycest":19975,"ĠovzduÅ¡ia":19976,"ĠodpoÄįinok":19977,"Ġlinu":19978,"ĠÅ¡tvrtej":19979,"ĠvojenskÃ©ho":19980,"ĠnÃ¡pravu":19981,"ĠhladkÃ½":19982,"ĠobÄįiansky":19983,"Ġvzdialenej":19984,"Ġprecvi":19985,"hel":19986,"ĠvankÃºÅ¡i":19987,"Ġintervaloch":19988,"lkswagen":19989,"ĠÃºniku":19990,"ĠsiahnuÅ¥":19991,"Ġnai":19992,"lovanÃ©ho":19993,"ĠÄįasopise":19994,"ĠhÄ¾adala":19995,"ĠvychÃ¡dz":19996,"Ġchal":19997,"ĠspoÄ¾ahlivÃ½":19998,"prevÃ¡dzkovateÄ¾":19999,"ĠÅ¡kolenÃŃ":20000,"ĠpsÃŃk":20001,"Ġnano":20002,"ĠnainÅ¡talovaÅ¥":20003,"malÃ¡":20004,"Ġvideok":20005,"Ġoutdoor":20006,"ĠvyprÃ¡zd":20007,"ĠzÃ¡leÅ¾itosÅ¥ou":20008,"Ġnarodila":20009,"ĠvenovanÃ½":20010,"ĠistÃ½ch":20011,"cne":20012,"ĠkaÅ¾dodennÃ©ho":20013,"ĠÃºstave":20014,"ĠvÃŃÅ¥aza":20015,"Ġchrbtom":20016,"ĠhlinÃŃka":20017,"ĠstlaÄįenÃŃm":20018,"ĠpoznÃ¡va":20019,"trebi":20020,"Ġpiatimi":20021,"ĠstanovenÃ½ch":20022,"Ġhluku":20023,"ĠskutoÄįnÃ©ho":20024,"ĠmesteÄįku":20025,"ĠautonÃ³m":20026,"ĠoperÃ¡ciu":20027,"ĠtajomstvÃ¡":20028,"Ġsper":20029,"51":20030,"ĠkoÅĪa":20031,"ĠpozitÃŃvnych":20032,"ĠadrenalÃŃ":20033,"Ġarcibiskup":20034,"ĠÅ¡tÃ¡tnu":20035,"ĠkÄºby":20036,"ĠemisiÃŃ":20037,"Ġlinke":20038,"najlepÅ¡ie":20039,"Ġsochy":20040,"Å¡iach":20041,"Ġdetstve":20042,"ĠbrÃ¡nou":20043,"ĠÅ¾enami":20044,"Ġbielym":20045,"Ġdavi":20046,"ĠobjednÃ¡vok":20047,"Ġznamenie":20048,"Ġdenno":20049,"ĠochorenÃŃm":20050,"ĠovocnÃ©":20051,"Ġodrody":20052,"ĠnÃ¡jdite":20053,"Ġvychlad":20054,"Ġpur":20055,"Ġpala":20056,"Ġtrebi":20057,"ĠoÄįividne":20058,"ĠvyvÃ¡":20059,"ĠobÄįianska":20060,"Ġtituly":20061,"Ġnastala":20062,"Ġfotografii":20063,"Ġbydliska":20064,"ĠposkytovateÄ¾ov":20065,"ĠvylepÅ¡iÅ¥":20066,"Ġposkytneme":20067,"ĠÄ¾udovÃ©":20068,"ĠdostÃ¡vame":20069,"plu":20070,"ĠzÃ¡kladov":20071,"ĠfÃ¡za":20072,"Ġspres":20073,"Ġsemienka":20074,"Ġnedostali":20075,"ĠuvoÄ¾ÅĪuje":20076,"ĠlesnÃ½ch":20077,"delila":20078,"Ġnatra":20079,"ĠÅ¾ijem":20080,"ĠorganizovaÅ¥":20081,"ĠslÃºÅ¾il":20082,"Ġpsychicky":20083,"Ġkina":20084,"ĠknÃŃhku":20085,"Ġspasi":20086,"ĠkonÅ¡trukciou":20087,"Å¡Ãº":20088,"venÃº":20089,"ĠdarovaÅ¥":20090,"ome":20091,"Ġzazne":20092,"Ġmatice":20093,"ĠjednoduchÃ©ho":20094,"Ġbatoh":20095,"matickÃ¡":20096,"Ġtvorcov":20097,"Ġaktivite":20098,"ĠÃºrovÅĪou":20099,"ĠvyÅ¾adovaÅ¥":20100,"Ġcere":20101,"Ġdospelosti":20102,"Ġmigrantov":20103,"ĠzviditeÄ¾":20104,"Ġsoboty":20105,"tkovÃº":20106,"ĠneprÃŃde":20107,"Å¾iada":20108,"Ġmoslim":20109,"Ġfazu":20110,"Ġpovieme":20111,"ĠneskÃº":20112,"Ġodpovie":20113,"ĠrastlinnÃ½ch":20114,"jÃŃm":20115,"Ġslovensky":20116,"Ġsamolep":20117,"Ġvlakom":20118,"Ġtabule":20119,"liou":20120,"ĠÅ¡kÃ³t":20121,"ĠalternatÃŃvneho":20122,"Ġbotani":20123,"Ġkdesi":20124,"vza":20125,"low":20126,"ĠnevÅ¡im":20127,"Ġsestri":20128,"ĠobmedzenÃŃ":20129,"Ġdup":20130,"Ġrodinnom":20131,"ĠvedÃºceho":20132,"ĠodovzdÃ¡va":20133,"ĠspomÃŃnal":20134,"ĠcÃ©":20135,"Ġfilmoch":20136,"Ã¡lia":20137,"ĠbudÃºcom":20138,"ĠÅ¡tÃ¡tmi":20139,"ĠkaÅ¡tieÄ¾":20140,"pti":20141,"Ġhreji":20142,"Ġkos":20143,"ĠkrÃ©mu":20144,"ĠÅ¾iadneho":20145,"Ġrodinnej":20146,"ĠmontÃ¡Å¾e":20147,"ĠsÃºperom":20148,"Ġexeku":20149,"log":20150,"ĠobyvateÄ¾stvo":20151,"Ġbrne":20152,"here":20153,"Ġknihou":20154,"ĠnÃ¡lada":20155,"Ġultrazvu":20156,"Ġminia":20157,"ĠpoÅ¾iÄįov":20158,"ĠkoÄįÃŃ":20159,"ĠpozemnÃ½ch":20160,"ĠrozÅ¡ir":20161,"Ġpostoje":20162,"nska":20163,"Ġkomfortu":20164,"ĠvyhlÃ¡Å¡ky":20165,"ĠnÃ¡leÅ¾i":20166,"Ġmladist":20167,"Ġ1918":20168,"Ġfilmom":20169,"Ġzn":20170,"Ġnebi":20171,"Ġrealitou":20172,"Ġtvrdil":20173,"ĠteplÃ½":20174,"ĠdoterajÅ¡ÃŃch":20175,"ĠÄįiech":20176,"Ġadop":20177,"Ġmafi":20178,"Ġprevedeniach":20179,"emi":20180,"ĠmanÅ¾elku":20181,"ĠnenÃ¡jde":20182,"ĠcentrÃ¡lne":20183,"idy":20184,"ĠtÅķ":20185,"Ġstihol":20186,"ĠmodliÅ¥":20187,"ĠprecÃŃz":20188,"53":20189,"Ġfunkciami":20190,"ĠveÄ¾kÃ©mu":20191,"ĠdrÃ¡hu":20192,"ĠdovnÃºtra":20193,"Ġharryho":20194,"ĠÃºstach":20195,"ĠnÃ¡bytkom":20196,"Ġcti":20197,"Ġsvahu":20198,"tem":20199,"rovou":20200,"ĠpreukÃ¡z":20201,"ire":20202,"ĠmaÄįia":20203,"ĠÅ¡ariÅ¡":20204,"Ġhiera":20205,"ĠruÅ¾ovÃ©":20206,"lÃ¡h":20207,"Ġalgo":20208,"ĠmladÅ¡ie":20209,"ĠÅ¥aÅ¾kostÃŃ":20210,"ĠtrÃ©nerom":20211,"Ġopla":20212,"Ġotest":20213,"ĠnÃ¡chyl":20214,"Ġrovnomen":20215,"Ġjavascri":20216,"Ġpitnej":20217,"ĠnajvhodnejÅ¡ie":20218,"61":20219,"Ġodstav":20220,"ĠscÃ©na":20221,"ĠrealizovanÃ©":20222,"ĠnehovorÃŃ":20223,"ĠpriÄ¾na":20224,"ĠpriateÄ¾stvo":20225,"ĠbojujÃº":20226,"Ġefektom":20227,"ĠpreÄįÃŃtal":20228,"Ġposlanky":20229,"ĠaktualizovaÅ¥":20230,"Å¾ku":20231,"Ġtax":20232,"ftu":20233,"ĠdiaÄ¾ky":20234,"ĠprofesionÃ¡lneho":20235,"hen":20236,"Ġzachra":20237,"Ġhdp":20238,"ĠÄįistenia":20239,"Ġpotoka":20240,"Ġdlhu":20241,"Ġtriedu":20242,"ĠdlhodobÃº":20243,"ĠpÃ´dohospodÃ¡r":20244,"Ġmercedes":20245,"Ġtone":20246,"kladanÃŃ":20247,"Ġkreslo":20248,"ĠpodnikaÅ¥":20249,"ĠstrÃº":20250,"ovasku":20251,"Ġtretine":20252,"ĠhrÃ¡Äįmi":20253,"ĠlÃºÄįe":20254,"ĠdÃºfame":20255,"ĠpÃ½ch":20256,"ĠnÃ¡sob":20257,"Ġspoza":20258,"ĠÃºzke":20259,"ĠmenÅ¡ej":20260,"ĠveÄ¾kostiach":20261,"ĠgrafickÃ©":20262,"ĠÄ¾udsko":20263,"Ġzverejnenia":20264,"Ä¾ami":20265,"Ġfutbalovej":20266,"Ġupratovanie":20267,"ĠtabuÄ¾ka":20268,"ĠrovnovÃ¡hy":20269,"Ġorche":20270,"ĠregÃ¡":20271,"ĠnastavenÃ©":20272,"ĠschopnosÅ¥ou":20273,"ĠhÃ¡dz":20274,"Ġdolina":20275,"ĠpÃ¡sy":20276,"ĠpauÅ¡":20277,"Ã¡rne":20278,"nejÅ¡om":20279,"ĠdigitÃ¡lnej":20280,"ĠochrÃ¡niÅ¥":20281,"Ġstanovuje":20282,"Ġvplyvov":20283,"ĠcÃŃtime":20284,"ĠpoÅ¾iÄįaÅ¥":20285,"Ã³ze":20286,"ĠaktÃŃvna":20287,"Ġupoko":20288,"Ġantikoncep":20289,"Ġvykonal":20290,"ĠnepoÄįu":20291,"vajÃºca":20292,"ĠuplatÅĪovaÅ¥":20293,"Ġautorky":20294,"Ġzachovali":20295,"Ġkatastra":20296,"ĠtenkÃ©":20297,"Ġuvedenom":20298,"ĠnegatÃŃvnych":20299,"ĠkÅĪaza":20300,"ĠÃºÄįes":20301,"ĠelektrickÃ©ho":20302,"ĠoznaÄįil":20303,"super":20304,"jÃ¡n":20305,"ĠmorÃ¡lne":20306,"domÃ¡":20307,"raÄįnÃ½m":20308,"ĠpojednÃ¡":20309,"Ġplatieb":20310,"krie":20311,"ĠkÃºpna":20312,"Ġgravi":20313,"Ġmetal":20314,"Ġfotke":20315,"ĠseverovÃ½ch":20316,"Ġsudca":20317,"ĠrozlÃŃÅ¡enÃŃm":20318,"Ġtotali":20319,"ĠagentÃºru":20320,"ĠvedÄ¾ajÅ¡ÃŃch":20321,"Ġneje":20322,"ĠvÃ½bornou":20323,"Ġzrani":20324,"ĠstabilnÃ©":20325,"Ġstretneme":20326,"ĠponÃºkanÃ©":20327,"Ġtanc":20328,"rid":20329,"Ġhluk":20330,"ĠprihrÃ¡v":20331,"Ġkoncertu":20332,"ĠdopravnÃ©ho":20333,"ĠpoÅ¡ta":20334,"dodÃ¡va":20335,"ĠÄįiernom":20336,"ĠkrÃ©my":20337,"Ġpriechod":20338,"ĠpredstavenÃŃ":20339,"ĠdodÃ¡vanÃ©":20340,"ĠpreskÃºmaÅ¥":20341,"Ġsak":20342,"ĠzÃ¡por":20343,"ĠkrÃ¡se":20344,"Å¾ÃŃme":20345,"Ġsyr":20346,"Ġpevnosti":20347,"Ġmodlitbe":20348,"Ġvzne":20349,"ĠÅ¡tÃ½lovÃ½":20350,"Ġsoftware":20351,"vodne":20352,"zum":20353,"ĠÅ¡portovci":20354,"dvoj":20355,"ĠkÄį":20356,"Ġbater":20357,"ĠzariadenÃ½":20358,"ĠprÃŃsluÅ¡nÃ½mi":20359,"Ġexpan":20360,"ĠvyplÃ½vajÃºcich":20361,"Ġduchom":20362,"ĠvÅ¡eobecnej":20363,"ĠvyrovnÃ¡":20364,"trÃ©":20365,"Ġobeta":20366,"Ġpracovisko":20367,"hovorÃŃ":20368,"Ġotvory":20369,"ĠneznÃ¡Å¡a":20370,"ĠminulosÅ¥ou":20371,"ĠzanechÃ¡":20372,"Ġapod":20373,"kotv":20374,"Ġzlyh":20375,"Ġrozhovoru":20376,"view":20377,"tlak":20378,"Ġprven":20379,"ĠdrevenÃ¡":20380,"Ġread":20381,"Ġmatraca":20382,"Ġroy":20383,"ĠsuÅ¡":20384,"ĠreÅ¾isÃ©ra":20385,"Ġdesa":20386,"ĠbehaÅ¥":20387,"ĠdiaÄ¾nice":20388,"ppy":20389,"ĠimunitnÃ©ho":20390,"ĠstlaÄįte":20391,"nc":20392,"ĠvrÃº":20393,"kapi":20394,"kaÄįnÃ½":20395,"ĠteÅ¡ila":20396,"ĠkrÃ¡sneho":20397,"ĠmieÅ¡a":20398,"ĠmÃ³dnych":20399,"score":20400,"sÃ¡ch":20401,"Ġvyre":20402,"ĠvÃ¡Å¡eÅĪ":20403,"ĠzdieÄ¾anie":20404,"Ġmojimi":20405,"ĠnajkvalitnejÅ¡ie":20406,"ĠÅ¡kra":20407,"ĠpoteÅ¡ia":20408,"ĠnÃ¡mest":20409,"ĠspomenutÃ©":20410,"mÃ¡tor":20411,"Ġprepojenia":20412,"logickÃ½":20413,"ĠpotvrdÃŃ":20414,"ĠsplnenÃ©":20415,"ĠvyÅ¡Å¡ou":20416,"ĠpotvrdenÃŃ":20417,"ĠalternatÃŃvou":20418,"ĠrevolÃºcie":20419,"Ġbos":20420,"Ġorech":20421,"Ġchodbe":20422,"Ġbezprostred":20423,"ĠtechnÃŃk":20424,"Ġgigan":20425,"ĠpodieÄ¾aÅ¥":20426,"ĠklÃ¡Å¡tora":20427,"ĠodpoÄįinku":20428,"ĠvystÃºpil":20429,"sity":20430,"ĠpouÅ¾ÃŃvanÃ½ch":20431,"ĠÅ¡truktÃºre":20432,"Ġpokaz":20433,"Ġoddiel":20434,"ĠluxusnÃ½":20435,"ĠpotrvÃ¡":20436,"ĠvyÅ¡etrovanie":20437,"Ġrn":20438,"Ġdruho":20439,"ĠvÃ½vin":20440,"ĠnajmenÅ¡ÃŃ":20441,"ĠtrÃ©nerov":20442,"gres":20443,"Ġkdh":20444,"Ġsere":20445,"ĠstarÅ¡ÃŃm":20446,"ĠkratÅ¡ie":20447,"ĠaktuÃ¡lna":20448,"ĠpodnikateÄ¾skÃ©":20449,"ĠnajobÄ¾ÃºbenejÅ¡ie":20450,"fc":20451,"Ġkori":20452,"ĠniÅ¾Å¡ÃŃch":20453,"Ġstihli":20454,"ĠdosiaÄ¾":20455,"ĠneskorÅ¡ie":20456,"Ġnasadenie":20457,"ĠÅ¡alÃ¡t":20458,"ĠvyÄįÃŃ":20459,"ĠtaÅ¡ka":20460,"ĠtÃŃnedÅ¾e":20461,"ĠbrÃ¡na":20462,"Ġofen":20463,"ĠoktÃ³ber":20464,"tha":20465,"Ġrealite":20466,"ĠvodiÄįi":20467,"Äįlovek":20468,"kaÄįnÃ½ch":20469,"Ġdokumente":20470,"ĠrekonÅ¡tru":20471,"Ġoverenie":20472,"Ġnadriaden":20473,"chajÃº":20474,"Ġarchi":20475,"Ġvidieka":20476,"tnutie":20477,"Ġkristov":20478,"Ġnedostal":20479,"ĠvernostnÃ©ho":20480,"Ġsamy":20481,"ĠÅ¡tyridsaÅ¥":20482,"ĠporozprÃ¡vaÅ¥":20483,"ĠpriveÄ¾a":20484,"Ġmiss":20485,"Ġsocha":20486,"ĠdokÃ¡Å¾em":20487,"Ġsvadbe":20488,"doku":20489,"ĠzÃºfa":20490,"ĠzaobstaraÅ¥":20491,"Ġvd":20492,"Ġpredpokladom":20493,"Ġzomrela":20494,"ĠuÄ¾ahÄįili":20495,"slej":20496,"Ġnezne":20497,"Ġprestala":20498,"ĠobÄ¾ub":20499,"Ġpredviedli":20500,"Ġceluli":20501,"ĠÅ¾ehli":20502,"Ġpozriem":20503,"ĠÄįeska":20504,"Ġuzavrel":20505,"Ġprevzatie":20506,"ĠjÃºn":20507,"ĠnÃ¡kupnÃ½ch":20508,"ĠodbornÃ½m":20509,"Ġzobrazenia":20510,"Ġzaznamenal":20511,"ĠÅ¡portovÃ¡":20512,"ĠpestovaÅ¥":20513,"ĠochrÃ¡ni":20514,"Ġ:(":20515,"ĠmanÅ¾elov":20516,"Ġcyklotra":20517,"ĠirÃ¡n":20518,"Ġcukrom":20519,"ĠnÃ¡hodne":20520,"Ġvolebnej":20521,"ĠponÃºkam":20522,"myslom":20523,"ĠvÃ¤zbu":20524,"dnÃ½m":20525,"Ġfyziky":20526,"Ã¡vali":20527,"Ġsrdcu":20528,"danÃ¡":20529,"Ġvonia":20530,"gas":20531,"Ġmedailu":20532,"Ġgt":20533,"ĠprezrÃ¡dza":20534,"ĠkonÅ¡tatovaÅ¥":20535,"Ġrovna":20536,"ĠoboÄįie":20537,"ĠnepretrÅ¾ite":20538,"ĠeurÃ³psku":20539,"ĠnepomÃ´Å¾e":20540,"Ġskrinky":20541,"ĠmatÃºÅ¡":20542,"oz":20543,"Ġrakovinu":20544,"Ġzaho":20545,"Ġjemnej":20546,"Ġabe":20547,"our":20548,"Ġumelec":20549,"ĠnepÃ´jde":20550,"57":20551,"ĠÃ¡zii":20552,"krea":20553,"Ġsol":20554,"ĠsledujÃº":20555,"Ġnepravidel":20556,"krÃŃ":20557,"ĠvybavenosÅ¥":20558,"Ġzabudli":20559,"Ġstarnutia":20560,"ĠkomunikÃ¡ciÃŃ":20561,"Ġpodporili":20562,"Ġmaka":20563,"ĠvyhovovaÅ¥":20564,"Ġmeny":20565,"Ġmalole":20566,"ĠoficiÃ¡lny":20567,"hot":20568,"Ġlopty":20569,"elegan":20570,"Ġstatus":20571,"Ġpomenovanie":20572,"martin":20573,"Ġsmre":20574,"ĠveterinÃ¡":20575,"Ġodmena":20576,"Ġspravodli":20577,"ĠnetuÅ¡ÃŃ":20578,"ĠzÃ¡niku":20579,"ĠprÃ¡vomoci":20580,"Ġust":20581,"ĠstanovenÃ¡":20582,"Ġzaradenie":20583,"Ġpz":20584,"Ġnikam":20585,"ĠpotravinÃ¡ch":20586,"stier":20587,"ĠekonomickÃ©ho":20588,"ĠfenomÃ©n":20589,"ĠposÃ¡dky":20590,"Ġsledujte":20591,"ĠnezÃ¡vislÃ©":20592,"Ã¡kov":20593,"dora":20594,"ĠÃºnava":20595,"Ġpustili":20596,"ĠsnÃŃmok":20597,"Ġmodlitba":20598,"Ġkvie":20599,"Ġfotka":20600,"ĠvÃ½pis":20601,"ĠkompletnÃ¡":20602,"Ġnezdra":20603,"Ġstavom":20604,"ĠhotovÃ½":20605,"ĠvÃ¡pen":20606,"ĠprÃŃtomnÃ©":20607,"ĠzabrÃ¡nilo":20608,"ĠmÃ¡rne":20609,"ĠvÅ¡imla":20610,"Ġpatrilo":20611,"Ġsankcie":20612,"ĠregulÃ¡cie":20613,"Ġpredda":20614,"Ġdelo":20615,"Ġlesoch":20616,"Ġpremo":20617,"logicky":20618,"ĠbatÃ©riÃŃ":20619,"ĠzabraÅ¥":20620,"ĠneprÃŃjemnÃ½":20621,"ĠprezrieÅ¥":20622,"toleran":20623,"cor":20624,"Ġdaniela":20625,"tvorÃŃ":20626,"Ġzlatej":20627,"Ġpomedzi":20628,"ĠpodÃ¡vajÃº":20629,"Ġobi":20630,"Ġnajdrah":20631,"zdravÃŃm":20632,"poscho":20633,"ĠvysokÃ½mi":20634,"informÃ¡cie":20635,"Ġzadok":20636,"ĠsamostatnÃº":20637,"tovie":20638,"Ġodberu":20639,"Ġfabri":20640,"Ġprodukuje":20641,"Ġgarant":20642,"ĠjedineÄįnÃ½m":20643,"ĠoprÃ¡vnenÃ½ch":20644,"Ġdak":20645,"Ġdes":20646,"ĠmesaÄįnÃ©":20647,"Ġflor":20648,"ĠnepodarÃŃ":20649,"ĠÅ¾iarenÃŃm":20650,"zim":20651,"ĠsprÃ¡vnou":20652,"nsky":20653,"Ġdostanem":20654,"Ġposchodie":20655,"Ġkia":20656,"ĠslabÃ½":20657,"Ġzasko":20658,"ĠprÃŃpust":20659,"ĠspÃ´sobili":20660,"ĠurobÃŃme":20661,"ĠkuriÃ©r":20662,"82":20663,"Ġpozeral":20664,"ĠvloÅ¾ka":20665,"Ġneak":20666,"Ġnalep":20667,"ĠmarketingovÃ©":20668,"Å¾adujÃº":20669,"ĠlÃ©":20670,"ĠvÃ¤ÄįÅ¡ou":20671,"ĠkaÅ¾dou":20672,"ĠodolÃ¡":20673,"kole":20674,"ĠdivÃ¡kom":20675,"ĠpoÄ¾nohospodÃ¡rskej":20676,"ĠkoreÅ¡pon":20677,"87":20678,"ĠrÃ¡n":20679,"kujte":20680,"ĠpÃ¡sky":20681,"ĠÃ©teri":20682,"Ġhub":20683,"Ġtestovania":20684,"ĠvystÃºpiÅ¥":20685,"ĠvyskÃºÅ¡ala":20686,"Ġpriemyselnej":20687,"Ġnewsle":20688,"Ġtrst":20689,"ĠaktualizovanÃ©":20690,"Ġdozvedela":20691,"upozornenie":20692,"encom":20693,"Ġpoc":20694,"Ġfashion":20695,"Ġsladko":20696,"chnÃºÅ¥":20697,"ĠtelefÃ³nov":20698,"Ġdohodou":20699,"ĠÅ¡etriÅ¥":20700,"ĠnajÅ¡i":20701,"ĠpripojenÃŃm":20702,"skve":20703,"ĠvÃ½tvarnÃ©ho":20704,"ĠhotelovÃ©ho":20705,"ĠstratÃ©gia":20706,"Ġpriepa":20707,"Ġobecnom":20708,"ĠprestÃ¡vky":20709,"Ġodkry":20710,"ĠtuÅ¡ÃŃm":20711,"ĠtechnickÃº":20712,"ĠvrÃ¡tenia":20713,"nkov":20714,"Ġgold":20715,"ĠpÃ´vodnÃº":20716,"Ġchorobe":20717,"ĠÅ¾ltÃ¡":20718,"Ġsurf":20719,"Ġlog":20720,"ĠlodÃŃ":20721,"ĠdostÃ¡vaÅ¥":20722,"Ġpodi":20723,"ĠroÄįnÃ¡":20724,"Ġpriehrad":20725,"Ġvstupnej":20726,"Ġkaviar":20727,"Ġest":20728,"Ġrasi":20729,"ĠtelefÃ³ne":20730,"ĠzapÃŃsanÃ¡":20731,"tikou":20732,"ĠzabezpeÄįenÃ¡":20733,"ĠnÃ¡vÅ¡tevnosÅ¥":20734,"Ġpozadie":20735,"Ġkrov":20736,"ĠreÃ¡lny":20737,"ĠÅ¡tandardnÃ½ch":20738,"Ġhesla":20739,"ĠnajvyÅ¡Å¡ÃŃch":20740,"Ġprebehla":20741,"svo":20742,"ĠsedaÄįky":20743,"sprÃ¡":20744,"ĠprirodzenÃ½m":20745,"ĠmaterskÃ©":20746,"Ġfr":20747,"Ġmanage":20748,"ĠdlhÅ¡ia":20749,"ĠpoistenÃŃ":20750,"ĠÅ¡etrÃŃ":20751,"Ġzau":20752,"ĠÄ¾avi":20753,"ĠokrÃºhly":20754,"lovania":20755,"Ġustanovuje":20756,"ĠprÃŃdem":20757,"ĠuÄįili":20758,"sada":20759,"ĠnadnÃ¡rod":20760,"Ġtichom":20761,"ĠÄįelo":20762,"ĠskutoÄįnosÅ¥ou":20763,"ĠmesteÄįko":20764,"ĠÄįistÃ©ho":20765,"Ġautomobilu":20766,"Ġznenie":20767,"mam":20768,"Ġvstupuje":20769,"ĠvyrÃ¡Å¾a":20770,"Ġphoto":20771,"ĠdodajÃº":20772,"ĠvarÅ¡a":20773,"ĠkÄ¾ÃºÄįom":20774,"skak":20775,"mas":20776,"ĠnÃ¡kupnÃ©ho":20777,"ĠstrÃ¡cajÃº":20778,"Ġzden":20779,"Äįim":20780,"Ġsynovi":20781,"ĠturÄįian":20782,"ĠekonomickÃ½":20783,"iacou":20784,"Ġnepohod":20785,"ĠkÃ³dy":20786,"ĠprepojenÃ©":20787,"fra":20788,"Ġsledoval":20789,"Ġker":20790,"ĠpredpÃŃs":20791,"Ġprekrv":20792,"ĠustÃ¡":20793,"Ġskres":20794,"urin":20795,"berÃº":20796,"ĠvnÃŃmajÃº":20797,"ĠrozumieÅ¥":20798,"staÄįÃŃ":20799,"Ġklikne":20800,"ĠdokumentÃ¡ciu":20801,"ĠnajbliÅ¾Å¡ej":20802,"Ġminimalisti":20803,"ĠvÃ½pad":20804,"ĠrovnÃ¡":20805,"ford":20806,"Ġcam":20807,"steho":20808,"ĠchrÃ¡nenÃ½":20809,"Ġphdr":20810,"Ġzvolil":20811,"ĠceloroÄįne":20812,"ĠgrÃ©cku":20813,"pÃ´vod":20814,"ĠniektorÃ©ho":20815,"Ġprehn":20816,"ĠobsahujÃºce":20817,"ĠÅ¡peciality":20818,"ĠhasiÄįi":20819,"site":20820,"hame":20821,"Ġautoseda":20822,"medzinÃ¡rod":20823,"ult":20824,"ĠslÃ¡vy":20825,"chova":20826,"ĠzvolÃŃte":20827,"Ġzamestnanosti":20828,"Ġumelci":20829,"ĠvytvorÃŃte":20830,"ĠhodvÃ¡b":20831,"gramu":20832,"ĠpublikÃ¡cia":20833,"divÃ©":20834,"ĠstarÅ¡ia":20835,"Ġsanta":20836,"ĠakceptovaÅ¥":20837,"ĠdisciplÃŃny":20838,"ĠprincÃŃpov":20839,"ĠvstÃ¡va":20840,"ĠvÃ´Ä¾a":20841,"Ġgymna":20842,"ĠkonzultÃ¡cie":20843,"Ġspieva":20844,"ĠsÃºÅ¥aÅ¾iacich":20845,"tho":20846,"Ġneno":20847,"Ġbazili":20848,"Ġstrednom":20849,"ĠprenÃ¡jme":20850,"diÃŃ":20851,"ĠspojenÃŃm":20852,"ĠdrevÃŃn":20853,"Ġkvapiek":20854,"Ġinterven":20855,"ĠnÃ¡kladnÃ©":20856,"tikÃ¡n":20857,"Ġdoplnkami":20858,"Ġmichalovce":20859,"Å¾iaci":20860,"ĠkontrolÃ³":20861,"Ġ170":20862,"ĠekologickÃ©":20863,"opÃ¤Å¥":20864,"Ġneodola":20865,"ĠkomfortnÃ©":20866,"rÃ¡ciÃ¡ch":20867,"ĠpredkladÃ¡":20868,"ĠposkytovanÃ½ch":20869,"krÃ¡tko":20870,"Äįenej":20871,"mejÃº":20872,"Ġteplotou":20873,"ĠcintorÃŃne":20874,"ĠdobrÃŃ":20875,"Ġevanjelium":20876,"ĠzavÃŃta":20877,"Ġ(<":20878,"ĠnebezpeÄįnÃ½":20879,"Ġokla":20880,"ĠvÃ¡cla":20881,"ĠnedokÃ¡zala":20882,"Ġvzala":20883,"ĠvÃ½skumy":20884,"ĠobrovskÃ½m":20885,"Ġnevidia":20886,"ĠoficiÃ¡lnych":20887,"kvap":20888,"ttle":20889,"dier":20890,"omi":20891,"ziev":20892,"ĠnezÃ¡kon":20893,"ĠuzÃ¡vie":20894,"ĠÅ¡kare":20895,"nÃ¡v":20896,"denne":20897,"Ġprehliadke":20898,"Ġday":20899,"ĠdievÄį":20900,"Ġcross":20901,"Ġtelefon":20902,"ĠregulovaÅ¥":20903,"viezli":20904,"Ġtmav":20905,"Ġkonkurencia":20906,"Ġjedi":20907,"Ġflashscore":20908,"ĠvysÃ¡":20909,"ĠpÃ¡su":20910,"ĠkoneÄįnÃ½":20911,"ĠÅ¡ancÃŃ":20912,"ĠsÃºÅ¥aÅ¾iaci":20913,"ĠzÃ¡stan":20914,"knutie":20915,"ĠsmÃºtok":20916,"sive":20917,"ĠhÄ¾adania":20918,"ĠsrsÅ¥":20919,"Ġpotrebami":20920,"ĠnajnovÅ¡ÃŃ":20921,"ĠzaregistrovaÅ¥":20922,"vera":20923,"Ġstaroby":20924,"Ġhierarch":20925,"lÃ¡tory":20926,"ĠanalÃ³g":20927,"62":20928,"ĠzaÄįÃŃnal":20929,"Ġprinieslo":20930,"ht":20931,"Ġspory":20932,"Ġobklad":20933,"ĠnajbliÅ¾Å¡ÃŃ":20934,"ĠjaskyÅĪa":20935,"dizaj":20936,"ĠspÃŃna":20937,"Ġ220":20938,"ĠprevÃ¡dzkovÃ©":20939,"ĠrÃ½chleho":20940,"ĠÅ¡tudijnÃ½ch":20941,"ĠnebyÅ¥":20942,"ceni":20943,"ĠnevieÅ¡":20944,"ĠdodÃ¡vku":20945,"ĠumelÃ½ch":20946,"Ġuvedomuje":20947,"Ġhovorilo":20948,"ĠsvedÄįia":20949,"ĠjeÅ¾iÅ¡ov":20950,"ĠsamosprÃ¡va":20951,"Ġvyve":20952,"Ġangeles":20953,"Ġdba":20954,"ĠÄįinov":20955,"ĠnevÃ½hodou":20956,"Ġnafo":20957,"bot":20958,"ĠobleÄįenÃŃ":20959,"ĠzelenÃ©ho":20960,"ĠnedeÄ¾a":20961,"ĠzÃ¡ruÄįnÃ¡":20962,"ĠkalendÃ¡rny":20963,"Ġmatke":20964,"ĠrÃ³bert":20965,"Ġ73":20966,"Ġzorie":20967,"Ġtretina":20968,"Ġpohotov":20969,"Ġhriechy":20970,"Ġdepresie":20971,"ĠodpadovÃ½ch":20972,"rsky":20973,"kaly":20974,"ĠmenÅ¡ÃŃm":20975,"ĠvyuÅ¾ÃŃvali":20976,"ĠfiremnÃ½ch":20977,"ĠprÃŃvod":20978,"ĠsÃºvislo":20979,"Ġvystu":20980,"niÃŃ":20981,"Ġpohotovo":20982,"ĠzÃŃskavaÅ¥":20983,"ĠzvÃ½Å¡ila":20984,"ĠprÃŃsluÅ¡nom":20985,"ĠdodÃ¡vame":20986,"Ġmeteoro":20987,"Ġlimity":20988,"ĠÄįiernym":20989,"ĠzaslÃºÅ¾ia":20990,"duje":20991,"dobre":20992,"Ġhel":20993,"Ġnadmorskej":20994,"panÃŃ":20995,"Ġomla":20996,"ĠkresÅ¥anskej":20997,"Ġhokeji":20998,"ĠnÃ¡leÅ¾itosti":20999,"yho":21000,"Ġroh":21001,"Ġreproduktor":21002,"Ġpret":21003,"ĠÅ¡tÃ¡bu":21004,"ĠÃºspeÅ¡nom":21005,"ĠvypracovaÅ¥":21006,"Ġprimi":21007,"ĠprilÃ¡":21008,"miÅ¥":21009,"Ġjazykoch":21010,"ĠÄįistotu":21011,"Ġnesmr":21012,"Ġpustil":21013,"Ġoblohe":21014,"ĠjazykovÃ©":21015,"tions":21016,"ĠpripomÃŃnaÅ¥":21017,"Ġtrendom":21018,"izbovÃ½":21019,"Ġefektu":21020,"ĠsociÃ¡lnym":21021,"ĠpodobÃ¡":21022,"Ġsilami":21023,"ĠpotlaÄįou":21024,"ĠvÃ½Äįi":21025,"ĠadministratÃŃvne":21026,"ĠinteligentnÃ©":21027,"lÃŃkov":21028,"ĠpoteÅ¡ilo":21029,"ĠprislÃºcha":21030,"ĠpeÄįivo":21031,"Ġuj":21032,"ĠkrÃ¡tkym":21033,"Ġhouse":21034,"ĠnezÃ¡vislosÅ¥":21035,"Ġcelkovom":21036,"ĠzmierniÅ¥":21037,"ĠvekovÃ©":21038,"ĠdoplnenÃ½":21039,"ĠÅ¡portovÃº":21040,"ĠlÃ´Å¾ka":21041,"ĠemocionÃ¡l":21042,"Ġprechode":21043,"Ġnehr":21044,"ĠÅ¡tudenta":21045,"ĠdivÃ¡ka":21046,"Ġ:-).":21047,"ĠletnÃº":21048,"rÃ¡nia":21049,"Ġmihal":21050,"Ġdosiahnete":21051,"ĠodpovedÃŃ":21052,"ĠsviatoÄį":21053,"Ġblbo":21054,"Ġmaz":21055,"nited":21056,"ĠvyvinutÃ©":21057,"Ġmisky":21058,"Ġpohoda":21059,"Ġrovnocen":21060,"Ġbohatej":21061,"Ġnepomo":21062,"prezident":21063,"ĠspokojnÃ½ch":21064,"Ġnostal":21065,"ĠzaujÃŃmavosÅ¥":21066,"ĠnajobÄ¾ÃºbenejÅ¡ÃŃch":21067,"ĠcintorÃŃn":21068,"rdinÃ¡":21069,"slovenskej":21070,"ĠportfÃ³lio":21071,"ĠvÅ¡eobecnÃ½":21072,"ĠnÃ¡dvo":21073,"ĠobmedzenÃ¡":21074,"Ġcelosvetovo":21075,"ita":21076,"ĠzelenÃ½ch":21077,"Ġpaul":21078,"Ġmzda":21079,"Ġohrozenia":21080,"ĠzvedavÃ½":21081,"Ġimplement":21082,"Å¡ene":21083,"Ġhobby":21084,"Ġteoreticky":21085,"ĠskrÃŃ":21086,"Ġvadu":21087,"ĠÅ¾ivotnÃ½m":21088,"Ġzha":21089,"Ġmatiek":21090,"ĠzariadenÃ©":21091,"ĠrezervovanÃ½":21092,"Ġknow":21093,"ĠnÃ¡bo":21094,"ĠÃºÄįinnosÅ¥ou":21095,"Ġpohoria":21096,"Ġodovzdal":21097,"ĠvÃŃrus":21098,"Ä¾ka":21099,"Ġevanjelia":21100,"ĠrÃ´znoro":21101,"ĠrodiÄįa":21102,"ders":21103,"Ġvarenia":21104,"Ġobalov":21105,"pouÅ¾itie":21106,"zaÄįnÃ©ho":21107,"Ġdokonalosti":21108,"ĠpieÅ¡Å¥an":21109,"bnÃ©":21110,"ĠdisponujÃº":21111,"Ġvyzbie":21112,"Ġzasadnutia":21113,"ĠpoÅ¾iaru":21114,"Ġredaktor":21115,"Ġobaly":21116,"ĠprikÃ¡z":21117,"ĠrieÅ¡ili":21118,"Ġprehlb":21119,"Ġpovrchy":21120,"ĠzabaviÅ¥":21121,"ĠÅ¡irokou":21122,"ĠzÃ¡vie":21123,"mode":21124,"ĠÄįistiÅ¥":21125,"Ġvolejba":21126,"ĠvyraziÅ¥":21127,"boha":21128,"jame":21129,"ĠzÃ¡kladÅĪu":21130,"ĠschvÃ¡lenÃ©":21131,"ĠsplÃ¡tky":21132,"Ġpasa":21133,"ĠzlepÅ¡ujÃº":21134,"of":21135,"ĠpÃ½tal":21136,"ĠÃºstnej":21137,"ĠprijÃŃmanie":21138,"Ġpodce":21139,"ĠdetiÄįky":21140,"Ġtabletky":21141,"Ġnasledovne":21142,"ĠpÃ½tam":21143,"Ġstavi":21144,"profesi":21145,"ĠprÃŃjemnom":21146,"terapeu":21147,"ĠcestovnÃ½ch":21148,"lux":21149,"peli":21150,"ĠÅ¡irokÃ½m":21151,"Ġambici":21152,"ĠfilmovÃ½ch":21153,"Ġznale":21154,"Ġskladu":21155,"ĠizolÃ¡cie":21156,"ĠveÄįne":21157,"Ġidentitu":21158,"ĠskÃºÅ¡ka":21159,"Ġhydratuje":21160,"ĠvÃ½menou":21161,"ĠzdruÅ¾enÃŃ":21162,"ĠinformovanÃŃ":21163,"ĠprÃŃjmom":21164,"ĠnekÃº":21165,"Ġbook":21166,"ĠzavÅķ":21167,"ĠprsteÅĪ":21168,"ĠÄįasovom":21169,"Ġmoru":21170,"Ġinkas":21171,"Å¡ÃŃk":21172,"ĠzlepÅ¡eniu":21173,"ĠkoncentrÃ¡cie":21174,"lÃ¡rneho":21175,"Ġzota":21176,"ĠkÃºpte":21177,"prÃŃrod":21178,"ĠfotoaparÃ¡tu":21179,"ĠvÃ¡he":21180,"ĠÅ¡pecifickÃ½ch":21181,"Ġpamiatka":21182,"ĠliteratÃºra":21183,"Ġmt":21184,"Ġpodpredseda":21185,"ĠokrÃºhle":21186,"ĠvÃ½jaz":21187,"Ġmikroorganiz":21188,"ĠnajstarÅ¡ÃŃch":21189,"ĠnevyuÅ¾i":21190,"Ġnasto":21191,"kompon":21192,"Ġperu":21193,"Ġzmyslov":21194,"Ġistotou":21195,"84":21196,"ĠpredpoveÄı":21197,"ĠÃºs":21198,"Ġ89":21199,"ĠpravidelnÃ½":21200,"Ġsnom":21201,"Ġclassi":21202,"ĠmoÅ¾nej":21203,"ĠpresunÃºÅ¥":21204,"ĠvrÃ¡time":21205,"Ġpercentu":21206,"ĠprevÃ¡dza":21207,"Ġnovember":21208,"ĠdiÃ©ta":21209,"ĠnÃ¡kaz":21210,"ĠzruÅ¡enÃŃ":21211,"Ġakva":21212,"Ġzmys":21213,"ĠskÃºÅ¡aÅ¥":21214,"poÄįÃº":21215,"Ġdolnom":21216,"ĠrÃ©Å¾i":21217,"Ġpodko":21218,"Ġvolkswagen":21219,"ĠcitlivosÅ¥":21220,"ĠpopÃ¡":21221,"ĠruÅ¾e":21222,"ĠpÃ´dor":21223,"Ġodom":21224,"ĠodtieÅĪoch":21225,"Ġnapadne":21226,"ville":21227,"Ġzostava":21228,"ĠinovÃ¡ciÃŃ":21229,"Ġpoznamena":21230,"ĠhydratÃ¡ciu":21231,"ĠlÃŃdrom":21232,"ĠlaminÃ¡":21233,"ĠneÅ¡ko":21234,"ĠaltÃ¡":21235,"Ġchodba":21236,"rska":21237,"luÄįuje":21238,"fit":21239,"ĠakÃ©si":21240,"Ġarchitekt":21241,"kÄ¾Ãº":21242,"moÅ¾nosÅ¥":21243,"ĠstanovenÃ½":21244,"berok":21245,"ĠobliecÅ¥":21246,"Ġspolieha":21247,"tÃ¡rne":21248,"Ġ79":21249,"ĠvyÅ¡etrovania":21250,"lke":21251,"ĠdÅ¾ÃŃn":21252,"Ġchalan":21253,"Ġzverejnil":21254,"ĠhornÃ©":21255,"ĠÅ¡pecifickÃ½":21256,"Ã³zou":21257,"Ġvsa":21258,"ĠzÃ¡jsÅ¥":21259,"Ġjudr":21260,"vide":21261,"dopl":21262,"nieva":21263,"nikdy":21264,"Ġpresmer":21265,"ĠpedagÃ³g":21266,"nÃ¡vrh":21267,"kovanÃ½m":21268,"col":21269,"Äįej":21270,"naÅ¡i":21271,"Ġchute":21272,"Ġharmono":21273,"bb":21274,"Ġmiestni":21275,"ĠscenÃ©":21276,"ĠstanoviÅ¥":21277,"Ġcra":21278,"Ġpalub":21279,"ĠpovesÅ¥":21280,"Ġzariadeniami":21281,"date":21282,"Ġtvojich":21283,"Ġobsadili":21284,"Ġvzkrie":21285,"Ġvyjadrili":21286,"ĠznÃŃÅ¾eniu":21287,"Ġnesna":21288,"Ġtrubi":21289,"dnÃŃ":21290,"ĠzohrÃ¡va":21291,"Ġvytvorte":21292,"ĠstÃ¡v":21293,"ĠkamarÃ¡ta":21294,"ĠpodieÄ¾ali":21295,"Ġarcheo":21296,"alu":21297,"Ġtrp":21298,"Ġdomovom":21299,"Ġterapia":21300,"ĠspiÅ¡skÃ¡":21301,"Å¡nÃ½m":21302,"ĠkorÃ³":21303,"ĠÅ¥aÅ¾i":21304,"ĠkaÅ¡tieÄ¾a":21305,"ĠÅ¡ÃŃr":21306,"Ġtepelnej":21307,"ĠprevyÅ¡":21308,"Ġzasadnutie":21309,"Ġcenami":21310,"Ġzisky":21311,"Ġbielizne":21312,"Ġdokladom":21313,"ĠveÄįere":21314,"Ġkoberec":21315,"enice":21316,"Ġskutky":21317,"Ġocitne":21318,"Ġtetovanie":21319,"Ġchodcov":21320,"slovenskÃ©":21321,"Ġbundy":21322,"ĠvynÃ¡lez":21323,"Ġzahu":21324,"Ġpenis":21325,"Ġvetu":21326,"Ġrozklada":21327,"ĠdÃ¡val":21328,"taÄįnÃ½ch":21329,"Ġcelkovou":21330,"ĠzobrazovaÅ¥":21331,"ĠfarÃ¡r":21332,"ĠzodpovednÃ¡":21333,"ĠpredÃŃsÅ¥":21334,"venej":21335,"Ġsadne":21336,"ĠelektrÃ¡r":21337,"Ġmia":21338,"ĠÅ¡vajÄįiarsku":21339,"ĠgrÃ³f":21340,"em":21341,"ĠspievaÅ¥":21342,"Ġupa":21343,"Ġnorma":21344,"ĠnechÃ¡m":21345,"Ġkardiovasku":21346,"ĠpÃ´sobila":21347,"ĠzblÃŃ":21348,"Ġvyhovie":21349,"Ġreformy":21350,"Ġej":21351,"Ġdiferen":21352,"ĠomeÅ¡k":21353,"dvi":21354,"Ġpokyn":21355,"ĠkoÄ¾":21356,"ĠstarÅ¡ieho":21357,"ĠzloÅ¾kou":21358,"menÃ½":21359,"Ġzhora":21360,"Ġ1948":21361,"koÅ¡ice":21362,"Ġsara":21363,"ĠÅ¾elanie":21364,"Ġfiltre":21365,"Ġchaos":21366,"Ġinov":21367,"hnutÃŃm":21368,"Ġlampa":21369,"Ġalfa":21370,"ĠbohatÃ½m":21371,"ĠÅ¾ilinskÃ©ho":21372,"500":21373,"Ġpocitov":21374,"Ġwebovom":21375,"ĠzÃ¡sadnÃ©":21376,"ĠzachovÃ¡":21377,"Ġorga":21378,"Ġochoreniach":21379,"Ġsco":21380,"ĠhospodÃ¡rske":21381,"Ġpartia":21382,"ĠmanÅ¾elia":21383,"est":21384,"Ġzalia":21385,"Ġnedostup":21386,"ĠoriginÃ¡lnych":21387,"ĠudrÅ¾ÃŃ":21388,"Ġodkazov":21389,"inom":21390,"Ġbohy":21391,"ĠvÃ½hrad":21392,"Ġ230":21393,"ĠdennÃ¡":21394,"Ġisland":21395,"ĠruÅ¾omberku":21396,"norm":21397,"ciÃ¡lnych":21398,"Ġobvi":21399,"ĠvyhlÃ¡sila":21400,"ĠcenÃ¡ch":21401,"Ġsb":21402,"Ġodpla":21403,"kÃ¡me":21404,"Ġdelia":21405,"ĠpÃ¡de":21406,"Ġskaly":21407,"ĠpopulÃ¡rny":21408,"ĠuÅ¾ite":21409,"Ġkem":21410,"Ġobdivu":21411,"Ġ122":21412,"takmer":21413,"Ġsmiech":21414,"ĠpomalÅ¡ie":21415,"Ġpostave":21416,"Ã³novÃ½ch":21417,"ids":21418,"ĠfrÃ¡":21419,"Ġzssr":21420,"vejÅ¡ÃŃch":21421,"ĠneÅ¾iaduce":21422,"Ġchv":21423,"Ġenergeticky":21424,"Ġudelenie":21425,"ĠsÃ¡la":21426,"ĠchoÄıte":21427,"ĠzaloÅ¾enie":21428,"Ġpeeling":21429,"Ġpotok":21430,"ĠzÃ¡Å¥aÅ¾e":21431,"ĠvarenÃŃ":21432,"ĠdlhoroÄįnÃ©":21433,"ĠzaÄįÃŃnam":21434,"Ġinici":21435,"Ġdiania":21436,"ĠnekoneÄįnÃ©":21437,"ĠprekÃ¡Å¾ok":21438,"ĠvzdialenÃ¡":21439,"ĠmÃ³du":21440,"ĠdlaÅ¾by":21441,"ĠvÃ½stu":21442,"Ġpovedia":21443,"Ġfilt":21444,"ĠvnÃºtornÃ½m":21445,"ĠspaÄ¾ovanie":21446,"ĠÅ¾iadosÅ¥ou":21447,"Ġanglicka":21448,"Ġargumenty":21449,"Ġpojmy":21450,"ĠoÄįakÃ¡vajÃº":21451,"Ġdochu":21452,"ĠvyjadrovaÅ¥":21453,"ĠÅ¾iareniu":21454,"Ġnemie":21455,"ĠprotiÅ¡my":21456,"obi":21457,"ĠÅ¾Ã¡":21458,"Ġstriebro":21459,"veÄ¾kÃ¡":21460,"ĠukÃ¡Å¾eme":21461,"Ġprofily":21462,"Ġargumen":21463,"ĠkonzumÃ¡cia":21464,"Ġib":21465,"ĠvÃ½konov":21466,"ĠmechanickÃ©":21467,"ĠÃºÄ¾avu":21468,"ĠÄ¾ubomÃŃr":21469,"ĠsmÃ¤":21470,"Ġspoplat":21471,"ĠdrÅ¾iteÄ¾":21472,"Ġnechy":21473,"ĠupeÄį":21474,"ĠrieÅ¡enÃ©":21475,"Ġelegantne":21476,"ĠvybavenÃŃ":21477,"ĠbetÃ³nu":21478,"ĠbazÃ©na":21479,"Å¡tÃ½":21480,"ĠchodnÃŃkov":21481,"ĠobstarÃ¡vanÃŃ":21482,"ĠnÃ¡boj":21483,"presne":21484,"ĠkonÅ¡tatuje":21485,"Ġhc":21486,"ĠprÃ¡vnickÃ©":21487,"ĠkrÃ¡Ä¾ovnÃ¡":21488,"ĠurobÃŃm":21489,"hej":21490,"ĠÂ«":21491,"ĠÅ¡ÃŃrky":21492,"zzle":21493,"ĠfunkÄįnosti":21494,"Ġpriemeru":21495,"Ġsplatnosti":21496,"Ġvytrvalo":21497,"ĠpÃ´sobili":21498,"ĠspÃ¡lni":21499,"tania":21500,"Ġposkytla":21501,"ĠpostihnutÃ©":21502,"Ġzriadenie":21503,"mÃ¡Å¡":21504,"ĠhavÃ¡":21505,"ĠpripravÃŃ":21506,"ĠoprÃ¡vnenia":21507,"Ġsymboly":21508,"ĠdÃ´sledne":21509,"Ġnasledovala":21510,"Ġodpady":21511,"Ġbeau":21512,"ĠÄįistiace":21513,"Ġbezkonkuren":21514,"ĠzÃ¡znamu":21515,"Ġmeni":21516,"ĠneoÄįakÃ¡va":21517,"ĠdigitÃ¡lny":21518,"Å¥ami":21519,"ĠodbornÃŃka":21520,"Ġprehovo":21521,"Ġkanade":21522,"ĠvracaÅ¥":21523,"ĠtrÃ¡vy":21524,"ĠgarÃ¡Å¾e":21525,"Ġfyzio":21526,"ĠgrÃ©cka":21527,"ĠnÃ¡mahy":21528,"ĠnÃ¡hoda":21529,"Ġzmienka":21530,"Ġzranenie":21531,"ĠchorvÃ¡tsku":21532,"ĠzvyknÃº":21533,"Ġgeorge":21534,"ĠfliaÅ¡":21535,"tage":21536,"ĠkovÃ¡Äį":21537,"nedo":21538,"Ġzasne":21539,"sovou":21540,"ĠzÃºÄįastnila":21541,"ĠreÅ¡taurÃ¡ciu":21542,"ĠdoruÄįenÃ½":21543,"Ġmodernom":21544,"ĠokresnÃ½":21545,"Ġobsadil":21546,"ĠveselÃ©":21547,"ĠkliknutÃŃ":21548,"gro":21549,"ĠvÃ½chovno":21550,"ĠportfÃ³lia":21551,"ĠprameÅĪ":21552,"Ġ125":21553,"ĠsmartfÃ³nu":21554,"razilo":21555,"Ġmarihu":21556,"ĠneustÃ¡ly":21557,"Ġmach":21558,"Ġrozvody":21559,"hroz":21560,"ĠprÃŃÄįina":21561,"Ġpozerala":21562,"mont":21563,"Ġzabudla":21564,"Ġfitnes":21565,"ĠÃºvÃ¤z":21566,"Ġcrea":21567,"ĠsmerujÃº":21568,"Äįkovej":21569,"ĠvyhÄ¾adÃ¡vanÃŃm":21570,"ĠvyÄįa":21571,"cela":21572,"Ġtekvi":21573,"Ġprevencii":21574,"pn":21575,"ĠlondÃ½na":21576,"Ġopuch":21577,"Ġprebera":21578,"ĠdarÄįekom":21579,"ĠokamÅ¾itÃ©":21580,"Ġvala":21581,"tenzÃŃv":21582,"ĠoriginÃ¡lnym":21583,"ĠmamiÄįka":21584,"ĠglobÃ¡lne":21585,"ĠvÃ½hÄ¾ady":21586,"ĠÃºplnÃº":21587,"ĠvÃ½pa":21588,"ĠmanaÅ¾Ã©rov":21589,"menÅ¡om":21590,"ĠdomÃ¡ca":21591,"ĠobyÄįajnÃ¡":21592,"ĠpohÃ¡re":21593,"bytku":21594,"pravi":21595,"ĠorganizÃ¡ciami":21596,"Ġsvadba":21597,"ĠnechÃ½bajÃº":21598,"ĠobÄ¾ube":21599,"sluÅ¾by":21600,"Ġchytil":21601,"Ġkomunita":21602,"Ġhrdinu":21603,"ĠnapraviÅ¥":21604,"Ġukra":21605,"ĠruÅ¾ovej":21606,"ĠvyvÃŃjaÅ¥":21607,"ĠambÃŃcie":21608,"Ġdookola":21609,"ĠzanechÃ¡va":21610,"Ġpribudli":21611,"Ġpostu":21612,"Ġarm":21613,"Ġrake":21614,"ĠkoÅ¾nÃ©":21615,"ĠdiskotÃ©":21616,"late":21617,"Ġhlasovanie":21618,"ĠspomÃŃnam":21619,"ĠobdivovaÅ¥":21620,"ĠpustÃŃ":21621,"ĠdusÃŃ":21622,"ĠzverejniÅ¥":21623,"ĠÅ¡tarte":21624,"ĠukonÄįenÃ©":21625,"ĠÄįriev":21626,"Ġbohato":21627,"Ġakredit":21628,"ĠnastÃºpili":21629,"leze":21630,"Ġposlane":21631,"redak":21632,"ĠkomunikaÄįnÃ½ch":21633,"Ġmv":21634,"Ġmonika":21635,"model":21636,"Ġpohlavie":21637,"ĠhrÃºbka":21638,"Ġuvedenie":21639,"ĠzemplÃŃn":21640,"ĠbankovÃ½":21641,"sÃºÅ¥aÅ¾":21642,"ĠvÃ½skumov":21643,"ĠpokojnÃ½":21644,"ĠpÃ¤Å¥desiat":21645,"ĠdoÄįÃŃtate":21646,"ĠdÃ´kazov":21647,"ĠsÅ¥ahovanie":21648,"ĠnÃ¡vodu":21649,"ĠÅ¾iakmi":21650,"ĠnÃ¡vÅ¡tevnÃŃk":21651,"ĠchvÃŃÄ¾ach":21652,"Ġvzorov":21653,"ĠmeranÃŃ":21654,"ĠaminokyselÃŃn":21655,"ĠkÃ´l":21656,"nÃ¡Å¡aÅ¥":21657,"ĠsÃŃdlisku":21658,"lÃŃkom":21659,"Ġaktivitami":21660,"Ġpiatej":21661,"Ġsklamanie":21662,"ĠvedÃºca":21663,"Ġposi":21664,"Ġnachy":21665,"Ġpredava":21666,"Ġfli":21667,"ĠnÃ¡strojmi":21668,"Ġtatranskej":21669,"Ġspoluvlast":21670,"ĠdrÅ¾ali":21671,"ĠvytÃº":21672,"ĠÃºnavy":21673,"Ġdobra":21674,"ĠzabezpeÄįÃŃme":21675,"ĠnÃ¡padi":21676,"ĠzriaÄıovateÄ¾":21677,"pne":21678,"Ġplot":21679,"ĠlietadlÃ¡":21680,"ĠpalÃ¡c":21681,"ĠzneÄįisÅ¥":21682,"viny":21683,"Ġnapove":21684,"ĠzÃ¡palu":21685,"ĠnevlÃ¡":21686,"ĠhospodÃ¡rsky":21687,"ĠprsnÃŃka":21688,"ĠdÃ´vera":21689,"ĠleÅ¡t":21690,"ĠhospodÃ¡rskych":21691,"ĠekzÃ©":21692,"ĠslÃ¡vu":21693,"chel":21694,"ĠdelÃŃ":21695,"ĠtichÃ½":21696,"Ġzamestnancovi":21697,"ĠpokÃºsiÅ¥":21698,"Ġhrano":21699,"ĠinÅ¡truktor":21700,"ĠpoÅĪa":21701,"ĠchladniÄįka":21702,"ĠpodpÃŃsaÅ¥":21703,"ĠpokraÄįujeme":21704,"ĠnÃºti":21705,"ĠdÃ½chanie":21706,"Ġbrav":21707,"Ġstrikt":21708,"Ġzamestnancami":21709,"ĠÅ¾iadateÄ¾a":21710,"Ġoneskor":21711,"Ġohrev":21712,"ĠmariÃ¡":21713,"ĠurÄįitÃ©ho":21714,"ĠÅ¡irÅ¡ie":21715,"nskeho":21716,"lÃ¡t":21717,"Ġbrani":21718,"ĠinÅ¡pirÃ¡ciou":21719,"ĠslneÄįnej":21720,"ĠpohodlnÃ¡":21721,"ĠrelevantnÃ©":21722,"ĠpredstavÃŃme":21723,"Ġalbume":21724,"ĠnebezpeÄįnÃ½ch":21725,"ĠkrÃºÅ¾ok":21726,"cyklo":21727,"ĠchrÃ¡nenÃ½ch":21728,"ĠvydavateÄ¾stvo":21729,"Ġodhodla":21730,"Ġkomunite":21731,"Ã¡Å¡a":21732,"Ã¡lmi":21733,"ĠvaÅĪou":21734,"Ġzmyslom":21735,"Å¡tine":21736,"ĠÄįastÃŃc":21737,"karpat":21738,"Ġstretnete":21739,"Ġzbierke":21740,"Ġzistite":21741,"ĠÅ¾ltej":21742,"Ġodstupom":21743,"sha":21744,"ĠÅ¡tÃ¡tnym":21745,"Ġhotovo":21746,"ĠmarkÃŃza":21747,"ĠchodnÃŃky":21748,"ĠliptovskÃ½":21749,"Ġuznesenie":21750,"ĠhrdÃŃ":21751,"ĠzaslÃºÅ¾":21752,"terapie":21753,"ĠpoteÅ¡iÅ¥":21754,"Ġvzali":21755,"ming":21756,"ĠuÄį":21757,"ĠdivadelnÃ©":21758,"awei":21759,"bÃ©":21760,"ĠobÃ¡v":21761,"Åķn":21762,"ĠnÃ¡boÅ¾enskÃ½ch":21763,"Ġprogn":21764,"Ġlik":21765,"ĠpevnÃ½ch":21766,"Äįiarov":21767,"ĠenergetickÃ½ch":21768,"Ġimprovi":21769,"ĠvydanÃ½":21770,"taÄįnej":21771,"ĠvracajÃº":21772,"ĠÄįrev":21773,"Ġbombard":21774,"Ġpolnoci":21775,"ĠÅ¾idia":21776,"link":21777,"Ġadven":21778,"ketu":21779,"Ġvcho":21780,"ĠfotiÅ¥":21781,"Ġosvo":21782,"ĠkalendÃ¡ra":21783,"tone":21784,"Ġjane":21785,"Ġmaternice":21786,"ĠvÃ¡pnik":21787,"ĠzÃ¡kroku":21788,"Ġrndr":21789,"yseÄ¾":21790,"Ġrezo":21791,"ĠdÃºbra":21792,"ĠrozprÃ¡val":21793,"ĠomÅ¡e":21794,"ĠruÅ¾ovÃ¡":21795,"ĠvÃ½bave":21796,"ĠkanÃ¡lov":21797,"ĠobrÃ¡Å¥te":21798,"ĠfÃ³re":21799,"Ġmetabolizmu":21800,"ĠznalostÃŃ":21801,"Ġvchod":21802,"Äįova":21803,"ĠÅ¾elania":21804,"ĠskÃºsim":21805,"Ġchariz":21806,"ĠpriznÃ¡m":21807,"Ġmliekom":21808,"ĠvonkajÅ¡ÃŃm":21809,"ĠrozmÃ½Å¡Ä¾aÅ¥":21810,"Ġalgorit":21811,"ĠdeÅ¥och":21812,"ĠromantickÃ©":21813,"Ġnejakou":21814,"koneÄįne":21815,"nedÃ¡vna":21816,"ĠuÅ¾ili":21817,"ĠgranÃ¡":21818,"Ġlicenciu":21819,"Ġvzoriek":21820,"ĠduchovnÃ½ch":21821,"ĠÄįasovÃ©":21822,"nim":21823,"ĠlÃ¡tkami":21824,"Ġnovela":21825,"ĠvyrieÅ¡i":21826,"sva":21827,"Ġpoti":21828,"Ġtari":21829,"ĠkÃºzlo":21830,"Ġcestujete":21831,"Ġoslavuje":21832,"ĠflÃ³":21833,"ĠmÃ¡lokedy":21834,"ilovÃ©":21835,"resp":21836,"Ġtempera":21837,"ĠmÃ¤kkÃ½":21838,"Ġstvori":21839,"ĠzorganizovaÅ¥":21840,"ĠskÃºÅ¡ke":21841,"Ġprstom":21842,"lÃŃku":21843,"ĠvnÃºtorne":21844,"ĠneÃºpl":21845,"ĠÅ¾enskej":21846,"kania":21847,"lety":21848,"ĠkÃºzel":21849,"ĠurÄįenÃ©ho":21850,"rskych":21851,"Ġzdvoj":21852,"ĠproteÃŃn":21853,"ĠvnÃŃmam":21854,"ĠÅ¡ialen":21855,"dÃºfam":21856,"ĠprihlÃ¡senÃŃ":21857,"ĠbrazÃŃl":21858,"kru":21859,"ĠukladaÅ¥":21860,"Ġvinohra":21861,"sea":21862,"sey":21863,"Ġprobio":21864,"Ġpobe":21865,"dity":21866,"ĠletnÃ¡":21867,"ĠlekÃ¡rka":21868,"Ġpanelov":21869,"ĠdefinovaÅ¥":21870,"ĠneobyÄįaj":21871,"Ġaca":21872,"Ġgame":21873,"Ġvzduchom":21874,"Ġobeh":21875,"Ġoboma":21876,"ĠkameÅĪom":21877,"Ġmesiacom":21878,"Ġexcelen":21879,"ĠkniÅ¾ku":21880,"Ġdemokracia":21881,"ĠÅ¡ikovnÃ½":21882,"ĠsyndrÃ³m":21883,"Ġkoncerte":21884,"Ġsound":21885,"vÃ©mu":21886,"Ġstavebnej":21887,"ĠvrÃ¡tim":21888,"ĠkonÅ¡tatoval":21889,"Ġhmotu":21890,"komplex":21891,"ĠdrÅ¾anie":21892,"Ġbiskupa":21893,"ÃºÄįin":21894,"ĠzÄ¾ah":21895,"Ġpoprav":21896,"ĠnajpredÃ¡va":21897,"ĠpÃ½tali":21898,"hujÃº":21899,"dzte":21900,"Ġkabelka":21901,"Ġvozidlom":21902,"Ġkonferenciu":21903,"Ġdeb":21904,"ĠsvieÅ¾e":21905,"ĠromÃ¡nu":21906,"Ġdojmom":21907,"Ġelektromagne":21908,"tiac":21909,"Ġzmienku":21910,"kart":21911,"Ġseme":21912,"Ġkrist":21913,"ĠvykonanÃŃ":21914,"Ġpivnica":21915,"Ġveselo":21916,"brala":21917,"Ġpripomien":21918,"ĠlokalitÃ¡ch":21919,"vÄįera":21920,"staviÅ¥":21921,"Ġexplo":21922,"ĠÅ¾ivotnÃº":21923,"ĠÅ¡Å¥astnÃ©":21924,"Ġkano":21925,"lier":21926,"ĠnÃ¡rodnÃº":21927,"ĠzloÅ¾itej":21928,"ĠzranenÃŃ":21929,"Ġzaistenie":21930,"Ġustanoveniami":21931,"enut":21932,"Ġnepl":21933,"ĠzaÅ¾ila":21934,"ĠurÄįitÃ½m":21935,"ĠnajrÃ´znejÅ¡ÃŃch":21936,"Å¥o":21937,"ĠÃºder":21938,"Ġdrese":21939,"ĠobyvateÄ¾mi":21940,"ĠdovoÄ¾uje":21941,"Ġmozai":21942,"dovou":21943,"stÃºpia":21944,"ĠkÃ³rej":21945,"Ġkvar":21946,"Ġpohovor":21947,"grame":21948,"Ġpodstata":21949,"Ġunited":21950,"Ġjednotkou":21951,"ĠtrpieÅ¥":21952,"ĠpostavÃŃ":21953,"ĠkopÃŃr":21954,"ĠkubÃŃ":21955,"Ġvzra":21956,"Ġpovy":21957,"ĠmaÄ¾by":21958,"Ġotep":21959,"Ġpochopila":21960,"ĠdotknutÃ©":21961,"ĠbalkÃ³nom":21962,"ney":21963,"ĠodliÅ¡nÃ½":21964,"ĠnajvÃ½raz":21965,"ĠporozumieÅ¥":21966,"ĠzÃ¡kladnÃ½mi":21967,"ĠrozprÃ¡vanie":21968,"ĠrozdelenÃ¡":21969,"Ġang":21970,"ĠpokroÄįilÃ½ch":21971,"bran":21972,"ĠpekÃ¡":21973,"ĠpouÅ¾ÃŃvala":21974,"ĠroÄįnej":21975,"Ġvlasom":21976,"Ġreagoval":21977,"Ġjean":21978,"lingu":21979,"ĠkonkrÃ©tnom":21980,"Ġpetro":21981,"ĠhlÃ¡si":21982,"ĠspracÃºva":21983,"ĠaranÅ¾":21984,"1990":21985,"ĠvÅ¡imnÃºÅ¥":21986,"Ġhtml":21987,"ĠstuÅ¾":21988,"ĠprisÅ¥ah":21989,"ĠfaktÃºru":21990,"ĠnedokÃ¡Å¾em":21991,"Ġaktualizujeme":21992,"ĠvÃ½tla":21993,"pisoch":21994,"ĠzadnÃ¡":21995,"naro":21996,"ĠneplÃ¡n":21997,"Ġplechu":21998,"ĠÅ¾ivÃ¡":21999,"ĠumeleckÃ©ho":22000,"ĠuÅ¾itoÄįnÃ½ch":22001,"ĠdiskrÃ©":22002,"ĠpreÅ¾ila":22003,"Ġzozbie":22004,"Ġjames":22005,"ĠveÄ¾kory":22006,"Ġpovrchov":22007,"ĠvÃ½nos":22008,"moje":22009,"Ġsumou":22010,"ĠkamarÃ¡tka":22011,"Ġzor":22012,"ĠneurÄįi":22013,"Ġvhodnej":22014,"ĠnestojÃŃ":22015,"ĠsvÃ¤tÃ©":22016,"Ġzhodnotenie":22017,"vÃ½bor":22018,"ĠchÄº":22019,"tneho":22020,"ĠÅ¡pecializuje":22021,"ĠsplnÃŃ":22022,"Ġspisov":22023,"ĠÅ¡Å¥astnÃŃ":22024,"ĠspÃ¤tne":22025,"Ġabra":22026,"ĠslovenskÃ½mi":22027,"Ġrybo":22028,"dnou":22029,"Ġsab":22030,"Ġsocializmu":22031,"ĠvyhlÃ¡Å¡ka":22032,"Ġnedala":22033,"ĠjednotlivÃ½m":22034,"ĠpodnikanÃŃ":22035,"ĠnerieÅ¡i":22036,"srd":22037,"ĠnevyhnutnÃ¡":22038,"ĠprÃŃm":22039,"Ġupres":22040,"Ġkilogramov":22041,"rer":22042,"Ġmame":22043,"Ġobrazom":22044,"Ġodoslania":22045,"ĠÄįudovaÅ¥":22046,"ĠÅ¡Ãº":22047,"tÃ©n":22048,"Ġekvi":22049,"ĠdokumentÃ¡r":22050,"Ġreper":22051,"Ġobrane":22052,"ĠpÃ¡rov":22053,"Ġtovare":22054,"ĠchlapÃŃ":22055,"pedi":22056,"pm":22057,"Ġlame":22058,"jedn":22059,"Ġudalostiach":22060,"Ġprefer":22061,"ĠzvÃ½Å¡enia":22062,"ĠspÃ´sobilosÅ¥":22063,"Ġzale":22064,"Ġford":22065,"ĠpevnÃ©ho":22066,"ĠpotenciÃ¡":22067,"Ġdeveloper":22068,"ĠzadrÅ¾":22069,"Ġprilep":22070,"Ġvane":22071,"Ġkarpat":22072,"ĠodporÃºÄįanie":22073,"ĠprÃŃhovor":22074,"ĠspoloÄįenskÃ½":22075,"lÃ¡ra":22076,"meniu":22077,"ĠsignÃ¡ly":22078,"ĠuveriÅ¥":22079,"ĠprÃŃloha":22080,"Å¾nÃ½ch":22081,"Ġktovie":22082,"Ġnohe":22083,"ĠzÃ¡ruÄįnej":22084,"Ġ98":22085,"ĠagresÃŃvne":22086,"ĠnetradiÄįnÃ©":22087,"ĠtichÃ©":22088,"Ġkaviarne":22089,"poly":22090,"ĠvÃ½ky":22091,"ĠpÃºÅ¥":22092,"Ġnasmer":22093,"Ġtabak":22094,"ĠmotivÃ¡cia":22095,"ĠchÃ©mie":22096,"Ġmask":22097,"Ġsmerov":22098,"ĠzobrazenÃ©":22099,"ĠbatÃ©riu":22100,"ĠprispÃ´sobÃŃ":22101,"Ġzapojenie":22102,"Ġchru":22103,"Ġtvojom":22104,"Ġzbiera":22105,"viera":22106,"ĠvÃ½tvarnÃ½ch":22107,"Ġobklady":22108,"Ġsledovali":22109,"ĠuloÅ¾enÃ½":22110,"Ġrudolf":22111,"iloch":22112,"tenÃ½m":22113,"Ġpeniazmi":22114,"ĠpredÄįasne":22115,"Ġrieka":22116,"tvÃ¡raÅ¥":22117,"Ġpotvrdilo":22118,"ĠatraktÃŃvny":22119,"Ġbank":22120,"ĠseminÃ¡ra":22121,"Ġpana":22122,"ĠvekovÃ½ch":22123,"Ġpodali":22124,"ĠkonÄį":22125,"Ġjasno":22126,"ĠÃ³":22127,"Ġorange":22128,"liky":22129,"ĠzistenÃŃ":22130,"ĠnÃ¡dychom":22131,"Ġkoncepcie":22132,"ĠkvalifikÃ¡cie":22133,"tickÃŃ":22134,"ĠzloÅ¾iÅ¥":22135,"Ġgum":22136,"Ġvojen":22137,"Ġzasmia":22138,"ĠvyÅ¡etrenÃŃ":22139,"Ġhero":22140,"ĠprÃŃrodnÃ½mi":22141,"ĠpredÅ¡kol":22142,"ĠodbornÃŃkom":22143,"Ġzobrazia":22144,"Ġuby":22145,"Ġbry":22146,"znaÄįka":22147,"ĠkoÅ¾enÃ©":22148,"ĠkrÃ©mov":22149,"ĠskriÅĪa":22150,"Ġdominuje":22151,"cki":22152,"Ġanime":22153,"Ġ67":22154,"Ġlistom":22155,"ĠdÃ¡vok":22156,"Ġdetstvo":22157,"ĠpreÄįÃŃtanÃŃ":22158,"Ġtelekomunika":22159,"Ġzobrali":22160,"ĠprÃŃtomnÃŃ":22161,"ĠpolÃŃciu":22162,"ĠzÃ¡Å¡titou":22163,"ĠhlbokÃ½":22164,"Ġafgani":22165,"tain":22166,"ters":22167,"Ġstolom":22168,"Äºha":22169,"Ġturnajov":22170,"Ġvti":22171,"ĠskÃºmaÅ¥":22172,"ĠÃºnavu":22173,"Ġmimozem":22174,"ĠuÅ¡etrÃŃ":22175,"ĠostÃ¡vajÃº":22176,"ĠsuvenÃŃ":22177,"ĠpÃ¡du":22178,"Ġdiery":22179,"Ġpriamej":22180,"hlu":22181,"ĠteÅ¡il":22182,"Ġkonsoli":22183,"Ġchodila":22184,"Ġhav":22185,"Ġlopta":22186,"Ġmary":22187,"nÃ¡d":22188,"Ġzostup":22189,"ĠomÅ¡i":22190,"Ġ1939":22191,"ĠoceniÅ¥":22192,"ĠodloÅ¾":22193,"dikt":22194,"Ġniesol":22195,"ĠslovÃŃ":22196,"ĠinformaÄįnej":22197,"Ġmikrovln":22198,"ĠaktuÃ¡lnom":22199,"ĠzÃ¡Å¾itku":22200,"ĠpÃ´vodom":22201,"ĠdÃ´chodkovÃ©ho":22202,"ĠproteÃŃnov":22203,"ĠpodieÄ¾ajÃº":22204,"Ġgarantuje":22205,"Ġbritskej":22206,"Ġbezpochyby":22207,"ĠnÃ¡hradnÃ½ch":22208,"Ġjavascript":22209,"ĠklÃŃ":22210,"rÃ¡tiÅ¥":22211,"ĠoptimÃ¡lnu":22212,"kÃºp":22213,"kata":22214,"ĠbojÃŃm":22215,"ĠlyÅ¾ovanie":22216,"ĠsÅ¥a":22217,"inovÃº":22218,"ĠpochÃºÅ¥":22219,"Ġabsolvovala":22220,"Ġmailov":22221,"Ġony":22222,"ĠnaÅ¥ah":22223,"ĠskÃºsenostiach":22224,"ĠaprÃŃl":22225,"Ġposlancom":22226,"ĠpodnikateÄ¾skej":22227,"ĠnespÄºÅĪa":22228,"Ġosudu":22229,"zmlu":22230,"ĠtechnologickÃ½ch":22231,"ĠdotÃ½ka":22232,"Ġzasp":22233,"ĠminÃºtky":22234,"ĠÅ¡tÃ½lov":22235,"ĠrozdelenÃ½":22236,"Ã¡lnejÅ¡ie":22237,"Ġstanislav":22238,"ĠaustrÃ¡lia":22239,"nastav":22240,"ĠruÄįnÃ©":22241,"ĠeurÃ¡":22242,"ĠodolnÃ©ho":22243,"ĠsÃºdne":22244,"ÃŃl":22245,"Ġhrdo":22246,"ĠtajomnÃŃk":22247,"Ġgur":22248,"ĠslÃ¡vi":22249,"Ġkamennej":22250,"Ġuspe":22251,"ĠnÃ¡roÄįnosti":22252,"ĠÅ¾en":22253,"tivÃ¡":22254,"ĠoperÃ¡cia":22255,"ĠnÃ¡stupom":22256,"Ġpsychiatri":22257,"linÃ¡":22258,"ĠvodÃ¡ch":22259,"ĠpraktickÃ½m":22260,"Ġpevnej":22261,"Ġdohovoru":22262,"Ġbeach":22263,"Ġtrezor":22264,"ĠkrÃ¡snou":22265,"ĠdaÅĪovej":22266,"Ġrozmerom":22267,"ĠpoÄ¾nohospodÃ¡rstva":22268,"Ġsubjektom":22269,"ĠpÃ´jdeme":22270,"ĠpieÅ¡Å¥anoch":22271,"Ġpreho":22272,"ĠprevÃ½":22273,"priestor":22274,"Ġhrany":22275,"mÃŃr":22276,"ĠdesaÅ¥roÄįÃŃ":22277,"ĠzÃ¡berov":22278,"zakla":22279,"Ġdlhotrva":22280,"Ġnanovo":22281,"Ġ82":22282,"Ġkatedry":22283,"ĠidentifikÃ¡ciu":22284,"Ġpretr":22285,"Ġmuri":22286,"Ġpondelka":22287,"znania":22288,"ĠstredoeurÃ³p":22289,"ĠnajznÃ¡mejÅ¡ie":22290,"skovÃ©":22291,"Ġpohostin":22292,"ĠdrÃ¡he":22293,"ĠslovnÃŃk":22294,"Ġtrendov":22295,"ĠzapoÅ¾i":22296,"Ġrozhovorov":22297,"ĠrukovÃ¤":22298,"ĠvibrÃ¡cie":22299,"ĠpracovnÃŃkom":22300,"ĠinÅ¡talÃ¡cii":22301,"ĠuzavretÃ©":22302,"ĠzadnÃ½ch":22303,"ĠoplÃ¡ch":22304,"ĠÅ¾iadnych":22305,"Ġnedali":22306,"Ġpozoruhod":22307,"Ġvedu":22308,"ĠnÃ¡pomoc":22309,"ĠnoÄįnÃ½ch":22310,"ĠvoÄ¾nÃ½m":22311,"Ġfaktov":22312,"ĠkoÅ¾nÃ½ch":22313,"Ġvysvetlila":22314,"ĠvyÅ¡ko":22315,"ĠodolnosÅ¥ou":22316,"ĠschvÃ¡lenÃ½":22317,"Ġhralo":22318,"ĠeurÃ³pskym":22319,"ĠkozmetickÃ½ch":22320,"ĠchystÃ¡te":22321,"Ġzverejnila":22322,"Ġ71":22323,"ĠzÃ¡pach":22324,"nar":22325,"Ġpenisu":22326,"aspoÅĪ":22327,"ĠprinesÃº":22328,"Ġostalo":22329,"Ġpoloh":22330,"Ġorechov":22331,"ĠÅ¾ivoÄįÃŃchov":22332,"ĠformulÃ¡ri":22333,"ĠzÃ¡loh":22334,"ĠpoloÅ¾il":22335,"lenka":22336,"Ġcestovania":22337,"klon":22338,"ĠrozptÃ½":22339,"ĠbytovÃ½":22340,"Ġkomplexu":22341,"ĠnepoznÃ¡m":22342,"Ġprihlia":22343,"ĠÃºrazu":22344,"ĠnoÅ¾e":22345,"dzovaÅ¥":22346,"ĠjabÄº":22347,"ip":22348,"Ġodre":22349,"ĠpoÅ¾aduje":22350,"Ġmarec":22351,"ĠvÃ¡Å¾ny":22352,"ĠradikÃ¡lne":22353,"Ġvhodnou":22354,"ĠnaÄį":22355,"Ġtony":22356,"nane":22357,"Ã³novej":22358,"Ġvedecko":22359,"ĠorganizujÃº":22360,"vujÃº":22361,"Ġnefunk":22362,"Ġbielou":22363,"Ġnamont":22364,"ĠuÄįil":22365,"Ġrol":22366,"ĠfantastickÃ©":22367,"onali":22368,"ĠjedÃ¡lne":22369,"ĠrastlinnÃ©":22370,"ĠrÃŃmskokatolÃŃ":22371,"Ġchil":22372,"Ġalergie":22373,"ĠopÃ½tal":22374,"ĠzloÅ¾ku":22375,"Ġservice":22376,"Ġstriebra":22377,"Ġjor":22378,"ĠasociÃ¡cia":22379,"ĠspÃ´sobila":22380,"prÃŃtom":22381,"ĠpoznÃ¡mka":22382,"ĠvymazaÅ¥":22383,"ĠprinajmenÅ¡om":22384,"ĠmanÃ©":22385,"ĠtechnologickÃ©":22386,"ĠveterÃ¡":22387,"Ġznamenia":22388,"Ġmoderne":22389,"Ġpotravinami":22390,"Å¡krt":22391,"Å¡nÃŃ":22392,"ĠhrebeÅĪ":22393,"Ġhmota":22394,"ĠplÃ¡novania":22395,"Ġklesa":22396,"ĠinÅ¡trukciami":22397,"Ġpozadia":22398,"rujÃºci":22399,"Ġ102":22400,"vtedy":22401,"Ġdopla":22402,"ĠzÃ¡mo":22403,"ĠsÃºÄįasnÃº":22404,"ĠnÃ¡rokov":22405,"ĠvÃ½slu":22406,"ĠzÃ¡pasom":22407,"ĠnepredvÃŃ":22408,"Ã©Ã©":22409,"Ġautobusy":22410,"ĠzmluvnÃ©ho":22411,"ĠÅ¡kodlivÃ½ch":22412,"Ġuvar":22413,"ĠhlinÃŃkovÃ©":22414,"Ġrak":22415,"ĠnenÃ¡vra":22416,"ĠlÃŃdra":22417,"ĠtechnolÃ³giami":22418,"ĠÃºmrtia":22419,"Ġskratke":22420,"ĠnÃ¡pisom":22421,"ĠzefektÃŃv":22422,"ĠpokraÄįujÃº":22423,"Ġbalzam":22424,"ĠtradiÄįnÃ½m":22425,"ĠlekÃ¡rstvo":22426,"ĠbezpeÄįnostnÃ½":22427,"Ġplnou":22428,"ĠnÃ¡zorom":22429,"ĠÅ¡portovo":22430,"Ġplatformu":22431,"Ã¡rom":22432,"Ġzalie":22433,"Ġklasika":22434,"ĠdlhÅ¡ej":22435,"Ġaktivitou":22436,"Ġekonomiku":22437,"Ġgrafika":22438,"Ġdefinuje":22439,"Ġimpre":22440,"ĠnosnosÅ¥":22441,"ĠopÃ¤tovnÃ©":22442,"ĠeurÃ³pskou":22443,"ĠmedicÃŃne":22444,"ĠskopÃŃ":22445,"ĠnehrozÃŃ":22446,"ĠprameÅĪov":22447,"ĠaudÃŃ":22448,"ĠrodinÃ¡m":22449,"ĠvÃ½hodnejÅ¡ie":22450,"ĠÅ¡tipen":22451,"reje":22452,"Ġmld":22453,"ĠsluÅ¡nÃ½":22454,"dÅĪovÃ½":22455,"Ġsedla":22456,"Ġspokojne":22457,"ĠlegitÃŃm":22458,"ĠoznaÄįenÃ½":22459,"ĠdomÃ¡cnostiach":22460,"ĠmÃºdrosti":22461,"zovanie":22462,"ĠdoÅ¾ivo":22463,"ĠzdÄºha":22464,"ĠkÃºpeÄ¾och":22465,"Ġetapa":22466,"ĠprÃŃsluÅ¡enstvom":22467,"ĠÄįlÃ¡nkoch":22468,"jn":22469,"Ġuhlia":22470,"Ġvierou":22471,"Ġuzavretie":22472,"Ġgrafiky":22473,"Ġfiltru":22474,"ĠzloÅ¾enÃ½":22475,"ĠvyÅ¡ÃŃ":22476,"Ġventil":22477,"ĠprimeranÃº":22478,"ĠspoznÃ¡vaÅ¥":22479,"Ġinze":22480,"Ġmesiacmi":22481,"ĠoddelenÃ©":22482,"ĠspÃ¡jaÅ¥":22483,"ĠdrÅ¾iteÄ¾om":22484,"Ġtemno":22485,"ĠprekladateÄ¾":22486,"ĠdovÃ¡":22487,"Ġpresah":22488,"Ġsemien":22489,"ĠoÅ¾iviÅ¥":22490,"Ġvlasmi":22491,"Ġskvelej":22492,"ĠpoisÅ¥ovni":22493,"ĠbÃ½vali":22494,"sse":22495,"Å£":22496,"ĠprestÃ¡vke":22497,"ovaÄįky":22498,"Ġfm":22499,"ĠotÃ¡zkami":22500,"Ġneprija":22501,"ĠprednÃ¡Å¡a":22502,"ĠznÃ¡sil":22503,"Ġvolal":22504,"zdÃ¡":22505,"ĠrozÅ¡ÃŃrili":22506,"Ġhviezdo":22507,"Ġocitli":22508,"ĠfrÃ©":22509,"Ġvlasoch":22510,"Ġnutne":22511,"ĠdruhÃ½krÃ¡t":22512,"Ġsvedomia":22513,"ĠveÄ¾trhu":22514,"Ġkapo":22515,"Ġsuve":22516,"ĠmasÃŃvu":22517,"sÃ©":22518,"ĠtopÄ¾ou":22519,"ĠvesmÃŃre":22520,"Ġspoznali":22521,"vela":22522,"ĠplÃ¡vanie":22523,"ĠmajestÃ¡":22524,"ĠvyÅ¾iadajte":22525,"Ġzhotovi":22526,"Ġwest":22527,"ĠoÄįakÃ¡vame":22528,"ĠgruzÃŃn":22529,"Ġsprievodcu":22530,"Ġbakteri":22531,"Ġoste":22532,"Ġcool":22533,"wan":22534,"kontro":22535,"ĠlÃºky":22536,"ĠnetÃ½ka":22537,"rÃ¡tov":22538,"nÃ¡sobok":22539,"Ġvyzerali":22540,"Ġpodstaty":22541,"ĠvÃ½nimoÄįnÃ¡":22542,"ĠmikulÃ¡Å¡i":22543,"Å¡Ã¡":22544,"pau":22545,"Ġdutiny":22546,"livosÅ¥ou":22547,"ĠsadnÃºÅ¥":22548,"ĠnezabÃºdajte":22549,"ĠÃºplnej":22550,"povin":22551,"ĠzdÃ´razniÅ¥":22552,"Ġproducent":22553,"ĠpokojnÃ©":22554,"ĠpoÅ¾adovanej":22555,"ĠzbytoÄįnÃ½ch":22556,"ĠtlaÄįidlom":22557,"Ġneobja":22558,"bari":22559,"ĠvÃŃta":22560,"ĠfilmovÃ½":22561,"ĠspÃ´sobenÃ¡":22562,"ĠÅ¡ofÃ©":22563,"ĠspravovaÅ¥":22564,"Ã³novÃ¡":22565,"ĠpoÅ¾iadavka":22566,"ĠzÃ¡merne":22567,"Ġnekomprom":22568,"veli":22569,"Ġeshop":22570,"Ġsedeli":22571,"ĠÄįÃŃtali":22572,"ĠvÃ½rok":22573,"Ġrias":22574,"Ġlokalitu":22575,"flex":22576,"ĠbÃ¡sne":22577,"ĠnieÄįomu":22578,"Ġjedinej":22579,"ÅĻi":22580,"ĠsÃ³j":22581,"Ġomietky":22582,"taÄįnÃ¡":22583,"ĠkovovÃ½ch":22584,"ĠzapÃŃsanÃ©":22585,"Ġpohan":22586,"ĠpoÄįe":22587,"nachÃ¡dza":22588,"ĠprÃŃvla":22589,"Ġrs":22590,"ĠvrÃ¡sok":22591,"ĠchlÃ³":22592,"ĠjÃºl":22593,"Ġnasledoval":22594,"ĠÅ¡irokÃ©ho":22595,"ĠupravujÃº":22596,"ĠkoÅ¡ickÃ©ho":22597,"Ġcykli":22598,"Ġskladbu":22599,"ĠpravidelnÃº":22600,"pÃ¡t":22601,"ĠsÃ©rum":22602,"ĠsÃºÅ¥aÅ¾nÃ½ch":22603,"ĠfÃ³lia":22604,"ĠÅ¾Ã¡nru":22605,"ĠeliminovaÅ¥":22606,"ĠpohodlÃŃ":22607,"ĠslÃ¡vnosÅ¥":22608,"ĠtlaÄįidlÃ¡":22609,"ĠnÃ¡jmu":22610,"ĠpredlÅ¾uje":22611,"Ġvinu":22612,"ĠaktÃŃvnym":22613,"Ġspomali":22614,"ĠpotenciÃ¡lnych":22615,"Ġbill":22616,"Ġpreklady":22617,"Ġpapiere":22618,"Ġokuliarov":22619,"ĠjaÄį":22620,"tnejÅ¡ÃŃ":22621,"Ġgranu":22622,"ĠodstraÅĪovanie":22623,"Ġnahroma":22624,"Ġdruhmi":22625,"ĠobÄ¾Ãºbenou":22626,"Ġpriekop":22627,"ĠbezpeÄįÃŃ":22628,"chove":22629,"Ġusilov":22630,"ĠkÃºtov":22631,"ĠnadbytoÄį":22632,"ĠprevÃ¡dzkou":22633,"ĠsvetelnÃ½ch":22634,"ĠvyÅ¥ah":22635,"ĠosvedÄįenie":22636,"drÅ¾ali":22637,"Ġprekvapil":22638,"Ġarogan":22639,"krÃ¡sne":22640,"ĠuvÃ¤z":22641,"ĠÅ¡kori":22642,"Ġkolegom":22643,"Ġkucia":22644,"ĠvyuÅ¾ije":22645,"ĠtradiÄįnÃ©ho":22646,"ĠslÃ¡vny":22647,"ĠkonÅ¡pi":22648,"Ġradou":22649,"Ġpriemerne":22650,"Ġtrak":22651,"ĠnezmenÃŃ":22652,"ĠviditeÄ¾ne":22653,"Ġrou":22654,"pun":22655,"ĠsuÅ¡enÃ©":22656,"Ġinciden":22657,"Ġdopravou":22658,"ĠnaÅ¡t":22659,"ĠÅ¾elÃ¡m":22660,"ĠozÃ½va":22661,"Å¾l":22662,"ovat":22663,"ÅĪovaÄį":22664,"ĠporaziÅ¥":22665,"Ġhlin":22666,"ĠtroÅ¡ka":22667,"komuni":22668,"ĠpoukÃ¡Å¾":22669,"ĠsilnÃ©ho":22670,"ĠdomÃ©":22671,"ĠdlhÅ¡om":22672,"ĠkamarÃ¡tom":22673,"ĠprevÃ¡dzkovateÄ¾ovi":22674,"ĠsfÃ©re":22675,"ĠgrÃ©ckokatolÃŃ":22676,"Ġpodsvie":22677,"Ġnedostane":22678,"Ġbruseli":22679,"ĠkresÅ¥anstvo":22680,"ĠklÃŃmy":22681,"apartmÃ¡":22682,"ĠuÅ¡Ä¾achti":22683,"Ġtematiky":22684,"ĠvytiahnuÅ¥":22685,"Ġreperto":22686,"Ġstreda":22687,"ĠrozumnÃ©":22688,"Ġsadzba":22689,"ĠbudÃºcna":22690,"gg":22691,"jev":22692,"ĠdokÃºpiÅ¥":22693,"Ġrose":22694,"ĠtelÃ¡":22695,"Ġlaku":22696,"ĠplÃ¡tno":22697,"ww":22698,"dik":22699,"tvorili":22700,"ĠpotvrdenÃŃm":22701,"ĠuskutoÄįnia":22702,"Ġelasti":22703,"ĠosobnÃ¡":22704,"ĠhrÃºbky":22705,"dame":22706,"ĠÅ¡piÄįkovÃ©":22707,"ĠnajÅ¡ir":22708,"Ġkonektor":22709,"Ä¾ovala":22710,"Ġpadla":22711,"Ġimunity":22712,"ĠboÅ¾ia":22713,"ĠzÃºÄįastÅĪujÃº":22714,"Ġporadca":22715,"ĠzoznÃ¡miÅ¥":22716,"Ġpiesok":22717,"ĠbezpeÄįia":22718,"Ġpriepust":22719,"biÄįky":22720,"hovÃ©ho":22721,"Ġvyberieme":22722,"ĠzÃ¡meru":22723,"ĠumeleckÃ½":22724,"Ġ77":22725,"ĠpersonÃ¡lne":22726,"Ġworkshop":22727,"Ġadidas":22728,"Ġpranie":22729,"ĠvÃ¡h":22730,"ĠtelocviÄį":22731,"Ġautobusovej":22732,"turi":22733,"Ġferra":22734,"ĠprocedÃºry":22735,"ĠdivÃ¡k":22736,"ĠznamenajÃº":22737,"ĠgastronÃ³":22738,"ĠÄįiernobie":22739,"ope":22740,"Ġpulz":22741,"Ġplatnom":22742,"ĠÅ¡Å¥avu":22743,"ĠbetÃ³n":22744,"ĠpobreÅ¾ia":22745,"koncom":22746,"predseda":22747,"obsah":22748,"ĠpoÄįetnÃ©":22749,"ĠzÃ¡leÅ¾itostÃŃ":22750,"ĠplÃ¡nujÃº":22751,"ĠrodÃ¡k":22752,"Ġties":22753,"ĠsvetlÃ©":22754,"lÃ¡Äį":22755,"ĠkamennÃ½ch":22756,"ĠmÅķtveho":22757,"hydra":22758,"ĠhornÃ½ch":22759,"ĠkomunikaÄįnÃ©":22760,"ĠfasÃ¡dy":22761,"Ġpuzzle":22762,"ĠskÃºÅ¡al":22763,"ĠseriÃ¡li":22764,"ĠprÃŃsun":22765,"Ġtiel":22766,"ĠpokÃºsil":22767,"ĠtabuÄ¾ku":22768,"ĠvolajÃº":22769,"ĠtvorenÃ©":22770,"Ġvyhotovenie":22771,"Ġmocou":22772,"ĠobjednÃ¡v":22773,"ĠvydÃ¡vaÅ¥":22774,"ĠpridelenÃ©":22775,"ĠmaratÃ³n":22776,"ĠnajbliÅ¾Å¡om":22777,"tovÃ½mi":22778,"ĠdanÃ½ch":22779,"ĠveÄįier":22780,"ĠkresÅ¥anskÃ½ch":22781,"Ġodr":22782,"Ġeri":22783,"Ġstrelu":22784,"Ġposlednou":22785,"ĠbÃ¡la":22786,"Ġstretnutiach":22787,"Ġprstami":22788,"Ġrena":22789,"ĠplÃ¡novanÃ©":22790,"ĠvÃ¡ku":22791,"ĠtrÃ¡pia":22792,"ĠvydavateÄ¾stva":22793,"ĠÃ":22794,"ĠgymnÃ¡ziu":22795,"woo":22796,"ĠkapitÃ¡lu":22797,"Ġpreprave":22798,"Ġjogy":22799,"ĠÅ¾ivnosti":22800,"ĠrÃŃma":22801,"kÃ¡va":22802,"Ġvelmi":22803,"ĠÃºspeÅ¡nÃº":22804,"ĠpotrebujeÅ¡":22805,"Ġschu":22806,"Ġhot":22807,"ĠhorÃºcich":22808,"ĠÅ¾ltÃ©":22809,"Ġprofile":22810,"ĠzaujÃŃmavosÅ¥ou":22811,"Ġpseudo":22812,"Ġbezdom":22813,"ĠzabezpeÄįenÃ½":22814,"Ġvrelo":22815,"ĠporÃ¡Å¾":22816,"Ġposy":22817,"ĠuÄ¾ahÄįiÅ¥":22818,"Ġtranzi":22819,"ĠobÃ½vaÄįke":22820,"ĠzaznamenÃ¡va":22821,"Ġtransakcie":22822,"Ġvranov":22823,"Ġocitol":22824,"blÃ¡":22825,"Ġzvykli":22826,"ĠhÄºbka":22827,"ĠlÃ´Å¾ok":22828,"Ġpozorovanie":22829,"Ġdeviatich":22830,"vs":22831,"ĠplnÃ½m":22832,"Ġdetskom":22833,"ĠreagujÃº":22834,"ĠelektroinÅ¡ta":22835,"rot":22836,"lieta":22837,"ĠzloÅ¾enÃŃm":22838,"ĠjarnÃ©":22839,"ĠzvieratkÃ¡":22840,"Ġdorast":22841,"ĠsÃºdy":22842,"Ġspanie":22843,"ryz":22844,"taktieÅ¾":22845,"ĠelektrickÃ¡":22846,"ĠakadÃ©mia":22847,"Ġhravo":22848,"ĠelektronickÃº":22849,"ĠhospodÃ¡rskeho":22850,"ĠchudobnÃ½ch":22851,"covania":22852,"Ġvytvorenia":22853,"ĠtakzvanÃ©":22854,"ĠzastÃ¡vka":22855,"Ġporiadkom":22856,"ĠchorÃ½":22857,"Ġrewards":22858,"ĠzÃ¡konnÃŃk":22859,"ĠdoplnenÃ¡":22860,"ĠkancelÃ¡riu":22861,"Ġkarpa":22862,"Ġdialo":22863,"ÄıalÅ¡ia":22864,"ĠjedÃ¡lniÄįka":22865,"stry":22866,"ĠnatoÄį":22867,"ĠprÃºde":22868,"ĠruÅ¡":22869,"ĠznaÄįnÃ©":22870,"Ġposkytu":22871,"tieÅ¥":22872,"ĠzaÄįiatky":22873,"ĠprÃ¡vnu":22874,"ĠnezÃ¡vislÃ½":22875,"nenou":22876,"Ġspolok":22877,"ĠzloÅ¾enia":22878,"Ġsplnenia":22879,"Ġpsychickej":22880,"ĠzÃ¡sadnÃ½":22881,"ĠÅ¡pecializÃ¡ciou":22882,"Ġprovi":22883,"Ġstihla":22884,"Ġlegenda":22885,"ĠpÃ´rodu":22886,"Ġveronika":22887,"dnosÅ¥":22888,"ĠodhadnÃºÅ¥":22889,"panÃ©":22890,"Ġpovinne":22891,"ĠzÃ¡ujemcom":22892,"kÃ¡ciou":22893,"ĠhroznÃ©":22894,"ise":22895,"Ġantise":22896,"jÃºcou":22897,"ĠduÅ¡evnÃ©ho":22898,"ponu":22899,"sit":22900,"ĠÄįerstvÃ©ho":22901,"ĠspanÃŃm":22902,"ĠÃºplnÃ¡":22903,"ĠbazÃ©ny":22904,"Ġlymfa":22905,"kete":22906,"Ġdlhodobom":22907,"Ġbiologicky":22908,"lekÃ¡r":22909,"ĠzadÃ¡va":22910,"ĠkomunÃ¡lnych":22911,"Ġud":22912,"dispo":22913,"ind":22914,"skutku":22915,"dajme":22916,"ĠidentifikaÄįnÃ©":22917,"pÃŃsala":22918,"Ġkapuc":22919,"francÃºz":22920,"ĠvÃ½predaj":22921,"Ġstopu":22922,"ĠlekÃ¡rovi":22923,"Ġnepochopi":22924,"fort":22925,"Ġvlaky":22926,"Ġzveri":22927,"Ġumelej":22928,"ĠzaradenÃ½":22929,"Ġagent":22930,"ĠbohatÃ½ch":22931,"Ġtrestnej":22932,"janÃŃ":22933,"Ġobjeme":22934,"ĠnotÃ¡r":22935,"Ġnesmieme":22936,"Ġnekvali":22937,"rokra":22938,"lery":22939,"ĠÅ¡kolstvo":22940,"ĠtÃ¡bore":22941,"ĠvedenÃ½":22942,"ĠvÃ½kre":22943,"ĠÅ¾al":22944,"Ġjazere":22945,"Ġveget":22946,"kovnÃŃk":22947,"vÃ½skum":22948,"Ġfiltr":22949,"ĠnÃ¡boÅ¾enskÃ©":22950,"ĠzmÃ¤k":22951,"ĠpomÃ¡hal":22952,"nskych":22953,"Ġbalan":22954,"ĠzaÄįatÃŃm":22955,"ĠsÃºkromnÃ¡":22956,"Ġodkazu":22957,"ĠrannÃ½ch":22958,"ĠdoporuÄįujeme":22959,"vysoko":22960,"Ã©rii":22961,"Ġodolnosti":22962,"Ġfront":22963,"logy":22964,"ĠzatvÃ¡ra":22965,"ĠÃºtvar":22966,"Ġpanora":22967,"Ġ365":22968,"ĠodstÃºpenÃŃ":22969,"Ġintenzitu":22970,"ray":22971,"orm":22972,"Ġpohre":22973,"Ġspojili":22974,"ranti":22975,"und":22976,"ĠstredoÅ¡kol":22977,"bory":22978,"ĠspoloÄįnÃŃkom":22979,"enosÅ¥ou":22980,"Ġotvorenia":22981,"Ġpolysty":22982,"ĠodÅĪatia":22983,"ĠverejnosÅ¥ou":22984,"ĠpovolanÃŃ":22985,"Ġfutbalisti":22986,"Ġcudzieho":22987,"dobrovoÄ¾nÃŃci":22988,"Ġzanie":22989,"skop":22990,"Ġplaty":22991,"2019":22992,"Ġgluk":22993,"loÅ¾ia":22994,"cele":22995,"Ġtrestnom":22996,"Ġpolievky":22997,"gly":22998,"Ġrepubliku":22999,"ĠvynikajÃºcim":23000,"ĠodbÃºra":23001,"Ġhorskej":23002,"ĠÅ¡ablÃ³ny":23003,"Ġodzrkad":23004,"ĠvyznÃ¡":23005,"Ġjavor":23006,"Ġtretinu":23007,"ĠkaÅ¾dodennom":23008,"Ġrozumu":23009,"Ġodteraz":23010,"Ġrakovi":23011,"ĠnovÃŃ":23012,"ĠnÃ¡roÄįnosÅ¥":23013,"Ġ1200":23014,"ĠjazdÃŃ":23015,"ĠpoÄįÃŃtaÄįovÃ½ch":23016,"Ġdoske":23017,"Ġchme":23018,"ĠÄįasopisov":23019,"Ġhistorickom":23020,"ĠnauÄįia":23021,"ĠvtÃ¡ky":23022,"ĠzanikÃ¡":23023,"ĠpreloÅ¾":23024,"ĠÄįs":23025,"Ġnaneste":23026,"vini":23027,"ĠverejnÃ½m":23028,"Ġsmooth":23029,"Ġaminokyseliny":23030,"ĠoperÃ¡tor":23031,"ĠzÃ¡vislÃ¡":23032,"ĠmyÅ¡lien":23033,"Ġpridanej":23034,"ĠmateriÃ¡lmi":23035,"ĠvÃ½stupy":23036,"ĠsmÃºtku":23037,"ĠnÃ¡ter":23038,"ĠÅ¡tartu":23039,"ĠdovÅķ":23040,"ĠvÃ½hre":23041,"ĠspomÃŃnala":23042,"ĠdrahÃ½":23043,"Ġbytia":23044,"Ġjedova":23045,"ĠfotkÃ¡ch":23046,"ĠnahÃ¡ÅĪa":23047,"Ġauti":23048,"ĠstranÃ¡m":23049,"ĠruskÃ©":23050,"ĠmodernÃº":23051,"ĠpÃ´jdu":23052,"ologickej":23053,"ĠruÅ¾omberok":23054,"Ġwhite":23055,"Ġil":23056,"ĠkocÃº":23057,"Ġchlapi":23058,"Ġcap":23059,"Ġmobilu":23060,"ĠsvÃ¤tÃ¡":23061,"Ġkrytie":23062,"Å¾an":23063,"Ġnepe":23064,"Ġkoali":23065,"Ġ450":23066,"Ġtransparen":23067,"Ġligu":23068,"ĠnepÃ´sob":23069,"ĠmanikÃº":23070,"ĠrozhodujÃºci":23071,"ofi":23072,"Ġsply":23073,"spotrebi":23074,"ingom":23075,"ĠanalyzovaÅ¥":23076,"ĠrozÅ¡irovaÅ¥":23077,"ĠtomÃ¡Å¡a":23078,"Ġepo":23079,"ĠpÃŃsmena":23080,"ĠzauÅ¾ÃŃ":23081,"Ġnedohod":23082,"Ġgule":23083,"ĠtelefonÃ¡":23084,"Ġvykonali":23085,"Ġtesnej":23086,"ĠindividuÃ¡lnej":23087,"ĠvychytÃ¡":23088,"ĠÃ´sme":23089,"ĠrekreaÄįnÃ©":23090,"ĠpriznÃ¡va":23091,"ĠdoplnkovÃ©":23092,"Ġbicykla":23093,"Ġkritiku":23094,"Ġroves":23095,"preÅ¡ov":23096,"ĠvodnÃ¡":23097,"ĠnasledujÃºcej":23098,"ĠÃºÄįastnÃŃkmi":23099,"ĠÅ¡oÅ¡oviek":23100,"ĠÅ¾eh":23101,"ĠprehÄº":23102,"ĠdodrÅ¾aÅ¥":23103,"ĠprieÄįku":23104,"ĠpÃ´sobiaci":23105,"Ġbulletinu":23106,"Ġprima":23107,"Ġbokoch":23108,"ĠnÃ¡jdem":23109,"ĠÅ¡iesty":23110,"ĠrozprÃ¡vok":23111,"osÅ¥ou":23112,"voda":23113,"ĠsociÃ¡lno":23114,"Ġodpustenie":23115,"Å¾nÃ©ho":23116,"ĠprerÃ¡":23117,"ĠrozÅ¡ÃŃrila":23118,"ĠnormÃ¡lnych":23119,"Ġrozmeroch":23120,"ĠnepotrebujÃº":23121,"ĠuÅ¾ÃŃvajÃº":23122,"ĠprikrÃ½":23123,"ĠudÃ¡va":23124,"ckym":23125,"Ġzaujalo":23126,"ĠbylÃŃn":23127,"plast":23128,"Ġnedostatkov":23129,"tovar":23130,"Ġ61":23131,"ĠoznaÄįujÃº":23132,"ĠÅ¡kÃ´lka":23133,"Ġtehotenstvo":23134,"Ġpresko":23135,"dokon":23136,"ĠprirodzenÃ¡":23137,"ĠhasiÄįov":23138,"Ġcanon":23139,"ĠmotorovÃ©":23140,"ĠzasiahnuÅ¥":23141,"rickÃ½ch":23142,"Ġruch":23143,"ĠruÅ¡i":23144,"ĠsamotnÃŃ":23145,"Ġkomisii":23146,"Ġzastavili":23147,"ĠbeznÃ¡":23148,"Ġsudcu":23149,"Ġliniek":23150,"ĠintuitÃŃvne":23151,"bere":23152,"Ġ78":23153,"ĠpoÄ¾skej":23154,"ĠobecnÃ½":23155,"ctve":23156,"Å¡ÃŃrenej":23157,"denÃ½mi":23158,"ĠchladniÄįke":23159,"sper":23160,"ĠduÅ¡":23161,"ĠtaneÄįnÃ©":23162,"ĠÃºtokov":23163,"ĠzmierÅĪuje":23164,"Ġmau":23165,"ssan":23166,"ĠdetektÃŃv":23167,"ĠvÃ½Å¥aÅ¾ok":23168,"ĠpouÅ¾ijete":23169,"ĠÅ¡ÃŃria":23170,"ĠmlÃ¡Äıa":23171,"Ġsmot":23172,"Ġpripomenuli":23173,"Ġrozvr":23174,"Ġrozsudku":23175,"ĠobÃ½":23176,"ĠletnÃ©ho":23177,"sovom":23178,"Ġ08":23179,"Ġvyhrie":23180,"nenom":23181,"Ġmk":23182,"ĠplynÃºÅ¥":23183,"Ġturistiky":23184,"ĠcenovÃº":23185,"ĠpasÃŃvne":23186,"Ġrekre":23187,"ĠaustrÃ¡lii":23188,"Ġdermato":23189,"Ġpoveternost":23190,"Ġ74":23191,"ĠdoÄ¾ava":23192,"vÃ½ber":23193,"ĠdiaÅ¥":23194,"ĠchÃ½balo":23195,"ĠzaslanÃŃm":23196,"ĠdeÅ¡truk":23197,"Ġpriesvi":23198,"ĠbojÃŃ":23199,"ĠhospodÃ¡rstvo":23200,"stnom":23201,"Ġpolitik":23202,"ĠdÅ¾Ãº":23203,"ĠrÃ©Å¾ii":23204,"Ä¾ky":23205,"Ġluxe":23206,"ĠnÃ¡cvi":23207,"ĠurÄįenÃŃ":23208,"ciÃ¡lna":23209,"Ġzamerania":23210,"Ġkoleso":23211,"ĠpanÄįu":23212,"Ġkvetmi":23213,"ĠvrÃ¡tia":23214,"ĠtrÃ¡piÅ¥":23215,"Ġorganizovanie":23216,"ĠkovovÃ½":23217,"Ġnepoz":23218,"ĠpodporÃŃ":23219,"ĠkÃ³re":23220,"ĠhornÃ½":23221,"ĠzÃ¡kuli":23222,"Ġpredkovia":23223,"ĠneporuÅ¡":23224,"Ġzastavenie":23225,"ĠroÄįnÃ½ch":23226,"ĠÅ¥aÅ¾kÃ½m":23227,"ĠprihlÃ¡Å¡ku":23228,"ĠvykonanÃ¡":23229,"Ġposadnu":23230,"chovej":23231,"Ġvyte":23232,"mate":23233,"Ġperfor":23234,"Ġpostavila":23235,"ĠnastavenÃ½":23236,"Ġpozrime":23237,"musÃŃm":23238,"Ġtab":23239,"vejÅ¡ia":23240,"Ġvplyvy":23241,"ĠnutnosÅ¥":23242,"ĠreÃ¡lnych":23243,"sÃ¡Å¾":23244,"Ġpovstania":23245,"dokona":23246,"ĠsvetelnÃ©":23247,"Ġmorom":23248,"ĠosobnÃ½mi":23249,"Ġblon":23250,"Ġfilmovej":23251,"ĠrozlÃŃÅ¡enÃŃ":23252,"nald":23253,"ĠinÅ¡talovaÅ¥":23254,"ĠÃºtokom":23255,"Ġvykurovania":23256,"ĠpenziÃ³nu":23257,"ĠpracovnÃŃka":23258,"ĠpodnikateÄ¾om":23259,"chcel":23260,"spieva":23261,"Ġspomienok":23262,"Ġdun":23263,"ĠkÃ¡ble":23264,"Ġobsluha":23265,"ĠlÃŃstka":23266,"ĠpalÃ¡ca":23267,"ĠpeknÃ½m":23268,"ĠzapÃŃsaÅ¥":23269,"ĠdokazujÃº":23270,"Ġskep":23271,"ĠrozloÅ¾enie":23272,"Ġoknom":23273,"Ġnezameni":23274,"ĠzvÃ½Å¡ili":23275,"Ġdeji":23276,"Ġblogy":23277,"ĠovocÃŃm":23278,"ĠÅ¡tvorcovÃ½ch":23279,"penzi":23280,"Ġznehodno":23281,"ĠzimnÃ½":23282,"ĠparÃŃÅ¾a":23283,"ĠzopakovaÅ¥":23284,"ĠideÃ¡lnu":23285,"Ġstrieka":23286,"Ġther":23287,"Ġobnova":23288,"Ġsuchu":23289,"Ġnemusela":23290,"ĠtÃ½Å¾dÅĪami":23291,"Ġfotogal":23292,"ĠodvolÃ¡":23293,"Ġpokrytie":23294,"patri":23295,"ĠuveÄıte":23296,"ĠstabilnÃ½":23297,"vyberte":23298,"ĠvÃ½zname":23299,"dai":23300,"ĠbytovÃ©":23301,"ĠskÄº":23302,"Ġkyber":23303,"Ġrezervujete":23304,"Ġzvonku":23305,"Ġspustenie":23306,"Ġvidenie":23307,"ĠmuÅ¾mi":23308,"Ġhus":23309,"ĠorientovaÅ¥":23310,"Ġekviva":23311,"Ġvybera":23312,"ĠpreÅĪho":23313,"Ġ76":23314,"ĠrozÅ¡ÃŃrenia":23315,"ĠochrannÃ½ch":23316,"Ġpedagogickej":23317,"hliÄįi":23318,"Ġodobra":23319,"idÃº":23320,"ĠvÃ½u":23321,"ĠvlastnÃŃka":23322,"Ġcievy":23323,"ĠplatnÃ©ho":23324,"ĠuÄįiteÄ¾ky":23325,"ĠklobÃºk":23326,"ĠleÅ¾aÅ¥":23327,"Ġcv":23328,"predpo":23329,"Ġumiestnili":23330,"Ġipho":23331,"ĠÃºstroj":23332,"ĠÅ¾iadajÃº":23333,"Ġgaj":23334,"Ġdyna":23335,"ĠvÃ½stavbou":23336,"ĠspomÃŃnanej":23337,"Ġprvotrie":23338,"ĠkonfrontÃ¡":23339,"ĠsamovraÅ¾":23340,"priprav":23341,"skovej":23342,"Ġtere":23343,"Ġsocio":23344,"Ġjednoty":23345,"ĠzvÃŃÅ¥azil":23346,"ĠrÃºra":23347,"Ġclassic":23348,"uhor":23349,"Ġlah":23350,"ĠpohÄ¾adÃ¡vok":23351,"ĠaktÃŃvnu":23352,"Å¾ujte":23353,"ĠmaliÄįko":23354,"ĠmorskÃ©":23355,"Ġpozdvi":23356,"ĠzhorÅ¡":23357,"ĠovlÃ¡danÃŃm":23358,"ĠvylepÅ¡":23359,"Ġauk":23360,"ĠskutoÄįnostÃŃ":23361,"Ġmilosrdenstva":23362,"ĠÅ¡peciÃ¡lnymi":23363,"ĠpropagÃ¡ciu":23364,"ÄįlÃ¡":23365,"Ġzotr":23366,"Ġsken":23367,"Ġstupne":23368,"ĠsiahajÃº":23369,"Ġprievidzi":23370,"ĠnauÄįÃŃte":23371,"Ġexpertov":23372,"Ġjednoduchou":23373,"ĠprivÃŃtal":23374,"stenie":23375,"Ġzavin":23376,"momentÃ¡lne":23377,"Ġprvotried":23378,"Ġpokrmov":23379,"Ġtkaniny":23380,"Ġzavr":23381,"ĠvedÃºcim":23382,"Ġzaplatil":23383,"arda":23384,"pravÃ¡ch":23385,"Ġoznamy":23386,"Ġfilozof":23387,"Ġizraela":23388,"turali":23389,"Ġlesom":23390,"ĠreklÃ¡m":23391,"Ġmiroslava":23392,"schopnosti":23393,"Ġsaint":23394,"ĠpreviesÅ¥":23395,"Ġzavla":23396,"niam":23397,"ĠfilmovÃ©":23398,"Ġlehotu":23399,"eurÃ³pska":23400,"ĠintuÃŃ":23401,"ĠdieÅ¥atka":23402,"ĠkrvÃ¡canie":23403,"ĠrezervaÄįnÃ©":23404,"ĠtribÃº":23405,"kujeme":23406,"ĠprehliadaÄįi":23407,"Ġcestoviny":23408,"ĠzabÃºda":23409,"Ġkuli":23410,"spoj":23411,"ĠmaÄıari":23412,"td":23413,"Ġjestv":23414,"Ġnemohlo":23415,"prÃŃpadne":23416,"ĠprekraÄį":23417,"ĠzobrazujÃº":23418,"ĠbezpeÄįnÃº":23419,"Ġpodstatou":23420,"Ġvodeodol":23421,"ĠkompetenciÃŃ":23422,"Ġold":23423,"ĠkonÄįatÃŃn":23424,"Ġinfi":23425,"ĠlehÃ¡":23426,"ĠÅ¾ivotnosÅ¥ou":23427,"ĠÄįerpaÅ¥":23428,"Ġsobot":23429,"ĠÅ¾ivÃ©ho":23430,"ĠtelesnÃ©":23431,"ĠotestovaÅ¥":23432,"ĠzachrÃ¡nil":23433,"Ġantioxida":23434,"ĠrÃ½chlejÅ¡ÃŃ":23435,"ĠprivÃŃtali":23436,"Ġintenzity":23437,"ĠbezpeÄįnostnej":23438,"Ġposuv":23439,"ĠnainÅ¡talovanÃ½":23440,"Ġpromo":23441,"Ġrespondentov":23442,"ĠvstÃºpili":23443,"nis":23444,"Ġlenka":23445,"ĠtelevÃŃznej":23446,"Ġiraku":23447,"veÄ¾kÃ½":23448,"ĠkrÃŃÅ¾om":23449,"inÃ©":23450,"ĠuvÃ¡Å¾":23451,"Ġtakpovediac":23452,"ĠzÃ¡konmi":23453,"ĠkaviareÅĪ":23454,"Ġpozriete":23455,"leni":23456,"ĠskrÃ¡Å¡":23457,"pÃ´sob":23458,"Å¾o":23459,"Ġpredpisom":23460,"ĠÃºstavnÃ½":23461,"Ġutrpenia":23462,"Ġ\\":23463,"ĠsprÃ¡vnosÅ¥":23464,"riÃ¡n":23465,"Ġdramatu":23466,"Ġpochod":23467,"ĠvlÃ¡kno":23468,"ĠnenÃ¡visti":23469,"venÃ©ho":23470,"Ġpramene":23471,"ĠviaÅ¾e":23472,"Ġkonop":23473,"ĠpriviesÅ¥":23474,"ĠchladnÃ©":23475,"mpa":23476,"ĠprÃŃhovo":23477,"Ġrozve":23478,"Ġneutra":23479,"Ġjedinca":23480,"ĠnepouÅ¾ÃŃvajte":23481,"pravdepodob":23482,"Ġmark":23483,"ĠzÃŃskania":23484,"ĠnavÅ¡tevovaÅ¥":23485,"Ġhron":23486,"Ġjazdia":23487,"ĠjedenÃ¡sÅ¥":23488,"ĠveÄįnÃ½":23489,"Ġnenapadlo":23490,"ĠprokurÃ¡tora":23491,"ĠsvedomÃŃ":23492,"Ġburg":23493,"tÃŃvnejÅ¡ie":23494,"ĠzadnÃ½":23495,"Ġstability":23496,"ĠpristupovaÅ¥":23497,"ĠvÃ½nimoÄįnÃ½ch":23498,"ĠtehotnÃ¡":23499,"rÃ¡nu":23500,"Ġroztomi":23501,"Ġletnom":23502,"Ġadvent":23503,"ĠsvÃ¤ty":23504,"Ġpripomenie":23505,"ĠvÃ½skume":23506,"Ġnakupovanie":23507,"ĠintenzÃŃvnejÅ¡ie":23508,"Ġnervozi":23509,"Ġdohovor":23510,"ĠnovinÃ¡ch":23511,"ĠnaÅ¡lo":23512,"ĠnejednÃ¡":23513,"Ġparo":23514,"ĠepidÃ©":23515,"ĠklobÃ¡":23516,"nci":23517,"ĠÃºplnÃ©ho":23518,"ĠlieÄįivÃ½ch":23519,"ĠsÃ½rii":23520,"ĠzaisÅ¥ujÃº":23521,"ĠsuverÃ©n":23522,"cala":23523,"ĠÅ¡teniatka":23524,"Ġkrav":23525,"projek":23526,"Ã³riu":23527,"ĠmÃºku":23528,"ĠpolÃŃcii":23529,"Ġbiblie":23530,"ac":23531,"Ġbiskupov":23532,"Ġjubilej":23533,"Ġrezon":23534,"Ġuniversity":23535,"zÃŃt":23536,"ĠobeÅ¥ou":23537,"chcela":23538,"ĠÅ¡tandardov":23539,"ĠzaÅ¥a":23540,"Ġcesti":23541,"Ġdiabol":23542,"Ġpodhra":23543,"Ġbaj":23544,"Ã½vame":23545,"ĠmotorovÃ©ho":23546,"ĠtelevÃŃziu":23547,"ĠkaÅ¾dodennej":23548,"ĠprÃ¡dlo":23549,"ceny":23550,"ĠzdravotnÃŃcke":23551,"Ġobvinenia":23552,"ĠvÃ½robkoch":23553,"ĠzimnÃ©ho":23554,"Ġkoni":23555,"ĠznaÄįnej":23556,"ÅĪovÃ©ho":23557,"najprv":23558,"ĠÄįastÃ½m":23559,"Ġnaiv":23560,"ung":23561,"Ġ02":23562,"Ġopakuje":23563,"ĠÅ¡truktÃºrou":23564,"ĠpreberÃ¡":23565,"ĠsmieÅ¡ne":23566,"kosÅ¥ou":23567,"ĠlavÃŃ":23568,"Ġcudzi":23569,"ĠkliknÃºÅ¥":23570,"Ġzmysly":23571,"ienka":23572,"Ġplodu":23573,"ĠuÅ¾itoÄįnÃ½":23574,"ĠvstupnÃ¡":23575,"ĠsedadlÃ¡":23576,"ĠspontÃ¡nne":23577,"ĠprincÃŃpu":23578,"zovala":23579,"Ġtzn":23580,"Ġlady":23581,"Ġschody":23582,"ĠvÃ½slednÃ½":23583,"ĠchodnÃŃku":23584,"ĠuzavretÃ¡":23585,"ponÃºkam":23586,"ĠÅ¾enskÃ½":23587,"ĠkÃºpalisko":23588,"Ġeve":23589,"ĠÅ¡tandardom":23590,"ĠporovnÃ¡vajte":23591,"ĠnÃ¡vratu":23592,"rekla":23593,"matickÃº":23594,"ĠteÃ³riu":23595,"ĠvÃ½sti":23596,"hÄ¾adÃ¡va":23597,"ĠprijatÃ½":23598,"ĠpouÅ¾ijÃº":23599,"Ġchat":23600,"ĠnezÃ¡va":23601,"Ġucha":23602,"nostne":23603,"ĠvÃ½nimku":23604,"ĠpÃ¡l":23605,"Ġland":23606,"ĠuÄ¾ahÄįÃŃ":23607,"ĠorientÃ¡cia":23608,"ĠodloÅ¾iÅ¥":23609,"ĠameriÄįania":23610,"ĠnormÃ¡lnej":23611,"\").":23612,"Ġikon":23613,"ĠvadÃŃ":23614,"ĠÅ¡tvrtom":23615,"ĠvÄıaÄįnÃ½":23616,"Ġdvierka":23617,"salÃ³":23618,"ĠvyslÃº":23619,"lizovanÃ½":23620,"ĠÄįÃŃtaj":23621,"Ġsale":23622,"Ġkontinent":23623,"Ġkamier":23624,"Ġvidli":23625,"Ġteleso":23626,"ĠdovolÃŃm":23627,"ĠnÃ¡poja":23628,"spomÃŃna":23629,"tagoni":23630,"Ġhladu":23631,"Ġkyno":23632,"Ġzaboj":23633,"ĠsyntÃ©":23634,"ĠpostavenÃŃ":23635,"Ġspolupracujeme":23636,"Ġempa":23637,"ĠzapnÃºÅ¥":23638,"ĠÅ¡kandinÃ¡":23639,"Ġbela":23640,"Ġback":23641,"Ġfunkcionali":23642,"ĠverziÃŃ":23643,"Ġkorenia":23644,"ĠstruÄįne":23645,"Ġtermin":23646,"ĠsamostatnÃ©ho":23647,"ĠpsychickÃ©":23648,"Ġdozoru":23649,"Ġstyk":23650,"ĠpriÅ¥ahuje":23651,"ĠprotilÃ¡":23652,"ĠÄįerno":23653,"ĠpÃ¡smo":23654,"ĠdarÄįekov":23655,"Ġtakouto":23656,"rickej":23657,"ĠÄįap":23658,"Ġlesnej":23659,"ĠobnoviteÄ¾nÃ½ch":23660,"ĠmodrÃ½":23661,"ĠvystÃºpili":23662,"ĠsprÃ¡vcom":23663,"ĠgymnÃ¡zium":23664,"Ġmodro":23665,"Ġamfi":23666,"ĠviditeÄ¾nÃ½":23667,"ĠloÄıou":23668,"ĠkoalÃŃcie":23669,"Ġcolo":23670,"ĠnehÄ¾a":23671,"ĠefektÃŃvnosti":23672,"Ġzaprac":23673,"ĠÅ¡al":23674,"ĠzachovanÃ©":23675,"ĠzhodnotiÅ¥":23676,"ÃŃc":23677,"lÃ¡rny":23678,"drokart":23679,"Ġuzna":23680,"Ã¡lni":23681,"socia":23682,"ĠpracovnÃ½m":23683,"Ġzahral":23684,"ĠkaÅ¾dodennÃ½":23685,"ĠpomocnÃŃk":23686,"ĠvykonÃ¡vania":23687,"Ġprebehne":23688,"Ġhuawei":23689,"ĠÅ¡tandardu":23690,"Ġspomeniem":23691,"Ġsvid":23692,"ĠlÃŃniu":23693,"ĠsÄįasti":23694,"leho":23695,"ĠnohavÃŃc":23696,"Ġklubom":23697,"Ġostrovov":23698,"Ġnehrdza":23699,"Å¾iari":23700,"ĠpeÅ¡ej":23701,"nieÅ¥":23702,"ĠnetrÃ¡":23703,"ĠtrÃ¡vnik":23704,"ĠekonÃ³":23705,"ÄįenÃ½m":23706,"Ġsmeroch":23707,"ĠlokÃ¡lnych":23708,"ĠzÃ¡jazd":23709,"ĠgenerÃ¡ciÃŃ":23710,"ĠkÃ¡bla":23711,"ĠnaznaÄįujÃº":23712,"piv":23713,"Ġapp":23714,"ĠsÃºÅ¥aÅ¾iÅ¥":23715,"ĠslobodnÃ½":23716,"ĠnÃ¡kupom":23717,"ĠspodnÃº":23718,"potra":23719,"ĠkoÄįÃŃk":23720,"Ġhono":23721,"ĠdiskusiÃŃ":23722,"ĠpovrchovÃ¡":23723,"ĠspisovateÄ¾ov":23724,"ĠstÄºpi":23725,"ĠrukÃ¡vom":23726,"ĠzÃ¡sluhou":23727,"ĠspodnÃ©":23728,"ĠfantÃ¡ziu":23729,"ĠkÃŃl":23730,"regu":23731,"ĠvÃ´li":23732,"ĠlesklÃ©":23733,"ĠÅ¥aÅ¾kÃº":23734,"ĠhovÃ¤dzie":23735,"bohat":23736,"ĠkuÅ¾e":23737,"ĠnevnÃŃma":23738,"Ġspomenula":23739,"ÄįovaÅ¥":23740,"ings":23741,"ĠslnieÄįko":23742,"Ġneru":23743,"Ġyo":23744,"Ġamba":23745,"Ġvyka":23746,"ĠcieÄ¾u":23747,"Ġneofi":23748,"ĠjemnÃ©ho":23749,"ĠkÅĪazi":23750,"Ġtepelno":23751,"Ġimig":23752,"ĠnachÃ¡dzali":23753,"Ġobmedzuje":23754,"ĠnevyhnutnÃ½":23755,"Ġsledovania":23756,"Ġpresunuli":23757,"Ġhavarij":23758,"Ġnaho":23759,"Ġokr":23760,"Ġmain":23761,"ĠvÃ½Å¥ah":23762,"Ġpoklesu":23763,"ĠzaÄįerven":23764,"Ġ88":23765,"ĠpredoÅ¡lÃ½ch":23766,"Ä¾ujem":23767,"Ġodklada":23768,"ĠzÃ¡ple":23769,"Ġnajpre":23770,"Å¥Ã¡":23771,"ĠpÃ¤Å¥desia":23772,"ĠzdravÅ¡ie":23773,"ĠnadviazaÅ¥":23774,"Ġjam":23775,"ĠdneÅ¡nÃ¡":23776,"ĠzastÃ¡vky":23777,"Ġodchy":23778,"Ġmajstrom":23779,"ĠnebezpeÄįen":23780,"Ġvezmite":23781,"gio":23782,"Ġkategori":23783,"ĠzachovanÃŃ":23784,"Ġzomrie":23785,"ĠzÃ¡padnom":23786,"Å¡ovej":23787,"ĠpoteÅ¡ila":23788,"Ġobnovenie":23789,"ĠfarebnÃ¡":23790,"prezent":23791,"ologickÃ½ch":23792,"Ġdown":23793,"covÃ½m":23794,"fili":23795,"Ġbudovania":23796,"ĠkÃ´Å¡":23797,"Ġori":23798,"Ġbohatou":23799,"ĠdiaÄ¾kovÃ©":23800,"Ġodvolania":23801,"Ġposchodia":23802,"ĠposkytovateÄ¾om":23803,"Ġkardio":23804,"ĠÅ¡tÃŃtnej":23805,"Ġelektrinu":23806,"Ġetape":23807,"ĠviacerÃ½m":23808,"ĠuÅ¾ÃŃvateÄ¾ovi":23809,"ĠzÃ¡stupcami":23810,"ĠpodÃ¡vanie":23811,"ĠlikvidÃ¡ciu":23812,"Ġnave":23813,"ĠdivnÃ©":23814,"lizujÃº":23815,"Ġspestr":23816,"ĠprezentÃ¡cii":23817,"dÃ¡mske":23818,"ĠzlÃ½m":23819,"Ġvybu":23820,"Ġprale":23821,"Äįiari":23822,"ĠspamÃ¤":23823,"ĠkokosovÃ½":23824,"ĠnastÃºpiÅ¥":23825,"gÃ¡r":23826,"ĠoptimÃ¡lny":23827,"Ġseveru":23828,"Ġrozk":23829,"Ġloty":23830,"ĠodpovedÃ¡":23831,"ĠobjednanÃ©ho":23832,"Ġsaud":23833,"anovej":23834,"ĠbolestivÃ©":23835,"xom":23836,"ĠprÃ¡Å¡ku":23837,"ĠmladÃ½mi":23838,"ĠpoÃ©zie":23839,"ĠupÃºta":23840,"Ġzabil":23841,"Ġzakor":23842,"Ġopticky":23843,"Ġlon":23844,"ĠoceÄ¾ovÃ©":23845,"ĠnajefektÃŃv":23846,"predme":23847,"ĠhudobnÃŃkov":23848,"Ġpotichu":23849,"Ġponad":23850,"radÃŃm":23851,"ĠrozÅ¡ÃŃril":23852,"ĠdodÃ¡vanÃ½":23853,"Ġvyzdob":23854,"ĠpodlÃ¡h":23855,"bun":23856,"Å¡em":23857,"ĠhygienickÃ©":23858,"rest":23859,"ĠprÃŃjemnou":23860,"Ġgrafiku":23861,"Ġmodlitbu":23862,"ĠvÃ¡Å¾im":23863,"ĠprechÃ¡dzka":23864,"Ġzvod":23865,"Ġgumy":23866,"Ġpolicajt":23867,"ĠsexuÃ¡lnej":23868,"Ġtlmi":23869,"ĠvÃ½bavu":23870,"Ġdunajskej":23871,"Ġneporia":23872,"Ġlg":23873,"Ġvyjadrila":23874,"Ġmrazu":23875,"Ġopon":23876,"ĠÅ¾ivotnom":23877,"Ġkristom":23878,"Ġnazval":23879,"ĠÃºÅ¾asnÃº":23880,"ĠÄįiernou":23881,"ĠprejavujÃº":23882,"ĠzlepÅ¡enia":23883,"Ġmonitorovanie":23884,"Ġnaviga":23885,"Ġmoslimov":23886,"ws":23887,"Ġneban":23888,"Ġkou":23889,"ĠmÃºdry":23890,"ĠzÃºÄįastÅĪuje":23891,"Ġmasla":23892,"Ġmoravy":23893,"Ġkontroluje":23894,"Ġmamin":23895,"ĠpodpÃŃsali":23896,"Ġsystem":23897,"Ġdino":23898,"ĠpreukÃ¡Å¾e":23899,"Ġprotokolu":23900,"ĠkritickÃ©":23901,"ĠrodinnÃº":23902,"Ġpruh":23903,"Ġsvetovom":23904,"ĠovocnÃ½ch":23905,"Ġplatbe":23906,"ĠdopravnÃ½":23907,"ĠrozpoznaÅ¥":23908,"ĠrezervovanÃŃ":23909,"ĠlietaÅ¥":23910,"Ġjemnou":23911,"ĠodhaÄ¾uje":23912,"traj":23913,"ĠÄįuÄį":23914,"Å¡tyri":23915,"ĠpraktickÃ©ho":23916,"ĠrieÅ¡eniu":23917,"ĠsvetovÃº":23918,"Ġzemetra":23919,"ĠrozpoznÃ¡":23920,"grini":23921,"Ġprispel":23922,"Ġmechanizmy":23923,"ĠnÃ¡vÅ¡tevou":23924,"ĠnajlepÅ¡ÃŃmi":23925,"Ä¾avÃ©":23926,"ĠelektrickÃ½m":23927,"Ġkyselinu":23928,"ĠvÃ½nosy":23929,"ĠpÃ½tajÃº":23930,"dÅĪovÃ©":23931,"ĠrukÃ¡v":23932,"Ġdepozi":23933,"ĠtvorenÃ½":23934,"ĠnezÃ¡vislÃ½ch":23935,"ĠÃºloÅ¾nÃ½":23936,"ĠnevyzerÃ¡":23937,"ĠÅ¡Ä¾aha":23938,"ĠpokÃ¡":23939,"ĠzakladÃ¡":23940,"Ġplemeno":23941,"ĠdotknutÃ½ch":23942,"ĠzniÅ¾ovanie":23943,"usa":23944,"Ġdostav":23945,"ĠvÃ½robkami":23946,"Ġdarcov":23947,"ĠustanovenÃ©":23948,"ĠÅ¡tyridsia":23949,"vzdor":23950,"ĠvydÃ½ch":23951,"hraÅ¥":23952,"ĠtypickÃ¡":23953,"Ġnedokon":23954,"Ġpopol":23955,"Ġ1938":23956,"ĠkamarÃ¡tky":23957,"Ġdomo":23958,"Ġroztok":23959,"Ġmieri":23960,"ĠbÃ¡bÃ¤tka":23961,"ĠdonedÃ¡vna":23962,"ĠnovinÃ¡ri":23963,"ĠvynikajÃºco":23964,"ĠzloÅ¾enÃ¡":23965,"ĠiniciatÃŃva":23966,"ĠtestosterÃ³nu":23967,"Ġsilnou":23968,"ĠÃºspeÅ¡nÃŃ":23969,"Ġtaliansky":23970,"Ġreprezentuje":23971,"ĠodsÃºdenÃ½":23972,"Ġzbierok":23973,"tujte":23974,"Ġkaze":23975,"ĠplÃ¡nujeme":23976,"ĠreliÃ©":23977,"ĠstrÃ¡nkou":23978,"ĠhnedÃ©":23979,"Ġetno":23980,"ĠÅ¡un":23981,"Ġblokov":23982,"ĠnÃ¡dhernÃ½ch":23983,"Ġevidenciu":23984,"Ġobnove":23985,"Ã³nou":23986,"Ġnepremo":23987,"ĠnemocnÃŃc":23988,"ĠreakciÃŃ":23989,"ins":23990,"cas":23991,"ĠnariadenÃŃm":23992,"ĠizolÃ¡cia":23993,"ĠseminÃ¡re":23994,"Ã¡li":23995,"lÃ¡torov":23996,"lejÅ¡ÃŃch":23997,"ĠotvÃ¡rajÃº":23998,"Ġvskutku":23999,"inku":24000,"ĠpovinnÃ©ho":24001,"ĠodpoveÄıou":24002,"ĠvatikÃ¡n":24003,"ĠvyrÃ¡bame":24004,"Ġzavedie":24005,"Ġbiznisu":24006,"Äįasom":24007,"ĠvÃ¤zba":24008,"Ġpovedzte":24009,"phi":24010,"ĠsÃºÄįasnÃ½m":24011,"ĠÅ¾ijÃºci":24012,"ĠvÃ´nÃŃ":24013,"Ġsplnili":24014,"ĠvÃ½Å¾iva":24015,"Ġsignali":24016,"ĠpoÄįÃºva":24017,"Ġparkovisku":24018,"Ġkonope":24019,"ĠhornÃ©ho":24020,"ĠbrÃ¡ne":24021,"Ġobz":24022,"Ġindia":24023,"Ġnevyu":24024,"Ġkalkula":24025,"ĠÄįakalo":24026,"Ġhospo":24027,"Ġelektromob":24028,"Ġtmy":24029,"ĠnÃ¡h":24030,"ĠprieÄįky":24031,"ĠotÃ¡Äįa":24032,"ĠvedomÃ½":24033,"ĠmÃ³dny":24034,"Ġobsluhu":24035,"Ġohyb":24036,"Ġvyprodu":24037,"ĠtrestnÃ½ch":24038,"ĠdopÄºÅĪaÅ¥":24039,"Ġinteligencie":24040,"ĠkoreÅ¡ponden":24041,"Ġdomnieva":24042,"ĠskonÅ¡tatoval":24043,"Ġbokom":24044,"ĠprÃŃÅ¡er":24045,"Ġpotrebe":24046,"Ġpobyte":24047,"ĠdevÃŃ":24048,"Ġdile":24049,"Ġministerstve":24050,"Ġanjeli":24051,"Ġtechnike":24052,"ĠvÃ½Å¡i":24053,"ĠkamennÃ©":24054,"Ġvilla":24055,"stone":24056,"ĠzÃ¡paly":24057,"ĠsnÃŃmke":24058,"Ġpivova":24059,"Ġsacharidy":24060,"Ġlepidlo":24061,"ĠkontaktnÃ½ch":24062,"Ġodbory":24063,"Ġnarazil":24064,"ĠobytnÃ½ch":24065,"ĠzabezpeÄįujeme":24066,"ĠstrÃ¡venÃŃ":24067,"vitajte":24068,"ĠpolÄįasu":24069,"ĠopÃ½":24070,"Ġvznikom":24071,"ĠvytvorenÃŃ":24072,"ujÃºco":24073,"ĠzÃ¡very":24074,"Ġmiloval":24075,"Ġpremium":24076,"ĠchutnÃ½":24077,"nÃºc":24078,"Ġspojov":24079,"ĠvnÃŃmame":24080,"Ġnanes":24081,"ĠuvidÃŃm":24082,"ĠzavÃŃ":24083,"Ġpary":24084,"ĠjemnÃ½ch":24085,"ĠpretekÃ¡ri":24086,"Ġrozhrania":24087,"ĠmanaÅ¾Ã©ra":24088,"Ġudialo":24089,"Ġpredviedol":24090,"ĠjuÅ¾nom":24091,"Ġantioxidantov":24092,"ĠakÃŃ":24093,"Ġbloky":24094,"ĠpovaÅ¾skej":24095,"Ġdeath":24096,"Ġrakety":24097,"Ġfarb":24098,"Ġvyzval":24099,"Ġstredomor":24100,"Ġurbani":24101,"Å¡kovÃ¡":24102,"navyÅ¡e":24103,"ĠmenÅ¡iny":24104,"ĠÅ¡tudijnÃ©ho":24105,"Ġbane":24106,"ĠpotenciÃ¡lu":24107,"Ġhoc":24108,"ĠÄįaÅ¡":24109,"ĠlÃŃÄįenie":24110,"ĠdoruÄįenÃ©":24111,"ĠsynagÃ³":24112,"ĠvysporiadaÅ¥":24113,"led":24114,"Ġlety":24115,"Ġporozumenie":24116,"ĠobecnÃ©":24117,"Ġosudy":24118,"ĠvypÄºÅĪa":24119,"Ġzakompon":24120,"Ġfk":24121,"Ġlakom":24122,"ĠvybranÃ½":24123,"ĠvykonÃ¡vanÃŃ":24124,"Ġhrozna":24125,"zovanÃ©ho":24126,"ÅĪovaniu":24127,"ĠstarÅ¡ej":24128,"ĠhospodÃ¡renia":24129,"ĠvyhÄ¾adÃ¡vaÅ¥":24130,"ĠinteligentnÃ½":24131,"ĠmaÄįiek":24132,"ĠsexuÃ¡lneho":24133,"ĠprÃ¡poru":24134,"Ġprejavov":24135,"ĠkapitÃ¡l":24136,"ĠfÄ¾aÅ¡a":24137,"Ġpravou":24138,"ĠporaÄıte":24139,"Ġkapitolu":24140,"cav":24141,"ĠmedzinÃ¡rodnÃ½m":24142,"ĠnÃ¡stupu":24143,"ĠmÃ¤kkÃ¡":24144,"ĠzbÃº":24145,"ĠprÃºdom":24146,"vysiela":24147,"doby":24148,"ĠinÅ¡titÃºcia":24149,"xo":24150,"ĠrÃ´znej":24151,"ĠÃºÄįinnÃº":24152,"ume":24153,"Ġprofesora":24154,"ĠchodnÃŃka":24155,"ĠtrÃ¡s":24156,"ĠdoruÄįenÃŃ":24157,"kaÅ¾dÃ©":24158,"ĠsvadobnÃ½ch":24159,"Ġkapitole":24160,"nodar":24161,"Ġzvukom":24162,"Ġobrana":24163,"hotels":24164,"maji":24165,"ĠspoloÄįnosÅ¥ami":24166,"ĠkatastrÃ¡l":24167,"Ġmedaily":24168,"ĠnetuÅ¡ÃŃm":24169,"?.":24170,"ĠveÅ¾i":24171,"Ġprile":24172,"alÃŃn":24173,"Ġlokomo":24174,"Ġ84":24175,"Ġcelozrn":24176,"ĠfirmÃ¡m":24177,"ĠÅ¡tÃ½lovo":24178,"Ġodvody":24179,"ĠpÃ³ry":24180,"ĠdiÃ©tu":24181,"ĠtÃºÅ¾ite":24182,"Ġdedinky":24183,"ĠpredstaviteÄ¾":24184,"ĠvladimÃŃra":24185,"Ġaspekt":24186,"Ġpolikli":24187,"cova":24188,"ĠdatabÃ¡ze":24189,"ĠÅ¡tartov":24190,"ĠvozÃŃk":24191,"Ġstreche":24192,"Ġpivnice":24193,"Ġnea":24194,"Ġheslom":24195,"ĠsÃºperovi":24196,"ĠblahoÅ¾e":24197,"ĠzÃ¡zem":24198,"Ġcru":24199,"ĠpraÅ¥":24200,"ĠkolektÃŃvu":24201,"ĠpÃŃsomnÃ¡":24202,"Ġtabletu":24203,"Ġabstrakt":24204,"ĠzdravotnÃŃckej":24205,"Ġvlastno":24206,"ÅĪujÃºcich":24207,"Å¾iva":24208,"ĠdÃ´sledok":24209,"Ġdedina":24210,"hmo":24211,"Ġverili":24212,"Ġpedia":24213,"ĠklimatizÃ¡cie":24214,"tonu":24215,"raÄįnÃ½":24216,"ĠpriateÄ¾skÃ½":24217,"Ġmonarch":24218,"Ġpera":24219,"Ġhrubo":24220,"ĠzÃ¡ker":24221,"ĠzaberÃ¡":24222,"Ġsong":24223,"ĠpodlaÅ¾ÃŃ":24224,"ĠprÃŃjme":24225,"Ġomyl":24226,"Ġmamou":24227,"ĠÅ¡paj":24228,"ĠvstrebÃ¡":24229,"ĠohroziÅ¥":24230,"ĠlekÃ¡rske":24231,"ĠfunkÄįnÃ©ho":24232,"Ġvrcholom":24233,"ĠÃºvodnej":24234,"iace":24235,"ruÄįne":24236,"tiev":24237,"ĠzÃ¡hradnÃ©":24238,"ĠteplÃ½ch":24239,"ĠnezostÃ¡va":24240,"sat":24241,"ĠpovolenÃ½":24242,"ĠzdravotnÃŃctvo":24243,"ĠlieÄįebnÃ©":24244,"ĠspracovanÃ½":24245,"ĠvylÃºÄįenÃ©":24246,"ĠnajstarÅ¡ÃŃ":24247,"ĠkompaktnÃ½":24248,"ĠÅ¾eleznice":24249,"ĠotÃ¡zne":24250,"ĠodliÅ¡uje":24251,"Ġplemien":24252,"ĠjesennÃ©":24253,"ĠnajrozÅ¡ÃŃrenej":24254,"ĠpozvaÅ¥":24255,"Ġposlala":24256,"Ġzlej":24257,"ĠzrÃ¡Å¾ky":24258,"Ġramien":24259,"ĠprofesionÃ¡lnym":24260,"ĠrozhodujÃºce":24261,"ĠinÅ¡t":24262,"Ġjavo":24263,"Ġprofesionali":24264,"ĠdobrovoÄ¾nÃŃci":24265,"ĠnajstarÅ¡ie":24266,"Ġrozhlasu":24267,"Ġraja":24268,"Ġzvlh":24269,"ĠkultÃºrnym":24270,"Ġmobility":24271,"Ġev":24272,"ĠkoncentrÃ¡ciu":24273,"Ġhoroleze":24274,"kia":24275,"Ġneovplyv":24276,"tnosÅ¥ou":24277,"Ġbara":24278,"ĠobchodnÃŃkov":24279,"ĠatÃ³mov":24280,"ĠÅ¡tÃºdii":24281,"ĠinvÃ¡":24282,"Ġpredkladanie":24283,"Ġakt":24284,"ÄįovÃ½ch":24285,"Ġnaokolo":24286,"cept":24287,"ĠvÅ¡elijak":24288,"kovanÃº":24289,"ĠÄįast":24290,"dovom":24291,"ĠtradiÄįnÃ¡":24292,"ĠpanelÃ¡":24293,"ĠzrÃ¡Å¾ok":24294,"Ġdp":24295,"Ġprebud":24296,"piou":24297,"ĠzvlÃ¡daÅ¥":24298,"ĠÄįiary":24299,"ĠdosiahnutÃ©":24300,"ĠzaÅ¥aÅ¾enia":24301,"Ġmade":24302,"Ġriadku":24303,"ĠpoisÅ¥ovnÃŃ":24304,"Ġfiltrujte":24305,"ĠkarpÃ¡t":24306,"Ġpolice":24307,"ĠspotrebiÄįe":24308,"ĠdospelÃ½":24309,"ĠkoncentrÃ¡cia":24310,"Ġdoli":24311,"rial":24312,"mik":24313,"slab":24314,"stÃŃna":24315,"ĠupravenÃ¡":24316,"Ġtempe":24317,"ĠosÃ¡":24318,"Ġmanche":24319,"ĠoÄįakÃ¡vanÃŃ":24320,"Ġautomobily":24321,"ĠlÃ¡tkou":24322,"Ġterasou":24323,"ĠnapÃ¡janie":24324,"Ġchrum":24325,"Ġjednotlivo":24326,"Ġdarom":24327,"ĠvÄįely":24328,"Ġkonkurenciu":24329,"Ġhorizonte":24330,"ĠÃºtu":24331,"Ġzobrala":24332,"ĠrÃºre":24333,"ĠÅ¡tatistÃŃk":24334,"Ġscien":24335,"Ġvypi":24336,"menu":24337,"ĠvÃ½raznÃ¡":24338,"Ġnadprirodz":24339,"Ġfraje":24340,"Ġnepovedal":24341,"Ġneto":24342,"Ġukri":24343,"ĠprezentovanÃ©":24344,"ĠnastÃºpi":24345,"enica":24346,"chan":24347,"ĠpopÃŃsanÃ©":24348,"Ġsvedkom":24349,"rl":24350,"ĠÅ¾ivel":24351,"ĠarchitektÃºra":24352,"jov":24353,"ĠkÃºpim":24354,"beta":24355,"ĠpripravenÃ½ch":24356,"Ġnormali":24357,"Ġprirodzenou":24358,"Ġoporu":24359,"tormi":24360,"Ġhodil":24361,"ĠbratislavskÃ½ch":24362,"ĠmesaÄįnÃ½":24363,"ĠpoÄıakoval":24364,"ĠÅ¡pecifikÃ¡cie":24365,"Ġfondy":24366,"ĠkvitnÃº":24367,"Ġrozsudok":24368,"Ġsoci":24369,"Ġzafarb":24370,"ĠvysÃº":24371,"ĠdÃ¡vkou":24372,"ĠpreÅ¾ÃŃvaÅ¥":24373,"Ġodsekov":24374,"Ġohra":24375,"ĠvyÅ¥a":24376,"Ġboje":24377,"Ġprevezme":24378,"ĠtrÃ©ningom":24379,"ĠmajiteÄ¾ovi":24380,"Ġmobilnej":24381,"Ġprevodu":24382,"Ġhygienu":24383,"Ġmoskve":24384,"obr":24385,"Ġposkytnutia":24386,"ĠprekvapenÃ¡":24387,"Ġodroda":24388,"Ġtuho":24389,"pes":24390,"ĠpoÄ¾nohospodÃ¡rskych":24391,"ĠÃºnos":24392,"ninu":24393,"ĠalternatÃŃvy":24394,"mila":24395,"ĠÃºspeÅ¡nosÅ¥":24396,"ĠpoprosiÅ¥":24397,"materi":24398,"Ġporiadny":24399,"ĠzaÄįÃŃnajÃºcich":24400,"Äįny":24401,"ĠnevÃŃ":24402,"ĠÅ¥ahu":24403,"ĠdodÃ¡vaÅ¥":24404,"ĠsymptÃ³":24405,"neskÃ´r":24406,"ĠmaterskÃ¡":24407,"kys":24408,"Ġrepu":24409,"Ã¡lnosÅ¥":24410,"Ġsladi":24411,"ĠnepriÅ¡iel":24412,"ĠanalÃ½ze":24413,"grafickÃ©":24414,"Ġsedela":24415,"ĠvyhlÃ¡senÃ½":24416,"char":24417,"veri":24418,"Ġpelle":24419,"ĠmnoÅ¾stvu":24420,"ravÃŃm":24421,"knutÃ½":24422,"hovoril":24423,"ĠprÃŃjemca":24424,"Ġpetrom":24425,"ĠÅ¡piÄįkovÃ½ch":24426,"Ġvzn":24427,"Ġhappy":24428,"Ġneko":24429,"ĠfinanÄįnÃ½m":24430,"ĠtajnÃ©":24431,"Ġneni":24432,"tÃŃde":24433,"Ġvrchy":24434,"Ġbrut":24435,"cionÃ©":24436,"Ġbia":24437,"ĠzaujÃŃmavou":24438,"Ġdaroval":24439,"najÄįa":24440,"Ġdesiatimi":24441,"ĠposÃºdenia":24442,"ĠÄįistoty":24443,"ĠÅ¡kolÃ¡":24444,"ĠprichÃ¡dzali":24445,"ĠznÃ¡mok":24446,"rozde":24447,"ĠvyplÃ½vajÃº":24448,"Ġlevel":24449,"ĠorganizovanÃ©":24450,"Ġodzne":24451,"Ġrozjas":24452,"ĠspÃ¤tnÃº":24453,"Ġduo":24454,"ĠdospelÃ©ho":24455,"ÄįujÃºce":24456,"ĠprepÃŃna":24457,"ĠpÃ¡som":24458,"Ġpovinnej":24459,"ĠluÄį":24460,"Ġprechlad":24461,"Ġtelesa":24462,"ĠkÃºskom":24463,"ĠstÃ¡nku":24464,"ĠslabosÅ¥":24465,"ĠvypadÃ¡vanie":24466,"ĠpÃ´dohospodÃ¡rstva":24467,"ĠriaditeÄ¾stva":24468,"kavÃ©":24469,"manu":24470,"Ġdominika":24471,"ĠibaÅ¾e":24472,"ĠprekrÃ¡sne":24473,"ĠmagazÃŃn":24474,"Ġspravuje":24475,"Åķtvo":24476,"ĠtrÃ©ningov":24477,"ĠÅ¡perk":24478,"vskej":24479,"Ġpohrani":24480,"vii":24481,"Ġrt":24482,"ĠpokraÄįovanÃŃm":24483,"piel":24484,"ĠobyÄįajnÃ½ch":24485,"Ġvrstve":24486,"ĠoÅ¡etrovateÄ¾":24487,"Ġkrbom":24488,"Ġminulej":24489,"ĠzvlÃ¡dol":24490,"ĠvÃ½zve":24491,"ĠukazovateÄ¾":24492,"ĠnesÃºvi":24493,"ĠdaÅĪovnÃŃk":24494,"ĠvedenÃ©":24495,"tatran":24496,"vici":24497,"Ġvzru":24498,"ĠpÃºchov":24499,"Ġnamera":24500,"ĠnanÃ¡Å¡":24501,"Ġneal":24502,"ĠvyÄį":24503,"ĠovplyvÅĪovaÅ¥":24504,"aki":24505,"ĠpredloÅ¾ÃŃ":24506,"Ġrezervy":24507,"ĠliterÃ¡rnej":24508,"Ġrepli":24509,"Ġnevra":24510,"ĠelektrickÃº":24511,"ĠpoteÅ¡enÃŃm":24512,"Ġprekvapila":24513,"Ġnereag":24514,"Ġdopytu":24515,"brÃº":24516,"ig":24517,"Ġtoyo":24518,"Ġroad":24519,"Ġobrad":24520,"ĠmÃ¡r":24521,"ĠniÄįÃŃ":24522,"ĠtypickÃ½m":24523,"Ġvytiahol":24524,"ĠhormÃ³ny":24525,"Ġtuh":24526,"Ġloga":24527,"Ġhodnotami":24528,"tÃ½mto":24529,"ĠdennÃº":24530,"ĠÅ¡Å¥ava":24531,"ĠmaÄ¾ovanie":24532,"ĠpodieÄ¾al":24533,"ĠvolebnÃ©ho":24534,"stenÃ½":24535,"strÃ¡t":24536,"Ġaktivuje":24537,"bnÃ½":24538,"ĠÄįechov":24539,"Ġfrekvencia":24540,"ĠvytÃ½":24541,"Ġkritika":24542,"Ġzanechal":24543,"Å¾enÃ¡":24544,"ĠprepoÄį":24545,"ĠperÃ¡ch":24546,"ĠroÄįnom":24547,"ĠmentÃ¡lne":24548,"ĠplÃ¡nom":24549,"ĠukÄ¾ud":24550,"Ġprekonal":24551,"zovanej":24552,"Ġchorobami":24553,"Ġsestru":24554,"ĠplnÃ½ch":24555,"mÃŃnu":24556,"ĠpobreÅ¾ie":24557,"ĠkoÅ¡eÄ¾a":24558,"Ġhmyz":24559,"Ġjednotke":24560,"Ġlar":24561,"Ġneustanov":24562,"ĠudrÅ¾iavanie":24563,"Ġplatforma":24564,"Ġupokojuje":24565,"ĠnepoznajÃº":24566,"ĠnÃ¡vÅ¡tevnÃŃka":24567,"Ġporaz":24568,"nutom":24569,"ĠtÃºry":24570,"ĠnaÅ¡tud":24571,"Ġsrsti":24572,"ĠvzdelÃ¡vacÃŃ":24573,"Ġobranca":24574,"ĠzjesÅ¥":24575,"bica":24576,"ĠnechÃ¡va":24577,"ĠÅ¡pecializovanÃ½ch":24578,"Ġopasok":24579,"ĠbÃ½val":24580,"Ġorna":24581,"ĠzvÃ¤ÄįÅ¡enie":24582,"Ġspomenut":24583,"Ġelektroniky":24584,"ĠklÃ¡sÅ¥":24585,"penziÃ³n":24586,"Ġkles":24587,"Å¡tiny":24588,"ĠspotrebiteÄ¾skÃ½ch":24589,"ĠzvÃ¡ra":24590,"Ġrevitali":24591,"ĠÅ¡er":24592,"Ġintra":24593,"Ġcri":24594,"ĠsÃºÄįasnosÅ¥":24595,"ĠpedagogickÃ½ch":24596,"Ġvetrom":24597,"Ġdoslov":24598,"lusive":24599,"ĠmeraÅ¥":24600,"Ġstream":24601,"Ġvplyvmi":24602,"ĠemocionÃ¡lne":24603,"ĠzlatÃº":24604,"ĠotoÄįiÅ¥":24605,"ĠÃºseky":24606,"ĠÃºchva":24607,"Ġgan":24608,"ĠvlastnÃŃctvo":24609,"Ġprvku":24610,"ĠÅ¡atnÃŃk":24611,"Ġpostaral":24612,"ĠzaplatÃŃte":24613,"tren":24614,"rÃºh":24615,"Ġposkla":24616,"Ġkompozi":24617,"gera":24618,"ĠzaÄįiatkoch":24619,"Ġdozrie":24620,"Ġkonzultan":24621,"ĠnavÅ¡tevujÃº":24622,"Ġpoliticky":24623,"ĠnÃ¡vÅ¡tevnosti":24624,"ĠdokonÄįenÃŃ":24625,"ĠstarostÃŃ":24626,"Ġnasledovali":24627,"ĠdoterajÅ¡ie":24628,"Ġpriemernej":24629,"Ġrobota":24630,"Ġpoin":24631,"sien":24632,"Ġdym":24633,"ĠÄįasovÃ©ho":24634,"Ġrecenzia":24635,"mt":24636,"rovali":24637,"lowe":24638,"ĠplatnÃ½mi":24639,"iler":24640,"ĠzabrÃ¡ni":24641,"ĠÅ¥u":24642,"ĠfirmÃ¡ch":24643,"ĠvÃ½znamnou":24644,"ĠevolÃº":24645,"ĠstupÅĪom":24646,"Ġjablo":24647,"fp":24648,"ĠuvÃŃta":24649,"ĠrÃ³mskych":24650,"ĠÄįeskoslovensku":24651,"Ġzanedba":24652,"ĠstrÃ½":24653,"vÃ¡Å¡":24654,"ĠvzÃ¡cnych":24655,"Ġrybolov":24656,"Ġbow":24657,"ĠÄįokolÃ¡da":24658,"Ġref":24659,"Ġklasickom":24660,"Ġzostavu":24661,"Ġriziku":24662,"ĠcirkevnÃ½ch":24663,"mite":24664,"non":24665,"Ġvym":24666,"cket":24667,"ĠdoÄįkÃ¡":24668,"ĠosobitnÃ½m":24669,"Ġmre":24670,"Ġzatla":24671,"kaj":24672,"ĠnajlepÅ¡om":24673,"ĠlekÃ¡rni":24674,"ĠkuchynskÃ¡":24675,"Ġzvis":24676,"Ġvlnu":24677,"ĠhorÃºcej":24678,"geni":24679,"ries":24680,"lÃ¡rnych":24681,"Ġstrukov":24682,"you":24683,"ĠÃºrok":24684,"ĠhypotekÃ¡r":24685,"ĠzÃ¡konnÃ©":24686,"ĠpripojenÃ©":24687,"ĠzabraÅĪujÃº":24688,"ĠzvlÃ¡dnete":24689,"ĠvÄįel":24690,"Ġvkusu":24691,"Ġpribe":24692,"ĠdovolÃŃ":24693,"Ġpalube":24694,"Ġmladom":24695,"ĠhrdÃ½":24696,"ĠinteriÃ©rovÃ©":24697,"ĠnÃ¡sledkov":24698,"Äįanoch":24699,"Ġhrania":24700,"Ġpouli":24701,"ĠuplatnenÃŃ":24702,"ĠdiÅ¡tan":24703,"Ġsmernica":24704,"ĠkrÃ¡Ä¾om":24705,"ĠzvÃŃÅ¥azili":24706,"webnoviny":24707,"ĠpriebeÅ¾nÃ©":24708,"ĠvÄįie":24709,"chvÃ¡":24710,"Ġzrie":24711,"sting":24712,"stila":24713,"hrÃ¡dza":24714,"Ġvrchnej":24715,"ĠchorvÃ¡tska":24716,"Ġneist":24717,"ĠzosÃº":24718,"ĠzohrÃ¡":24719,"ĠpÃ´Å¾iÄįka":24720,"ĠpriblÃŃÅ¾i":24721,"Ġrus":24722,"Ġinformujte":24723,"ĠÂ©":24724,"ĠzneuÅ¾ÃŃva":24725,"Ġmechanizmu":24726,"Ġbyrokra":24727,"ĠspÃ´sobovaÅ¥":24728,"ĠurÄįujÃº":24729,"Ġvojsk":24730,"Ġproduktmi":24731,"Ġrovnakou":24732,"vstup":24733,"rozdiel":24734,"ovizu":24735,"Ġochrannej":24736,"Ġnehrdzave":24737,"Ġnaplnenie":24738,"Ġpastier":24739,"ĠrodinÃ¡ch":24740,"Ġpredstavoval":24741,"ĠÅ¡tvrti":24742,"ĠprirodzenÃ©ho":24743,"ĠzistÃŃme":24744,"ĠumyÅ¥":24745,"ĠvojenskÃ½":24746,"Ġoslovil":24747,"ĠrelÃ¡cii":24748,"ĠÄ¾udovÃ¡":24749,"ĠlyÅ¾ova":24750,"Ġspektra":24751,"ĠesenciÃ¡lne":24752,"bod":24753,"ĠprednÃ¡Å¡ka":24754,"Ġokraje":24755,"ĠnahradÃŃ":24756,"ĠpohÃ¡ÅĪ":24757,"Ġelektrina":24758,"ovateÄ¾nÃ¡":24759,"ĠÅ¡tandardnej":24760,"ĠbliÅ¾":24761,"Ġprebehlo":24762,"Ġzaisti":24763,"ĠtvrdÃ¡":24764,"ĠoÅ¾iv":24765,"ĠvytrvalosÅ¥":24766,"Ġdvadsiatich":24767,"ĠnahrÃ¡vky":24768,"ĠotvÃ¡racie":24769,"ĠolivovÃ½":24770,"ĠnosiÄį":24771,"Ġastronomi":24772,"Å¡nosÅ¥":24773,"ĠkvÃŃ":24774,"Ġdone":24775,"ĠjanuÃ¡r":24776,"ĠuhlÃŃ":24777,"dera":24778,"ĠrÃ¡taÅ¥":24779,"Ġemisie":24780,"ĠvyznÃ¡va":24781,"ĠbezpeÄįnÃ¡":24782,"Ġvybudovali":24783,"ĠnÃ¡vody":24784,"ĠÄįuÄįorie":24785,"ĠracionÃ¡lne":24786,"Ġsuchej":24787,"Ġaa":24788,"Ġvysy":24789,"ĠÄįastice":24790,"Ġprevedie":24791,"Ġkapiel":24792,"Ġzaro":24793,"Ġpodnec":24794,"dobe":24795,"ĠkomplikovanÃ©":24796,"pper":24797,"meniÅ¥":24798,"lyn":24799,"ĠnepriateÄ¾om":24800,"ĠnÃ¡kupnÃ©":24801,"mela":24802,"Ġplaz":24803,"Ġpatrik":24804,"ĠumoÅ¾nili":24805,"nÃ¡zov":24806,"ĠodoÅ¡le":24807,"81":24808,"eniny":24809,"ĠrevÃº":24810,"Ġminule":24811,"Ġnepredstav":24812,"ĠÄįerpadla":24813,"lieÄįi":24814,"ĠkvalitnejÅ¡ie":24815,"percen":24816,"Ġrakovine":24817,"roÄįie":24818,"ĠprihlÃ¡senÃ½ch":24819,"hlb":24820,"ĠdialÃ³gu":24821,"ĠduÅ¡evnÃ©":24822,"matickÃ½m":24823,"Ġpadlo":24824,"Ġpovrchovou":24825,"ĠzÃ¡bavnÃ½":24826,"ĠmedicÃŃna":24827,"Ġhraniciach":24828,"ĠcentrÃ¡lneho":24829,"ĠmuÄįenÃŃ":24830,"riab":24831,"Ġsprchy":24832,"Ġubytov":24833,"ĠmÅķtvo":24834,"Ġplatnej":24835,"Ġdetailne":24836,"minulÃ½":24837,"Å¾enÃŃ":24838,"Ġpodala":24839,"obu":24840,"Ġei":24841,"ĠsÃºdov":24842,"Ġfaceboo":24843,"pisovaÅ¥":24844,"ĠznÃ¡mu":24845,"ĠÅ¡atÃ¡ch":24846,"ĠsklenenÃ©":24847,"],":24848,"ĠsvÃ¤to":24849,"ĠochrannÃº":24850,"ĠdlhÃ½mi":24851,"Ġss":24852,"Ġchan":24853,"ĠregulÃ¡cia":24854,"ĠenergetickÃ½":24855,"veÄ¾kÃ©":24856,"Ġsranda":24857,"Ġmadrid":24858,"Ġprednosti":24859,"rivÃ¡":24860,"ĠvÃ½raznÃº":24861,"Ġzistilo":24862,"Ġmelo":24863,"najviac":24864,"Ġbrzdy":24865,"ĠvernÃ½":24866,"Ġgumi":24867,"ĠsplnenÃŃ":24868,"Ġpodlahe":24869,"ĠdiaÄ¾nici":24870,"Ġnadzem":24871,"ĠfanÃºÅ¡ik":24872,"teÃ¡":24873,"rickÃ¡":24874,"Ġdab":24875,"Ġrizikom":24876,"ĠtabuÄ¾a":24877,"Ġsliznice":24878,"stian":24879,"ĠziÅ¡li":24880,"ĠprÃŃstupnÃ¡":24881,"ĠmanipulÃ¡cia":24882,"ence":24883,"Ġsamom":24884,"ĠnenÃ¡padne":24885,"ĠtÃ³":24886,"Ġsystematicky":24887,"Ġpohonom":24888,"ĠÄįerstvÃ½ch":24889,"Ġvlastnostiam":24890,"Ġrakovina":24891,"ĠÄ¾udovÃŃta":24892,"Ġnin":24893,"ĠpravidelnÃ½m":24894,"Ġnerezovej":24895,"ĠneruÅ¡":24896,"Ġjavy":24897,"Ġfotografovanie":24898,"ĠzriadenÃŃ":24899,"ĠprÃŃkazy":24900,"struje":24901,"ĠnÃ¡bre":24902,"Ġtwitter":24903,"Ġmisij":24904,"ĠverejnoprÃ¡v":24905,"Ġvojvod":24906,"ĠÅ¡teÅĪa":24907,"ĠspoznÃ¡te":24908,"ĠreklamaÄįnÃ©ho":24909,"ĠspomÃŃnaÅ¥":24910,"ĠprevÃ¡dzkovanie":24911,"Ġjarmo":24912,"Ġmodlite":24913,"ĠvÄįelÃ¡r":24914,"ĠkritÃ©ria":24915,"ĠteplÃ´t":24916,"Ġneprekona":24917,"ĠustanovujÃº":24918,"ĠopÃŃsal":24919,"ĠsnÃŃmaÄį":24920,"mba":24921,"ĠmateriÃ¡lne":24922,"Ġmiestnym":24923,"ĠdistribÃºciu":24924,"Ġbele":24925,"platky":24926,"ĠzloÅ¾enÃ©":24927,"futba":24928,"ĠzÄ¾av":24929,"ĠnÃ¡plÅĪou":24930,"ĠrovnÃ©":24931,"Ġhyalu":24932,"znÃ©":24933,"Ġpoklo":24934,"Ġistoty":24935,"ĠnadÅ¡enÃŃm":24936,"ĠkoÅ¡ele":24937,"Ġprogramoch":24938,"Ġplemena":24939,"ĠstrÃ¡Å¾e":24940,"ĠvzÃ¡cny":24941,"ĠkupÃ³n":24942,"Ġfungovalo":24943,"Ġreakcii":24944,"ĠadekvÃ¡tne":24945,"ĠnÃ¡jaz":24946,"ĠvoÄ¾be":24947,"ĠkanÃ¡ly":24948,"ĠkolagÃ©nu":24949,"bul":24950,"Ġlibier":24951,"ĠÅ¡peciÃ¡lnou":24952,"Ġkameni":24953,"riÃ¡ch":24954,"Ġrovnosti":24955,"Ġkrvou":24956,"ĠbojovÃ½ch":24957,"ĠinvestiÄįnÃ½ch":24958,"ĠdokonÄįenie":24959,"ĠÅ¡tÃ¡tnom":24960,"ĠfutbalovÃ½ch":24961,"ĠvÃ½povede":24962,"Ġpriz":24963,"Ġmonu":24964,"tÃ¡rom":24965,"ĠzvukovÃ©":24966,"Ġpribudne":24967,"Ġhomeopa":24968,"ĠgÃ©lu":24969,"Ġhygieny":24970,"Ġkey":24971,"Ġvibra":24972,"Ġumiestnil":24973,"laÄįnÃ½":24974,"Ġprior":24975,"vÃ½kon":24976,"ĠleteckÃ½ch":24977,"ĠprokuratÃºry":24978,"technickÃ©":24979,"Ġintoleran":24980,"ĠmoÅ¾nÃ½m":24981,"ĠskonÄįenia":24982,"Ġvysokokvali":24983,"Ġtypicky":24984,"kultÃºr":24985,"ĠtÃ³nov":24986,"Ġopie":24987,"ĠkomplexnÃº":24988,"Ġbrzd":24989,"Ġpolievku":24990,"Ġlit":24991,"Ġanatomi":24992,"ĠorganizaÄįnÃ©":24993,"ĠkanalizÃ¡cie":24994,"ĠnahÃ¡":24995,"Ġmiestnostiach":24996,"ĠpozitÃŃvnu":24997,"Ġbat":24998,"covÃº":24999,"spev":25000,"ĠprijatÃ½ch":25001,"ĠkrÃŃdlo":25002,"Ġgel":25003,"Ġhrdinovia":25004,"Ġodum":25005,"Ġstredy":25006,"Ġbojoval":25007,"Ġjazykovej":25008,"Ġ1970":25009,"Ġpostavi":25010,"ĠpovaÅ¾ovali":25011,"aktuÃ¡lne":25012,"lÃ³gom":25013,"ĠodmietajÃº":25014,"Ġpopr":25015,"Ġrebe":25016,"Ġpavi":25017,"Ġteple":25018,"ĠmÃ³da":25019,"ĠvysvetÄ¾ovaÅ¥":25020,"ĠpoÄįin":25021,"ĠvyÄįÃŃta":25022,"Ġmati":25023,"Ġtai":25024,"Ġpovedie":25025,"Ġobjavilo":25026,"ĠlyÅ¾e":25027,"ĠveÄįernÃ©":25028,"ĠbroÅ¾Ãº":25029,"nedÃ¡vno":25030,"Ġkopy":25031,"Ġkotla":25032,"ĠvÃ½tvo":25033,"Ġvojte":25034,"tino":25035,"divo":25036,"ĠmedzinÃ¡":25037,"ĠvyuÅ¾ÃŃvanÃŃ":25038,"tinou":25039,"tivÃ©":25040,"ĠdobÃŃ":25041,"Ġ96":25042,"ĠkÃºpeÄ¾ÅĪou":25043,"Ġpovedomie":25044,"Ġsuter":25045,"nÃŃkovÃ©":25046,"ĠobchodnÃŃk":25047,"ĠÅ¥ahaÅ¥":25048,"ĠdolnÃ½":25049,"Ġmateja":25050,"stik":25051,"lÃ¡ska":25052,"Ġvojnou":25053,"Ġkomunitu":25054,"grafiu":25055,"Ġporuchami":25056,"orÃ¡":25057,"Ġzaobera":25058,"Ġade":25059,"Ġzask":25060,"strele":25061,"ĠpochÃ½b":25062,"Ġcontrol":25063,"ĠvtedajÅ¡ÃŃ":25064,"pÃ³":25065,"ĠumenÃŃm":25066,"Ġbas":25067,"ĠkvalitnÃ½mi":25068,"ĠkalendÃ¡rnych":25069,"ĠobstarÃ¡vateÄ¾":25070,"ĠpopÃŃs":25071,"rÃ¡no":25072,"ĠpovoliÅ¥":25073,"ĠzapÃŃn":25074,"field":25075,"Ġself":25076,"ĠjazykovÃ½ch":25077,"ĠplÃ¡novanÃŃ":25078,"ĠvÃ½bornej":25079,"ĠpapierovÃ©":25080,"ĠtestovanÃ©":25081,"Ġpozorovania":25082,"ĠrezervÃ¡ciu":25083,"ĠmÃŃÄ¾":25084,"Ġservera":25085,"Ġfana":25086,"Ġduba":25087,"ĠÄįinnostiach":25088,"ĠhovorÃŃte":25089,"ĠhernÃ©":25090,"ĠperspektÃŃvy":25091,"ovka":25092,"Ġrozra":25093,"ĠopakovanÃ©":25094,"Ġbodmi":25095,"1991":25096,"Ġozdoby":25097,"ĠskladateÄ¾":25098,"Ġbenefity":25099,"blia":25100,"Ġdz":25101,"Ġneprac":25102,"Ġrozhra":25103,"gol":25104,"Ġskrutky":25105,"Ġpraktiky":25106,"Ġkomunisti":25107,"ĠÅ¡pecialistov":25108,"ĠslÃºÅ¾ili":25109,"Ġvedec":25110,"strÃ¡lne":25111,"Ġchladenie":25112,"Ġzhodli":25113,"Ġfrak":25114,"Ġhladine":25115,"Ġprietok":25116,"Ġobnovuje":25117,"ĠÃºtoÄįi":25118,"Ġahoj":25119,"ĠpridÃ¡m":25120,"ĠpresvedÄįenÃ¡":25121,"ĠnajkrajÅ¡ÃŃ":25122,"Ġtesco":25123,"Ġsuchom":25124,"Ġguli":25125,"Ġkamerou":25126,"Ġkopci":25127,"ĠbritÃ¡nia":25128,"lovali":25129,"ovosÅ¥":25130,"ĠvykonÃ¡vanÃ©":25131,"ĠochotnÃ¡":25132,"Ġzaplatenie":25133,"ĠnadmernÃ©":25134,"ĠodÃŃde":25135,"sÅ¥an":25136,"zamest":25137,"Ġtmavom":25138,"Ġspomienka":25139,"kovacie":25140,"ĠautorskÃ©":25141,"Ġerik":25142,"ĠpodobnÃ©ho":25143,"ĠcieÄ¾ovej":25144,"Ġzverejnenie":25145,"pani":25146,"vych":25147,"raÄįnÃº":25148,"home":25149,"Ġtehotenstve":25150,"Ġalar":25151,"delo":25152,"tÃ¡rneho":25153,"myk":25154,"Ã³rium":25155,"ĠscÃ©n":25156,"ĠpokoÅ¾kou":25157,"Ġodmietli":25158,"ĠnovinkÃ¡ch":25159,"Ġobrazovku":25160,"Ġstvorenia":25161,"ĠpoÄįesÅ¥":25162,"stanu":25163,"koli":25164,"ĠkoÅ¡ie":25165,"doru":25166,"ĠpÃ´st":25167,"ssion":25168,"ĠprestÃ¡vku":25169,"ĠkrÃŃdel":25170,"Ġprevzali":25171,"ĠexteriÃ©ru":25172,"Ġochotu":25173,"Ġsladkosti":25174,"ĠprehrÃ¡vaÄį":25175,"Ġvu":25176,"Ġkel":25177,"ĠakÃ½msi":25178,"Ġsepa":25179,"ĠkrÃŃze":25180,"tlaku":25181,"ĠtreÅ¥ou":25182,"ĠurÄįenÃº":25183,"bilita":25184,"ĠstriebornÃ©":25185,"jet":25186,"how":25187,"Ġkritiky":25188,"Ġ1988":25189,"ĠÅ¾enskÃ½ch":25190,"Ġray":25191,"ĠpekÃ¡r":25192,"Ġmiestna":25193,"ĠsituÃ¡ciou":25194,"ĠprÃŃrodnÃº":25195,"ĠcviÄįenÃŃm":25196,"ĠsÃºstavu":25197,"Ġcudzincov":25198,"ĠÅ¾ivej":25199,"Ġdoplnila":25200,"ĠfilmovÃ©ho":25201,"Ġposunie":25202,"Ġsvietidiel":25203,"Ġholandsku":25204,"ĠspontÃ¡n":25205,"ĠmeÄį":25206,"ĠplavÃ¡":25207,"Ġjednoduchej":25208,"ĠprenÃ¡Å¡aÅ¥":25209,"Ġpresunie":25210,"ĠprÃŃsady":25211,"ĠvyjednÃ¡":25212,"ĠoÄįakÃ¡vali":25213,"ĠzdravotnÃŃckom":25214,"ĠkozÃ¡":25215,"ĠvzdelÃ¡vaÅ¥":25216,"ĠkoÅ¾ou":25217,"ĠhÄºbku":25218,"ĠdaÅ¾Äıa":25219,"nuÅ¾":25220,"Ġpodielom":25221,"Ġmerad":25222,"Ġfol":25223,"ĠminimÃ¡lnu":25224,"Ġchallen":25225,"Ġkruhy":25226,"Ġrytmus":25227,"Ġsamej":25228,"ĠkÃºpel":25229,"knutÃŃ":25230,"ĠukonÄįili":25231,"ĠskryÅ¥":25232,"ĠnahlÃ¡siÅ¥":25233,"ĠdopustiÅ¥":25234,"Ġjac":25235,"Ġpovrchovej":25236,"Ġkilometre":25237,"gine":25238,"ĠÅ¾alÃºzie":25239,"ĠzdobenÃ©":25240,"ĠkrÃ¡tkodobÃ©":25241,"Ġabece":25242,"Ġzaberie":25243,"ĠzmestÃŃ":25244,"ĠnebavÃŃ":25245,"Ġimpulz":25246,"ĠvÃ½zor":25247,"Ġpriamu":25248,"ĠprednÃ¡Å¡ku":25249,"Ġkreativitu":25250,"ĠkoÅ¡ÃŃk":25251,"Ġaudiovizu":25252,"Ġkomisiu":25253,"Ġchemo":25254,"Ġkat":25255,"Ġhrudi":25256,"mond":25257,"ĠsoÄ¾ou":25258,"ĠnÃ¡rodnÃ½m":25259,"Ġstupa":25260,"ĠvrecÃº":25261,"ĠnaplÃ¡novanÃ©":25262,"ĠspiatoÄį":25263,"ĠprebÃºdza":25264,"ĠzhÃ¡ÅĪa":25265,"ĠÅ¡piÄįku":25266,"Ġzmesou":25267,"ĠhostiteÄ¾":25268,"Ġbc":25269,"Å¾iv":25270,"tvoril":25271,"kateg":25272,"Ġrozhodovania":25273,"ĠdovolenÃ©":25274,"tela":25275,"ĠÄįokolÃ¡du":25276,"chani":25277,"Ġvystra":25278,"ĠpriveÄ¾mi":25279,"Ġcelzia":25280,"Ġsteles":25281,"ĠlÃºÄį":25282,"ĠneostÃ¡va":25283,"ĠkÃ³pie":25284,"ĠrealizÃ¡ciou":25285,"ĠprezentujÃº":25286,"Ġyu":25287,"ĠÅ¡piÄįky":25288,"ĠuvÃ¡dzaÅ¥":25289,"ĠÄ¾Ãºbi":25290,"Ġprivati":25291,"Ġuna":25292,"ĠovlÃ¡daÄį":25293,"Ġostri":25294,"Ġvzostup":25295,"Ġic":25296,"ĠzÃŃskavanie":25297,"rÃ¡ka":25298,"Ġbea":25299,"tlaÄį":25300,"ĠfarebnÃº":25301,"nakoniec":25302,"ĠkresÅ¥anstva":25303,"ĠÅ¡pecializovanÃ©":25304,"Ġamo":25305,"ĠzvyÅ¡ku":25306,"Ġkoncip":25307,"Ġdecember":25308,"ĠstretÃ¡vaÅ¥":25309,"Ġvyply":25310,"Ã³zna":25311,"ĠstudenÃ©":25312,"Ġkonfliktov":25313,"ĠzariadiÅ¥":25314,"Ġspoznal":25315,"ĠsÃºstredenie":25316,"ĠkrÃºtia":25317,"Ġcsc":25318,"Ġspevu":25319,"ĠneschopnosÅ¥":25320,"Ġnova":25321,"ĠnevÃ½hody":25322,"Ġautomobilky":25323,"ĠdbÃ¡":25324,"Ġprekvapenia":25325,"ĠpÃ´Å¾iÄįiek":25326,"ĠvybudovanÃ©":25327,"budem":25328,"ĠpraktickÃº":25329,"ĠnepamÃ¤tÃ¡m":25330,"ĠnenahraditeÄ¾":25331,"Ġnp":25332,"denou":25333,"enÃŃn":25334,"ĠmÃ©dium":25335,"ĠprÃŃspevkom":25336,"Ġpellegrini":25337,"ĠrozÅ¡ÃŃrenÃ½":25338,"stitÃº":25339,"ĠpoÅ¾iadali":25340,"Ġturistickej":25341,"ĠzimnÃº":25342,"tiva":25343,"Ġoutlo":25344,"ĠinÅ¾inie":25345,"Ġpustila":25346,"Ġprezentovali":25347,"ĠzdravotnÃŃctve":25348,"miÃŃ":25349,"ĠpaÄ¾":25350,"konÅ¡truk":25351,"ĠzveÄ¾a":25352,"era":25353,"ĠnoÄįnÃ¡":25354,"Ġkovy":25355,"ĠpravoslÃ¡v":25356,"Ġpodar":25357,"ĠzmieÅ¡a":25358,"zvlÃ¡Å¡t":25359,"ĠroÅ¡t":25360,"tikom":25361,"ĠkoÅ¡ickej":25362,"ĠrozmanitÃ©":25363,"inger":25364,"mÃ´Å¾em":25365,"Ġmarhu":25366,"ĠzubÃ¡":25367,"ĠkryÅ¡t":25368,"ĠakÃºsi":25369,"Ġkaviarni":25370,"ĠnijakÃ©":25371,"reen":25372,"ĠfyzickÃ©ho":25373,"ĠneuveriteÄ¾nÃ½ch":25374,"ĠpoznaÄį":25375,"ĠuÄ¾a":25376,"ĠduÅ¡ÃŃ":25377,"ĠponÃºkli":25378,"ĠÅ¡ikovnÃ½ch":25379,"ĠbÃ©Å¾":25380,"Ġnajcen":25381,"ĠpoÄįnÃºc":25382,"Ġpravidelnej":25383,"ĠpÃ¤ty":25384,"ĠtrenÄįÃŃna":25385,"ĠobjednÃ¡vateÄ¾a":25386,"ĠvyÅ¾iadanie":25387,"Ġprevra":25388,"ĠusporiadaÅ¥":25389,"Ġbodoch":25390,"ĠvÃ¡hou":25391,"Ġpeklo":25392,"takÃ©":25393,"Ġsprievode":25394,"Ġpokroku":25395,"ĠuhliÄįi":25396,"zore":25397,"Ġpestrej":25398,"ĠÄįerveno":25399,"Ġdlhy":25400,"ĠtyÄį":25401,"Ġtriky":25402,"ĠsmiaÅ¥":25403,"ĠÅ¡vajÄįiarska":25404,"pho":25405,"Ġtesla":25406,"ĠnebudeÅ¡":25407,"ĠslÃ¡va":25408,"bka":25409,"Ġjest":25410,"Ġteste":25411,"ĠÃºloÅ¾i":25412,"ĠambasÃ¡":25413,"Ġzva":25414,"ĠzÃ³nu":25415,"biehal":25416,"Ġfilozofia":25417,"ĠÃºkonov":25418,"ĠÄįerpadlÃ¡":25419,"cis":25420,"Ġkope":25421,"ujÃºc":25422,"ĠminulÃ©":25423,"rovy":25424,"ĠplnÃ©ho":25425,"ĠpoÅ¡tovej":25426,"Ġmodulu":25427,"Ġcr":25428,"Å¾ach":25429,"Ġpodmienku":25430,"Ġodovzdali":25431,"ĠpozitÃŃv":25432,"lkou":25433,"ĠnarÃº":25434,"Ġhma":25435,"tita":25436,"ĠdÃ¡vajte":25437,"ĠkrÃ¡snymi":25438,"ĠrodinnÃ¡":25439,"ĠnadÅ¡enÃ¡":25440,"ĠodchÃ¡dzajÃº":25441,"ĠglobÃ¡lnej":25442,"Ġantioxidanty":25443,"hro":25444,"ĠprÃŃstavu":25445,"Ġdisne":25446,"Ġhned":25447,"ĠvytvorÃŃme":25448,"ĠtradÃŃcii":25449,"ords":25450,"Ġodcudz":25451,"stnou":25452,"ĠbudovÃ¡ch":25453,"ĠreÅ¡pek":25454,"udia":25455,"Ġbrali":25456,"Ġzvolila":25457,"Ġprejavili":25458,"Ġstanovenie":25459,"raÄįer":25460,"Ġsledujem":25461,"ĠplanÃ©ta":25462,"Ġrally":25463,"ĠdcÃ©rou":25464,"ĠkondÃŃciu":25465,"vagan":25466,"sam":25467,"ĠzÃ¡konnÃ½ch":25468,"ĠlacnÃ½":25469,"dÃ´leÅ¾itÃ©":25470,"ĠexteriÃ©":25471,"Ġvyobraz":25472,"ĠprÃŃleÅ¾itosÅ¥ou":25473,"ÄįÃŃtanÃ©":25474,"ĠzÃ¡konodar":25475,"Ġschodoch":25476,"Ġmetoda":25477,"ĠobtiaÅ¾":25478,"dba":25479,"ĠukonÄįenÃ¡":25480,"Ġevidentne":25481,"Ġnezasta":25482,"ĠenergetickÃº":25483,"Ġcharakteristiky":25484,"ĠvyÅ¾ar":25485,"Ġbase":25486,"ĠdojÄįenie":25487,"ĠposÃºvaÅ¥":25488,"ĠdefinovanÃ©":25489,"Ġ1969":25490,"ĠpremenÃŃ":25491,"ĠletÃŃ":25492,"Ġ1950":25493,"ĠvÃŃziu":25494,"300":25495,"cam":25496,"Ġlev":25497,"ĠtelesnÃº":25498,"ĠindonÃ©":25499,"vrat":25500,"ĠdotÃ¡ciu":25501,"Ġdegu":25502,"ĠbudÃŃ":25503,"ĠnechÃ¡te":25504,"ĠpredchÃ¡dz":25505,"ĠdÃ¡ma":25506,"Ġspozor":25507,"Ġpripravovali":25508,"Äįovanie":25509,"Ġtrvanie":25510,"ĠÅ¡portom":25511,"ĠzruÅ¡ÃŃ":25512,"Ġindividuali":25513,"Ġdiskov":25514,"ĠseriÃ¡ly":25515,"Ġpuzd":25516,"ĠvloÅ¾te":25517,"Ġzmizne":25518,"upu":25519,"dnutÃŃ":25520,"ĠobstarÃ¡vanie":25521,"ĠneprÃŃtomnosti":25522,"ĠprÃŃstupnÃ½":25523,"ĠuplynutÃŃm":25524,"ĠÄįakÃ¡m":25525,"Ġnat":25526,"Ġbaru":25527,"Ġfac":25528,"kaÅ¾do":25529,"Ġsprcha":25530,"ĠvyskÃºÅ¡al":25531,"Ġsat":25532,"Ġabsorp":25533,"Ġkorytna":25534,"Ġobvodu":25535,"ĠprÃŃklade":25536,"tisÃŃce":25537,"Ġkulturisti":25538,"Ġpriba":25539,"Ġdedinke":25540,"raÄįnÃ½ch":25541,"Ġvyv":25542,"Ġbodky":25543,"Ġbral":25544,"ĠhorÄįÃŃk":25545,"ĠchorobÃ¡m":25546,"gita":25547,"ĠpÃ¡t":25548,"ĠenergetickÃ¡":25549,"ĠukÃ¡Å¾ka":25550,"ĠotoÄįil":25551,"ĠvloÄįky":25552,"ĠamfiteÃ¡":25553,"Ġnetra":25554,"Ġ750":25555,"ĠnÃ¡kladmi":25556,"Ġkarola":25557,"ĠlÃ´Å¾ko":25558,"Ġsovietskeho":25559,"ĠnajpouÅ¾ÃŃva":25560,"siÃ¡c
[truncated: 431,077 more chars]
