# Supplementary material for: Slovak morphological tokenizer using the Byte-Pair Encoding algorithm
Source: PeerJ Comput Sci. 2024 Nov 19;10:e2465. doi: 10.7717/peerj-cs.2465 (PMC11622830; doi:10.7717/peerj-cs.2465)
Supplement: Supplemental Information 1 [file peerj-cs-10-2465-s001.zip › SuppFiles/0 Tokenizers/SKMT/SKMT_lib_v2/tokenizers/SKMT_BPE/merges.txt]

Ġ n
Ã ¡
o v
Ġ p
Ġn e
Ã Ń
Ġ s
Ã ½
Ġ a
Ġ v
e j
i e
Ã º
Ã ©
Ġ z
Ġn a
Å ¡
c h
Å ¥
e n
Ġp o
Ġ o
o m
j e
Ġp r
t e
Ä į
i a
Ġ t
a l
a n
m i
ej Å¡
m e
Ġ d
h o
s k
s t
o u
n e
Ġpr e
a j
Ġs a
Å ¾
Ġz a
Ġ je
Ã½ ch
Ġd o
u je
Ġna j
Ġv y
Ġ u
a Å¥
i l
i c
n Ã©
u j
t o
Ġ k
r o
n o
Ä ¾
Ġ b
k y
l e
i n
k a
Ġ ktor
Ġne p
Ġ m
c i
v a
Ã½ m
Ġo d
ro z
ic k
Ġt o
ov al
aj Ãº
Ġne z
k ov
Å¾ e
l i
m u
n ejÅ¡
r e
n ÃŃ
i t
i Å¥
ÃŃ m
Ġ ak
Ġa le
Ã© ho
ov an
s Å¥
Ġ roz
Ġa j
uj Ãº
Å Ī
l a
Ġ Ãº
Ġn Ã¡
Ġ Å¾e
Ġv Ã½
n Ã½
a v
te Ä¾
k o
n a
Ġak o
Ġ Äį
Ã¡ l
Ġpr i
Ã¡ r
Ġs Ãº
n i
k u
al i
Ã¡ v
o t
st i
Ġz Ã¡
Ġs i
Ġne o
l o
n ej
Ġne v
Ġn ie
a t
Ã¡ m
Ġt ak
d e
Ġo b
Ġnep o
Ġ in
ov aÅ¥
i z
Ġ bo
n u
Ġnez a
Ġpo d
en ie
n Ãº
n Ã½ch
a Äį
i u
i Äį
Ġ 1
Ġnev y
b o
Ġs om
p o
d o
Ġ (
ejÅ¡ ie
n Ã¡
n y
a mi
al a
o ch
no sÅ¥
Ã½ mi
o k
Ã¡ c
ejÅ¡ ÃŃ
Ġale bo
r a
i v
Ġ veÄ¾
Ġpr ÃŃ
Ã¡ ch
c e
r i
Ġ j
Ġ 2
nÃ© ho
Ġ pro
il i
al o
b y
Ġ svoj
Ġz o
Ġpre d
ov Ã©
ÃŃ v
Ã¡ ci
Ġ mÃ´Å¾
Ġktor Ã©
o Äį
en ia
k e
Ġ rok
ĠÄį o
l en
Ġ i
Ġ vÅ¡e
Ġnep re
Ġ re
e r
no sti
Ġ pr
Ä ı
Ġb u
il a
Å¡ ie
Ã¡ va
Ġ kon
i st
en Ã©
Ġb y
Ġne do
en t
e z
o r
n om
ĠvÅ¡e t
Ġk e
Ġ e
Ġu Å¾
aj te
en sk
Ġ slov
ĠmÃ´Å¾ e
Ġ po
Ġ spol
Ġ dv
ajÃº c
Ġne roz
Ġ c
Ġne na
v o
Ġm Ã¡
i k
Ġne s
oval i
Ġb ez
Ġke Äı
il o
Ġa k
ujÃº c
Ġv o
uje me
an ie
n Ã½m
Ġs me
o n
i teÄ¾
uje m
Ġ len
a teÄ¾
Ġ pred
nejÅ¡ ie
Ġktor Ã½
en ÃŃ
e l
nu t
oval a
k om
Ġ cel
a m
a r
aj me
Ġbu de
k ou
n sk
0 0
Ġ ich
Ġ -
v e
Ġ nov
ov ej
n ou
uje te
nejÅ¡ ÃŃ
a c
i te
Ġne u
ia c
Ġa by
no st
Ġt om
uj te
Ġt ie
Ġneo d
Ġ moÅ¾
Ã© mu
Å¡ ÃŃ
o l
Ġ prÃŃ
ia ch
ov Ã½
ov Ã½ch
Ġ mi
ĠÄį i
Ġ pod
oval o
o sÅ¥
en Ã½
ÃŃ me
ov Ã¡
Ġ Å¾i
ÃŃ te
e c
ov i
en Ã¡
Ġ ho
Ã ³
uj me
Ġ viac
Ġ f
Ġpo u
uje Å¡
Ġv z
Ġslov ensk
o st
Ã¡c ie
Ġ mal
ka mi
Ġ Äıal
Ä¾ a
Ġ h
Ã¡l ne
nÃŃ c
e t
Ġ kaÅ¾d
Ġ by
Ġ prv
o j
b a
Ġt en
Ġje ho
Ġ ob
Ġ naÅ¡
an ia
p r
Ã¡ to
Ġ sam
Ġpr ie
sk ej
Ġ zn
Ã¡ t
Ġd e
ov Ã©ho
Ġs o
ĠveÄ¾ mi
Ġnep ri
i ch
Ġ st
Ġpod Ä¾a
Ã ´
Ġ dobr
Ġspol oÄį
ia nsk
Ġpre to
pÃ´ sob
Ġ dom
ovan ie
d a
Ġ svet
c a
in y
ie k
a me
Ġ 3
a d
ie v
Ġpr o
Ġ g
Ġje d
i d
Ġktor Ã¡
ia m
c ov
Ġ aut
0 1
ÅĪ a
ÃŃ Å¡
Ġ chc
ĠÅ¾i v
nÃ½ mi
ov Ãº
Ġ zÃ¡
Ġa Å¾
ov it
Ġo sob
Ġ Äįas
Ġbo l
Ġby Å¥
ejÅ¡ÃŃ ch
o b
Ġm a
sk y
Ġ vÅ¡ak
e b
li v
Ġv Ã¡m
t i
n ic
Ġs po
Ã¡ Äį
ejÅ¡ ÃŃm
ejÅ¡ ia
ĠprÃŃ pad
a te
ÃŃ n
ick Ã©
Ġ rad
Ġ prÃ¡v
ejÅ¡ ou
ejÅ¡ iu
ejÅ¡ ej
ejÅ¡ie ho
ejÅ¡ÃŃ mi
ejÅ¡ om
Ġ star
ejÅ¡ie mu
Ġna d
Ġj ej
) .
Ã¡c ia
Ġ hlav
ov om
Ġ miest
st va
Ġnie k
Ġpo treb
Ġ tr
ov Ã½m
ny ch
Ġ w
Ġ ved
Ġ druh
Ġ mus
an t
Ġdv oj
Ġ vlast
Ġ te
i m
Ġ dÃ´
Ġ eÅ¡te
ie Å¥
Ġ hr
Ã© r
o sti
Ġrok u
st vo
ĠÅ¾iv ot
ov ou
Ġ jedn
k Ã¡
Ġt u
Ġ nÃ¡
Ġa ni
Ġ .
u d
Ġ vod
Ġs prÃ¡v
Ãº c
i sk
Ġ sta
z a
Ġten to
Ã ¤
Ġ prav
Ġn o
Ġst e
Ġk de
Ġ mest
Ġin form
an ÃŃ
Ġ ko
ov Ã½mi
ia r
Ġ rod
Ġbo lo
Äį o
Ġt Ã½m
u m
Ġchc e
ov sk
an Ã©
ĠmÃ´Å¾e te
ov ÃŃ
Ġbo la
Ġ det
Ġ Äįast
Ġ vaÅ¡
nÃº Å¥
ali z
c ie
Ġ 4
nÃ© mu
s i
nÃŃ kov
bez peÄį
Ġne j
Ġspol u
ovÃ© mu
Ġ cest
st v
sk e
Ġ dlh
a k
en ÃŃm
Ãº r
k Ã½ch
b u
ist ick
Ġ2 01
Ġ "
Ġ r
Ã¡ s
ie n
Ġ medz
Ã¡ci u
Å¾ÃŃ v
Ġtie Å¾
Ġ Å¡kol
u t
Ġ rov
Ġ Ä¾ud
ĠzÃ¡ klad
Ġsam o
e Äį
Ġ akt
Ġ prac
en Ã½ch
zn am
Ġ 5
k Ã¡r
Ġ Ä¾
Ġ prÃ¡c
Ġ me
a Å¡
Ġbo li
u l
Ġmedz i
Ġ fot
in a
Ġ men
ov ac
Ġ cen
Ġ pot
Ã¡to r
ĠnÃ¡ s
k Ã¡m
Ġroz hod
at ÃŃv
i me
Ġs pÃ´sob
Ã¡ me
Ãº v
in g
Ġaut o
Ġna pr
Ġ na
k Ã¡ch
ni te
Ġs p
nÃŃ k
Ġ elektr
Ġt ej
Ġpo Äįas
Ġv Ã¡s
Ġ kval
Ġktor ÃŃ
Ġ ce
Ġneo b
Ġne m
e ÅĪ
Ġj a
sk om
Ġj u
) ,
Ġnaj ne
k Ã©
Ġto ho
Ġ pol
ov ateÄ¾
Ġ stÃ¡
ovan ia
Ã¡v ajÃº
ĠvÅ¡et ky
sk Ã©
sk Ã©ho
Å¾i t
e m
Å¡ÃŃ ch
ick Ã½ch
Ġ kraj
oÄ¾k o
Ġ zdrav
Ġ1 9
Ġ strÃ¡n
skut oÄį
Ġ kom
Ġ rÃ´zn
ĠvÃ½ rob
nost ÃŃ
Ġ urÄį
Ġm ajÃº
Ã¡l ny
Ã¡ te
Ġ l
sk Ã½ch
ovan Ã©
Ġ Å¡
organ iz
Ã¡ci i
Å¾ÃŃ va
sk Ã½
ick ej
k ej
nÃŃc t
Ġpo nÃºk
Ġpot om
Ġ sluÅ¾
ĠvÅ¡et ko
Ġ rÃ½chl
t u
ko ch
p re
ujÃº ci
i i
o log
ick Ã½
i s
Ġ systÃ©m
Ġz men
Ġkval it
ĠprÃŃpad e
ĠzÃ¡ kon
Ġ vys
Ġpro blÃ©m
Ġa n
Ġt am
Ġvy u
Ġ Å¾
sk Ã¡
e li
Ġ od
Ġ form
ĠnÃ¡ m
t r
nosÅ¥ ou
ov y
Ġ moh
Ġt Ã½ch
nejÅ¡ÃŃ ch
Ġ de
Ġ mnoh
Ġ ,
Ġ hor
o lÃ³g
Ġsvoj e
Ġm u
ne te
Ġtej to
Ġnez o
i kov
Ġfot o
Ġdo sta
Ġpred stav
y ch
Ã¡v aÅ¥
chÃ¡dz a
Ġ stran
Ġo kol
Ġpo ved
Ġ kÃºp
po ved
ne ho
Ġo k
na t
Ġ plat
Ġnie ktor
Ġtom u
Ġpo skyt
i f
k Ã½m
ud ÃŃ
Ġ jednoduch
Ġ vec
Ġ techn
nejÅ¡ ia
Ġ rob
k Ã½
Ġrok ov
Ġ moj
ĠÄ¾ udÃŃ
Ġs e
vÃ¤Äį Å¡
nejÅ¡ ÃŃm
Ġ zÃŃsk
Ġ sil
Äį e
Ġ Å¡tÃ¡t
Ġ pln
c ia
Ġ tel
Ġ organiz
sta v
Ġob sah
Ġpro stred
ka ch
Ġce z
nejÅ¡ iu
s a
Ġi ba
an Ã½
i Å¡
Ġnie Äįo
Ġnepo d
Ġ vid
nejÅ¡ie ho
nejÅ¡ ou
nejÅ¡ ej
Ġv Äıak
i Ã¡l
nejÅ¡ÃŃ mi
nejÅ¡ om
Ġu r
Ġdo kon
nejÅ¡ie mu
ci u
hodn ot
Ġ boh
ĠvÄıak a
Ġ bud
ic ky
Ġ :
ovan ÃŃ
Ġ let
Ã¡ Å¡
sk a
Ġte da
sk ou
Ġ 6
e la
Ġ stred
Ġob chod
Ġpreto Å¾e
ĠkaÅ¾d Ã½
Ġbu d
Ġbud Ãº
Ġ pre
Ã¡ n
Ġ hovor
sta t
ĠmoÅ¾ no
d z
i on
Ġpo dob
v om
ĠmÃ´Å¾ u
Ġm aÅ¥
ic e
ne me
Ġ mali
ĠprÃ¡v e
Ġdo d
Ġtie to
Ġjedn ot
vÅ¾ dy
e s
Ã¡ci ÃŃ
Ġ tvor
Ġi m
ÃŃ k
ÃŃ klad
it y
i ka
Ġ eurÃ³p
Ġza Äįa
Ġ id
Ġpro duk
i ÃŃ
ko Ä¾
nÃŃ Äį
Ġnej ak
ve k
ne m
ick Ã©ho
ni Äį
Ġnapr ÃŃklad
en ej
ni me
ick Ã¡
s po
Ġ deÅĪ
ovan Ã½
koÄ¾ vek
d aj
Ġpo moc
sk u
Ġ niÄį
lep Å¡ie
Ġ Äįlovek
Ġza riad
i ne
in u
l ia
Ġpro gram
Ġprie stor
ĠvÅ¡et kÃ½ch
ov o
ve d
Ġu ved
Ġ vÅ¾dy
Ġrov na
Ġs t
an Ã¡
Ġ dnes
Ġv hod
Ġ riad
zn aÄį
by t
Ġpod por
Ġ rieÅ¡
ie va
Ġnaj m
h to
r u
re m
ie m
Ġn ik
Ġto hto
Ġpro jekt
li vo
Ġ vy
j de
Ġ tovar
Ġ krÃ¡s
Ġ jeden
Ġ 8
ĠveÄ¾ a
leÅ¾ it
Ġ vz
Ġ Äįin
Ġto to
Ġne bo
c om
an ÃŃm
Ġ Äįlen
Ġk on
i ky
Ġod bor
Ġ vie
ĠmoÅ¾ nÃ©
Ġ patr
Ġs poj
ci i
Ġ skutoÄį
Ġ teraz
Ġ typ
ne Å¡
ie r
Ġpri prav
Ġ mysl
Ġvys ok
Ġok rem
Ġt Ãº
Ġs u
Ġ bi
Ġ Å¾en
Ġk edy
Ġ Å¥aÅ¾
ÃŃv ne
Ġ Å¡peci
Ġod po
Ġa si
Ġid e
a ch
Ġpod mien
m o
ie l
Ġ hÄ¾ad
Ġ bratislav
Ġ oblast
k r
ĠÃº pln
en Ãº
Ġ farb
Ġprac ov
lep Å¡
Ġpo sled
i to
Ã³ n
Ġ tepl
u s
Ġ 7
Ġ sÃº
Ġ tele
Ġ skup
ĠstÃ¡ le
ov aÄį
Ġ ch
Ġ mater
v y
Ġ mnoÅ¾
Ġktor Ã½ch
sk Ãº
Ġ jedin
Ġ mil
Ġ ist
Ġk u
r an
Ġ priam
Ġo chran
Ġtom to
ie b
Ġn ich
a s
o c
Ġnajm Ã¤
Ġvz nik
Ġktor Ãº
ia d
Ġ uÄį
ĠprÃŃ rod
nÃŃ ka
Ġ eur
Ã¡ Å¾
rov eÅĪ
Ġ za
d u
Ġ Ä¾ah
Ġd Ã´
ujÃº ce
Ġdet i
Ġ dob
Ġ per
Ġtak Å¾e
Ġ proti
Ġpo stup
ĠvÃ½ sled
en Ã©ho
Ġ voÄ¾
Ġs kÃºs
Ġ mlad
Ġpred aj
Ġ verej
Ġ centr
osÅ¥ ou
Ġ1 0
Ġvy tvor
b e
l Ã¡
o d
Ġ leb
ka m
ĠÃº Äįin
vo j
kon Äį
Ġod o
Ġ ÄįlÃ¡n
ÃŃ r
ia v
Ġ funk
an e
Ġ pÃ¡r
Ġ ex
Ġ zaujÃŃm
Ġ knih
Ġ muÅ¾
Ġ2 00
Ġ stret
ĠsÃº Äįas
Ġ mÃ¡m
Ġmater iÃ¡l
Å¡ ej
Ġ Äįist
Ġktor ej
Ġzn aÄį
ick Ãº
Ġdlh o
ĠnÃ¡ rod
ÅĪ uje
Ġt Ã¡to
Ġ hodnot
Ġ bod
Ġleb o
ĠÄıal Å¡ie
ost ÃŃ
Ġza mest
treb a
en iu
ny m
ĠspoloÄį nosti
v ie
Ġpo vin
poz ÃŃ
ĠsÃº Å¥aÅ¾
Ġ biel
Ġ mesiac
Ġ rÃ¡m
Ġs k
Ġz mluv
ĠveÄ¾ ko
Ġ ruk
Ġ mo
Ġ Å¡port
ĠmoÅ¾ nosÅ¥
Ġza bezpeÄį
sk Ã½m
sk o
ali st
Ġ pÃŃs
ĠÄ¾ud ia
Ġ pÃ´sob
t ie
Ã³ z
Ġ nÃ¡Å¡
ĠdÃ´ leÅ¾it
Ġ div
nost iach
ĠnÃ¡ jde
Ġ vyÅ¡
Ġ roÄį
te r
i o
Ġ vÃ¤ÄįÅ¡
Ġ voj
Ġ cieÄ¾
zrejm e
ajÃº ci
Ġ ÅĪ
m ent
ĠzÃ¡ kaz
e me
Ġ krÃ¡t
Ġ zl
ĠÄıal ej
Ġsvoj u
Ġ hotel
ie me
Ġ dis
ĠvÃ½ kon
Ġk to
ick Ã½m
Ġpo zn
ĠurÄį ite
ÃŃ Äį
Ġdobr e
nosÅ¥ ami
Ġ x
Ġs eb
ĠÅ¾ iad
Ġ 9
Ġ trh
Ġniek oÄ¾ko
Ġe x
Ġob dob
Ġnie len
ĠÄįast i
Ġ vÃ¡Å¡
Ġ pria
Ġ kult
Ġ drev
Ġpou Å¾it
Ġ film
Ġ energ
Ġ mod
Ġo tvor
nÃº c
de l
nut ie
k Ã©ho
Ãº va
Ġoblast i
Ġ stav
Ġ ver
nu Å¥
r ov
ĠdÃ´ vod
l u
in ou
Ġ hodin
Å¾i Å¥
Ġ le
Ġ kol
e te
nost iam
kov it
ĠmÃ¡ te
t ov
rov n
Ã¡va me
Ġin Ã©
Ġ soci
ĠÃºpln e
Ġ bezpeÄį
ĠtÃ½ch to
an Ã½ch
Ġinform Ã¡cie
t om
Ġ diel
n iÅ¥
me r
Ġpou Å¾ÃŃv
Ġ mat
m y
ĠzÃ¡ roveÅĪ
Ġo n
ÃŃ ch
Ġpre vÃ¡dz
Ġo tÃ¡z
s p
ie Å¡
ia t
Ġna ozaj
Ġ dar
Ġprv Ã½
Ġ chod
i mi
Ġza Äįia
Ã¡l nej
Ġelektr o
Ġ dieÅ¥
Ġu rob
Ġpod nik
Ġp a
Ġvy kon
Ġslovensk u
ĠÃº spe
Ġ zem
Ġbo j
Ġmal a
Ġob jedn
en e
k Ãº
ie te
Ġ rast
b il
ÃŃ c
Ġ jed
Ġ beÅ¾
ÃŃ kov
va teÄ¾
Ã¡v ali
Ġ smer
sk Ã½mi
Ġ real
Ġw eb
ĠÃº daj
Ġ ÄįasÅ¥
Ġjedn o
Ġ mier
ovan Ã¡
sved Äį
sky ch
Ġpo zor
Ġ polit
Ġ stan
Ġt Ã½
Ġvz Å¥ah
nÃŃ ci
sk ÃŃ
pÃ´ vod
Ġmiest o
Ã¡l nych
ĠÄįast o
Ã¡ci ou
Ġ1 5
Ġ min
Ġ treba
Ã¡va m
Ġm ÅĪa
Ġdo pln
Ã¡v al
Ġz ne
Ġnaj po
Ġ internet
Ġpo nuk
Ġ presn
Ġnov Ã©
Ġpo z
Ġ2 0
Ġpotreb nÃ©
en Ã½m
ske ho
Ġ obc
Ġ plÃ¡n
Ġmus ÃŃ
sk Ã©mu
sto j
Ġ voz
ĠspoloÄį nosÅ¥
Ġ situ
i ku
Ġzdrav ot
if ik
Ã¤ Äį
Ġ pÃ´vod
ĠprÃŃ jem
i sti
Ġ part
u n
o roÄį
s s
Ġ hud
ĠzaujÃŃm av
Ġne vie
Ġo stat
Ġnaj z
t y
Ġvy s
Ġm y
Ġ Â
ick om
Å¡ ia
vÃ½ raz
Ġsvoj ej
Ġ pÃ¡n
Ġzamest n
Ġur Äį
ĠprÃŃ prav
i j
Ġsvoj ich
Ġakt iv
Å¡ie l
Ġjednot liv
Ġv Ã¤Äį
kov Ã©
i ou
u Äį
Ġ bÃ½
ĠprÃ¡c e
Ġ vÃ½Å¡
it u
Ġ Äįes
Ġhlav ne
ic a
kov Ã¡
st ve
e Å¡
Ġme dz
Ġpo hÄ¾ad
Ġ srd
ia ci
hran iÄį
Ġ Äįerv
Ġ la
Ġz loÅ¾
v Ã½
ic i
lek Ã¡r
a va
Ġne bu
ĠÃº rad
Ġ Å¾iad
Ġ snaÅ¾
Ġpre Äįo
Ġ ven
Ġ vol
Ġvy d
Ġpou Å¾ÃŃva
Ġtak Ã©
Ġ kup
ĠtÃº to
Ġ firm
2 01
Ã¡v ajte
Ġu moÅ¾
Ã¡v ala
v al
Ġnebu de
js Å¥
Ġa plik
d poved
Ġ li
Ġs klad
Ġslovensk ej
Ġ trv
Ġpo zr
ia mi
Ġs chop
bo j
Ã¡v ajÃºc
v ajÃº
Ġvy bav
Ġ ÄįÃŃsl
ĠmÃ¡ me
Ġvy br
Ġ tlaÄį
Ġ Å¡tud
Ġ skv
Ġpo stav
in Ã¡r
ĠrÃ¡m ci
um ent
ĠvÃ½ ber
ra c
Å¡ iu
Ġ nem
o graf
b ra
Ġsvoj ho
i r
o ko
k iaÄ¾
Ġpriam o
nÃŃ kom
Ġan ti
Ã¡va te
y m
Ġ lekÃ¡r
Ġ pan
st r
ĠvaÅ¡ e
e lo
Å¾i v
iÄį ky
Ġ zel
osÅ¥ ami
ĠsÃº ÄįasÅ¥
ko n
in Ã¡
u r
Ġ jas
Ġ dol
Ġdv e
Ġktor Ã©ho
Ġ minÃºt
Ġzn am
Ġ1 2
Ġmod el
Ġcel Ã½
Ġpo Å¾iad
ick ou
ro ch
Ġsamo zrejme
Ġex ist
Ġmest a
m a
Ġ republik
Ġdo prav
nic e
ĠkeÄı Å¾e
lo sti
Ġpri d
ost iach
Ġpr ot
t a
Ġ vlÃ¡d
Ġ um
ĠÅ¾ivot a
Ġ pekn
ĠnÃ¡ sled
ĠÃº loh
ĠnÃ¡jde te
Ġna chÃ¡dza
hospod Ã¡r
Ġpro ces
Ġne d
Ã¡v alo
Ġsta v
Ġdokon ca
Ã¡ nsk
Ġ ide
ĠnaÅ¡ e
Ġvz del
Ġokol o
Ġd ÅĪa
Ġz ist
Ġ1 8
ĠnaÅ¡ ej
Ġpo hyb
ick Ã½mi
o ce
t edy
Ġ lÃ¡sk
kov ej
Ġs r
nÃŃct vom
Ġ ÄįÃŃt
ĠprÃŃ stup
ĠrÃ´zn ych
ĠmnoÅ¾ stvo
Ġbude te
iz aÄį
ie c
n enie
en ci
Ġse ba
Ã¡v aj
t v
stv om
to k
Ġ sed
Ġpo s
Ġcel o
Ġstar ost
ovan Ã½ch
leÅ¾ ito
Ġakt u
Ġ Äįak
kov Ã½
Ã¡v ajme
Å¾ d
c u
ĠnaÅ¡ ich
Ġodpo rÃºÄį
ĠnÃ¡ vÅ¡tev
ĠzÃ¡klad e
Ġ fakt
Ġ text
ajÃº ce
ost iam
Ã¡lne ho
Ġ lieÄį
in Ã¡ch
Ġ finanÄį
Ġvec i
Ġd Ã¡
Ã¡va Å¡
Ġ Å¡tv
Ġ vlas
Ġ obÄį
Ġ ro
Ġ kontrol
ÃŃ t
Ġs m
Ġtak mer
ply v
Ġzo dpoved
Ġkult Ãºr
Ġ izb
ka v
Ġaut or
ĠzÃ¡ pas
to r
Ġkon takt
Ġs prav
ĠskÃºs en
ĠsluÅ¾ by
Ġpo hod
Ġ raz
ie ho
Ġin Ã½ch
Ġ mot
an ov
Ġ minist
Ġ zdroj
Ġz vÃ½Å¡
Ġ trÃ©n
Ġ mor
Ġd nÃŃ
en om
Å¡ t
Ġmoh li
en Äį
ĠrÃ´zn e
Ġtr et
Ã¡ k
ĠvÃ½ bor
ĠprÃŃ sluÅ¡
it a
Ġ modern
Ġ tvrd
Ġpro fes
Ġpo cit
Ġ Äįiern
Ġ skÃ´r
Ġ sÃºd
Ġ krv
Ġsam ot
t iaÄ¾
Ġ Å¡ir
ovan ÃŃm
Ġp ovy
Ġnik dy
Ġ jazyk
00 0
Äį om
Ġ vÃ½raz
ĠnÃ¡ vrh
Ġ Å¡tÃ½l
Ġob jav
Ġ nos
Ġ zlat
Ġzn Ã¡m
ĠtÃ½ Å¾d
Ġ mÃ´j
Ġ lepÅ¡ie
Ġrod iÄį
ÃŃs Å¥
Ġchce te
ĠzaÄįia t
Ġ ab
Ġpo rad
Ġ klas
ka r
Ġ trad
Ġk o
Ġnep ovy
Ġpomoc ou
Ġne mÃ´Å¾
Ġne mus
Ġne de
ĠponÃºk a
Ġktor om
ov ia
Ġ bal
z d
ĠrÃ½chl o
Ġrovna ko
ĠvÃ½ znam
bÃŃ j
Ġp Ã´
Ġ nech
Ġo pÃ¤Å¥
Ġdo kÃ¡Å¾
Ġ vÃ´bec
Ġz Ãº
Ġpo kiaÄ¾
Ã¡l na
ĠsÃºÄįasÅ¥ ou
Ġsvet e
Ġdv a
Ġ von
Ġroz o
ĠzÃ¡kon a
ĠÄįas e
k aj
iz mu
Ġdo siah
Ġ koÅ¾
Ġhr Ã¡Äį
ny mi
Ġ Å¡tÃºd
ov a
Ġ eko
Ġna priek
ti Å¾
Ġ troch
Ġnaj lepÅ¡ie
Ġ list
Ġre klam
Ġktor Ã½m
Ġne Å¾
Ġ gener
Ġprostred nÃŃctvom
Ġa spo
Ġ den
Ġto tiÅ¾
ĠsÃº vis
iz m
st iev
Ġ ok
stÃ¡ va
Ġniektor Ã©
Ġ lÃ¡t
Ġ fyz
s l
Ġpo riad
ĠvÅ¡et ci
Ġvy rob
Ġaspo ÅĪ
Ġe fekt
ĠÃº Äįel
v aÅ¥
po dob
Ġ tÃŃm
ĠvÃ½ hod
Ġ prakt
Ġdv och
Ġnepre d
Ġkom bin
Ġ vrÃ¡t
Ġ pros
Ġ sln
Ġ3 0
ĠÅ¡tv or
Ä¾ av
Ġdom Ã¡c
Ġv rÃ¡t
e Ä¾
i del
ĠvÃ½ stav
ja t
la d
Ġ ra
Ġ dosÅ¥
Ġpo za
ĠÃºdaj ov
ĠprÃŃ beh
Ġskv el
ci ÃŃ
Ġ duch
Ġ di
Ġspo treb
Ġpo mÃ¡h
e ho
to Äį
Ġpo sl
Ġ veÄįer
Ġpatr ÃŃ
Ġ zim
Ġprot i
Ġzamestn an
ĠÃº zem
Ġ Å¡tvr
n iansk
inÃ¡ rod
o Å¡
Ġpo kraÄį
kov Ã½ch
Ġtr oj
Ġ ge
Ġfoto graf
en ou
Ġ jemn
Ġsvet a
ick Ã©mu
lo g
ĠÅ¡kol y
hÄ¾ad om
Ġak Ã©
Ġdobr o
Ġza mer
Ġvy ber
Ġpre do
Ġ blÃŃz
Ġdo hod
Ġnov Ã½
da je
Ġ Å¡kod
Ġnaj o
d r
nut ia
ĠnÃ¡ klad
Ġvoz id
ot av
Ġcen y
Ġne chc
Ġin ak
Ġtr i
Ġ chor
Ġ hlad
Ġ kuch
Å¡ ÃŃm
i Ã©r
Ġ stol
Ã¡v anie
Ġne ho
Ġu byt
Ġpria teÄ¾
Ġ olej
Ġ obraz
Ġtovar u
Ġvod y
Ġ drÅ¾
p e
an ej
Ġza d
ĠÃº daje
Ġpo vaÅ¾
Ġ on
Ġniek edy
Ġp e
Ġt Ã¡
nÃŃc ky
Ġ vrch
Ġ tÃ©m
ick ÃŃ
Ġ ban
Ġ svÃ¤t
Ġs pr
aÄį nÃ©
Ġza tiaÄ¾
Ġ cÃŃt
mÃ´c Å¥
Ġ noc
r y
Ġpred Ã¡vajÃº
Ġna stav
an d
l y
Ġ dok
Ġmnoh o
Ġna sled
Ġu za
Ġv tedy
ar d
ĠspÃ´sob om
Ã¡ no
ĠprÃ¡v o
Ġjednoduch o
en Ã½mi
Ġza Äį
Ġ vek
i Ã¡ch
Ġ sp
Ġnep r
isk a
Äįe k
Ġ mili
Ġ hneÄı
Ġdo vol
Ġ park
Ġ /
Ġminist er
Ġ klient
â Ĥ
va Äį
Ġza ÄįÃŃn
Ġ bol
âĤ ¬
Ġ ne
Ġ jazd
Ġ mies
Ġ cit
Ġ staÄį
st av
Ġnaj viac
zn Ã¡m
Ġo Äį
Ġu miest
Ġm en
ĠzÃ¡ hrad
Ġa r
Ġ poÄ¾
Ġu po
Ġstran y
Ġobsah uje
Ġnem ec
kov Ã©ho
Ġz vyÅ¡
ĠÄį ÃŃm
nÃ¡ sob
Ġmedz inÃ¡rod
ĠÄıal Å¡ÃŃch
Ġpart ne
Ġ Å¡tyr
Ġ klub
Ġ komunik
a st
Ġne skÃ´r
Ġ vide
Ġmen ej
Ġur l
Ġ manÅ¾el
Ġseb e
nut ÃŃ
livo sÅ¥
Ġnaj s
nut Ã©
Ġvy zer
Ġsp rac
Ġ oper
Ġ adres
Ġ hlas
Ġhovor ÃŃ
Ġ hran
Ã¡ kov
Ġv stup
Ġ dizajn
ĠmÃ´Å¾e me
c ami
an iu
Ġmies te
ĠveÄ¾ kÃ©
Ġpo mer
Ġ pevn
iÄį ka
Ġ minim
ĠcieÄ¾ om
Ġrok och
Ġpo ÄįÃŃt
Ġza hraniÄį
Ġpo trav
Ġa v
Ġs trat
Ġ moc
t ÃŃv
Ġod s
Ġtak Ã½
Ġ fung
ĠsÃº hlas
Ġniek to
Ġrok a
z v
Ġc m
Ġ stoj
Ġho ci
Ġnaj roz
Ġ sem
Ġ syn
Ġpod stat
u Å¡
Ġo by
Ġ <
Ġ1 4
Ġz lepÅ¡
Ġ kategÃ³r
stv u
ĠÃºspe Å¡
Ġ met
Ġpro stried
Ġo znaÄį
o s
Ġpo zem
Ġo patr
l om
Ġ teÅ¡
Ġpo roz
Ġpoved al
poz it
Ġ pÃ¤Å¥
k Ã½mi
Ã¡l nu
Ġ kop
Ġob jekt
Ġ drob
Ġ slÃ¡v
Ġobjedn Ã¡v
Ġ1 00
n ia
Ġ invest
Ġ vÃ¡Å¾
Ġpre z
Ġob Ä¾Ãºb
Ġ hod
Ġtak to
Ġst oroÄį
ĠÄ¾ah ko
ov e
Ġpol o
Ġdo stup
ĠÄ¾ u
Ġroz diel
Ġstran e
nÃŃct va
n il
Ġ: )
sky m
ĠvrÃ¡t ane
Ġpri po
Ġnem Ã¡
ĠÅ¡tud ent
Ġpo vrch
Ġpri Äįom
Ġmo ment
Ġ1 6
ĠvÅ¡e obec
Ġdo stat
Ġzmluv y
Ġpo dar
Ġ rus
Ġk Ã½m
Å¡ li
Ġreal iz
Ġc o
Ġ les
it om
ĠstrÃ¡n ke
Ġs ÃŃ
ĠÅ¾i vo
Ġ 0
Ġslovensk a
Ġk r
Ġtechn olÃ³g
Ġjed no
Ġcel kom
Ġnev z
ĠdÃ´leÅ¾it Ã©
Ġ piat
Ġkon eÄį
Ã¡ci Ã¡ch
t ra
Ġkuch y
Ġspolu prÃ¡c
Ġ tvÃ¡r
Ġdom ov
Ġrod in
ĠprÃŃpad ne
p ri
Ġ noh
Ġprav idel
Ġkon krÃ©t
Ġtroch u
Ġvy tvÃ¡r
Ġdok ument
ujÃºci ch
Ġnaj u
Ġpresn e
Ġpred met
p l
Ġpo Äįet
ĠÄıal Å¡ÃŃ
ĠdieÅ¥ a
s iat
Ġke by
Ġ ded
Ġ pÃ¡s
Ġviac er
Ã¡v ania
Ġo vlÃ¡d
ĠÃº Äįast
Ġ norm
Ġz obraz
Ġt i
Ġvys oko
Ġpo ist
pozÃŃ cii
ĠÄįas u
kov Ãº
Ġ slobod
ĠnÃ¡ jsÅ¥
Ġ krÃ¡Ä¾
st ÃŃ
ĠpoÅ¾iad av
Ġrok y
Ġ maxim
tie Å¾
isk o
Ġ orgÃ¡n
Ġznam enÃ¡
Ġvyu Å¾ÃŃv
Ġmo bil
Ġ histor
Ġge o
Ġ chlap
Ġtak tieÅ¾
ĠsÃŃ ce
Ġmest o
sk i
Ġn ÃŃm
Ġok a
Å¥ a
Ġ psych
Ġroz prÃ¡v
li k
Ġ zÃ¡ujem
Ġpod u
Ġ Äıak
Ġbol e
Ġvy jadr
Ġnevie m
oÄį i
ÃŃ ka
va te
h e
ĠÅĪ om
b ou
Ġ ov
Ġrepublik y
Ġ serv
Ġ lok
ĠvÃ½ voj
Ġm o
ia ce
vyÅ¡ e
Ġza loÅ¾
Ġ1 7
Ġ chrÃ¡n
pe v
Ġ cviÄį
Ġdet ÃŃ
Ġna vyÅ¡e
Ġ tvar
p er
ar t
Ġ hrad
iÄį iek
vÃŃ j
Ġna po
Å¡ lo
st in
ĠÂ §
Ġ var
Ġpred pis
Ġ prekvap
Ġvhod nÃ©
ĠvÃ½ chod
Ġ1 1
Ġ automat
Ġ angl
j Ãº
ÅĪ ou
Ġ diev
ĠnÃ¡ zor
ĠsÃº bor
Ġsu b
ĠprÃŃ leÅ¾ito
an Ã©ho
Ġ %
Ġpo m
Ġne re
a b
ĠtÃ½m to
Ġb o
Ġ1 3
r Ã¡t
ÅĪ ujÃº
Ã¡cia mi
Ġ vnÃºtor
Å¡ om
Ġdruh ej
Ġzariad enia
Ġtel o
vÅ¡e t
Ġ stup
Ġc om
ÃŃ mi
Ġs konÄį
ÅĪ u
Ã© ri
Ġdom a
sky mi
chÃ¡dz ajÃº
vÃ´l i
Ġ niÅ¾
Ġ Å¡Å¥ast
Ġpo tvrd
Ġjed na
Ġz nov
ĠÅ¾iad ne
Ġ kart
Ġma il
Ġ charakter
Ġ tur
Ġd ia
Ġ vÃŃÅ¥az
Ġpohod l
Ã¡lny m
ovac ie
an a
an om
ĠsluÅ¾ ieb
Ġpredo vÅ¡et
ĠpredovÅ¡et kÃ½m
Ġ dneÅ¡
Ġna pÃŃs
Ġpo koÅ¾
Å¡ la
Ġ hmot
nÃŃc ke
Ġ2 5
skor o
ĠveÄ¾ kÃ½
ĠÃº prav
Ã¡va teÄ¾
Ġu skutoÄį
Ġjed nej
Ġprofes ion
Ġp ov
Ġrob iÅ¥
ĠzÃ¡ ver
Ġpoved aÅ¥
Ġbud Ãºc
Ġ mas
Ġpre jav
Å¡ie ho
ĠzÃ¡ vis
Ġt ran
Ġnaj b
Ġroz voj
Ġ tisÃŃc
Ġ dÃ¡t
Ġdobr Ã©
Ġ ryb
Å¡ ak
ĠÄįÃŃsl o
en cie
ske mu
Ġ univerz
Ġ tried
ĠzaÄįiat ku
Ġav Å¡ak
in ami
Ġ krok
Ãº t
ĠstaÄį ÃŃ
ĠÅ¾en y
ne mu
Ġ slab
ic u
Ġ ploch
Ġa b
Ġrad a
Ġrast l
Ġniektor Ã½ch
Ġdiev Äį
Ġo p
Ġnepo za
stv Ã¡
Ġnez ne
Ġ sÃ¡m
Ġ ana
Ġ test
ĠsystÃ©m u
s e
Ġmi mo
Ġsamo stat
Ġ desaÅ¥
Ġ chlad
Ġne nÃ¡
Ġk vÃ´li
Ġ vzor
ĠvÃ½ skum
ĠzÃº Äįast
Ġ such
Ġ sezÃ³n
aÄį nÃ½ch
kov om
ĠvÃ½ nim
ĠnÃ¡Å¡ ho
spe v
Ãº ra
Ġpodmien ky
Ġ kvet
Ã¡r ov
n ili
ĠÄįlovek a
Ġ sled
Ġrov no
at iz
ĠÅ¡ir ok
n enÃ©
Ġz vol
Ġpo vol
Ġpri nÃ¡Å¡
Ġprv Ã©
Ġ duÅ¡
Ġ verz
ne s
aÄį nÃ½
Ġ boÅ¾
ĠÄįlÃ¡n ok
Ġ chÃ½b
ĠÄ¾u Äı
Ġjed nÃ©ho
nÃŃk mi
p ro
Ġt ÃŃ
Ġpri rodz
Ġmiest a
va m
am ent
Ġ kapit
Ġstav eb
Ġ sedem
Ġ skl
, "
Ġ pac
ĠproblÃ©m y
Ġs kÃºÅ¡
Ġre sp
ĠprÃ¡c u
Ġ peniaz
Ġ slÃºÅ¾
Ġ nÃŃz
kr Ã¡t
Ġpo koj
stva mi
Ġa l
Ġnaj vyÅ¡
ĠÃº rov
Ġvid ieÅ¥
Ġ stroj
ovan ej
Ġvz duch
je m
Ġzo znam
1 9
Ġspo koj
y n
Ġpred po
ov ky
nic i
b er
Ġs trav
Ġ5 0
Ġslovensk o
Ġ pozit
nic a
Ġ dver
ri st
Ġpom Ã´
Ġtrh u
Ġk om
Ġo Äįak
Ġroz po
. "
at Ã¡
Ġk a
Ġdokon al
ĠnÃ¡ roÄį
ra d
Ġs mr
Ġ pÃ¡Äį
Ãºr y
Ġbude me
Ġpou Å¾iÅ¥
iv o
Ġcen a
Ġ trest
oÄį ne
Ã¡ d
zn Ã¡
ĠnÃ¡ stroj
Ġ201 8
. ,
Äį tu
do l
ac ie
Ġ rÃ¡d
ĠprÃŃ spev
o pis
Ġ y
Ġ brÃ¡n
iÄį ku
Ġak Ã½
Ãº ci
Ġ koÅ¡ic
Ġ sad
Ġu prav
Ġu Å¾ÃŃva
Ġo z
kov Ã½m
Ġ daÅĪ
i g
Ġobc e
Ġsvoj om
r om
Ġmysl ÃŃm
Ġjed nu
stÃ¡ v
Ġna kon
Ä¾ah Äį
ved om
ĠÅ¥aÅ¾ ko
Ġ âĤ¬
Ġn imi
Ġdis pozÃŃcii
Ġv oÄįi
li ne
Ġoby vateÄ¾
Ġ kys
Ġde stin
Ã¡ci Ã¡m
ĠkaÅ¾d Ã©ho
Ġmin u
Ġz ruÅ¡
Ġ prÃŃliÅ¡
Ġ log
Ġ fareb
s aÅ¥
de podob
Ġh y
an Ãº
kov ou
Ġo s
Ġo chor
ovan Ã©ho
Ġnaj za
Ġosob nÃ½ch
fut bal
Ġnena d
ĠvÅ¡et kÃ½m
Ã¡r i
Ġ zub
ĠnÃ¡ kup
Ġnov Ã½ch
Ġ mam
Ġne po
Ġpol ov
Ġ zd
e ko
ĠpoÄįÃŃt aÄį
hn ut
ĠkÃºp eÄ¾
Ġ kniÅ¾
Ġriad iteÄ¾
Ġprez ent
Ġsm s
Ġtran s
je me
y mi
Ġ sÃºkrom
ĠsprÃ¡v ne
Ġvlast ne
sÅ¥ ou
Ġrad y
Ġo dol
Ġmoh ol
ÅĪ ami
Ġ sten
Ġ pamÃ¤t
Ġt r
Ġna s
Ġ futbal
Ġna vrh
ik om
Ġbi o
Ġpostup ne
Ġ modr
Ġ Å¾iar
ĠvÃ¡Å¡ ho
Ġinform Ã¡ciÃŃ
Ġdobr Ã½
t ro
Ġkon Å¡truk
Ã¡r a
Ġ tvoj
i Ã¡m
Ġ krit
Ġeko nom
Ġ taj
Ġ majst
enÃ© mu
Ġ obec
Ġ [
ĠnÃ¡sled ne
Ġum el
e d
Ġs v
ĠÄįin nosti
Ġpri bliÅ¾
Ġod pad
Ġmoj e
Ġprie mer
Ġ registr
Ġnakon iec
Ġ kostol
Ġrad i
Ġosob y
Ġm aj
Ġtepl ot
ĠvaÅ¡ ej
Ġvy h
Ġtrad iÄį
Ġk m
lep Å¡ÃŃ
Ġko mis
veÄ¾ a
Ġvy nik
Ġ inter
ĠzÃ¡ bav
Ġ ÃŃsÅ¥
beh u
1 0
Ġcen u
Ġtele fÃ³n
Ġ tÃ½k
Ġnaj vy
it ou
Ġ Å¾iak
Ġ vnÃºtr
Ġ ci
Ġ prim
Ġmin ul
av ej
Ġ seb
Ġne ch
tr ov
Ġroz mer
Ġ her
Ġ chyb
Ġnaj vÃ¤Äį
Ġnov o
le d
2 00
Ġ mimo
Ġ cudz
t Ã½m
Ġzariad enÃŃ
ie t
Ġ hodÃŃn
Ġ19 9
ĠkrÃ¡s ne
Ġ sever
Ġ kurz
Ġspo mÃŃn
Ġseb ou
i ke
Ġza chov
Ġpo rovn
Ġpac ien
Ġb log
te l
aÄį nÃ©ho
Ġm m
Ġdom u
Ġ trÃ¡v
Ġved om
Ġu drÅ¾
c och
Ġ ped
va me
g e
ajÃºci ch
Ġmot or
" .
ĠvÃ½sled ky
Ã© n
Ġ strom
Ġ ulic
ĠskutoÄį ne
Ġ med
Ġ Å¾elez
ĠstrÃ¡n ky
zid ent
Ġdv ad
a to
Ġ super
Ġhud ob
Ġ pas
Ġ zvier
Ġna rod
in Ã¡m
Ġkup ujÃºci
ie d
Ġne kon
Ġ tm
Ġ druÅ¾
Å¾ ÃŃv
u c
Ġpred sed
Ġza o
ist ov
Ġniek oÄ¾k
en a
Ġa t
Ġ bank
Ġ financ
plat nÃ©
Ġ chvÃŃÄ¾
Ġu spo
ĠurÄį it
Ġ trp
Ġ americ
ĠumoÅ¾ ÅĪuje
Ġdlho dob
Ġdruh Ã½
Ġ zvuk
o sfÃ©r
en ejÅ¡ie
Ġ histÃ³r
Ġ majet
Ġpeniaz e
Ġ Å¡tandard
Ġ deÅ¥
je te
Ġ myÅ¡l
Ġ obrÃ¡z
Ġ sval
Ġprav depodob
Ġnepo roz
Ġ Ã¡no
ĠdÃ´ sled
Ġboh at
Ġ dÄºÅ¾
Ġskup iny
Ġ Å¡at
Ġmest e
Ġ mÃ¡l
Ġpri poj
Ġuved om
Ġvy hlÃ¡s
Ġt ou
ia n
Ġhr y
k Ã©mu
Ġbratislav e
ovan iu
lie v
ĠsÃºÄįas nosti
Ġ francÃºz
Ġne Ãº
o ra
Ġelektr on
Ġt zv
Ġ plast
ĠvÃ¤ÄįÅ¡ ina
Ġu plat
Ġjednotliv Ã½ch
Ġprojekt u
Ġv r
Ġpo chop
ĠznaÄį ky
ĠponÃºk ame
ĠmoÅ¾ nosti
Ġ chuÅ¥
Ġprav id
Ġstar o
Ġ hospodÃ¡r
ĠzÃ¡ pad
Ġ obr
kov Ã½mi
Ġurob iÅ¥
Ġbratislav a
Ġm ar
ĠprÃŃ de
znam en
Ġ tlak
Ġ martin
Ġbude m
Ġmnoh Ã½ch
Ġ cykl
spe l
en ejÅ¡ÃŃm
n ila
Ġpredpo klad
ad l
Ġ popul
Ġd aÅ¥
Ġtele vÃŃz
Ġcel Ã©ho
Ġjed nÃ½m
Ġna o
Ġo veÄ¾a
Ġnedo stat
Ġpo loÅ¾
Ġ siet
Ġvy svet
Ġpo plat
Ġ en
sex u
livo sti
Ġ plyn
iÄį ke
iÄį kou
ĠnÃ¡ z
Ġne za
en ec
Ġ hviezd
Ġdob e
Ġm ne
Ġ Å¡esÅ¥
Ġ leg
Ġm alo
en ejÅ¡ÃŃch
Ġ kÄ¾ÃºÄį
ĠsÃºÅ¥aÅ¾ e
Ġu s
Ġo prÃ¡v
Ġ papier
Ġ hlb
ĠÃºspe ch
Ġ nut
Ġpodob ne
Ġpri ja
c ovi
Ġchce m
Ġde j
Ġtr och
stan ov
Ġ sum
Ġpred sa
Ġ liek
Ġo prav
Ġ komun
ĠÅ¾ivo te
kov Ã©mu
Ġd ni
Ġ graf
mo bil
Ġpre tek
Ġdo z
Ġmal Ã©
Ġ komplet
Ġ maÄıar
su n
ov at
Ġ sÃ©ri
Ġneroz o
m en
Ġpr Ã¡va
Ġna uÄį
ĠnaÅ¡ a
Ġ rÃ¡n
Ġzo sta
Ġ udal
Ġroz Å¡ÃŃr
Ġz vyk
Ġjedin eÄį
Ġab solv
Ġu konÄį
kov ÃŃ
Ġ ag
Ġprv om
ĠÄį om
ĠuÄį iteÄ¾
Ġ sÃŃdl
Ġpred chÃ¡dz
Ġmen o
Ġin Ã½
Ã¡c k
Ġ vin
ĠdokÃ¡Å¾ e
Ġsvoj im
ko sti
Ġpr itom
Ġk lik
Ġ2 4
Ġpre svedÄį
Ġ pal
enia ch
ĠsprÃ¡v y
ĠrieÅ¡ enie
znÃ¡ mi
y k
en ejÅ¡ÃŃ
vies Å¥
Ġ jar
Ġnebo lo
f f
Ġ hydr
Ġ okn
ĠzÃŃsk aÅ¥
kov ateÄ¾
Ġpre ÄįÃŃt
Ġpre hliad
Äį iv
av o
ie s
Ġ Å¡trukt
Ġpou Å¾i
Ġ slad
Ġo cen
Ã¡r ne
Ġ iÅ¡
Ġre zerv
Ġ ovoc
Ġnep ou
Ġobdob ÃŃ
Ġ vÃ¤z
ĠstoroÄį ia
Ġ vÃŃn
ĠpouÅ¾ÃŃv aÅ¥
Ġ jÃ¡n
o krat
Ġ rizik
Ġpodu jat
Ġposl an
Ġna vÅ¡tÃŃv
Ġ originÃ¡l
Ġosob it
Ġ kancel
Ġpre zident
Ġk am
ĠzÃ¡ sad
Ġ mon
Ġin Å¡pir
va Å¡
Ġcel Ã©
Ġfarb y
Ġnik to
ĠskÃºsen osti
Ġzl o
Ġ veÄı
Ġvz dial
Ġnepo z
Ġenerg ie
pro duk
en stvo
Ġmus ia
ĠzaÄįa l
Ġpo mal
to ch
Ġ detail
ro k
d y
v ali
Ġ nÃ¡dher
Ġv plyv
Ġ chut
ĠzÃ¡ stup
Ġ vier
ru Äį
Ġdo ruÄį
Ġnepr ÃŃ
o g
k ÃŃ
en ejÅ¡ia
Ġz Ä¾av
Ġkancel Ã¡r
Ġ lin
ĠnaÅ¡ om
Ġnes po
k ajÃºc
Ġprogram u
p a
Ġu kÃ¡z
ÃŃv ny
Ġzmen y
v z
Ġkraj iny
pre d
aj a
q u
Ġko v
Ġz mysl
Ġpa ra
Ġo pak
Ġfirm y
Ġu Å¾ÃŃv
Ġroz um
Å¡ ou
st iach
Ġrod iny
Ġk oÄ¾ko
Ġtel a
en ejÅ¡ou
et r
Ġnaj vÃ¤ÄįÅ¡
Ġper cent
Ġdovol en
k al
ĠprÃŃ tom
Ġvyu Å¾it
Ġnao pak
ĠtrÃ©n ing
Ġob leÄį
ĠmyÅ¡l ien
nÃŃ ku
en ejÅ¡ej
ĠkaÅ¾d ej
en ejÅ¡ieho
en ejÅ¡iu
cov ia
Ġpodar ilo
Ġb a
iu m
Ġneu stÃ¡
Ġupo zor
iv Ã©
Ġposkyt uje
ĠpouÅ¾it ie
en ejÅ¡ÃŃmi
Ġ individu
t ia
k aÅ¥
Ġ atm
Ġatm osfÃ©r
Ġdom Ã¡ci
sym bol
c o
en ejÅ¡om
Ġ prie
iÄį kami
isk u
Ġknih y
en ejÅ¡iemu
Ġ poly
Ġobr ovsk
Ġ polic
Ġ Äįaj
Ġ fil
Ġ Å¡kÃ´l
Ġ sieÅ¥
Ġvybr aÅ¥
kov o
Ġd Ã¡v
ej Ãº
Ġne ved
atÃŃv ne
Ġu loÅ¾
v i
u teÄ¾
Ġ titul
Ġ mÃ¤s
Ġ brat
Ġpo mÃ´cÅ¥
Ġ kÃ¡v
Ġpotreb y
Ġob nov
Ġpo sil
Ġ pÃ´d
izmu s
Ġpr a
ÅĪ och
Ġin f
av Ã©
Ġprv ej
ĠpredÃ¡vajÃº ci
Ġ prax
ik Ã¡r
ov zd
n ilo
Ġchc el
ik mi
Ġnov Ã©ho
Ã¡ z
Ġ nitr
Ġ ruÅ¾
ÅĪ ov
aÄį nej
ĠpribliÅ¾ ne
m bra
ĠvyÅ¡ Å¡ie
Ġ sobot
nut Ã½
Ġvy z
ĠspoloÄį ensk
Ġz verej
Ġ liter
Ġag ent
ÅĪ ovaÅ¥
Ġ termÃŃn
ĠÃº stav
kry t
Ġ201 7
Ġvide o
ĠdÃ´vod u
Ġza stav
Ġdosta Å¥
Ġz vlÃ¡d
ci ou
2 0
u Å¾
Ġpo l
Ġ4 0
Ġ piv
Ġc ca
ĠkaÅ¾d Ã©
n enia
Ġpre u
Ġ kamarÃ¡t
Ġod poved
Ġmet Ã³d
ĠsÃº lad
Ġv nÃŃm
Ġroz sah
Ġvie m
Ġin Ã©ho
Ġnejak Ã©
de siat
Ġz druÅ¾
Ġ reÅ¡taur
ovan Ãº
Ġ kÃºs
Ġcel om
Ġvys kÃºÅ¡
ĠÄįlÃ¡n ku
Ġ neg
Ġvlas y
Ġvon kaj
Ġvek u
Ġosob nÃ©
ĠÃº Å¾as
Ġu p
Ġ rÃ¡di
Ġza plat
hn uteÄ¾
Ġov plyv
Ġsvoj ou
ĠuÅ¾ÃŃva teÄ¾
Ġ diaÄ¾
Ġon line
Ġvz hÄ¾adom
Ġe Ãº
Ġ tÃ½Å¾deÅĪ
ĠnÃ¡ hrad
Ġz d
iteÄ¾ nÃ©
Ġcel ej
Ġved ieÅ¥
r t
ar iz
ĠÄįin nosÅ¥
Ġu vie
Ġspotreb iteÄ¾
Ġ Å¡ÃŃr
an Ã½m
5 0
iaci ch
Ġkom plex
i bil
ĠzaÄįa li
Ġ ad
de r
ĠmÃ¡l o
Ġin tenz
Ġob medz
k ali
nÃŃ koch
ni st
n enÃ½
s te
h a
en osÅ¥
aÅ¥ a
k alo
ni k
Ġ vitamÃŃn
iÄį kÃ¡ch
Ġ tÃºÅ¾
nu teÄ¾
dÃ¡vn o
aÄį ky
ĠnÃ¡ pad
Ġ mliek
ĠdÃ´ ver
Ġmat er
ĠpÃŃs om
Ġo bran
k ala
ĠtÃ½k a
Ġjednoduch Ã©
z Ã¡
Ġplat ÃŃ
ujÃºce ho
Ġ ve
nut ÃŃm
Äį ÃŃ
Ġdob u
Ġ vÃ¡h
Ġkedy koÄ¾vek
Ġnov ej
Ġcest y
v ala
ĠzaÄįa la
ĠÄıak ujem
ĠvaÅ¡ ich
yÄį aj
Ġ Å¾lt
Ġ plet
k ajÃº
Ġnaj na
Ġdo kÃ¡z
Ġ 000
Ġ Å¥a
Ġ vln
Ġ batÃ©r
ce ho
Ġu stanov
Ġp s
Ġ sek
Ġvhod nÃ½
ĠpomÃ´ Å¾e
Ġ modl
Ġu kaz
Ġtyp u
iÄį kÃ¡m
Ġod ovzd
Å¡ ko
Ġ talian
Ġseb a
Ġsvet lo
Ġpri jÃŃm
av Ã½
k ajte
Ġ mÃ¡j
Ġ kresÅ¥
Ġ okres
Ġne moc
Ġzel en
Ġ mechan
k ajme
ĠprÃŃ klad
Ġ jeÅ¾iÅ¡
Ġg o
Ġform ul
Ġ reÃ¡l
Ġvec ÃŃ
Ġ bun
o te
Ġ regiÃ³n
Ġnaj Ãº
Ã½ n
Ġproduk ty
3 0
Å¡ Å¥
Ġstred o
ĠbÃ½ val
Ġ poÅ¡t
ĠzÃ¡ uj
ho p
Ġsln eÄį
nÃŃc k
Ġnaj pre
Ġnov in
Ġza bud
Ġu vÃ¡dz
Ġpodnik ateÄ¾
Ãº Äį
Ġcest u
Ġ plav
Ġmimo riad
Ġ pÃŃÅ¡
Ġuza vr
ĠnemÃ´Å¾ e
Ġ Äįel
ika Äį
Ġnejak Ã½
i va
Ġne hnuteÄ¾
ĠveÄ¾ kÃ¡
Ã¡l nom
Ġ altern
ĠnÃ¡z vom
e v
Ġ buÄı
Ġsam i
Ġpovin nÃ½
Ġnebo l
ĠdÃ´ chod
ĠprÃ¡c i
Ġpred tÃ½m
Ġ Å¡anc
Ġnepo s
Ġvyu Å¾iÅ¥
Ġ val
Ġoka mÅ¾
l ov
po ÄįÃŃt
Ġuved enÃ©
Ġosob a
Ġpo teÅ¡
Ġ chud
Ġd al
Ġu sa
Ġ sviat
Ġvy hÄ¾ad
Ġ vrec
Ġpri s
Ġ symbol
n ie
enia mi
Ġ svad
ĠpomÃ¡h a
ĠtakÃ© to
pr ÃŃ
Ġ publik
Ġprie behu
Ġpo Äįu
Ġf a
Ġs tr
Ġ mÃºz
Ġmoj a
ĠÃº ver
Ġin Å¡tit
h l
Ġe u
or ov
ĠÃºrov ni
m an
Ġ ev
Ġ hroz
Ġne bezpeÄį
ĠnÃ¡ zov
Ġ osem
Ġ festival
ĠvÃ¤ÄįÅ¡ inou
ĠkaÅ¾d Ã¡
Ġvytvor iÅ¥
iz ovaÅ¥
stv Ã¡ch
Ġcest a
Ġ eleg
Ġn ov
Ġsta bil
z ni
Ġpre bieh
blah o
Ġsub jekt
Ġvy Å¾ad
Ġ optim
ist a
Ġ +
Ġ ostrov
Ġ kur
Ġobdob ie
Ġre prezent
ĠvÃ½ men
Ġmal o
Ġz byt
Ġod del
ad la
. )
Ġz nÃŃÅ¾
Ġod kaz
Ġ uni
Ġ lyÅ¾
Ġ vlh
Ġ otc
Ġby t
Ġ oÄį
ĠÅ¡kol e
Ġmesiac ov
Ġo fic
Ġ Äįit
Ġ mÃ©di
Ġod miet
Ġmaj iteÄ¾
Ġpred platnÃ©
Ġs pev
en cia
Ġ drah
Ġd i
Ġ tem
Ã³n ov
Ġ201 6
ĠkaÅ¾d om
ĠpÃ´sob ÃŃ
ul in
o h
Ġu l
Ġcel Ãº
e k
Ġ kus
Ġ strel
ĠobÄį iansk
ĠzÃ¡ sob
Ġ hodn
Ġchc Ãº
Ġsta l
Ġ orient
Ġs pod
Ġdosta l
Ġvlast nÃ©
Ġ tuk
Ġpodmien ok
Ġ vrstv
Ġv loÅ¾
Ġnov Ã¡
Ġpo loh
Ġ tich
Ġhodin y
Ġpre ved
Ġ mÃ³d
Ġ dan
en osti
Ġ manaÅ¾
ov ne
Ġ ostr
li Å¾
je d
Ġdvad saÅ¥
ovan Ã½m
p le
Ġpodob e
Ġrob ÃŃ
o vod
Ġu Å¾i
Ġzn Ã¡me
i koch
Ġnevy hnut
e Å¾
Ġdobro voÄ¾
Ġpo pre
Ġ2 1
Ġt y
Ġre ak
Ġumel ec
Ġ pi
Ġpartne r
Ġ ÄįÃŃn
ia Äį
Ġ pad
Ġ hlin
Ġa trak
Ġ inte
Ġspr ie
ĠnÃ¡klad y
Ġochran u
Ġna pln
Ġ lo
ĠsÃºlad e
Ã¡l nou
Ġ reÅ¾im
ĠneustÃ¡ le
la v
ko ho
ĠprÃŃ j
Ġ dÃºf
ÃŃ s
aÄį nÃ¡
ad lo
Ġ dem
Ġslovensk Ã½ch
Ġpolic aj
Ġslovensk Ã©ho
ej Ãºc
Ġab sol
Ã© ra
Ġ krÃŃÅ¾
Ġu zn
ĠvÃ½Å¡ ke
t iv
Ġpoz o
Ġne vid
Ġkon fer
Ġ vel
Ġdo spel
Ġ Å¾ilin
ov nÃ©
ĠkoneÄį ne
Ġrozhod ne
Ġza ruÄį
Ġ inÅ¡tal
Ġ Äįiast
Ġpodpor u
Ġt he
leÅ¾ ÃŃ
ĠzaÄįÃŃn a
Ġcest e
Ġz bier
Ġo ver
s o
j Ãºc
Ġsvoj ÃŃm
pr ie
Ġre kon
d av
Ġnez Ã¡
Ġviacer Ã½ch
Ġboh u
v alo
Ġprostred ia
Ġo sÃ´b
Ġse p
Ġpo Å¾
Ġ kamen
Ġchce li
Ġne moh
Ġstoj ÃŃ
ĠprÃŃ Äįin
ĠzÃ¡kaz nÃŃkov
Ġ se
Ġrad Å¡ej
ej te
Ġkvalit y
Ġpozr ieÅ¥
h r
Ġnaj lepÅ¡
ĠvaÅ¡ u
Ġne pria
Ġs prac
Ġeur o
Ġpre prav
Ġpredstav uje
Ġ diskus
Ġpre hÄ¾ad
Ġ Ãºz
ĠrÃ¡n o
Ġ spoÄ¾ah
Ġ krÃ©m
ĠpouÅ¾ÃŃva teÄ¾
Ġnaj nov
chut n
Ġu kÃ¡Å¾
Ġktor Ã½mi
1 1
Ġza poj
Ġ skoro
Ġ jÃºn
ej me
ĠveÄ¾ kej
st iam
Ġ lak
Ġosob ne
pÃŃ j
" ,
Ġchce la
Ġ pozÃŃ
Ġdv anÃ¡
g a
Ġ ident
Ġvz hÄ¾ad
Ġa p
Ã³ r
j te
Ġmoh la
Ġpros ÃŃm
Ġna mi
Ġ vari
Ġo svet
Ġpri nies
Ġvy stÃºp
Äį ia
Ġ Äįerstv
Ġvy men
u b
Ġs pln
s h
Ġvy hr
vyÄį aj
sÅ¥ ami
Ġ fanÃºÅ¡
Ġ preÅ¡ov
ĠzÃ¡ vÃ¤z
Ġ stop
Ġve dÄ¾
Ġ bÃ¡b
Ġpre klad
ĠobjednÃ¡v ky
Ġz bor
Ġ pust
Ġ Ãºni
Ġ ?
Ġdestin Ã¡cii
av ejÅ¡ie
Ġrad e
at ick
Ġ desiat
Ġa d
Ġpo pis
ĠprÃ¡c a
Ġnov Ãº
kÃ¡ me
nu c
Ġminu losti
Ġfunk Äį
ĠÃº Äįt
Ġpotreb ujete
ĠnaÅ¡ u
Ġ koncert
m ov
Ġ liet
nut Ã¡
Ġ brit
Ġvy Å¡etr
Ġvod a
Ġ cukr
ĠÅ¡tÃ¡t u
ot u
ĠkaÅ¾d Ãº
Ġs pÃ¤Å¥
av ejÅ¡ÃŃch
Ġ plod
Ġ6 0
y t
ovac ÃŃch
ĠmÃ´Å¾e m
ĠÅ¡peci Ã¡lne
Ġzariad enie
Ġauto mobil
kov aÅ¥
Ġpre hr
Ġnes Ãº
Ġne deÄ¾
kov i
Ġpara me
ĠotÃ¡z ky
vÃŃk end
at ÃŃ
Ġmus ÃŃm
Ġd ez
kÃ¡ Å¡
Ġden ne
ky ch
Ġ adapt
iz uje
Ġ pamiat
Ġknih a
Ġnajb liÅ¾
e ro
Ġdo klad
Ġokol ÃŃ
Ġ prst
ik ou
Ġin ter
Ġ fon
Ġpomer ne
Ġenerg et
ĠÄıal eko
ĠvlÃ¡d y
Ġmus ÃŃte
1 2
Ġpo ruÅ¡
s prÃ¡v
p s
ĠzaujÃŃmav Ã©
Ġ host
Ġobc i
Ġpri Å¡iel
ist ickÃ©
Ġproduk tov
kÃ¡ te
Ġfunk cie
ĠmateriÃ¡l u
Ġ aprÃŃl
ĠprinÃ¡Å¡ a
Ġ chat
Ġ lehot
Ġne sm
Ġpo stih
dr Å¾
drÅ¾ iav
Ġ kam
Ġs pÃ¡j
aÄį nÃ½m
Ġminim Ã¡lne
Ġna k
Ġchce me
Ġ august
Ġ !
iv Ã¡
en stva
Ġd r
Ġzmysl e
Ġod sek
av ejÅ¡ÃŃ
g u
av ejÅ¡ÃŃm
Ġzo stav
ĠÅĪ ou
Ġ iz
Ġ michal
ĠnÃ¡ rok
Ġ chov
Ġpo zer
Ġb e
av ejÅ¡ia
Ġ pleÅ¥
Ġ ran
Ġostat nÃ½ch
ĠÃº vod
ĠtÃ½Å¾d ne
ot y
Ã¡ b
Ġ prÃ¡zdn
l Ã©
iÄį kÃ¡r
av ejÅ¡ou
Ġ Ä¾ad
Ġ Ä¾av
ia li
Ġ dvor
Ġ lig
ĠnÃ¡ hod
Ġ du
av ejÅ¡ieho
av ejÅ¡iu
av ejÅ¡ÃŃmi
b ud
Ġaktiv ity
ec t
av ejÅ¡iemu
av ejÅ¡ej
av ejÅ¡om
Ġ Å¡Ã©f
ĠsÃºvis losti
Ġnem ajÃº
Ġnaj vÃ½
Ġ skal
ĠproblÃ©m ov
Ġ regul
t Ã³
Ġ vÃŃkend
p h
r k
Å¡l ite
Ġprv Ã¡
Ġstarost livosÅ¥
Ġ mlÃ¡d
ĠvÃ½raz ne
Ġza rad
Ġkvalit u
Ġ ps
Ġ gÃ³l
ĠsÃº per
Ġprac ovaÅ¥
Ġ guÄ¾
Ġ mikr
Ġ dcÃ©r
om a
Ġzem e
ĠprevÃ¡dz kovateÄ¾
Ġat Äı
Ã¡to ra
enia m
ĠeurÃ³p skej
Ġvy stav
Ġ Å¥ah
zn ak
my s
Ġostat nÃ©
Ġroz del
Ġpo isÅ¥
if ikov
Ġpro spe
Ã¡ le
Ġs pust
ic iach
Ġt v
Ġnoc i
Ġkon kur
Ġ turnaj
Ġ hrub
aÄį nÃº
ĠlÃ¡t ky
Ġ januÃ¡r
Ġserv is
Ġslov o
Ġexist uje
Ġnaj prv
Ã¡lny mi
Ġab s
Ġnaj ob
Ġporiad ku
Ġ vÃ´ÅĪ
str Ã¡n
Ġod strÃ¡n
if ikaÄį
je Å¡
Ġdo po
n enÃ¡
Ġu voÄ¾
Ġsep te
Ġvie te
Ġnepo pre
it Ã©
Ġsmer om
Ġ straÅ¡
Ġ zase
Ġprostred ie
Ġdo teraz
Ġkvalit nÃ©
Ġdrev o
v er
Ġ bab
Ġ Äįar
ho d
Ġneza bud
ĠurÄį enÃ©
Ġmikr o
Ġ kata
Ġ recept
n ov
Ġjed nom
Ġrok mi
Ġsam a
Ġslov Ã¡
Ġf or
av Ã¡
ĠskutoÄį nosti
Ġna miest
sta l
Ġponuk y
Ġ polÃŃc
Ġ map
ĠÅ¡tvr t
Ġ Å¡tat
Ġak cie
Ġob yÄįaj
Ġ scÃ©n
Ġt oÄ¾ko
Ġruk y
Ġ most
Ġt a
ĠniÅ¾ Å¡ie
u p
Ġ lacn
Ã¡l u
ovsk Ã½
Ġ plÃ¡Å¾
Ã´ Äį
Ġk ar
Ġ roman
Ġpozor nosÅ¥
Ġ vetr
ĠbezpeÄį nost
Ġznov u
ÃŃ ky
k uje
v ajÃºc
Ġako by
Ġproduk t
ĠÄįit ateÄ¾
Ġsp re
ic ou
ĠmÃºz e
Ġz re
Ġ ochot
Ġ mÃ¤k
nÃŃ ky
ĠzaÄįa Å¥
ov nÃŃkov
Ġne skor
ĠÅ¡tyr i
Ġvy vol
Ġ architekt
Ġinter iÃ©r
ĠÄ¾uÄı om
Ġpravidel ne
Ġ fin
Ġvod iÄį
Ġ far
ĠÃºzem ÃŃ
Ġmoment Ã¡lne
Ġjed nou
Ġdosta li
Ġob Äįas
Ġ par
Ġpri zn
Ġ strach
iev ajÃº
ĠvÃ½ zv
Ġ ter
Ġvie me
ĠÅ¡peci f
Ġ peÄį
bo o
Ġ mont
Ġsta lo
en ky
aÄį nom
Ġ trend
Ġsvoj imi
ĠprÃŃpad och
Ġpre men
Ġvyzer Ã¡
Ġ201 5
Ġ metr
Ġhodnot y
Ġ ruÄį
Ġ tabuÄ¾
Ġ dÃ¡m
Ġ hol
Ġ zrejme
ĠnÃ¡ po
ĠbudÃºc nosti
Ġ vÅ¡
Ġakt ÃŃv
Ġrad osÅ¥
ni z
Ġu vid
faj Äį
Ġ tras
ĠveÄ¾ kÃº
iev aÅ¥
Ġposled nÃ½ch
Ġnaj Äįast
ĠkÃºp iÅ¥
Ġza s
Ġ2 2
Ġs chvÃ¡l
Ġ disk
Ġ sviet
Ġ reÄį
ite lia
mu s
nu l
Ġz niÅ¾
Ã© z
Ġ Äįip
Ġo bal
Ġvyu Å¾i
j a
ieva m
Ġkrv i
Ġnamiest o
ĠÃºÄįel y
Ġkon ci
Ġ )
ĠÅ¾iak ov
a ri
Ġ cirkev
Ġs tiah
Ġkraj ÃŃn
Ġ tk
Ġtak Ã½ch
ĠÅĪ u
ĠzÃ¡ pal
slov ensk
ing u
an ou
Ã¡t ov
en ciu
Ġsta Å¥
Ġvy rÃ¡b
e ra
Ġ tatr
Ġko ment
Ġ dosk
iev al
Ġ pohÃ¡r
iev ali
Ġbole sti
Ġ portÃ¡l
Ġcest ov
Ġna do
ĠspoloÄį ne
Ġz vÃ¤z
Ġnebo la
Ġrekon Å¡truk
Ġzdrav ie
Ġpekn e
Ã¡ re
Ġ koÅ¡
Ã¡r om
Ġ sekÃºnd
Ġroz hovor
Ġprostred ÃŃ
ĠrieÅ¡ enia
Ġ kvap
Ġizb y
Ġok tÃ³
Ġ parl
Ġ mÃ´cÅ¥
Ġzmen iÅ¥
Ġved ec
ĠÄįlen ov
Ġob jem
Ġpripo mÃŃn
ĠkrÃ¡t ko
Ġslovensk Ã½
li Äį
Ġkys el
ĠÄįi Å¾e
Ġko leg
Ġ jozef
Ġ integr
Ġochran y
Ġ rakÃºs
Ġpravdepodob ne
Ġz ber
ĠrodiÄį ov
Ġ vianoÄį
at Ã©r
Ġd is
Ġin Ã½m
Ġ kozmet
Ġpo p
Ġvlast nosti
t ÃŃ
Ġ chem
Ġ krist
Ġnov em
Ġ tesn
ieva me
ovac ÃŃ
z ÃŃ
Ġodpo veÄı
Ġna v
iev ajÃºc
Ġ fond
Ġvoj ensk
Ġpo drob
Ġ alkohol
Ġz m
Ġp h
v aj
Ġduch ov
Ġ kandid
nÃŃ m
Ġs nÃŃm
ĠnÃ¡ boÅ¾
ĠpoÅ¾ ad
Ġspo men
Ġ tabl
ĠvÃ½nim oÄį
Ġ er
Ġ Å¡tart
o den
Ġ201 4
Ġo hÄ¾ad
Ġ trenÄį
Ġform e
Ġ snah
ist o
Ġpo byt
iev ala
ieva te
Ġak Ãº
Ġpre chÃ¡dz
Ã¡ dz
Ġ lod
Ġv ied
Ġ sol
Ġniektor ÃŃ
Ã¡v anÃŃ
Ġznov a
Ġmi n
Ġ minerÃ¡l
stv Ã¡m
Ġprav da
z n
Ġspo zn
Ġd ÅĪoch
ate lia
ĠoÄį i
Ġmnoh Ã©
Ġhr aÅ¥
Ġ civil
Ġby str
aÄį ka
Ġsprie vod
Ġne a
Ġnem ali
Ġubyt ovanie
c k
Ġ neb
Ġ Ãºst
Ġf ar
Ġauto bus
Ġ ihr
ĠvÃ½ let
e ut
ĠsprÃ¡v u
Å¡ko d
Ġpo Å¡kod
Ġpre vz
Ġpo diel
Ġzamestnan cov
Ġ beh
ĠpoÅ¾iadav ky
Ġfirm a
Ġme trov
Ġ kÃ³d
ĠniekoÄ¾k Ã½ch
iev alo
b Ã¡ch
nic u
iev aj
Ġnak oÄ¾ko
Ġprie mysel
iev ajte
Ġnaj skÃ´r
Ġtrad ÃŃ
Ġhr a
ieva Å¡
iev ajme
Ġkon ca
Ġ dia
Ġza stup
Ġ digit
Ġ troÅ¡
Ġ sign
Ġmnoh ÃŃ
ĠurÄį enÃ½
Ã¡ ka
ĠÅ¾ ien
Ġna riad
Ġ album
Ġzamest nÃ¡
Ġzvier at
Ġ hokej
Ġtak Ã¡
Ġvy rovn
Ġform ou
Ġ bel
e mu
Ġpot enci
Ġ dier
ĠÅ¾en a
Ġpri hlÃ¡s
Ġ fÃ¡z
Ġnem Ã¡m
Äį an
Ġspolu prac
Ġo znÃ¡m
ĠkaÅ¾d oden
Ġvod o
Ġ juh
Ġpo moh
Ġvznik u
Ġvyrob enÃ©
an liv
v ajte
Ġs pis
Ġnaj lepÅ¡ÃŃ
n iac
Ġ zvon
Ġo tvÃ¡r
Ġpredpis ov
Ġdo pad
ovan om
Ġ marc
Ġu z
Ġjedn Ã¡
Ġpre nos
Ġ extrÃ©m
Ġtak Ãº
Ġ filt
Ã¤ t
Ġ hlÃ¡s
id la
Ġ maÄį
ac ÃŃ
Ġ vzÃ¡jom
iz ujÃº
Ġabsol Ãºt
Ġ komfort
b r
ĠeurÃ³p e
Ġpo dlah
Ġ lÃŃst
Äıal ej
Ġmlad Ã½ch
ĠvÃ½ chov
Ġpatr ia
Ġz hod
ĠzÃ¡klad nÃ©
Ġdo tk
Ġ del
Ġ pÃ½t
ĠÅ¥aÅ¾ kÃ©
ĠhÄ¾ad iska
ad iel
Ġved ie
ĠÃºloh u
f t
Ġ jÃºl
Ġ kapac
Ġ chvÃŃl
ĠchvÃŃÄ¾ u
Ġtrv al
ĠkresÅ¥ an
ÃŃ na
Ġdo sah
Ġ chrbt
Ġpo pr
Ġ uhl
Ġdod Ã¡vateÄ¾
Ġjas nÃ©
Ġmal Ã½
Ġponuk e
Ġob o
Ġ Å¾el
Ġ pÃ¤t
ov ka
aÄį nÃ½mi
Ġon a
ĠÃºÄįin ky
Ã¡l ni
Ġ otec
Ġ lep
Ġzao ber
Ġ vlÃ¡k
Ã¡t u
Ġz ran
Ġadres u
ĠobyvateÄ¾ ov
Ġnaj dÃ´
Ġ juÅ¾
Ġsamo sprÃ¡v
ĠprÃŃ stroj
ĠmateriÃ¡l ov
Ġvzduch u
Ġmus ÃŃme
Å¾ enie
Ġ sneh
Ġ dekor
Ġpr enÃ¡
Ä¾a d
i no
k lad
ĠvÃ½sled ok
t re
ĠnezÃ¡ vis
Ġna chÃ¡dz
Ġdan e
Ġ mast
Ġp er
Ġned Ã¡
Ġko lekt
la t
Ġ peter
Ġ nerv
Ġvy plÃ½
Â Ń
Ġ izol
n iach
Ã¡ ni
ĠveÄ¾ko sÅ¥
ist om
Ġ jadr
Ġ princÃŃp
d l
Ġodo hr
Ġ bazÃ©n
ac ÃŃch
ÅĪ ujeme
Ġaktu Ã¡lne
Ġjednotliv Ã©
ujÃºc a
Ġboh a
y s
ĠÃºrad u
Ġre g
Ġven ovaÅ¥
Ġ ruÅ¡
iz oval
Ġper fekt
Ġ obet
Ãº p
iv Ã½
ĠnÃ¡ mest
Ġ kriv
Ġ klin
Ã¡va Äį
ĠdieÅ¥ aÅ¥a
Ġcentr a
Ġtel es
Ġme r
Ġst o
Ġdod Ã¡v
Ġ mÃ¡ri
t h
id lo
ovsk Ã©ho
Ġpozn Ã¡m
ĠkrÃ¡Ä¾ ov
Ġo proti
Ġmoj ej
Ġ mer
ovi to
Å¡ÃŃ mi
Ġpri spie
Ġo slav
Ġpri Å¡li
ĠktorÃ© mu
Ġpro fil
Ġob och
iz ovali
Ġpodstat e
Ġci rk
Ġfung uje
Ġ trnav
Ġvy bud
Ġpomal y
Ġod ber
Ġ kost
v ajme
Ġvyu Å¾ÃŃva
Äį iansk
Ġ man
Ġpodob nÃ©
Ġvy p
Ġnebo li
Ġ klad
ĠvaÅ¡ a
Ġna Äıalej
Ġ sen
kov an
Ġ bar
Ãºr u
Ġpre chod
Ġev anjel
Ġorganiz Ã¡cie
br aÅ¥
ĠÄįak Ã¡
Ġktor ou
Ġde fin
Ġz bav
bud Ãº
Ġ sestr
Ġne moÅ¾
en cov
Ġ Äįerp
Ġeleg ant
b ri
u k
Ġpan i
Ã¡r stva
Ġ bav
Ġ umel
ia k
Ġslovensk Ã¡
Ġ sexu
ĠmuÅ¾ ov
Ġz v
Ġkon cep
aÄį nou
Ġnemus ÃŃ
Ġ knÃŃh
Ġsta ve
i Ã¡lne
o zof
ĠvÃ½rob ky
Ġcentr um
kres l
Ġpriestor u
Ġvy po
Ġ bibl
Ġ obl
Ġd Ã¡va
Ġ moÄį
l an
ĠrodiÄį ia
Ġmoh lo
f or
Ġ stres
Ġn i
Ġdver e
Ġvy hov
Ġ luxus
Ġuspo riad
raz u
iz ujÃºc
Ġ gum
ĠÅ¡kol a
Ġdol no
Ġna chÃ¡dzajÃº
kov anie
ĠÃº tok
Ġvrch ol
Ġh a
ci on
ĠeurÃ³p y
Ġo bÃ½
Ġ kamer
Ġt Ã½mi
Ġ blaho
Äį te
ĠnaÅ¡ i
de j
ĠzÃ¡ chran
ĠprÃŃ chod
Ġ lÃºÄį
le p
Ġna hr
Ġk g
Ġz mes
Ġz niÄį
Ġklik nite
Ġrozhod nutie
Ġpri jat
Ġpov z
iz ovala
Ġpoved ala
Ġ fÄ¾aÅ¡
ĠvzÅ¥ah u
ÃŃ ne
Ġz mysel
ĠokamÅ¾ ite
zni v
Ġe vid
Ġna zÃ½v
ick ejÅ¡ie
Ġvozid la
Ġza p
Ġon i
Ġ neutr
Ġs Å¥aÅ¾
Ġz mier
en o
Ġo r
Ġkon ania
Ġ roh
m om
ĠkonkrÃ©t ne
Ġ chÃ¡p
Ġ Äįern
Ġdokon Äį
Ġsiet e
Ġlok al
in ky
Ġ studen
Ġpotreb uje
ĠzÃ¡ pis
ovan Ã½mi
Ġpris pÃ´sob
Ġnem al
Ġe p
Ġprv Ã½ch
Ġvlas ov
Ġ hrdin
aj Å¡ie
Ġ surov
Ġkon zum
Ġdlh Ã©
Ġ panel
k t
ĠzÃ¡ Å¾it
ĠodporÃºÄį ame
Ġprv Ã©ho
Ġ Å¡piÄį
ĠÃº roveÅĪ
Ġpred loÅ¾
Ġ han
Ġ hÄºb
Ġh e
Ġpre poj
ĠtrÃ©n er
sk ejÅ¡ie
ÃŃ kom
Ġs por
Ġpro blem
Ġsu sed
Ġvod u
Ġ kÃºt
ovan ou
ÃŃ nu
io nist
Ġ ri
Ġ suÅ¡
Ġ prah
o rod
Ġ zisk
Ġ19 8
Ġsobot u
Ã¡ j
Ġ zauja
Ġskup ina
Ġ201 3
Ġzn ak
ĠstÃ¡ va
Ġvod ou
Ġ tip
ĠrÃ¡di o
ĠspoluprÃ¡c i
Ġ motiv
Ġ pie
Ġpie s
aÄį nÃ©mu
av ou
Ġparl ament
k Ã¡t
Ġvy prac
ĠzaÄį ne
ia va
Ġspoj enÃ©
Ġ sud
Ġpo Äįtu
Ġ noÄį
Ġrozsah u
iz ujeme
ĠbatÃ©r ie
Ġmimoriad ne
Ġ klim
ie Ä¾
Ġ jan
Ġide Ã¡lne
pro stred
ĠÄįÃŃt aÅ¥
Ġstan e
Ġ8 0
Ġdom e
Ġs trÃ¡v
aÄį nÃŃ
Ġ koren
ÃŃ nsk
Ġza klad
Ġvr aj
ĠvÃ½ stup
ist u
aÄį a
Ġ zvlÃ¡Å¡t
ĠlÃ¡sk y
nut Ã½ch
Ġchor o
Ġmus ieÅ¥
Ġ gen
Ġdlh Å¡ie
Ġ mÅķ
ĠÄįas opis
Ġ oblasÅ¥
Ġ ml
iz ovalo
Ġvhod nÃ¡
Ġobdob ia
Ġna dÅ¡
s ob
Ġp ar
Ġod stÃºp
Ġco ok
Ġfarb a
ĠmÃ´j ho
av Ã½ch
iz ujem
Ġ2 3
ro stred
Ġ areÃ¡l
Ġul tra
Ġ kalendÃ¡r
k ujÃº
ÅĪ ujem
im ent
iz ujete
ÅĪ om
Ġtaj om
sta ne
Ġcest ou
Ġ lepÅ¡
Ġm ul
ic ami
iz uj
iz ujte
ĠvÅ¡ ade
iz ujeÅ¡
ĠprÃŃleÅ¾ito sti
iz ujme
Ġz vyÄįaj
ĠzÃ¡ ruk
Ã¡r ensk
Ġdoz ved
ĠhrÃ¡Äį ov
Ġzlat o
7 8
Ġ9 0
s u
Ġ ten
Ġ propag
Ġmajst rov
Ġdob y
Ġpre kon
Ġnajb ez
Ġ2 8
Ġstarost livosti
nÃŃcky ch
ĠzruÅ¡ iÅ¥
Ġ administr
Ġs yn
Ġtel e
Ġulic i
Ġpros te
istick Ã½ch
Ġ dynam
ĠdÃ´ kaz
Ġd ajÃº
Ġuzavr et
Ġpred nÃ¡Å¡
Ġ inici
ie Äį
Ġtak isto
Ġ prem
ovac ieho
Ġist Ã©
Ġ apo
e le
a bil
Ġ seri
Ġpe ÅĪa
Ġpre vod
ĠÅ¾iad osti
k oval
Ġcit liv
Ġ byl
Ġochran e
Ġ ram
Ġhlav y
Ġu mÃ½
ex ist
Ġs kon
Ġi i
ne ss
Ġpo zv
Ġo hroz
Ġdruh om
Ġ tÃ¡bor
Ġ prÃºd
Ġzmen e
Ġo znÃ¡mi
Ġ maÄ¾
o gÃ©n
Ġ hub
Ġg r
Ġinte lig
pÄºÅĪ a
Ġ dn
201 8
Ġstav u
red ak
ĠvÃ¤Äį Å¡ie
Ġod liÅ¡
Ġod vol
en ka
Ġfa ce
ĠlÃ¡t ok
Ġ Å¾iac
ovsk Ã©
ĠpeÅĪa zÃŃ
Ġ kruh
men ej
Ġ februÃ¡r
n enÃŃ
hno j
Ġmal Ã½ch
Ġv ami
ve t
Ġsled ovaÅ¥
Ġre ag
Ġ para
Ġdosta la
Ġ mraz
Ġmili Ã³nov
Ġsp rostred
Ġ mesaÄį
Ãº Å¥
Ġ: -
Ġs ch
Ġcentr e
Ġ hotov
Ġan d
Ġpo ruch
Ġf o
Ġsoci Ã¡lnych
Ġniek de
ĠnajdÃ´ leÅ¾it
ĠdÃ´sled ku
Ġ bÃºr
Ġza sl
ÅĪ ovali
ĠÅ¡tÃºd ia
Ġ riek
mnoh o
ke ho
Ġzdroj ov
ĠvrÃ¡t iÅ¥
ĠkultÃºr y
hor Å¡
Ġt h
me dz
Ġ strÃ¡Å¾
it ÃŃv
re b
Ġ market
Ġvy uÄį
Ġuni kÃ¡t
Ġ Å¾iadn
ĠÅ¾iadn y
Ġmus eli
ĠveÄ¾ko sti
Ġmon o
dÃ´ vod
Ġ rÃºr
1 8
n g
ĠblÃŃz kosti
ĠvyÅ¡ e
kval it
av Ã½m
Ġaplik Ã¡cie
Ġod men
Ġsil y
ÅĪ ujÃºc
Ġ hned
Ġzbyt oÄį
Ġspr ÃŃ
ĠpÃ´ Å¾iÄį
Ġ Å¾id
Ġfotograf ie
Ġ top
Ġsrd ce
Ġ gram
ĠpokoÅ¾ ku
av ÃŃ
Ġi p
Ġgo og
Ġ7 0
ie st
Ġz dar
Ġ blok
y l
Ġzd Ã¡
an Ã½mi
Ġ monitor
Ġne ver
Ġde ce
Ġs chod
ĠÅ¾i Å¥
Ġana lÃ½z
Ġrozhod li
ad lÃ¡
ĠstrÃ¡n ku
Ã¡tor ov
ĠpÃ´ jd
va r
ÅĪ oval
Ġvy rieÅ¡
ist ami
Ġ kre
Ġsepte mbra
Ġkon iec
Ġw or
Ãºv aÅ¥
sk ejÅ¡ÃŃ
ĠdvanÃ¡ sÅ¥
l iek
Ã´ ver
Ġ tri
dar mo
sk ejÅ¡ÃŃch
sk ejÅ¡ieho
sk ejÅ¡ej
sk ejÅ¡iu
sk ejÅ¡ia
sk ejÅ¡ou
sk ejÅ¡ÃŃm
sk ejÅ¡ÃŃmi
Ġ region
sk ejÅ¡om
sk ejÅ¡iemu
or om
ov skej
la Äį
Ġza hr
ĠdÃ´vod ov
Ġ email
Ġ Å¡paniel
Ã¡ roch
Ġdis trib
le r
k ovali
ĠnajÄįast ejÅ¡ie
Ġo h
Ġnut nÃ©
nac ion
il om
Ġtepl o
ĠzamestnÃ¡ vateÄ¾
Ġdostat oÄį
Ġza ist
Ġposled nÃ©
ĠdeÅ¥ om
Ġnaj kr
ĠpokraÄį ovaÅ¥
Ãºv ajÃº
Ġdo slov
Ġpo ÄįÃº
Ġo f
Ġ osud
Ġautomat icky
o p
1 5
ĠzÃ¡ mer
Ġmaxim Ã¡lne
Ġpracov nÃ½ch
Ġkraj ine
k ovala
Ġ arch
Ġkon centr
ĠzÃ¡klad nÃ½ch
k ujÃºc
k ujeme
Ġ sadz
ĠdÃ¡t um
Ġtvor ÃŃ
roz um
raci on
nÃŃkov i
isk om
Ġ hÃ¡d
Ġh ar
Ġ komor
Ġneo do
Ġmus el
Ġ amerik
Ġne w
d la
Ġz jav
ĠzabezpeÄį iÅ¥
Ġzmen u
ovsk Ã¡
Ġc a
Ġ senz
Ġ audi
Ġuvie dol
ĠneprÃŃ jem
ĠnÃ¡rod nej
Ġ chyt
Ġpln o
ĠoktÃ³ bra
Ġmier u
g ra
Ġsvet o
Ġmiest nosti
g o
Ġvysok ej
istick Ã½
Ġ leÅ¾
in at
Ġa s
an ec
Ġdosiah nuÅ¥
Ġin Ã½mi
Ġsta la
Ġcel kovo
Ġ fakult
ĠvÃ½ roÄį
Ġproblem at
ĠtroÅ¡ ku
ĠvÃ½sled kom
isk Ã¡
Ġnemus ÃŃte
Ġak Ã½m
Ġf i
Ġvlast nej
ĠnedeÄ¾ u
Ġdruh Ã¡
Ġ petr
ĠsÃº stred
Ãºva me
Ġ2 6
ĠpÃ¡Äį i
Ġ relax
Ġpo chyb
Äį ÃŃm
ĠmoÅ¾ nostÃŃ
Ġ trÃ¡p
Ã¡r mi
el l
Ġzn enÃŃ
Ġ2 7
Ġpodujat ia
ick ejÅ¡ÃŃ
Ġpr ej
ĠnÃ¡ stup
ovac om
Ġ rez
Ġ teras
Ġ sekund
Ġde je
no hospodÃ¡r
Ġrozhod ol
Ġvy skyt
Ġs h
an y
Ġ lesk
Ġza hÅķÅĪ
Ġ kÅĪaz
Ġroz vÃŃj
nÃŃct vo
Ġjedno znaÄį
stÃ¡ vajÃº
ĠveÄ¾ kÃ½ch
Ã¡va c
ĠrieÅ¡ iÅ¥
Ġpre s
Ġv klad
ovsk Ã½ch
Ġcel Ã¡
Ġko lekc
Ġhor e
ick ejÅ¡ÃŃch
Ġ strech
en cii
k ujete
Ġ ciel
Ġo pust
Ġ Å¡ik
ick ejÅ¡ÃŃm
ick ejÅ¡ia
Ġ rol
katol ÃŃc
ĠsÃºÄįas ne
ick ejÅ¡iu
ick ejÅ¡ieho
ick ejÅ¡ou
ick ejÅ¡ej
ick ejÅ¡om
ick ejÅ¡iemu
ick ejÅ¡ÃŃmi
ĠotÃ¡z ku
ĠmÃ¡ Å¡
Ġpomoc i
l enie
k ujte
k ujem
k uj
Ġ bavln
Ġ ber
Ġ kal
ĠpouÅ¾ÃŃv ajÃº
Ġ19 4
Ġ201 2
ko sÅ¥
Ġtyp y
nÃŃc kej
Ġb ar
Ġvy na
Ġ koÄį
Ġneu ver
Ġobsah u
ĠjÃºn a
g r
ĠvÃ½rob y
ie mu
ĠmÃ¡j a
Ġ ciev
Ġ kapel
Ġ jav
Ġ Äįap
Ġsitu Ã¡cie
ov ec
Ġle d
Ġhotel a
ĠvyÅ¾ad uje
k ovalo
ĠnÃ¡ j
Ġu ply
fÃº k
av Ãº
k ujeÅ¡
ĠtakÃ½ to
ent ov
Ġpri chÃ¡dza
k ujme
Ġprie skum
ĠprÃŃrod y
Ġpredstav iÅ¥
Ġnovem bra
Ġne mu
Ġsmr ti
Ġaltern atÃŃv
Ġ domin
Ġs prch
Ġ mask
Ġdis pon
ovac ej
Ġne in
Ġs te
Ġnapo kon
ĠsprÃ¡v a
Ġvo pred
Ġschop nosÅ¥
ĠroÄį nÃŃk
Ġklub u
Ġ citr
Ġ vad
ĠvÃ½rob u
Ġprostried ky
jed n
ÃŃ ny
ĠÅ¡peci aliz
izm om
Ġ dokt
Ġz ruÄį
Ġb r
Ġ bliÅ¾
Ġ pÃ¡d
re s
Ġ reÅ¥az
Ġpri mer
aÄį ku
ok rÃ¡t
Ġzo mr
Ġo ut
Ġfil ozof
Ġ Å¾il
Ġst anov
plat ÃŃ
Ġviac ero
Ġpo ver
ac ia
ĠnÃ¡ lad
Ġsm art
nÃŃ me
ĠÅ¡ t
ĠvÃ½rob kov
Ġ magnet
iz Ã¡cie
Ġposled nÃ½
Ġ drog
Ġpre kÃ¡Å¾
ĠÃº drÅ¾
Ġpozr ite
Ġp l
ÅĪ ovala
s on
Ġak Ã¡
ĠkoÅ¡ic e
ĠslÃºÅ¾ i
ĠvÃ¡Å¾ ne
ĠzvyÄįaj ne
ĠprÃŃleÅ¾ito sÅ¥
iv Ã½ch
Ġ lan
Ġp ÃŃs
ĠpÃŃs m
Ġs l
Ġnie koho
ĠzÃ¡ znam
Ġporiad ne
Ġkol o
Ġpo star
Ġvyber te
Ġ soft
ĠpÃ´ rod
Ġhlav nÃ©
Ġknih u
Ġz vÃ¤ÄįÅ¡
Ġ3 1
Ġ tepel
Ġ Å¾al
ĠprvÃ½ krÃ¡t
ĠÃº ÄįasÅ¥
ĠÄıal Å¡ÃŃm
Ġ ukrajin
e st
Ġ diplom
id l
ĠveÄ¾ kÃ½m
Ġdruh y
ĠnÃ¡ dej
Ġjed lo
d i
Ġ strih
ĠvÃ½ po
Ġ necht
Ġre cenz
Ġnep ov
ĠnÃ¡ sil
Ġ person
Ġ sluÅ¡
ĠuÅ¾i toÄį
Ġtou to
Ġcirk vi
Ġna pÃ¤
Ġ muz
Ġw in
nÃŃ te
Ġpodpor uje
Ġ pek
Ġ it
Ġza darmo
iv ejÅ¡ie
Ġ obed
Ġ kles
Ã´ t
ĠfanÃºÅ¡ ikov
Ġtele fon
Ġc on
Ġo Å¡etr
Ġza sad
li Å¥
Ä º
ĠtÃŃm u
ĠvÃ½ tvar
Ġ krÃŃz
Ġo kraj
n iam
Ġvy siel
Ġd a
Ġ zÃ³n
Ġo ne
Ġpriestor y
ĠdÃºf am
Ġvy drÅ¾
Ġzem i
Ġvoj ny
tek ut
Ġna pad
Ġ grÃ©c
Ãºv ali
av Ã©ho
o terap
Ġnoh y
ujÃºci m
Ġ poklad
ĠzÃŃsk al
Ġno te
it Ã¡ch
Ġdod Ã¡va
nic iach
ĠvÅ¡eobec ne
Ġpln e
ov ke
Ġgoog le
iv ejÅ¡ia
ov ku
Ġza znamen
Ġvysok Ã©
iv ejÅ¡ÃŃch
Ġhlav nÃ½m
Ġne budÃº
ĠvÃ½ Å¾iv
Ġ displej
Ġvy znaÄį
iv ejÅ¡ÃŃ
Ġved ia
Ġ term
Ġstred nej
iv ejÅ¡ej
iv ejÅ¡iu
Ġsvoj mu
iv ejÅ¡ou
iv ejÅ¡ÃŃm
iv ejÅ¡ÃŃmi
iv ejÅ¡iemu
iv ejÅ¡ieho
iv ejÅ¡om
kil o
Ġ bÃ¡s
Ġdostup nÃ©
Ãºv al
Ġ sekt
Ġo slov
Ġho tel
Ãºv ajÃºc
Ġbod ov
ĠÅ¡tudent ov
Ãºva te
koÄ¾ aj
Ġprac uje
Ġma x
g h
Ġpovin nosti
Ãºv ala
Ġnaj menej
ÃŃ ku
Ġ gal
Ġ dram
ĠbÃ½ v
Ãºva m
Ġtk an
Ġpo kus
ajÃºce ho
Ãºv aj
Ġpre vaÅ¾
ÅĪ ujete
ĠnÃ¡ vrat
istick ej
Ãºv alo
Ãºva Å¡
Ġkraj inÃ¡ch
Ãºv ajte
ĠÃº sme
Ãºv ajme
Ġrovna kÃ©
Ġza chyt
Ġnaj star
rov nÃ¡
ĠcÃŃt iÅ¥
Ġdruh ov
Å¾i tok
iteÄ¾ a
Ġrob ot
Ġ lÃŃÅ¡
Ġ talent
Ġpod klad
v ÃŃ
Ġtvor ia
Ġod chod
Ã¡ kom
it ÃŃ
Ġpiat ok
nÃ¡ rod
Ġodsek u
Ġdrev a
Ġ rak
Ġrozhod nutia
Ġvod e
Ġ5 00
Ġ intern
Ġ noÅ¾
Ġ zrk
Ġminister stvo
ĠdeÅ¥ mi
ĠÃº Äįet
Ġ bok
Ġv Å¡
Ġinvest ÃŃ
Ġdoprav y
te lia
ky m
Ġpod o
ant ov
ĠpohÄ¾ad u
ÅĪ ovalo
ĠkaÅ¾d Ã©mu
Ġtomu to
Ġ Å¡tÃŃt
Ġ plus
Ãº re
ĠÃºÄįel om
ĠbÃ½ va
Ġ ihl
Ġdobr Ã¡
Ġprv o
Ġvy vi
ovsk om
Ġvlast nÃº
ĠnaÅ¡ im
i p
Ġ vlak
Ġ >
Ġd ali
Ġhotel s
Ġ imun
Ġ dÃ¡vno
Ġ kariÃ©r
Ġ hust
Ġtabl et
Ġna raz
Ġre vol
Ġpo stel
Ġ oceÄ¾
ĠbezpeÄį nosÅ¥
Ġmier ne
ajÃºc a
Ã¡ li
ĠÃº sek
ĠpoÄ¾ nohospodÃ¡r
Ġ vet
st o
ÅĪ ujte
Ġ bruch
ĠÅ¾iac i
Ġ vrac
Ġtext om
aÄį ov
ÅĪ uj
Ġ ind
Ġpopr i
ĠznÃ¡m y
Ġstret nutie
Ġvlast nÃ½
ĠÅ¾ivot nÃ©ho
Ġin ej
ĠÃºni e
Ġod por
Ġhovor iÅ¥
ky ÅĪa
ÅĪ ujeÅ¡
ÅĪ ujme
Ġ stÃºp
ĠnÃ¡vrh u
e ri
Ġ apartmÃ¡n
Ġdosta ne
Ġ siah
ĠdokÃ¡Å¾ u
t va
Ġ dych
Ġak ej
Ġ siv
Ġakt ÃŃvne
ia re
Ġ prior
v u
Ġnej de
Ġ Äįud
nic ou
Ġnejak Ãº
Ġsitu Ã¡cia
Ġpri Å¡la
ĠzÃ¡klad nej
Ġ byt
av om
Ġob rÃ¡t
Ġtrv Ã¡
na Äį
Ġnepo treb
Ġ agr
vi n
Ġ *
Ġ lopt
Ġminister stva
ist ovi
nÃŃcke ho
Ġmiest ach
Ġob vod
Ġpozit ÃŃvne
or y
er v
Ġpo na
Ġ vÅ¡im
ra z
Ġ stried
ĠkategÃ³r ie
Ġponuk u
Ġ pen
Å¡ etr
Ġ rÃŃm
ĠÃºloh y
Ġ hom
Ġtak om
ĠpÃ´vod ne
Ġk at
ĠvaÅ¡ om
Ġ pruÅ¾
Ġmi ni
pod stat
ĠslÃ¡v nost
o slov
Ġsvet ovej
Ġpo Å¡lite
nÃŃÄį ka
Ġspre vÃ¡dz
Ġsp l
ĠzvyÅ¡ uje
Ġak cept
ĠÅ¡anc u
Ġ ]
av Ã½mi
Ġpo vie
Ġo bu
Ġsil u
ĠaprÃŃl a
ist och
Ġna je
Ġverej nosti
u Ä¾
Ã¡tor om
Ġ rebr
Ġne Äįak
Ġhodnot u
Ġpo Å¾iar
s Ãº
ĠzaÄįiat kom
Äį i
Ġpodmien kach
Ġz ved
Ġ veÅ¾
ĠurÄį enÃ¡
Ġpriestor och
Ġsprav od
ovan Ã©mu
Ġtak Ã½m
Ġ tenis
ĠobÄį anov
Ġu Ä¾ahÄį
n enÃ½ch
Ġ mzd
Ġd at
o tvor
ov iek
Ġmi k
an s
Ġ Äįiar
Ġ armÃ¡d
ovac ÃŃm
Å Ļ
ĠsÃº stav
ac ej
u Ã¡l
ne r
Ġrob ia
Ġ drÃ¡h
Ġ lov
izm ov
Ġ alerg
ĠÅ¡tvr Å¥
Ġprakt icky
ĠÅ¾iad osÅ¥
Ġs nÃ¡
lo sÅ¥
Ġ cert
Ġ dÃ½ch
Ġre lat
ĠÄ¾uÄı mi
Ġ pest
Ġaktu aliz
s trk
Ġ vrt
ci Ã¡ch
Ã¡r ny
Ġ vÄįer
Ġ has
Ġfunk ciu
6 0
ĠvytvÃ¡r a
ĠkategÃ³r ii
Ġzdar ma
Ġkam eÅĪ
Ġ limit
Ġodo mk
iteÄ¾ nÃ½
Ġpr ÃŃsÅ¥
Ġ stat
Ġmont Ã¡Å¾
Äįe ky
Ġ vesel
dv oj
Ġ am
Ġre Å¡pekt
ia te
u li
Ġs krÃ¡t
Ġpos chod
nÃŃct ve
Ã¡r ovi
ĠsnaÅ¾ ÃŃ
Ġtak ej
Ġfot ky
Ã¡r ske
Ġ devÃ¤Å¥
Ġchor ob
Ġenerg iu
Ġ penz
Ã¡lne mu
Ġl u
Ġvzdel Ã¡vania
ic iam
ĠprÃŃjem nÃ©
Ġne Äıal
ĠponÃºk ajÃº
Ġpracov nÃ©
il l
ÃŃv nych
Ġ astr
Ġne exist
Ġpo Äıak
ĠvyuÅ¾it ie
Ġ mok
Ġdruh Ã©ho
Ġdostat oÄįne
ĠÄįo raz
Ġprostried kov
Ġslovensk Ã©
Ġ pestr
istick Ã©ho
Ġbez plat
istick Ã¡
ĠÃºÄįt ov
Ġinternet e
Ġtu r
ĠsnÃ¡ Äı
g er
Ġo sta
Ġ boÄį
Ġsmr Å¥
ac ieho
Ġza kÃºp
kot Ãº
Ġnes prÃ¡v
ĠnÃ¡ byt
Ġstan ov
Ġnepria teÄ¾
Ġmul ti
ĠvedÄ¾ a
ĠohÄ¾ad u
Ġmodl it
Ġnaj nÃ¡
Ġpo steÄ¾
ĠstrÃ¡n ok
ĠvnÃºtr i
Ġz lom
Ġ motÃŃv
Ġpo mÃ´c
iÄį ov
ĠbliÅ¾ Å¡ie
Ġkom plik
ky v
raÅĪ aj
Ġprospe ch
Ġ hrab
Ġ pil
ĠvzÅ¥ah y
ĠotÃ¡z ka
ĠmuÅ¾ i
y hodn
Ġza brÃ¡n
o ri
experi ment
iz my
ĠstrÃ¡n kach
ĠÅ¾i je
Ã¡t y
Ġhodin u
z e
Ġb io
Ġpo su
Ġ dek
aÄį iek
ĠprÃŃspev ok
Ġz ane
ĠvyuÅ¾ÃŃv aÅ¥
Ġvysvet Ä¾
Ġz riad
pred u
Ġkon com
Ġpovin nosÅ¥
pr av
ka t
ĠjanuÃ¡r a
Ġkon Äį
Ġvlast nÃ½ch
ĠÄįes kej
Ġbratislav y
ĠÅ¡kod a
Ġ bor
Ġo sad
Ġ frekv
nÃŃ Å¡
Ġsitu Ã¡ciu
Ġmili Ã³
pra j
Ġspo mien
ĠÅ¡tyr och
ĠÄįas om
ÃŃk mi
Ġod dych
re z
ĠlÃ¡sk a
Ġprv Ã½m
Ġmarc a
Ġnov om
ov cov
Ġod hal
Ġnem ala
Ġm at
liv Ã©
Ġrizik o
Ġdoslov a
ĠrÃ½chl e
Ġobchod u
Ġschop nosti
Ġ zver
iv ej
Ġo hÄ¾adom
Ġtechn iky
Ġn ij
Ġdiel a
niÄį ky
Ġ pondel
Ġliter at
ic yk
ovateÄ¾ ov
Ġrozhod la
Ġ201 1
Ġ sÄ¾ub
Ġjed Ã¡l
Ġby tu
Ġnij ak
Ġk ilom
Ġ dus
ovac ia
ĠtechnolÃ³g ie
dÃ´ raz
Ġpredsed a
Ġza ob
Ġob e
ovi sko
Ġver ÃŃm
no prÃ¡v
ov iÄį
av Ã©mu
Ġpo st
Ġ medic
Ġnepo dar
Ġodo sl
Ġnaj lep
w a
Ġ sved
Ġist Ã½
ĠpÃ¡n a
ajÃºc ej
Ġob div
Ġ vtip
ĠvÃ½Å¡ ky
Ġprv Ãº
Ġu Å¡etr
Ġdo Å¡lo
no k
Ġdob a
ĠÄįes ko
ĠtÃ½ k
Ġdostat ok
Ġhlb ok
Ġa m
Äį nÃ©
Ġf ran
Ġ plech
Ġ Å¡Å¥av
Ġprav du
Ġn im
ovan iach
in ka
Ġza Å¾i
Ġ gran
Ġne rob
Ġhr u
ĠprÃŃ znak
ĠhÄ¾ad aÅ¥
ĠobleÄį enie
Ġobjedn aÅ¥
Ġposkyt nÃºÅ¥
Ġna sad
ĠvÃ¤Äį Å¡ÃŃ
Ġpekn Ã©
Ġza bi
ĠÄįo ho
Ġ viesÅ¥
Ġna pÃŃÅ¡
ro n
Ġuza tvor
kred it
is lat
ĠÄįom u
Ġoz dob
Ġpod pÃŃs
Ġ pÃºt
Ġ biskup
Ġ hal
Ġjedin Ã½
Ġleg islat
Ġ lamp
pol u
Ġg u
Ġpravid lÃ¡
on d
Ġefekt ÃŃv
Ġdokonal e
ÃŃ sk
Ġdo drÅ¾iav
Ġ prs
Ġ klam
Ġpod pis
b ami
Ġkilom et
Ġroz vod
Ã½ na
av ajÃº
Ġ peÅĪaÅ¾
Ġznam en
bo ok
Ġod vod
Ġ redak
Ġdobr Ãº
Ġ reÅ¾
Ġz ver
Ġdo tyk
Ġvoj a
Ġpo by
Ġo svedÄį
Ġ3 5
ĠveÄ¾ kou
Ġprav d
Ġ201 0
Ġob star
Ġu del
Ġ manipul
Ġpozem ku
iteÄ¾ ne
Ġz u
Ġ est
Ġstav by
Ġstar Ã©
Ġ podozr
Ġpo zÃ½v
Ġmal Ã¡
Ġaut a
Ġ rÃºk
Ġ gÃ©l
Ġsoft vÃ©r
Ġmen ÃŃ
Ġprid aÅ¥
a del
om i
cia mi
Ġna hrad
Ġb la
Ġzodpoved nosÅ¥
ĠprevÃ¡dz ky
ujÃºce mu
ĠvÃ½kon u
Ġnedo kÃ¡Å¾
Äį ÃŃt
Ġsvad ob
Ġrod ina
ĠÅ¡tÃ¡t nej
Ġbud ovy
ĠprÃ¡v n
ĠprÃŃprav u
Ġobsah ujÃº
Ġkon tra
Ġpo pri
no t
Ġ blÃŃÅ¾
Ġ sort
izm ami
Ġmajet ku
Ġzist iÅ¥
vah y
o var
Ġmesiac e
Ġporovn anÃŃ
Ġnov inÃ¡r
Ġvy chÃ¡dz
Ġ stÄºp
Ġfilm u
av aÅ¥
Ġ gomb
lo Å¾
ĠvyskÃºÅ¡ aÅ¥
ĠÄįlen om
Ġ prÃ¡Å¡
Ġudal osti
Ġ ÃºtoÄį
Å¡ed iv
Ġna Å¡li
Ġnech aÅ¥
ĠÄįlen ovia
Ġnepo pri
ĠpovaÅ¾ uje
Ġsoci Ã¡lnej
Ġnajne skÃ´r
ĠdÃ´ raz
Ġ chvÃ¡l
Ġ tÃ³n
ĠzÃ¡ leÅ¾ito
Ġb icyk
Ġfar ieb
Ġ kry
ĠpÃŃÅ¡ e
Ã¡ ÅĪ
Ġsrd ca
ĠrÃ½chl osÅ¥
ĠzabezpeÄį uje
ot ala
ĠnajvÃ¤Äį Å¡ÃŃ
Ġbod y
Ġkvalit a
Ġklient ov
Ġa sist
Ġ bomb
Ġ ventil
ot al
Ġmoj ich
Ġ chyst
ĠtÃ©m u
Ġ hrn
le t
Ġno s
ĠodporÃºÄį am
Ã¡r Äį
ĠzÃ¡ vaÅ¾
ĠpouÅ¾ÃŃv anie
Ġ prach
Ġprv ky
Ġpo t
Ġz b
ĠvÃ½Å¡ ka
Ġhud by
ĠmoÅ¾ nosÅ¥ou
Ġj o
izm och
st re
Ġ hosti
hodn oc
Ġopatr enia
Ġ vÃŃr
iz me
an ejÅ¡ie
Ġzmen a
ot ali
Ġzastup iteÄ¾
Ġkedy si
Ġ krk
Ġsprac ovanie
Ġ japon
ĠzÃ¡ siel
Ġ vianoc
Ġnesm ie
ateÄ¾ a
Ġhlav u
ko l
Ġna p
olÃ³g ie
Ġ Å¡krab
Ġaktiv ÃŃt
Ġin fek
ĠnÃ¡ vod
Ġnaj hor
1 4
po koj
ĠdomÃ¡c nosti
Ġknih e
ĠÅ¾iad na
atÃŃv ny
Ġs n
Ġ krÃºÅ¾
Ġ tekut
Ġnov Ã½m
ujÃºc ej
Ġ lav
ĠkrÃ¡s ny
ot aÅ¥
Ġhost ÃŃ
Ġe s
Ġ viz
ot alo
Ġdo chÃ¡dza
ku l
ĠmanaÅ¾ Ã©r
Ġpln Ã©
Ġz nÃŃ
Ġ sex
ĠsluÅ¾ bu
Ġpotreb ujÃº
Ġved eli
iteÄ¾ ov
Ġded iÄį
ov kou
Ġ Å¡etr
Ġstran u
pneum at
Ġo pis
j me
ĠznaÄį ka
ĠjÃºl a
ĠvlÃ¡d a
Ġd ala
Ġpre sta
Ġ Ãºprim
Ġin Å¡truk
ĠhrÃ¡Äį i
Ġsoci Ã¡lne
ĠfinanÄį nÃ©
Ġu klad
Ġ jesen
ĠskutoÄį nosÅ¥
Ġ mozg
Ġeko log
ĠÄįar o
Ġnajlep Å¡ÃŃch
an Ã©mu
ra b
boo ku
arg ument
u hodn
nÃŃÄį ky
Ġdo j
Ġ kotl
ĠkÃºp nej
Ġs hop
a Ä¾
u la
9 0
oc Ãº
ĠatmosfÃ©r u
av osÅ¥
Ġzne u
Ġ Å¾iaÄ¾
Ġpre beh
Ġcert ifik
Ġobsah om
Ġ zas
Ġbohu Å¾iaÄ¾
Ġpriestor ov
Ġ extra
ĠhÄ¾ad Ã¡te
Ġ rÃ³m
Ġ kin
ĠstrÃ¡n ka
ob chod
Ġnajm en
Ġvysok Ã½
iÄį iar
Ġeu ro
le s
Ġ hosÅ¥
ovsk Ãº
Ġbank y
iv e
Ġtried y
ĠsezÃ³n y
Ġplet i
oce m
Ġstret nutia
1 3
Å¡ tr
Ġ medail
oce te
oce me
oce Å¡
Ġ triÄį
pri sah
ĠbudÃº ci
Ġ takt
Ġre produk
ĠpokoÅ¾ ky
ĠÄį e
Ġposled nej
ÅĪa ch
Ġmen Å¡ie
Ġ hygien
Ġ mrz
ĠproblÃ©m om
ĠspoloÄį nÃ©
Ġ lev
Ġ19 6
Ġf ir
ac k
Ã¡r nej
Ġne dÃ¡vno
Ġ hesl
iz Ã¡cia
Ġdv oma
Ġprojekt ov
Ġlet o
Ġ fajn
Ġnechc e
Ġ masl
Ġzl Ã©
ĠpredÃ¡vajÃº ceho
Ġfarb u
Ġobchod nÃ½ch
Ã³ nu
oc te
Ġpark u
Ġrozvoj a
p t
Ġnajz Ã¡
Ġ taneÄį
ĠzahraniÄį ÃŃ
Ġdiv adel
ĠlyÅ¾ iar
Ġo toÄį
Ġ experiment
Ġ uhor
ĠvÃ½hod ou
oc me
Ġvy kur
an ejÅ¡ÃŃch
Ġs c
Ġ kanÃ¡l
Ġne e
ÃŃv nej
ĠsprÃ¡v ny
cit liv
Ġs led
en osÅ¥ou
no ch
Ã¡r skych
Ġ lÃŃn
aj Å¡ÃŃch
Ġhotel ov
Ġ zbran
Ġ ton
ak rÃ¡t
Ġod had
Å¡Å¥ast ie
s ter
Ġa soci
Ġuved enÃ½ch
Ġprem iÃ©r
niÄį ka
Ġbiel kov
Ġ misi
Ġexist ujÃº
Ġs pÃ½t
Ġ olymp
Ġv e
Ã¡r skej
Ġpri blÃŃÅ¾
Ġzd ieÄ¾
Ġmarket ing
Ġbole sÅ¥
Ġa ho
ĠmateriÃ¡l y
ĠzÃ¡kon om
Äį nÃ½
Ġ vrav
Ġ bronz
Ġpo kÃºs
Ġnaj od
Ġproces u
Ġv stÃºp
ĠmlÃ¡d eÅ¾
2 5
Ġ tanc
ovan ejÅ¡ie
Ġ kos
in ovÃ©
kres Ä¾
Ġin g
Ã´ sob
78 7
iv om
Ġs Å¥ah
Ġ harmon
nut iu
Ġvznik la
ĠbezpeÄį nosti
kom pon
Ġ stratÃ©g
Ġza slÃºÅ¾
mil ov
Ġna t
Ġreg ist
olog ickÃ©
Ġ ÄįokolÃ¡d
ov ÅĪa
Ġvozid iel
Ġu chÃ¡dz
zr ak
Ġ bled
ĠÄıal Å¡iu
Ġm an
Ġ ply
Ġnas led
ĠuvÃ¡dz a
Ġverej nej
o daj
nÃŃc ka
ĠzÃ¡vis losti
Ġme ta
Ġodomk nite
ĠvÃ½ hÄ¾ad
Ġz hromaÅ¾d
Ġ romÃ¡n
Ġ konflikt
ovan iam
ikov i
Ġkon zerv
Ġrak ov
Ãº ce
ovania mi
Ġ tomÃ¡Å¡
Ġna z
it Ã½
Ġ8 787
Ġz razu
ĠzaÄįa lo
an iach
ateÄ¾ ov
ĠprÃŃ loh
Ġ dub
spe Å¡
Ġpacien tov
ĠzÃ¡kon ov
Ġstran a
Ġpotrav ÃŃn
Ġpre Å¾i
Ġvysok Ãº
ovsk Ã½m
ĠtakÃ½ch to
Ġ dolÃ¡r
b al
Ġ vesmÃŃr
Ġ lÃ¡k
Ã¡no k
Ġpriprav iÅ¥
ĠkoÅ¡ic iach
Ġ2 9
Ġ ihneÄı
nic ami
Ġ sÃŃl
Ġbud ov
Ġe l
Ġ ).
Ġ kres
Ġweb ovej
Ãºc ie
sky t
Ġ pneumat
ĠzÃ¡ Å¾itok
Ġ planÃ©t
Ġod v
Ġsta li
Ġ viaz
Ġoka mih
Ġdokt or
ĠprÃŃrod nÃ©
Ġ trag
ĠÄ¾ah kÃ©
Ġ spor
ÃŃ koch
o mil
Ġza ved
at r
Ġsvet la
Ġdram at
Ġ kresl
Ġrad u
Ġ opt
krÃ½ va
jedn ot
Ġlen Å¾e
aÄį i
Ġdruh Ãº
Ġz dÃ´raz
Ġ Å¡up
Ġorganiz Ã¡cia
ĠÅ¡tÃ¡t ov
Ġ et
Ġvy lÃºÄį
Ġob sad
Ġ bystr
Ġponuk a
istick Ã½m
Ġne hod
ĠpoÄįas ie
aÄį ke
Ġslovensk om
nÃŃc kom
Ġ kryt
Ġved el
Ġkomis ie
vÃ½ hod
ĠzÃ¡uj mu
ĠpÃŃs aÅ¥
Ġ glob
Ġzdrav ia
ÃŃn ov
Ġkon zult
Ġzn alo
to n
ĠzaÄįia tok
sti ch
Ġ don
f in
Ġb al
Ġved enie
Ġ &
Ġdruh Ã©
ĠÃº spor
Ġdece mbra
Ġzl e
Ġduch a
ĠsÃºd u
Ġvysok Ã¡
Ġnevy s
ĠzÃŃsk ate
ĠkoÅ¾ e
Ġ nud
Ġm l
Ġ kÃºr
Ġlet e
Ġ jazer
ovateÄ¾ a
isk Ã¡ch
at ion
Ã¡r sky
ova ciu
ĠdneÅ¡ nej
ĠÄıak ujeme
Ġne hovor
Ġ kilo
Ġskvel Ã©
ick o
ĠvÅ¡et kÃ½mi
Ġ hnoj
Ġne treba
Ġpre venc
Ġe m
Ġneskor Å¡ÃŃch
Ġpreu kaz
o typ
d li
Ġ balkÃ³n
a rist
Ġvid el
Ġnez Ãº
ĠnavÅ¡tÃŃv iÅ¥
Ġangl iÄį
Ġ bran
Ġob vyk
Ġmi l
ĠzvÃ½Å¡ enie
Ġpo stoj
Ġ diÃ©t
Ġpozem ok
nies Å¥
ĠrÃ´zn ymi
Ġ box
Ġdiel o
ĠkÃºs ok
stva ch
Ġ topÃ¡nk
Ġo ff
Ġ feder
Ġm nou
stva m
l ej
Ġnev Ã½
ĠÅ¡Å¥ast ie
ĠmÃ´Å¾e Å¡
Ġpo dieÄ¾
ia s
Ġmas Ã¡Å¾
Ġdo da
Ġ legend
Ġ veÄį
k s
i kami
ox id
Ġ spiÅ¡
Ġdol e
ĠsystÃ©m ov
it ami
c t
Ġ vzÃ¡cn
Ġ kÄºb
Ġ trat
nut ej
Ġ seni
Ã³ g
olog ickÃ½ch
Ġv ply
Ġ mrav
re t
Â °
Ġvykon Ã¡va
Ġaugust a
Ġ betÃ³n
iv osÅ¥
Ġpodu ja
Ġjas no
ro d
ĠdomÃ¡ci ch
Ġcen e
Ġroz siah
Ġdo dnes
g an
ĠnÃ¡klad ov
Ġpo tr
Ġhr e
ĠÃºz ko
ni ka
an ejÅ¡ÃŃm
Ġne ko
Ġpod net
Ġ Å¡ib
Ġpln Ã½
Ġbiel o
Ġc ar
ĠÅ¡at y
vz duÅ¡
ajÃºci m
Ġpo hlav
Ġnajne po
ovit ejÅ¡ie
ĠvÃ½ dav
Ġvy chutn
Ġo pÃ¤t
Ã¡r skeho
Ġped agog
Ġaudi o
an ejÅ¡ÃŃ
Ġdlhodob o
Ġte ba
boh at
Ġnaj kon
ĠnÃ¡po j
an ti
Ġvyh Ä¾ad
ĠiÅ¡ lo
ĠakÃ© koÄ¾vek
Ġstred u
Ã¡l ov
Ġre gener
Ġ do
Ġpotrav iny
Ġpo Äįt
Ġ maz
Ġ had
Ġkvalit nÃ½
ĠÃºspeÅ¡ ne
al ity
Ġverej nosÅ¥
Ġre kre
Ġ3 00
Ġi nov
ĠlÃ¡sk u
ĠÅ¾elez niÄį
kov ia
Ġ qu
Ġ raÅĪaj
ĠzÃ¡ sah
ĠÅ¾iad nu
nÃ¡ sÅ¥
ĠuskutoÄį nÃŃ
iali z
Ġa u
iteÄ¾ om
Ġnepo na
Ġvy da
ovit ejÅ¡ÃŃ
Ġo paÄį
Ġhlav nÃ½
ovit ejÅ¡ÃŃch
Ġverej nÃ©ho
ovit ejÅ¡iu
ovit ejÅ¡ia
ovit ejÅ¡ej
Ġak Ã½ch
ovit ejÅ¡ieho
ovit ejÅ¡ÃŃm
ovit ejÅ¡iemu
ovit ejÅ¡om
ovit ejÅ¡ÃŃmi
ovit ejÅ¡ou
Ġjednoduch Ã½
Ġ chleb
Ġz mieÅ¡
4 0
Ġrod ine
Ġskvel Ã½
Ġ pÃ¡peÅ¾
Ġ ),
Ġ mÃºdr
Ġ bur
ist ka
Ġ san
ĠzÃ¡ ber
Ġnaj de
Ġza pÃŃs
Ġ matrac
Ġ nÃºt
aÄį kou
Ġd an
ec k
Ġt ro
ĠÃº ct
Ġ anim
ĠodstrÃ¡n iÅ¥
Ġ Å¾iv
Ġd ov
ĠvÃ½hod y
Ġ hrob
va c
Ġ prieÄį
Ġdo stÃ¡va
po r
Ġ skrin
Ġnaj do
Ġne chÃ½b
Ġochor enia
ĠvÃ¤ÄįÅ¡ inu
ik Ã¡ch
Ġhydr o
ĠsystÃ©m om
Ġ syr
Ġnaj in
an Äį
Ġmot o
Ã¡to ri
Ġrod inu
istick Ãº
Ġkup ujÃºceho
Ã¡ Å¾e
Ġpo chÃ¡dza
ĠnÃ¡ dob
Ġ vÄįel
Ġ likvid
Ġ seminÃ¡r
Ġinf ra
Ġ krst
Ġproduk tu
Ġ pra
ĠprÃŃprav y
ĠnÃ¡ jom
Ġpre ruÅ¡
Ġ nomin
Ġ katolÃŃc
ĠnapÃŃs al
ĠnÃ¡vÅ¡tev nÃŃkov
iz Ã¡ciu
Ġkapit ol
ĠÄįÃŃsl a
d ia
ĠnapÃŃs aÅ¥
Ġ lepÅ¡ÃŃ
en ostÃŃ
ĠtÃ½Å¾d ÅĪa
Ġ19 7
ist ky
Ġpovrch u
o skop
Ġ terap
Ġ fial
Ġre form
1 6
Ġin Ãº
Ġminul Ã½
ĠbeÅ¾ nÃ©
Ġtvor bu
Ġne nech
Ġ bubl
Ġtvrd ÃŃ
Ġ =
ĠzabezpeÄį enie
Ġza chrÃ¡n
Ġ jabl
Ġvysok Ã½ch
ĠprÃŃrod e
Ġd u
oc Ãºc
1 7
Ä¾ ud
Ġm on
Ġjazyk a
Ġ hrud
Ġne zÃ¡
iteÄ¾ nÃ¡
w s
nic iam
Ġ scen
Ġdv aja
Ġs ym
Ġteplot y
Ġ cup
Ġpriprav ili
Ġ cirk
z broj
Ġban skej
Ġ mikulÃ¡Å¡
Ġep i
it Ã½ch
l in
Ġmen u
Ġpoby tu
Ġpekn Ã½
ÅĪ am
Ġs pÃ¤t
Ġdosta nete
ĠsÃºbor y
aÄį om
ĠvÄįer a
ovac ÃŃmi
Ġ etap
o myseÄ¾
sl an
ĠzÃ¡ leÅ¾ÃŃ
av al
iv Ãº
nÃŃc ku
ĠzÃ¡kaz nÃŃk
isti ky
ĠzÃ¡ver eÄį
Ġd alo
Ġu vaÅ¾
at Ã³r
Ġpo men
Ġpre dÄºÅ¾
Ġkart y
Ġs klam
ĠdÄºÅ¾ ka
t ku
Ġsamot nÃ½
ÃŃ va
ĠabsolÃºt ne
Ã¡r neho
ĠÄįast ÃŃ
ĠroÄį nÃŃka
Ġ koz
Ġnejak o
Ġna Å¡iel
Ġupo koj
Ġdet skÃ©
Ġ korun
Ġpripo men
ad le
Ġza Å¥aÅ¾
Ġ teÃ³r
Å ķ
Ġsamo zrejm
ĠmÃ¤s o
Ġvyrob enÃ½
Ġintelig ent
Ġpo tlaÄį
Ġfarb e
Ġp sa
Ã¡r nych
ovan ejÅ¡ÃŃch
ĠstoroÄį ÃŃ
la s
te ra
n enÃŃm
Ġne tuÅ¡
Ġpro kur
ovsk ou
Ġvyda vateÄ¾
Ġod straÅĪ
ovsk ÃŃ
Ġefekt ÃŃvne
ot a
ci o
Ġ garÃ¡Å¾
c ro
Ġo Äįar
Ġuniverz ity
Ã¡va cie
Ġvy pln
Ġven uje
Ġdruh u
Ã¡ ky
Ġo pÃ½t
Ġ myÅ¡
Å¾ u
Ġboj a
Ġokn Ã¡
Ġ chron
Ġ svieÅ¾
nes ie
ĠzÃŃsk ali
en ostiach
Ġod tieÅĪ
Ġprojekt y
at Ã©
Ġkontrol u
ĠÄıal Å¡ia
Ġpria zniv
Ġ faktÃºr
Ġko ordin
Ġv ÄıaÄį
Ġke d
Ġ doj
Ġdoj Äį
ĠÅ¡kol u
an ejÅ¡ia
Ġnajpo d
Ġstar Ã¡
Ġ smut
Ġjas ne
ĠdomÃ¡c e
mest n
an ejÅ¡ou
ĠpriateÄ¾ ov
Ġkon anie
ĠmuÅ¾ a
ac ÃŃm
Ġvybav enie
ĠÅ¾ivot nÃ©
ĠÅ¡port ovÃ©
i ko
Ġvon ku
Ġdoz vie
klad ne
Ġin Ã¡
Ġdem okrat
ĠuÄį eb
Ġ mis
Ġ Å¡pin
Ġpoduja tie
Ġslov a
Ãºci ch
ist iek
ĠtÃ©m y
iv Ã©ho
ĠzÃ¡ vod
ist kou
ÃŃv na
Ġ krÃŃdl
en osÅ¥ami
l Ã½
ovsk Ã©mu
ĠÃºÄįin ok
Ġ tuh
by tok
Ġ organ
ist ku
u st
Ġslov ak
Ġ200 9
ist ke
ist kÃ¡m
ist kami
Ġ skÃºm
ĠÃºÄįast nÃŃkov
ist kÃ¡ch
ÅĪ ovanie
Ġ rap
ti on
poz iÄį
Ġ dunaj
ĠvÃ½ hrad
ĠdievÄį at
ĠzvÃ½Å¡ iÅ¥
Ġte r
atÃŃv nych
iÄį a
Ġkon aÅ¥
Ġ suk
Ġmesiac a
Ã¡v anÃ©
in t
ovit Ã½
Ġobchod nÃ©
Ġm s
Ġ Å¡uÅ¡
vo l
Ġnem Ã¡te
Ġ set
en ostiam
o f
la st
Ã¡r ka
an ejÅ¡ieho
Ġtak Ã©ho
Ġob vin
Ġpolov ici
Ġtvor be
Ġ sn
sa h
Ġdospel Ã½ch
ĠzÃ¡ mk
Ġd ph
Ġ raj
ovsk Ã½mi
Ġ diskut
Ġzlo Äįin
Ġpredaj a
Ġdo Äįas
ko v
Ã¡r ska
ĠvÃ½skum u
Ġreklam Ã¡cie
Ġnado bud
Ġmus ela
r Ã¡b
Ġnoh av
ÃŃ d
an ejÅ¡ÃŃmi
Ġ bob
Ġ striebor
an ejÅ¡ej
ĠmyÅ¡lien ky
ĠzahraniÄį nÃ½ch
Ġ ilustr
Ġc iest
Ġroman t
ĠeurÃ³p skeho
en te
ĠsÃ©ri e
Ġvy zn
Ġsprac Ãºv
Ġ svieÄį
Ġza kÃ¡z
Ġboj ov
Ġ piesk
Ġf re
Ġs trÃ¡c
an ejÅ¡iu
Ġ flex
ĠÄįiern o
Ġo Å¾iv
Ġby to
ĠdÃ´ stoj
Ġklim atiz
av ali
istick ou
Ġpro test
ĠchÃ½b a
Ġ past
ovan e
Ġ lÃ´Å¾
an ejÅ¡om
Ġoblast iach
e Å¥
Ġokol ie
ovit Ã©
Ġ okul
ava me
Ġvy chÃ¡dza
Ġo kruh
Ġ mlieÄį
Ġpo sed
ÃŃv neho
an ejÅ¡iemu
Ġ kras
ho r
Ġ brzd
Ġum enia
Ä Ľ
Ġagr o
ovan ejÅ¡ÃŃm
Ġsil nÃ©
ĠÃº rok
ĠrÃ½chl ejÅ¡ie
str an
va v
Ã¡n ku
Ġsitu Ã¡cii
ĠvÃ½ber e
ĠpomÃ¡h ajÃº
Ġc ien
Ġokol ia
teor et
Ġza vol
ik Ã¡m
Ġchud ob
Ġo bÃ¡
ava te
Ġ:- )
Ġjednot ky
Ġne skutoÄį
Ġest et
Ġneza o
Ġdobro druÅ¾
Ġhlav nÃ©ho
ĠpouÅ¾it ia
Ġ utor
ajÃºc u
Ġvlast nÃ©ho
Ġmodern Ã©
Ġvy vÃ¡Å¾
Ġpo Å¾ad
ĠjednoznaÄį ne
Ġp c
Ġvari ant
iace ho
vo len
ĠnÃ¡rod nÃ©ho
Ġpro f
Ġpo sÃºd
Ġ4 5
ĠodporÃºÄį a
to l
Ġkomis ia
Ġ anjel
bo r
Ġ chrÃ¡m
Ġu v
Äį iar
o krac
Ġkraj a
ania m
Ġ hrd
istick om
ali te
Ġne vÃ¡h
Ġpostav y
aÄį kami
Ġ jam
Ġk or
Ġin zer
nÃ¡Å¡ a
Ġroz beh
ĠvnÃºtr o
ovan ejÅ¡ÃŃ
Ġ lup
Ġrozmer y
Ġhosti a
sch Ã½n
Ġp av
Ġex kluz
nÃŃcky m
ĠsystÃ©m y
ĠnehnuteÄ¾ nosti
Ġvol eb
Ġ200 8
un k
Ġ smie
i Ã¡
s chop
val c
Ġpohyb u
Ġnaj v
Ġslobod y
Ġpre pad
Ġkombin Ã¡cii
ĠmnoÅ¾ stva
Ġw c
Ġ bÃ¡z
ke r
Ġ humor
n enÃº
ro b
Ġcook ies
Ġe d
en iny
Ġpro te
Ġo znam
Ġ ivan
Ġ juraj
Ġtechn ickÃ©
ĠÅ¡ik ov
l Ã½ch
Ġinf o
Ġvy slov
ĠfinanÄį nÃ½ch
Ġne pro
ovac ou
ot ajÃºc
Ġs krat
ovan ejÅ¡ia
Ġo po
Ġ ples
iav aÅ¥
Ġfir iem
pe s
Ġ pes
Ġprax i
ĠÄıalÅ¡ie ho
Ġprebieh a
iv Ã½m
Ġdrob no
Ġpr en
Ġhodin Ã¡ch
Ġ Äı
Ġbez Ãº
Ġ peÅ¡
ĠfebruÃ¡r a
Ġ plem
Ġod klad
l ou
z dob
ĠskÃºsen ostÃŃ
ovit Ã½ch
Ġmodel y
Ġform y
ĠpouÅ¾it ÃŃm
Å¡tr u
Ġh ier
Ġkomunik Ã¡cie
Ġ argument
Ġpri vÃŃt
en s
Ġlet ec
Ġsa m
Ġkuchy ne
st a
ovan ejÅ¡ou
po s
Ġpr ena
ÃŃÄį ka
av ala
ĠchvÃŃl i
iac a
Ġod p
Ġna ÅĪ
ĠtÃ½Å¾d ÅĪov
av aj
ac om
ĠÅ¡tvr tok
istick Ã½mi
ĠnauÄį iÅ¥
Ġe mÃ³c
ĠÃº nav
ĠÄįo skoro
Ġs tvor
ĠtÃ½mi to
ĠreÅ¾ is
Ġ baran
Ġ krm
Ġhlav nej
ĠspoloÄį nosÅ¥ou
ĠumoÅ¾ nÃŃ
Ġotc a
Ġ turec
Ġzm ien
ĠvÅ¡et kÃ©ho
ĠzÃ¡kaz nÃŃkom
Ġz e
Ġnorm Ã¡lne
n d
Ġvid eli
Ġkuchy nsk
Ġdo jem
Ã¡k mi
Ġmoj om
Ġp et
Ġ dup
aj Å¡ÃŃ
Ġpri chÃ¡dz
Ġob oj
ĠprÃŃrod nÃ½ch
Ġschop nÃ½
Ġplat iÅ¥
Ġkom pon
Ġ mÃ¡rn
Ġ Å¡trk
ujÃºc u
Ġsamostat ne
ĠzniÅ¾ uje
un g
ĠzahÅķÅĪ a
Ġvykon Ã¡vaÅ¥
Ġ pokut
Ġ im
Â ®
Ġ akurÃ¡t
Ġchyb y
Ġ os
Ġ zvlÃ¡Å¡Å¥
ov ate
vate lia
ĠnemoÅ¾ no
Ġ Å¡est
ovan ejÅ¡ej
Ġ bas
Ġna Å¡Å¥astie
Ġnez re
Ġ soch
ovan ejÅ¡ieho
ovit ej
Ġjed la
iteÄ¾ nÃ½ch
Ġpoist enie
Ġu nav
nÃŃcky mi
Ġ biznis
ovan ejÅ¡ÃŃmi
Ġ15 0
Ġ keram
ĠoÄį ÃŃ
Ġ prÃŃsn
Ġ mur
oroÄį ne
Ġmoc i
Ġpod vod
ovan ejÅ¡iu
Ġ brÃºs
Ġ sÃ¡l
Ġpri sp
kotÃº Ä¾
Ġruk u
Ġna stÃºp
Ġt at
inÅ¾in ier
ovan ejÅ¡om
kaz uje
Ġ Å¡perk
Ġc ent
Ġ slep
Ġdlho roÄį
Ġpozn at
ĠprÃŃ nos
Ġjednoduch Ã¡
ovit Ã¡
Ġpre sad
ĠinÅ¡tit Ãº
Ġjazyk u
l d
en ca
Ġsprav iÅ¥
ia me
ĠteÅ¡ iÅ¥
ovan ejÅ¡iemu
Ã¡t om
Ġslov an
ĠzÃ¡pas e
Ġ fÃ³li
Ġbez vÃ½
Ġ krat
Ġ svedÄį
Ġvz d
ava m
aÄį kÃ¡ch
Ġ bon
Äįe ka
Ġpo h
Ġpoplat ok
Ġhy per
nÃŃck i
Ġpo pred
en c
Ġ stimul
Ġblog u
Ġsil nÃ½
Ġvznik Ã¡
Ġpo ct
Ġstret nutÃŃ
Ġnechc em
ĠdievÄį atÃ¡
Ġna zv
Ġmest skej
Ġploch y
ĠsÃºÅ¥aÅ¾ i
ĠjÃ¡n a
Ġserv er
Ġ zrn
nÃŃc kou
Ġg e
Ġ popol
Ã¡r ky
Ġzo stÃ¡va
av alo
Ġs kontrol
Ġochran a
Ġprie stran
ĠtvÃ¡r e
Ġorganiz mu
Ġkom pet
ĠzÃ¡kaz nÃŃka
av ajte
en com
w e
Ġpre p
ov ejÅ¡ie
Ġ brn
Ġmiest om
isk ami
ĠÂ »
ĠÅ¡tudent i
ĠÅ¡port u
Ġ matemat
Ġved enÃŃm
Ġz jazd
Ġv ir
Ġ nÃ¡hl
Ġ cvik
at ia
Ġs poÄįÃŃ
Ġmen iÅ¥
Ġ dlaÅ¾
ĠÄ¾ud skÃ©
av ajÃºc
av ajme
ste v
Ġ Å¡tet
Ġa c
Ġtret ÃŃ
trad iÄį
Ġpiat ich
Ã ¶
ovit Ã©ho
ky mi
ĠskÃºsen osÅ¥
Ġvyrob enÃ¡
Ġza stÃºp
nu s
nÃŃcke mu
Ġ chrup
Ġsort iment
Ġzo pÃ¡r
Ġza nech
Ġce st
Â ´
ĠvÃ´ÅĪ a
Ġ not
Ġko rek
Ġo slobod
ĠÄįlÃ¡n ky
ĠveÄ¾ kÃ©ho
Ġst re
Ġ hreb
Ġrastl iny
Ġvytvor enie
8 0
Ġdopln ky
hl Ã¡s
Ã¡r ni
ĠneÄıal eko
Ġ taÅ¡
ava Å¡
ri s
Ġmail om
ovit om
ĠÃºzem ia
ĠspÃ¡j a
Ġmod ul
Ġ pÃ¡l
Ġ hus
Ġak Ã©ho
Ġ farm
su v
ĠpouÅ¾it Ã©
o re
ni teÄ¾
Ġcudz o
Ġne Äįist
Ã¡r sku
Ġko ho
Ġsten y
Ġzem ia
Ġ3 6
Ġzdroj e
Ġne prav
Ġrepublik e
Ã¡r skom
vÃ½ bav
Ġi d
ĠzÃ¡klad om
Ã³ nsk
Ġ ikon
Ġ orech
ĠzÃ¡vis ÃŃ
Ġroz d
ĠvÃ¤Äį Å¡iu
Ġ interpret
Ġdovolen ku
ĠrieÅ¡ enÃŃ
trak t
Ġbran kÃ¡r
Ġ tok
vzia Å¥
Ġpo kr
bi t
Ġmat ka
Ġ kolon
Ġ teoret
Ġnepo do
Ġnech ajte
Ġ grav
Ġpodar ÃŃ
Ġ kr
Ġ baktÃ©r
ovit ÃŃ
Ġnastav iÅ¥
Ġkval ite
Ġ dot
ovit Ã½m
Ġosob u
Ġkontrol y
Ġo cit
Ġnevyhnut nÃ©
Ġruk e
Ġstar Ã½ch
ĠnÃ¡boÅ¾ ensk
z z
Ġ stih
ovit Ãº
Ġt as
Ġofic iÃ¡l
ĠmnoÅ¾ stvom
ber Ã¡
Ġdoda toÄį
ovit Ã½mi
Ġz do
r d
ĠzaujÃŃmav Ã½
Ġ milan
Ġofic iÃ¡lne
Ġspoj enÃ½ch
ĠdÃ´vod om
ĠeurÃ³p skych
Ġ rot
Ġ ocel
Ġpo hon
ien t
Ġ izrael
ovit ou
Ġ my
Ġpre m
o pol
Ġvy lep
Ġnebude m
em ent
Ġ Å¾ab
it Ã¡m
Ġhodnot a
istick Ã©mu
istick ÃŃ
Ġ Å¡ok
ic o
ĠÃº sil
ovit Ã©mu
Ġdar Äįek
s trÄį
Ġvy Äįerp
Ġs y
Ġkilomet rov
Ġk s
ovacie mu
ĠvÃ½ skyt
ĠduÅ¡ ev
Ġchod iÅ¥
Ġ kabel
2 1
Ġj oh
Ġjemn e
i de
Ġpodujat ÃŃ
Ġaplik Ã¡cia
i ot
Ġnajob Ä¾Ãºb
Ġa gres
Ġpre jsÅ¥
Ġzdrav Ã©
ĠÃºloh ou
rov na
Ġtepl a
Ġb er
Ġvysvet l
ĠorgÃ¡n ov
Ġmet od
Ġne spol
ĠnÃ¡hod ou
Ã¡Äį ka
g n
Ġ dr
Ãº nsk
Ġovoc ie
Ġra d
Ġdo s
Ġroz loÅ¾
al e
Ġin de
Ġh d
Ġvzdel Ã¡vanie
Ġ labor
ĠvÃŃn a
ĠÅ¡ p
Ã¡l y
Ġ post
Ġskup ine
Ġ soÄ¾
Ġkon Å¡tat
Ġu h
Ġdia gnost
Ġpo raz
Ġ migr
Ġ maj
Ġdod al
a ciu
Ġ krem
Ġr uÅ¾
ĠvyplÃ½ va
Ġurob il
at ie
Ġna klad
ĠÄıalÅ¡ÃŃ mi
Ġre kord
ĠnajvÃ¤Äį Å¡ie
ĠpoÅ¾iadav iek
id lÃ¡
ĠskÃºs te
Ġ cÃ¡r
Ġs ko
vz del
ĠzlepÅ¡ enie
Ġzmluv u
Ġmesiac och
ad lom
ĠobrÃ¡z ky
nÃŃÄį ku
ac ou
ĠspoluprÃ¡c u
ĠzÃŃsk ala
Ġved Ãº
Ġpracov nÃ½
ĠspoluprÃ¡c e
lÃ¡ d
Ġt ra
Ġy ou
znam enÃ¡
ĠÅ¡tÃºd ium
ĠvÃ½sled kov
Ġparame tre
Ġtvor by
19 9
Ġdo zor
Ġ strop
iac ej
Ġ tÃ½Å¾den
Ġvybav enÃ©
Ġ kef
Ġnedostat ok
ĠvÃ½ber u
Ġna kup
ĠbeÅ¾ ne
Ġ klÃ¡v
Ġne dar
Ġza mysl
Ã¡Äį ikov
aÄį kÃ¡m
Ã¡r skym
ĠchrÃ¡n i
Ġne men
Ġ tyÄį
Ġhr Ã¡
ĠÅ¡kod y
Ġ200 0
Ġobchod e
Ġ radik
Ġjedin Ã©
Ġ Å¡vÃ©d
v id
ĠvoÄ¾ by
Ġ Å¡oÅ¡ov
Ġpredmet om
Ġ hriech
Ġastr o
Ġdo predu
Ġvozid lo
Ġpondel ok
Ġ Äįrev
isk Ã¡m
Ġpotenci Ã¡l
ĠobÄ¾Ãºb enÃ©
Ġ striebr
Ġpo liev
ĠÄįiast oÄįne
Ġmi cro
ĠvÃ½rob ca
Ġhlav e
Ġ hromad
Ġ asfalt
Ġminul Ã©ho
Ġ jeseÅĪ
Ġuspo koj
Ġmoj u
ni kov
Ġ zajtr
en z
sme Å¡
Ġpriprav enÃ©
Ġ elast
Ġ holub
Ġprie mys
Ġchoro by
Ġvy stup
Ġporad iÅ¥
in ovej
ĠklÃ¡v es
ej e
ĠvÃ½ cvik
2 4
en ce
Ġvznik ol
len Ã©
ĠznÃ¡m a
o srd
Ġ dlÅ¾
Ġukaz uje
Ġg a
Ġ praÅ¾
Ġ tehoten
ĠÃº hrad
j av
Ġ vÃ½bav
Ġpre su
Ġ lip
Ġ karb
Ġlig y
liv Ã½
Ġs tlaÄį
Ġporad ÃŃ
ne l
an u
ĠumoÅ¾ ÅĪujÃº
Ġpodpor y
i Ã¡nsk
Ġposkyt ujÃº
j ak
Ġ pÃŃl
Ġprakt ickÃ©
Ã¡r skou
ĠnÃ¡ bytok
Ġ system
Ġnaj pro
ĠvnÃºtr a
Ġ lad
Ġ neur
Ġ kub
Ã¡r skymi
ĠvÃ½bor ne
ĠzloÅ¾ enie
ĠprÃŃ kaz
Ġ hlÃºp
Ġsvet el
Ġpri Å¡lo
Ġhovor ia
Ġkontakt ovaÅ¥
han b
ac ÃŃmi
Ġmen om
Ġ slz
Ġspoj enie
Ġ exek
Ġskup ÃŃn
Ġu trp
o z
ru Å¡
Ġna ruÅ¡
Ġz hrub
Ġ hrb
Ġ draÅ¾
ĠblÃŃz ko
ĠbÃ¡b Ã¤t
iansk ejÅ¡ÃŃch
iansk ejÅ¡iu
iansk ejÅ¡ou
iansk ejÅ¡ÃŃmi
iansk ejÅ¡ÃŃm
iansk ejÅ¡ÃŃ
iansk ejÅ¡iemu
iansk ejÅ¡om
iansk ejÅ¡ia
iansk ejÅ¡ieho
iansk ejÅ¡ej
iansk ejÅ¡ie
f a
Ġrastl in
ĠkrÃ¡s na
ĠmÅķ t
Ã¡r skemu
Ġzdroj om
Ġg al
Ġ tox
Ġ extern
Ã¡r ski
Ġnebude te
Ġdat ab
Ġs pie
Ġ loÄı
po Å¾iÄį
Ġ Ä¾ub
Ġliek y
Ġ ct
Ġ toÄį
Ġpo siel
ĠsÃºÄįas nej
Ġ eu
Ġu st
Ġmier e
Ġin om
Ġriad ne
Ġ bÃ¡
pod nik
iv Ã½mi
Ġ pri
o metr
Å¾iv ot
Ġz rÃ¡Å¾
ch yt
Ġk ol
Ġd anej
Ġje sÅ¥
at Ãºr
nu to
Ġprirodz ene
in ovÃ½
Ġpohodl nÃ©
ĠovlÃ¡d anie
ovateÄ¾ om
ĠÅ¡tÃ½l e
Ġobu v
Ġnekon eÄį
Ġne smier
Ġpred klad
ĠspÃ´sob uje
Ġhod ÃŃ
ĠteÅ¡ ÃŃm
in ovÃ¡
ĠsprÃŃ stup
Ġpripoj enie
Ġ bulhar
ĠspoloÄį nostÃŃ
aÅ¥ u
Ġvy chov
Ġnez men
Ġ vraÅ¾
Ġide Ã¡lny
Ġpo vied
ro id
ĠvÃ½ luÄį
Ġf la
ĠvÃ½rob e
Ġ poÄ¾ov
Ġwin do
Ġu verej
Ġtohto roÄį
Ġvyzer aÅ¥
Ġdobr ej
na to
kÃ¡ z
Ġpreu kÃ¡z
Ġprogram e
ĠprevaÅ¾ ne
Ã¡r na
Ġv Äįas
w er
ĠÅ¡kol stva
Ġroz mÃ½Å¡Ä¾
ĠvÃ¤ÄįÅ¡ ine
Ġ garant
ÃŃ z
Ġre fer
Ġ pat
ĠvoÄ¾ nÃ½
Ġpo tvrdz
ĠÃºprav y
nÃŃÄį kami
Ġhran ice
Ġmor e
sah uje
Ġ prost
Ġ parÃŃÅ¾
Ġsmart f
Ġm or
Ġkol a
iv ÃŃ
Ġosob e
Ġdez in
Ġnepr ie
Ġjazd y
Ġpre stav
Ġpo boÄį
Ġ Å¡ÃŃ
kroÄį il
Ġtm avo
Ġterm o
u Ã¡lne
Ġkraj ina
Ġhmot nosÅ¥
Ġ ;
Ġpracov nÃŃkov
Ã¡v anÃŃm
Ġhotel i
Ġviacer Ã©
o mer
Ġpriprav enÃ½
Ġne znÃ¡m
in ovÃ½ch
Ġ fantast
pre daj
ĠnÃ¡roÄį nÃ©
Ġzim e
Ġvz ruÅ¡
kom u
ĠvzÅ¥ah ov
Ġ tax
Ġtr eÅ¥
Ġob aja
Ġist o
Ġ Äįert
Ġpotreb ovaÅ¥
Ġindividu Ã¡lne
Ġza v
Ġna znaÄį
Ġ chalan
Ġ Å¡krob
Ġpri bud
Ġpo Å¾iÄį
Ġvy trv
dom Ã¡c
Ã¡ ku
Ġ gitar
Ġvply vom
o x
Ġpenz i
ĠsezÃ³n e
ĠsystÃ©m e
Ġz jednoduÅ¡
Ġnajne o
krv av
Ġsmer e
Ġaplik Ã¡ciu
Ġfin Ã¡le
Ġob i
ĠpolÃŃc ia
Ġ breh
iv ou
ĠudrÅ¾ aÅ¥
Ġdv akrÃ¡t
Ġd Ã¡vaÅ¥
Ġ brigÃ¡d
Ġpo ky
Ġ vÃŃt
Äįiar k
Ġ zasa
ĠÅ¾i jÃº
Ġo sam
Ġpre ver
v or
ĠzÃ¡ Å¥aÅ¾
ÃŃv nu
Ġne zn
ĠvÃ½rob ok
Ġinform ovaÅ¥
ĠÅ¾ivot nosÅ¥
prac ov
aÄį e
Ġ liber
ĠprÃŃjem ne
Ġved y
ĠmedzinÃ¡rod nej
Ġatrak tÃŃv
Ġu sad
Ġ Å¾r
ĠprÃŃbeh u
ant a
ania mi
ĠpreÄįÃŃt aÅ¥
ĠroÄį ne
Ġ mari
Ġpotvrd enie
Ġre z
ĠnemÃ´Å¾ u
Ġprezident a
Ġ cigar
ĠlÃ¡sk e
ov kÃ¡ch
Ġvytvor ili
ex pon
Ġtas r
Ġ londÃ½n
Ġ tuÅ¡
Ġn or
Ġ Å¡tiep
l ÃŃÅ¡
Ġroz lÃŃÅ¡
Äįe kov
Ġmliek o
Ġc yk
Ġin ov
Ġplat by
ĠsluÅ¾ ob
ÃŃv u
Ã¡r ku
Ġ rezort
Ġtret ej
ch ov
Ġu chov
Ġapo Å¡tol
ĠreÃ¡l ne
Ġflex ibil
Ġne mysl
Ġ racion
ĠvÃ½rob cov
ĠzdruÅ¾ enia
Ġ kolen
Ġv al
Ġhor Å¡ie
Ġist e
it Ã¡
f e
Ġkata lÃ³g
Ġ dut
Ġdohod y
Ġrastl ÃŃn
Ġ chrast
Ġ andrej
Ġ folklÃ³r
ĠnaÅ¡ ou
ĠÄįo koÄ¾vek
mk Ã½n
Ġza h
ĠzÃ¡pas u
Ġ lipt
Ġmam a
Ġ trakt
Ġh u
Ġodbor nej
Ġ etn
Ġza mil
Ġumiest nenie
Ġprisp Ã´sob
Ġ kanad
Ġverz ia
Ġzmluv a
Ġpo kles
Ġne patr
Ã¡re ÅĪ
Ġdruh Ã½m
ĠsÃºhlas u
Ġna vzÃ¡jom
Ġprv kov
Ġbiel iz
ov ce
Ġkandid Ã¡t
Ġ egypt
kon Å¡tru
Ġmal ej
Ġmier y
at iv
Ġhlav nÃ½ch
Ġ mieÅ¡
Ġ belas
ov nÃŃk
in iek
Ġo mnoho
Ġby tov
Ġvid ÃŃm
Ġhlav nou
relev ant
Ġod kiaÄ¾
Ġp u
Ġ zÃ¡ujm
Ġrozhod nÃºÅ¥
Ġnevie te
2 2
Ġweb ovÃ½ch
Ġ krimin
te c
ĠvÃ½ber om
Ã© m
Ġsyn a
Ġ fÃ³r
Ġ chrap
ĠnemÃ´Å¾ em
ĠhistÃ³r ie
Ġ nul
ĠÄįak aÅ¥
Ġ strap
Ġ akc
Ġsu per
Ġpodpor a
Ġ perl
Ġ200 7
my sl
Ġrovna kÃ½
Ġtesn e
Ġ hnev
ĠprÃŃprav a
nÃŃÄį kou
Ġslov Ã¡kov
Ġ lÃŃd
ĠprÃŃpad ov
Ġ strm
Ġ fix
Ġ kaz
Ġo de
Ġ licenc
Ġ vÃ´n
Ġs chÃ´dz
ĠvÃ½voj a
Ġpriestor e
Ġkvalit nÃ½ch
ĠvÃŃr us
ovÃ½ chod
ĠdÃ´leÅ¾it Ã¡
ĠznÃ¡m ych
Ġ expert
Ġk Ãºp
Ġar ci
Ġ19 3
Ġtr id
ĠtechnolÃ³g iÃŃ
Ã¡ rok
Ġvy hodnot
s c
ĠuÅ¾ÃŃv aÅ¥
av osti
vah u
Ġna Å¡la
Ġslov ami
Ġpostav iÅ¥
ĠdÃ´leÅ¾it Ã½
ĠchÃ½b aÅ¥
ĠroÄį nÃ½
Ġ iv
Ġho r
ĠdokÃ¡z ali
Ġod vÃ¡Å¾
rÃ¡s t
Ġpre nik
iar ensk
Ġ kav
polu dn
Ġpo sun
Ġchc ieÅ¥
ĠÄįo si
Ġm al
Ġverej nÃ½ch
Ġ stere
l ie
Ġrodin nÃ½
Ġna to
Ġmiest nosÅ¥
o Å¾
Ġ drÃ´t
Ã©r ov
ov ni
Ġ kriÅ¾
Ġgener Ã¡cie
Ġolej a
Ġne staÄį
Ġne tradiÄį
Ġ sit
Ġpo uÄį
ĠtlaÄį idlo
ĠzaÄįÃŃn ajÃº
Ġhud ba
Ġ vÃŃz
Ġ sokol
ĠcviÄį enie
Ġlehot e
Ġp etr
Ġ prÃŃbuz
Ġ omÅ¡
sta lo
Ġbude Å¡
Ġorganiz mus
acie mu
Ġneexist uje
Ġmest eÄį
Ġ blesk
svied Äį
Ã¡r ke
Ġre duk
Ġla d
Ġ platform
Ġ chorvÃ¡t
Ġ Å¾obr
Ġ hrÄį
f ikov
Ġ komerÄį
Ġli ne
Ġvybr ali
Ġ teror
Ġklient a
Ġbiel e
Ã¡r kou
Ġdver ÃŃ
Ġ% .
ĠlekÃ¡r a
Ġ19 5
Ġob haj
Ã¡ koch
ĠponÃºk nuÅ¥
Ġdo ter
Ġo ba
ĠvÃ½rob cu
olÃ³g ia
Ġobi dv
Ġhas iÄį
ĠmetÃ³d y
Ġnepo zn
ĠvÃ½ hr
ĠÄįast ejÅ¡ie
Ġpolit iky
lia t
Ġza pÃŃn
ĠpouÅ¾ÃŃv ania
ĠodstrÃ¡n enie
ateÄ¾ nÃ©
en ku
Ġmlad ÃŃ
Ġiz ieb
Ġpocit y
Ġhar ry
Ġf it
Ġstoj a
Ġne chÃ¡p
ick osÅ¥
aliz ovaÅ¥
ĠsÃº prav
Ġ tis
Ġfoto aparÃ¡t
ĠsnaÅ¾ ia
ĠpoÄįas ia
Ġhom o
Ġ debat
Ġroz por
Ġfareb nÃ©
ĠvÃ½Å¡ ku
Ġ jarab
fÃº ka
Ġbo nus
Å¡ie mu
Ġhodnot enie
aÅ¥ om
ĠÂ °
Ġi s
m bri
Ġ Å¡kÃ¡l
Äį in
ĠvÃ½nim kou
Ġnaj a
ĠÄıal Å¡ej
Ġzhrub a
ch a
Ġfotograf iÃŃ
ĠsluÅ¾ ba
ĠstÃ¡ l
ĠvyuÅ¾ÃŃv ajÃº
kom bin
it Ãº
Ġ Å¡ep
ĠsÃº boj
Ġ akadÃ©m
Ġob zvlÃ¡Å¡Å¥
Ġskl o
ĠprÃ¡v ne
Ġrok om
ĠÄįist enie
Ġkombin Ã¡cia
do r
ĠÃºsme v
Ġwindo ws
ĠprÃŃjem nÃ½
Ġv a
teÄ¾ nÃ©
ĠprenÃ¡ jom
Ġ gest
Ġklas ickÃ©
it ie
ĠchvÃŃl e
Ġ tehl
Ġnaj prie
Ġod vetv
Ġ temp
Ġz nÃ¡
Ġoz broj
nÃŃÄį ok
ĠvÃ½rob ku
Ġ Å¾iaden
enci ÃŃ
Ġpacien t
en cami
Ġe le
m ar
ĠÃº kon
Ġ pÃ¡tr
Ã¡r kach
Ġduch u
Ġ kozm
Ġvykon aÅ¥
Ġprija Å¥
ĠÅ¡tÃ¡t y
ĠoÄį ami
Ã¡r kami
ĠpripomÃŃn a
Ġ chlp
Ġbal enie
Ã¡r kam
Ġ hrÃºb
ec kÃ©
Ġkup ujÃºcemu
Ġvysok Ã½m
in ku
Ġ voÅĪ
Ġw e
Ġs ho
id iel
Ġpracov nÃ©ho
t al
ou r
ĠÃºzem ie
ĠzÃ¡ ruÄį
Ġh r
ĠzÃ¡ loÅ¾
Ġs pad
Ġcitr Ã³n
ĠnÃ¡ raz
nut Ã©ho
Ġform u
Ġmysl ÃŃ
Ġ firem
Ġ kampan
Ġmodel u
Ġzvier atÃ¡
Ġteplot a
Ġc d
la m
Ġkon anÃŃ
ĠÃº Äįtu
Ġ Äįech
Ġpetr a
Ġo zv
Ġ turb
Ġposled nom
loÅ¾ iÅ¥
Ġhor ÃºÄį
Ġd ÅĪom
ĠvnÃºtor nÃ©
Ġ babr
ĠprÃŃ du
ĠÄ¾ah Å¡ie
ĠzloÅ¾ ky
Ġtrv alo
u pln
tele fon
ĠbÃ½v anie
ĠprÃŃspev ku
Ġodbor nÃŃkov
oterap eut
ĠstraÅ¡ ne
ĠspÃ´sob iÅ¥
i Ã¡n
ov kami
Ġpre fer
iaci m
Ã¡l no
Ġkol e
Ġ mix
Ġ Å¡tefan
vel iÄį
Ġps ov
ĠÅ¡kol Ã¡ch
Ġde pres
Ġprogram ov
Ġna h
ĠpÃ´vod nÃ©ho
rad ost
Ġdopo ruÄį
Ġin ÃŃ
Ġter Ã©
ĠbudÃºc nosÅ¥
Ġ toalet
Ġmen e
ĠnÃ¡ rast
tenz ÃŃv
c iach
fekt ÃŃv
Ġnapln o
Äįe kom
Ġ Ã¡z
f ik
ĠvÃ½rob a
Ġsln ko
Ġneod po
Ġdlh Ãº
Ġpod aÅ¥
Ġpozo stÃ¡va
ĠÅ¾ivo to
g y
ĠÅ¡tud ij
Ġ lekt
Ġs an
pÃŃs aÅ¥
ĠnÃ¡ drÅ¾
Ġ metal
br al
ateÄ¾ om
Ġkrit Ã©ri
Ġprogram y
Ġ Ä¾Ãºt
ĠznÃŃÅ¾ iÅ¥
Ġs trh
nÃŃÄį ke
Ġprax e
za du
ĠlieÄį bu
Ġdopln ok
Ġ plec
ĠzaÄįia toÄį
Ġ vibr
Ġsym pat
fraj er
ĠtrÃ©ning u
Ġ vankÃºÅ¡
Ġslov enÄį
Ġ Å¡ablÃ³n
Ġroz pad
k i
Ġu prat
Ġpo breÅ¾
Ġob klad
ĠzdruÅ¾ enie
Ġodpo ruÄį
Ġza stÃ¡v
Ġskvel Ãº
Å¥ah oval
Ġ vrÃ¡s
Ġ cibuÄ¾
Ġdo rast
Ġroz klad
Ġ arab
nÃŃÄį kam
Ġ dym
Ġ krp
Ġ elit
Ġbiel a
Ġzdravot nej
Ġtrp ez
Ġ stÃ´l
ujÃºci mi
ĠprÃŃbeh y
ĠnÃ¡vÅ¡tev u
Ġparlament u
Ã¡ p
Ġ kapust
Ġ plÃ¡v
Ġo tÃ¡Äį
Ġplat ob
Ġkol es
Ġciel e
Ġnev hod
Ġ matr
Ġ jaskyn
kov anÃ©
Ġ Å¾lÄį
Ġboj ovaÅ¥
ĠnÃ¡byt ku
iteÄ¾ nou
Ġkontakt ujte
iv Ã©mu
Ġ zips
Ġkvet y
ujÃºc om
Ġ Å¡Ä¾acht
Ġz ried
Ġnad mer
ĠnÃ¡zor y
Ġvy vÃŃj
Ġza isÅ¥
ĠpÃ´jd e
ĠÅ¡port ov
nÃŃÄį kach
Ġsum u
va d
Ġ sliz
ĠnajvÃ¤ÄįÅ¡ ÃŃm
Ġz isÅ¥
Ġ daniel
Ġ kÃ´r
Ġpotr ieb
Ġu d
Ġhy po
niÄį ku
ĠpamÃ¤t i
le y
Ġdom ova
Ġ Å¡vajÄįiar
Ġver ÃŃme
Ġ akv
an osti
Ġvy hotov
ĠÄįist o
ce mu
Ġa z
Ġagent Ãºra
Ã³ za
Ġpo Äįia
Ġcest Ã¡ch
Äį nÃ½ch
Ġtem at
Ġkonfer encie
Ġosob nosti
ĠnÃ¡stroj e
Ġ faloÅ¡
ĠobrÃ¡z ok
Ġob siah
ÃŃv nym
ia l
Ġpre stÃ¡v
Ġ rozliÄįn
Ġochor enÃŃ
ĠvaÅ¡ im
Ġna vÅ¡tev
Ġodpoved e
Ġz boÅ¾
Ġpracov nej
ka st
Ġstr Ã¡v
pÄºÅĪ ajÃº
Ġ put
Ġ latin
ĠhistÃ³r ii
ĠukÃ¡z aÅ¥
Ġroz vi
Ġzdravot nÃ©
po rt
iar ov
Ġ blat
Ġv t
Ġob sluh
nut Ãº
Ġz dob
ĠcviÄį enia
nu li
Ġ disciplÃŃn
Ġostat nÃŃ
Ġb an
Ġpostel e
iv osti
ia ri
Ġ mÃ½t
Ġfestival u
i Å¡iel
Ġruk Ã¡ch
Ġpre mÃ¡v
Ġ brez
Ġe mis
Ġad vok
Ġneza mestn
Ġhud bu
Ġ veget
Ġprim Ã¡tor
ĠobjednÃ¡v ku
Ġvir tu
Ġstar Ã½
Ġhmot nosti
Ġne Å¾iad
Ġz hor
Ġza hrn
Ġ svah
sku toÄį
Ġkol Ã¡Äį
Ġ adam
Ġ rop
ĠdolÃ¡r ov
ĠjeÅ¾iÅ¡ a
Ġ pamÃ¤Å¥
ĠzlepÅ¡ iÅ¥
Ġ cukor
ĠpomÃ´ Å¾u
Ġnaj znÃ¡m
Ġ hml
Ġu ni
ĠmÃºze um
Ġzbor u
Ġo Äįist
ĠsprÃ¡v anie
ĠprÃŃprav e
ci Ã¡m
Ġ ohn
Ġrozpo Äįtu
Ġlist y
Ġnastav enie
Ġod hodl
201 7
Ġjedin Ã¡
Ġ dres
Ġum enie
Ġchce Å¡
Ġbun iek
) :
Ġ Å¡ed
Ġvylep Å¡
i x
ĠveÄ¾ kom
stup ÅĪ
Ġak ciÃŃ
ĠznÃŃ Å¾enie
Ġnem Ã¡me
Ġbez od
Ġvy zÃ½v
Ġvy Å¾iad
Ġnaj re
Ġizb a
Ġ okien
Äį iac
ĠÃº stred
iz Ã¡cii
rekt or
Ġmlad Ã½
olog ickÃ½
Ġc uk
ĠuÄį iÅ¥
om u
ie nok
o ved
Ġz volen
Ġap ple
2 3
Ġstan ice
Ġhlav ou
Ġ hnut
Ġza konÄį
Ġfinanc iÃŃ
ĠsprÃ¡v neho
Ġ Å¡pekul
Ġnedo kÃ¡z
Ġpre bud
it ÃŃvne
ÃŃ Äįek
Ġpo j
ĠdÃ¡t a
Ġubyt ovania
Ġtento krÃ¡t
olog ickÃ©ho
ĠtvÃ¡r i
Ġodbor nÃ©
Ġtlak u
Ġz vÃ¡Å¾
Ġza registr
Ġ cintor
Ġ fluor
ĠpÃ´d o
zÃ¡ pad
Ġhlb oko
ĠpokraÄį uje
Ġ deviat
li st
e sk
Ġpravid iel
Ġvyber aÅ¥
ĠrieÅ¡ enÃŃm
s ch
Ġp la
Ġa g
ĠrÃ½chl osti
Ġ anket
Ġde monÅ¡tr
Ġpredstav ujÃº
Ġ drap
ĠvÃ½ klad
Ġo hrom
ĠtopÃ¡nk y
Ġneo bo
ov ejÅ¡ÃŃ
Ġk Ä¾ud
Ġ stÃŃh
Ġ zlyh
Ġnemec ku
Ġfilm ov
Ġformul Ã¡r
ĠÄ¾ud skÃ½ch
Ġ akadem
ĠtrenÄį iansk
ĠÄį ias
an ce
iali st
ĠpozÃŃ cie
Ġ zÃ¡zrak
Ġ4 00
Ġ Å¾up
Ġid em
Ġ orav
Ġpre Å¡iel
Ġs lov
Ġa spekt
Ġ Å¡ÃŃp
Ġod sÃºd
Ġroz hlas
ĠstÃ¡ Å¥
ĠnevÃ½ hod
ĠsvÃ¤t Ã©ho
m on
ĠsnaÅ¾ ÃŃme
pÃ¤ t
ov ejÅ¡ÃŃch
Ġ klÃ¡Å¡tor
Ġpokoj ne
ĠprÃ¡c ou
Ġstret li
Ġuved enÃ½
Ġ lÃ¡m
Ġ kapl
Ġpo Äįk
Ġz dvih
Ġpre miet
ĠÄįiern a
Ġ tÃ¡r
Ġiz o
Ġvypo Äįu
Ġ prud
Ġsamot nÃ©
ĠÃº vahy
ĠkancelÃ¡r ie
Ġ verÅ¡
ov ejÅ¡ia
ĠÄ¾ub o
Ġ bund
Ġs klon
ov ejÅ¡ÃŃm
Ġoby vatelia
olog ickej
Ġpreved enÃŃ
ov ejÅ¡iu
ĠÄįiern e
Ġli p
Ġ vkus
Ġpo nor
ick osti
Ġfunk ciÃŃ
ĠvÃŃn o
Ġnasled ujÃºcich
Ġrelat ÃŃvne
Ġf lo
ĠotÃ¡z ok
Ġ nÃ¡lez
ĠÅ¡trukt Ãºr
Ġne od
ov ejÅ¡ou
ov ejÅ¡ÃŃmi
Ġro ber
ov ejÅ¡ej
Ġpotreb u
ov ejÅ¡ieho
ec kÃ½
ov ejÅ¡iemu
ov ejÅ¡om
Ġp Ãº
Ãº Å¾
Ġdo Äįk
ĠdesaÅ¥ roÄį
ĠurÄįit Ã©
Å¥ah uje
ĠpoÅ¾iad aÅ¥
ĠÄįlovek u
environ ment
Ġpo zdrav
Ġ drez
r h
, .
Ġroz pust
Ġdatab Ã¡z
Ġ pich
Ġinternet u
Ġhodin ky
Ġ vÃ¡pn
pred nost
to p
ĠvÃ½kon om
ky ne
kÃ½ v
te ri
Ġvlast nÃ½m
Ġ sprost
Ġ nÃºdz
Ġutor ok
Ġana lyt
at Ã½
Ġa ir
Ġmeta bol
ĠÅ¡tÃºd ie
dis pon
ĠpoÄįu Å¥
Ġkrist a
Ġprie beÅ¾
ĠÄıal Å¡ou
Ġod raz
Ġ gymnÃ¡z
Ġpri p
Ġmat ky
Ġs vedom
Ġposled nÃº
Ġpotreb ujeme
ĠnajvÃ¤Äį Å¡ÃŃch
Ġved enia
ĠÃºÄįast i
ent a
Ġurob ili
ĠduÅ¡ e
ĠÄįaro dej
Ġneg atÃŃvne
ĠkaÅ¾d oroÄįne
Ġverej nÃ©
Ġskup inu
Ã¡v ky
ĠskÃºÅ¡ ky
Ġs paÄ¾
Ġovoc ia
Ġ puk
in ke
ĠsÃºbor ov
Ġban ka
ĠÅ¡tÃ½l u
ia tr
Ġmiest nych
Ġne db
ĠvÃ½ Å¾i
Ġzist ili
Ġs d
ĠprÃŃ zem
Ġbystr ici
Ġkata strof
Ġnastav enia
ĠoprÃ¡v nenÃ½
Ġvys vet
ĠÅ¡ir oko
Ã©r y
Ġpoza d
Ġo slÃ¡v
Ġ princ
Ġpochop iÅ¥
Ġ dec
nÃ¡ st
Ġ neo
Ġ sachar
Ġved Ãºci
Ġo krÃºh
Ġ Å¡iest
Ġbod u
Ġostr o
Ġmliek a
ĠdokÃ¡z al
ĠkÃºs ky
Ġc u
ud r
Ġnevy na
Ġrast u
Ġ200 6
ĠsvÃ¤t o
ĠÃºÅ¾as nÃ©
ÃŃ de
av y
Ġkom u
Ġ ryÅ¾
Ġt ri
vÃ¤z uje
Ġod rod
an c
Ġ kont
ĠextrÃ©m ne
Ġo miet
Ġ Å¾reb
Ġcel kovej
Ġz h
tm av
Ġ Å¡tadiÃ³n
to x
Ġde si
Ġspokoj nÃ½
Ġzajtr a
ĠvytvÃ¡r aÅ¥
Ġtak zv
Ġ textil
Ġ exped
ĠzÃ¡hrad y
e ÅĪa
Ġcuk ru
Ġ nadÃ¡c
Ġdosk y
Ġrovno vÃ¡h
Ġustanov enia
ĠprÃŃ stav
Ġhydr at
Ġz Ãºf
Ġdo hÄ¾ad
b ÃŃ
Ġ cisÃ¡r
ĠspoÄįÃŃ va
ick osÅ¥ou
Ġ daÅ¾Äı
Ġ blud
Ġak om
Ġob rad
Ġpo sÃº
Ġmen a
Ġ sÃŃr
Ġ austrÃ¡l
ÅĪ te
Ġ porot
ĠzÃ¡ loh
Ġzaplat iÅ¥
dem okrat
Ġ lÃºk
Ġpoved anÃ©
ĠzÃ¡ jazd
Ġfunk cia
Ġostat nÃ½mi
kov ania
Ã©r ie
Ġroz loh
Ġ pÃ¡ch
Ġpredmet y
Ġvianoc e
Ġu k
ĠtÃ½k ajÃºce
ĠÅ¾ ij
f er
Ġ blÃ¡zn
Ġob rat
in ovÃ©ho
Ġnemoh ol
Ġskl en
transpar ent
n iem
201 5
Ġfilt r
Ġo dÃ´vod
Ġm Ã¡l
Ġbun ky
Ġh er
in k
Ġ or
roz prÃ¡v
Ġcel kovÃ½
o Ä¾
ĠzÃºÄįast nili
Ġv ed
Ġroz Å¡ir
Ã³z y
Ġz Å¡
Ġodol nosÅ¥
ĠprÃŃj mov
Ġ poÄı
ovi sku
ĠregiÃ³n e
Ġfung ovaÅ¥
Ġpo mst
Ġzbav iÅ¥
Ġinici atÃŃv
Ġstrav y
n ieÅ¡
ĠtlaÄį iar
n iete
n ieme
Ġ ort
Ġ '
ko p
ti ne
te k
Ġhotel y
Ġnos iÅ¥
Ġkom pakt
Ġprofesion Ã¡lne
ia Å¡
Ġrast ie
Ġ praÅ¡
ĠÃºÄįin nosÅ¥
Ġdopln enÃŃ
ho ne
Ġ frÃ©z
Ãº Äįt
Ġs krut
Ġ parÃ¡d
Ġkys l
l l
ĠÄį er
ĠmÃ¡ri a
Ġkon text
pos chod
Ġf e
Ġ drv
Ġ strateg
n al
Ġkuchy ÅĪa
ĠcieÄ¾ a
Ġh om
o moc
Ġ drsn
% .
Ġu sil
ke mu
Ġ q
ik Ã¡
Ġnie komu
Ġpod loÅ¾
Ġkon ÄįÃŃ
gh t
ick ostÃŃ
ick osÅ¥ami
ick ostiam
ick ostiach
Ġved ela
Ġ kokos
Ġ Å¡um
ĠvÃ½ nos
Ġ krav
ĠruÄį ne
ĠnajvyÅ¡ Å¡ej
la mi
Ġa na
Ġjemn Ã©
Ġ sal
Ġvysok ou
ov ho
Ġt w
Ġzodpoved Ã¡
Ġ tuÄį
Ġs tyk
Ġpre zrad
Ġv chod
Ġne t
ĠhÄ¾ad Ã¡
Ġak cia
Ġtur isti
Ġ klop
ot ov
Ġd ajte
al l
Ġ protokol
Ġizb u
Ġobrovsk Ã©
Ġ leÅ¾ÃŃ
ot r
ÃŃv y
Ġnie t
Ġnes kon
Ġza pad
Ġpri del
Ġnemoc nice
Ġgen et
Ġ hluch
Ġg re
Ġma g
Ġ parazit
Ġnepo chyb
Ġstar Å¡ÃŃ
Ġpe st
ĠpozÃŃ ciu
Ġ siedm
er y
Ġma ke
ĠsprÃ¡v e
ĠtÃŃ to
Ġzbyt oÄįne
Ġ3 2
Ġaut Ã¡
ensk Ã©ho
ĠvÃ½ prav
Ġ mudr
Ġdet skej
Ġpre Å¾ÃŃv
vÃ¡dz a
Ġobc ÃŃ
Ġdem okrac
Ġ lap
Ġo slab
Ġpre h
Ġsk Ãº
ateÄ¾ nÃ½
ov kÃ¡m
Ġzdravot nÃŃctva
ĠspÃ´sob ilo
Ġ iskr
Ġ3 3
Ġ svin
ĠzÃ¡hrad e
Ġmik ro
Ġdlh Ã½
Ġporiad ok
Ġ moder
ĠlieÄį by
an och
Ġf er
ĠskonÄį il
d ro
ĠslÃºÅ¾ iÅ¥
ĠvÃ½bor u
ĠnÃ¡j d
Ġo m
ĠvÃ½luÄį ne
Ġc la
Ġzdrav Ã½
ĠÃºrov ne
ĠÄįiern ej
Ġob Äįerstv
Ġo svieÅ¾
Ġizb e
Ġnad stav
Ġ skut
Ġ holand
en coch
Ġ bÃ¡j
Ġmil ujem
Ġ fosfor
Ġ smol
Ġ ploÅ¡
av e
ko r
ĠpÃ´vod u
funk Äį
Ġzn ie
niÄį ke
ĠnÃ¡ zv
Ġsil a
Ġod tiaÄ¾
o ver
Ġobsah ovaÅ¥
ĠpoÅ¾ad ovanÃ©
Ġ kvart
ĠskonÄį enÃŃ
Ġ fasÃ¡d
Ġob a
Ġkostol a
vraÅ¾ d
Ã¡tor y
Ġdo drÅ¾
Ġu m
Ġdi fer
it Ã©ho
Ã©r ia
Ġverz iu
Ġprie duÅ¡
Ġ Å¡ie
Ġtento raz
Ġ hormÃ³n
Ġdia lÃ³g
Ġvid ela
ĠdievÄį a
Ġneved ia
Ġnevy u
Ġdod aÅ¥
siat ich
Ġ minc
Ġpre mÃ½Å¡Ä¾
Ġmest Ã¡ch
bu r
Ġ plam
Ġml yn
Ġne vad
Ġ gril
Ġfyz ickej
Ġz mer
iÄį om
Ġsiet i
Ġstar Å¡ÃŃch
Ġvyd anie
re d
Ġdo kop
Ġre port
Ġsprav odaj
av osÅ¥ou
lia d
ĠÄįak ajÃº
Ġmal Ã©ho
Ġjuh o
ĠvysvetÄ¾ uje
Ġinfra Å¡trukt
Ġpo r
ĠorgÃ¡n y
Ġmajet ok
aliz Ã¡cie
Ġ nah
ĠvytvÃ¡r ajÃº
ĠvÃ½stav y
aliz uje
Ãº d
Ã³ ny
Ġ exot
ĠpÃ¤Å¥ desiat
Ġslovak ia
ĠtakÃ½m to
Ġk ali
ĠteÅ¡ ÃŃ
Ġpredmet ov
Ġ Å¡tyl
Ġodpad u
pi t
l t
ĠsprÃ¡v nu
Ġneroz um
Ġa kumul
Ġdiv Ã¡kov
atÃŃv nej
br ali
Ġnajne z
chir urg
ĠÄįÃŃt anie
ĠdieÅ¥ at
Ġzoznam u
Ġposkyt ne
Ġoblast ÃŃ
ĠnaÅ¡ imi
Ġlok alite
Ġ su
Ġza tvor
Ġz mrz
Ġvy hÃ½b
Ġvy raz
Ġuza tvÃ¡r
Ġfond u
Ġmodern Ã½
Ġne znamenÃ¡
pn ut
ĠchrÃ¡n iÅ¥
Ġ environment
Ġ hrdl
Ġinvest iÄį
ĠvlÃ¡k n
p ar
Ã ¼
Ġs kryt
it nÃ½
Ġsval ov
Ġ rock
Ġ pavol
Ġ frajer
Ġ nit
Ġ ozaj
ĠÃº tul
Ġzo s
Ġtrans form
Ġ pras
Ġpripo mien
Ġform a
ĠvÃ½ mer
ĠvÃŃÅ¥az stvo
Ġnaj rÃ½chl
Ġinform Ã¡ciu
Ġdo voÄ¾
in kÃ¡r
Ġ chirurg
Ġ matur
Ġpodnik ania
Ġsln ka
Ġobjedn Ã¡vateÄ¾
Ġklient om
Ġprie beh
ĠÃº der
Ġ bruÅ¡
Ġtvar e
nacion alist
an osÅ¥
Ġ ruch
trp Äį
Ġ mÃºk
Ġkrok y
sl ov
Ã¡l om
ĠvÃ½ sad
Ġ vla
Ġmuz ik
Ġzamestnan ci
Ġvy tlaÄį
Ġnitr e
Ġho d
7 0
Ġdozvie te
o lez
Ġpostav enie
Ġme d
Ġbez prostred
ĠnevÃ¡h ajte
Ġpomoh li
Ġ sub
Ġpohodl ie
ĠprÃŃtom nosÅ¥
Ġne vin
Ġprinies Å¥
Ġdom y
Ġ Å¡ial
Ġschop nÃŃ
ĠangliÄį t
Ġmal Ãº
Ġplast ovÃ©
Ġruk Ã¡v
Ġinte lekt
Ġposlan ci
ĠpÃ´sob ia
ĠuÄįiteÄ¾ ov
Ġne voÄ¾
o tÃ©k
Ġmal in
ĠzaloÅ¾ enÃ¡
Ġpredaj i
Ġpo ruÄį
Ġroz man
ĠnaÅ¡ ÃŃm
Ġ vajÃŃÄį
s ia
Ġ tieÅĪ
Ġpozr i
Ġadres a
Ġpart iz
Ġc z
Ġpodpor iÅ¥
f unk
ĠprÃ¡v nych
Ã¡tor mi
Ġne Å¡Å¥ast
Ġw ell
Ġinternet ovej
Ġtvoj e
Ġ kober
Ġ Ã¡ut
Ġmodel ov
Ġstred e
ĠplÃ¡n u
Ġdoprav a
Ġuvie dla
Ġreklam y
Ġmysl ieÅ¥
Ġporoz um
Ġmartin a
ĠiÅ¡ li
ĠÄįlÃ¡n kov
ĠinteriÃ©r u
Ġ db
g en
ĠtÃ©m a
ĠmanaÅ¾ ment
st ar
Äį a
ĠvÃ½ Å¥ah
ple ment
Ġs na
Ġvy mysl
Ġ veterin
Ġ ignor
Ġnajnov Å¡ie
ĠregiÃ³n u
Ġz mÃ¤t
Ġpln ej
Ġvy nÃ¡lez
Ġmor a
ch u
Ġ Å¡ampÃ³n
Ġza braÅĪ
ĠnÃ¡dher nÃ©
Ġ buj
Ġpri spe
Ġ ceng
ĠjedineÄį nÃ½
Ġakej koÄ¾vek
Ġ col
ĠzahraniÄį ia
ĠÄįiast oÄį
Ġ kaÅ¡
Ġv ice
Ġ kÅķÄį
Ġna plÃ¡n
Ġ sÃ½t
Ġtur istov
ĠÅ¾ivot om
Ġ toler
Ġch ud
Ġ miroslav
iare ÅĪ
Ġ es
Ġ pop
ĠnehnuteÄ¾ nostÃŃ
Ġ smÃºt
Ġpo Å¾ehn
Ġ vit
Ġnejak Ã¡
Ã¡l nejÅ¡ie
ĠÅ¾en u
Ġposlan cov
u lo
ĠkrÃ¡t ke
Ġ mÃŃn
e Å¾e
Ġtro j
Ġpol Äįas
ĠnÃ¡vÅ¡tev nÃŃci
Ġpartne rov
iÄį e
Ġvy medz
Ġod d
Ġ golf
ĠvÃ½ uÄį
Ġ mÃºr
Ġ michael
Ġto p
roz mer
Ġsp Ã¡nku
Ġ preÄį
in ovÃº
Ġ kontrast
Ġ oliv
Ġy or
ĠreÅ¾is Ã©r
Ġnesmier ne
Ġstup ÅĪov
ĠpouÅ¾it ÃŃ
Ġ roÅ¾
ĠkonÅ¡truk cia
ĠzaujÃŃm a
Ġ Å¡Ã¡l
ĠvoÄ¾ bou
Ġ Å¡tÃ¡di
Ġodbor nÃ½ch
Ġz moc
Ġzvol iÅ¥
n iar
Ġ tlm
ĠzabezpeÄį ÃŃ
Ġ tien
Ġochor enie
Ġmozg u
Ġjed lÃ¡
Ġ bradav
Ġ arche
Ġpri pad
Ġvzdial enosti
Ġ veter
2 8
Ġpod zem
kompat ibil
Ġ koreÅĪ
Ġhor nej
Ġ fantÃ¡z
Ġ zbraÅĪ
Ãº z
Ġnemus ia
ĠvoÄ¾ ne
Ġ vajc
Ġokol nostÃŃ
Ġdar eb
o techn
Ġnovin ky
Ġex pozÃŃ
ĠzÃ¡pas y
Ġosob nÃ½
Ġle v
ĠtakÃº to
Ġpred Äįas
Ġnezabud nite
Ġpln enie
Ġpo krok
Ġ morav
Ġneob medz
ĠzaujÃŃmav Ã½ch
Ġ inÅ¾inier
Ġ transparent
ĠvrÃ¡t il
Äį ist
Ġvy Äįist
Ġ lem
iz Ã¡ciou
Ġpre chÃ¡dza
Ġan t
o met
Ġelektron ickej
ĠpÃ´sob iÅ¥
Ġocel e
ĠnajbliÅ¾ Å¡ie
Ġosobit nÃ©ho
Ġstredo vek
ud z
Ġm gr
ĠÄıal Å¡om
Ġ rias
Ġer ot
Ġriad enia
ven Äį
Ġ rÃŃÅ¡
Ġtvrd o
Ġdo mn
ka z
Ġ spas
Ġ12 0
ĠnÃ¡j du
Ġmzd y
Ġ ras
Ġ zr
Ġnespol u
Ġ skrom
Ġprac ujÃº
Ġ cigÃ¡n
nÃ¡Å¡ aÅ¥
201 4
Ġpo chÃ¡dz
Ġvy tiah
Ġ lÃºp
ĠÄįerv en
Ġmest om
Ġhrad u
Ġz riaÄı
Ġp al
Ġd v
ry t
Ġpodnik u
Ġzo hr
ĠvrÃ¡t i
so ft
f it
Ġzoznam e
Ġ pec
Ġ blb
Ġdo pyt
Ġ bahn
Ġpozer aÅ¥
Äį ka
Ġ domÃ©n
atÃŃ va
ĠlieÄį eb
Ġni koho
Ġploch a
Ġ hazard
Ġpo kÃºÅ¡
ieÅ¡ Å¥
et y
Ġzodpoved nosti
Ġd anÃ½
Ġ laser
Ġdokument y
Ġ frÃ¡z
Ġ elimin
Ġvybav enia
Ġvt ed
Ġobchod nÃ©ho
Ġ rytm
ol u
Ġuprav iÅ¥
ĠrÃ½chl y
Ġ gazd
Ġ neÅ¾
Ġ fili
o nos
o fÃ³n
Ġ uliÄį
Ġ Äįiap
Ġpoist enia
Ġde leg
Ġ vladimÃŃr
Ġ bed
Ġde tekt
p p
ch y
Ġu viesÅ¥
Ġst ovky
Ġne cel
nu lo
enie k
Ġ cesnak
ĠsezÃ³n u
Ġs z
ĠkupujÃºci m
Ġvysoko Å¡kol
Ġmap y
moc ion
Ġstaveb nÃ©
. ).
Ġak ciu
ĠsnaÅ¾ iÅ¥
ĠzvyÅ¡ ok
Ġhlin ÃŃkov
Ġz horÅ¡
ec tv
b in
Ġ25 0
Ġpo kor
ĠkÃºp e
ĠdrÅ¾ aÅ¥
Ġ soviet
ĠÄįesko slovensk
Ġotvor enÃ©
Ġse par
l ÃŃ
Ġadapt Ã©ra
b an
Ġvy hod
Ġ tet
ĠoriginÃ¡l ne
ĠznaÄį iek
Ġkrok om
Ġ esenc
Ġpartne ra
Ġ koryt
Ġ Äįln
Ġza siah
Ġ ÄįÄ¾ap
Ġmok r
iteÄ¾ nÃº
ĠkrÃ¡t ky
iansk ej
Ġ rys
ĠÅ¡port ovÃ½ch
ĠakÃ½ch koÄ¾vek
Ġdizajn u
, -
vlh Äį
ĠnajvyÅ¡ Å¡ÃŃ
Ġhlav nÃ¡
mot or
Ġus b
ul t
Ġna sta
Ã¡r stvo
ien ka
osti v
4 5
Ġpre prac
tr ans
Ġrozpo zn
Ġpohodl ne
ĠuÅ¾ÃŃvateÄ¾ ov
Ġuplat niÅ¥
Ġpartne rom
Ġstar Ã©ho
Ġna kÃºp
Ġb el
Ġ juni
Ġdesiat ky
Ġsprav idla
Ġdobr Ã½m
ĠvyÅ¡ Å¡ÃŃ
Ġz miz
Ġne leg
Ġ vis
Ġvyz dvih
ĠmÅķ tv
cov it
? "
kult Ãºr
Ġre flex
ĠÅ¡tÃºd iu
Ġvzdel Ã¡vac
Ġce r
Ġpozn Ã¡
ĠÃº Å¾it
Ġ korp
Ġstar ej
ĠnÃ¡ ram
Ġin dik
Ġdoprav u
Ġpo Å¥ah
Ġfilm y
Ġdispon uje
Ġkop ÃŃr
Ġon o
ĠnÃ¡ prav
Ġ spektr
Ġ Å¡alÃ¡t
Ġ rep
Ġdrev enÃ©
Ġpre v
ĠÃº loÅ¾
Ġpo trub
ĠbÃ¡z e
Ġ frak
Ġtuk u
Ġ Å¡por
2 7
ĠsÃºvis iace
Ġu prostred
Ġu zÃ¡
Ġposchod ÃŃ
ĠdoruÄį enia
Ġspo medzi
Ġtext u
ĠurÄį iÅ¥
Ġumiest nenÃ©
Ġ myst
Ġ rub
Ġ hit
kon al
ĠzlepÅ¡ uje
n ieÅ¥
Ġz hotov
Ġ navig
Ġident ifik
Ġ prÃºt
ĠminÃºt y
Ġ dÃ¡vn
ĠkultÃºr ne
Ġna podob
ĠvÃ½stav a
Ġ human
Ã¡Äį ov
Ġsp Ã¡l
Ġ kmeÅĪ
Ġseri Ã¡l
Ġhovor il
ĠoÄįak Ã¡vania
Ġar t
ĠzakÃºp iÅ¥
er ov
Ġnedo tk
201 3
Ġkon Ã¡
ĠÃº tvar
ĠÃºprav a
Ġ benz
ĠzaÄį nÃº
ĠprÃŃstup u
Ġ ment
ĠsnaÅ¾ ÃŃm
Ġpoloh y
ĠnajvÃ½ znam
Ġ medit
Ġk ra
Ġtechn ickÃ½ch
ĠmÃ©di ÃŃ
Ġzobraz iÅ¥
akt iv
Ġodbor nÃŃci
at ickÃ©
an g
Ġ lat
Ġ hÃ¡j
ĠnÃ¡mest ÃŃ
Ġbez kon
Ġnitr a
Ġdetail y
Ġzne pokoj
ĠÃº Äį
Ġ obil
ĠÄį r
Ġzane db
Ġpoved z
ĠfinanÄį nej
Ġtak Ã¡to
ot h
iteÄ¾ nÃ½m
st up
ĠakÃ½ koÄ¾vek
sed l
ĠmnoÅ¾ stve
ÃŃÄį ku
ĠprenÃ¡ jm
Ġliek ov
ĠraÅĪaj ky
Ġnepo Äįu
2 6
ho l
ĠbrÃ¡n y
Ġz vÃŃÅ¥az
Ġne raz
Ġv ie
Ġvy pad
Ġvybav enÃ½
ĠznaÄį ku
ĠÄįist Ã©
Ġr u
ĠoznÃ¡m enie
Ġdokument ov
atÃŃv na
pÃºÅ¡Å¥ a
in ovÃ½m
Ġ jog
Ġ srb
Ġjedin Ã½m
Ġpredo Å¡
ĠÅ¡tÃ¡t neho
ĠÅ¡ te
ĠÅ¡ k
Ġ horizont
ĠÅ¡ÃŃ r
Ġ Äįest
Ġpodob nÃ½
Ġnezo dpoved
nÃ¡ Å¡
Ġpri chÃ¡dzajÃº
Ġnajne do
Ġz vod
Ġped agÃ³g
p u
Ã³ ne
Ġ skok
Ġobrovsk Ã½
ĠsprÃ¡v nej
Ġvy Å¾
Ġ lom
ĠprÃŃznak y
Ġkraj inu
Ġneu s
ĠnesÃº hlas
Ġ ÄįuÄįoried
Ġ hrom
Ġ sfÃ©r
201 6
ĠnÃ¡ vyk
Ġsprac ovania
ĠvyÅ¡ Å¡ia
Ġ placht
Ãºc ej
Ġ Å¡kvrn
Ġ brav
aÄį mi
i Ã³z
Ġvec iach
Ã¡Äį ik
Ġstred nÃ½ch
Ġo chutn
Ġ tend
ia vame
Ġaut om
ĠÅ¾ilin a
ĠzÃ¡kaz nÃŃci
Ġdosta nÃº
Ġtroch a
Ġkvalit nÃ©ho
ĠprÃŃrod a
Ġ hn
Ġnedo vol
Ġpo ob
Ġz mien
Ġmal iÄį
Ġ braÅ¥
ĠobÃ½ vaÄį
Ġ fuÅ¡
Ġ des
ĠÃºspech u
Ġu my
Ġvedom osti
Ġface booku
Ġpo hor
Ġo stÃ¡va
Ġvel iteÄ¾
Ġra st
iav ajÃº
Ġo platÃŃ
Ġpo kroÄįil
enci ou
ec kej
ĠzÃ¡klad nÃ¡
iÅ¡ li
ĠpÃ´sob il
Ġ brad
Ġpovin nostÃŃ
Ġjednoduch Å¡ie
ĠspÃ´sob enÃ©
Ġbez o
Ġzomr el
sn ÃŃv
Ġchut i
Ġuz nes
Ġprie vid
Ġz organiz
Ġpevn e
Ġ plan
Ġtakej to
Ġobvyk le
ĠkoÅ¾ u
Ã½ v
Ġ1 000
ĠnajdÃ´leÅ¾it ejÅ¡ie
as chop
tu r
i Ã©ri
Ġobjav ili
Ġ aero
an o
Ġ ambul
Ġs plat
Ġ palub
Ġvy hlÃ¡Å¡
Å¡t al
ĠvyrÃ¡b a
ci ch
ĠspotrebiteÄ¾ a
Ġstret nÃºÅ¥
Ġzo hÄ¾ad
ĠdrÅ¾ ÃŃ
ĠakÃ©ho koÄ¾vek
Ġo per
Ġpozn Ã¡me
ĠÃºÄįast nÃŃci
Ã³ m
Ġ fÄ¾ak
Ġza nik
Ġprospe Å¡
ĠprispÃ´sob iÅ¥
Ġ ann
Ġkysel iny
Ġprie zv
Ġ kÃ³p
Ġako si
Ġ tunel
ĠmedzinÃ¡rod nÃ½ch
Ġvier y
Ġ exter
Ġ hÃ¡Äį
nej Ãº
Ġde form
Ġhodn ote
iansk eho
ĠpoisÅ¥ ovne
Ġ vÃ´Ä¾
ĠtechnolÃ³g ia
Ġverz ie
Ġ mak
Ġruk av
ĠÃºdaj ne
byr okrat
Ġpria telia
Ġmen Å¡ÃŃ
Ġre lÃ¡c
Ġvonkaj Å¡ie
sled y
Ġ prameÅĪ
Ġnos enie
Ġ arom
o po
Ġ figÃºr
pÄºÅĪ aÅ¥
ĠbezpeÄį nÃ©
ĠstÃ¡ v
ĠvyÅ¡ Å¡iu
Ġdiv ok
Ġkuchy ni
Ġp at
Ġn uÅ¾
Ġ dominik
hod l
ĠkaÅ¾d Ã½m
Ġnaj prÃŃ
Ġpresn Ã©
Ġza po
Ġrodin nÃ½ch
Ġne pÃ¡Äį
Ġ ros
Ġzmen ÃŃ
d s
Ġvla j
Ġpozn Ã¡te
ĠÅ¡irok Ã½
ig h
Ġsem en
Ġ Å¡nÃºr
Ġ slam
ĠspÃ´sob y
Ġpre ber
ĠvoÄ¾ bÃ¡ch
Ġ vÃ¡pen
Ġ200 4
ĠoznaÄį enÃŃm
Ã¡to ch
ĠmedzinÃ¡rod nÃ©ho
Ġ Å¡uch
Ġparame trov
k in
ĠkÃ¡v y
Ġpredsed u
Ġdo pÄºÅĪa
Ġpretek y
Ġdovolen ky
ov nÃŃka
Ġslov Ã¡ci
Ġanti oxid
ĠbeÅ¾ nÃ½ch
Ġvozid lÃ¡
Ġpostav enÃ½
Ġpln Ã¡
Ġza te
Ġ sedm
Ġ dÅ¾bÃ¡n
mi n
Ġnapo sledy
ĠvoÄ¾ ba
Ġfilm e
ĠdÃ´vod y
Ġ Å¾Ä¾az
Ġ marek
Ġd av
Ġostat nÃ½m
o ne
Ġ mach
Ġz drÅ¾
Ġde klar
Ġreal ity
olÃ³g iu
ĠprevÃ¡dz ku
ĠpreÄįÃŃt ajte
Ġsamozrejm osÅ¥ou
Ġnariad enia
Ġ satan
niÄį iek
. -
Ġ rÃ¡z
Ġstup ÅĪa
Ġzamer anÃ©
ĠreÅ¡taur Ã¡cie
Ġvie Å¡
Ġpo staÄį
Ġtrend y
Ġbi t
Ġvyh nÃºÅ¥
ĠpredÃ¡vajÃº cemu
nies ol
Ġnapo j
Ġnarod il
ĠtÃ©m e
Ġneved el
mu l
Ġorganiz Ã¡ciÃŃ
Ġreak cie
ĠskrÃ¡t ka
Ġkus ov
Ġvybav enÃ¡
Ġtich o
Ġ katech
Ġstup eÅĪ
b Ã¡m
ĠpÃ´Å¾iÄį ky
Ġ el
Ġkraj i
Äį ÃŃme
Ġzbran e
Ġpovz bud
ĠvÃ½stav by
Ġwor ks
ia kov
Ġ200 5
ĠÃºprav u
Ġ cifr
ensk Ã©
pust iÅ¥
ĠzÃ¡ krok
Ġnedostat oÄį
Ġprah e
av ostÃŃ
ĠÄįast iach
Äį ÃŃte
Ġpevn Ã©
Ġmili ard
Ġotvor iÅ¥
nej Ãºc
Ġh um
Ġ zob
Äį ÃŃÅ¡
o man
tv or
Ġdo b
av ostiach
ĠsnaÅ¾ il
av ostiam
av osÅ¥ami
ĠorgÃ¡n u
li teÄ¾
ĠcÃŃt im
iz Ã¡ciÃŃ
Ġnejak ej
put n
Ġ palet
Ġdosiah nutie
Ġmest skÃ©ho
Ġpil ot
Ġproces e
ĠvÃ´ÅĪ u
Ġpozn aÅ¥
Ġ skÃ³r
Ġ faÅ¡
Ġnaj p
Ġaho j
Ġ klep
Ġs il
Ġ ÄįÃŃr
Ġpre skÃºm
Ġspis ovateÄ¾
Ã¡Äį ky
Ġs to
Ġzne Äįist
Ġ raket
niÄį kou
Ġvid ÃŃ
Ġcel kovÃ¡
Ġdo spe
Ġdopln kov
ĠzaruÄį uje
ĠeurÃ³p ska
aÄį och
Ġ nÃ³r
Ġo myl
Ġobran y
Ġ remesel
Ġ fund
ĠvÃ½men u
as h
Ġ povraz
Ġbystr ica
Ġpi t
la r
tia h
Ġpro vok
Ġpotreb nÃ½
si on
Ġpo chod
re ag
Ã© t
Ġintenz ÃŃvne
ĠzruÄį nosti
Ġtr Ã¡v
Ġsum y
ĠÅ¡irok Ãº
Ġmen Ã¡
Ġpo ly
ĠkonÅ¡truk cie
Ġnes ie
Ġ cic
Ġfareb nÃ½ch
Ġskvel Ã¡
ĠnÃŃz ke
Ġv er
ĠsÃºvis ÃŃ
Ġ ceruz
Ġpo drÃ¡Å¾d
Ġz dol
ĠdÃ´ jde
Ġi ii
Ġpo del
ĠvÅ¡eobec nÃ©
Ġjedn ak
s y
Ġne pod
Ġsklad Ã¡
ĠminÃºt e
Ġcelo svet
ro Äį
Ġ afrik
ĠpÃŃsom ne
Ġminu lo
Ġ parfum
ĠobÄį ania
Ġ dav
Ġdov tedy
Ġ pÄ¾Ãºc
Ġtvar u
Ġ ÄįalÃºn
Ġu prednost
pÃŃs al
Ġobjekt u
ĠnÃ¡jde me
Ġ tav
Ġ Å¡Ä¾ah
Ġ4 8
Ġ sprej
ĠzÃ¡bav y
Ġpolov ice
Ġbiel ej
Ġosvet lenie
Ġryb y
Ġtyp ov
ĠÅ¡tyr id
Ġ ÄįÃŃsel
Ġo t
Ġroz hran
ku p
ĠrÃ´zn o
Ġpre vent
Ġodv tedy
nej te
Ġ chÃ´dz
nu la
Ġkval ifik
Ġ tanier
Ġface book
ĠvÃ¤Äį Å¡ia
ma z
nej me
Ġb lu
Ġ hmyz
Ġmy s
Ġan onym
ol Ã³g
olÃ³g ii
Ġdiv adla
ĠpriateÄ¾ mi
Ġ hniezd
fot ograf
ĠnenÃ¡ vis
Ġneved ela
Ġd Ã¡m
um p
Ġpri nesie
Ġ ovÄį
Ġne form
ĠÅ¡irok Ã©
Ġkurz u
Ġpre lom
Ġpodstat ne
Ġ nÃ¡dor
ĠnÃ¡zor u
Ġ cent
ek tÃŃv
Ġ pleÅ¡
Ġudal ostÃŃ
Ġo puch
v iem
ĠlÃ¡sk ou
ĠvyrieÅ¡ iÅ¥
ĠobleÄį enia
Ġboj i
Ġ krut
Ġm ac
ect vo
Ġsek cii
ĠpouÅ¾ÃŃv anÃŃ
Ġ mih
ĠnÃ¡stroj ov
Ġd ou
ĠmÃ©di Ã¡
Ġpri hlÃ¡Å¡
Ġob klop
ĠâĤ¬ .
it ej
i kÃºr
ĠzÃ¡ had
Ġtatr an
ĠpÃ´d y
Ġzn al
ni kom
ne li
Ġ hraniÄį
ĠslÃºÅ¾ ia
kÃ¡r ov
ĠmÃºze a
Ġpred stÃ¡v
in ovou
Ġjeden Ã¡
Ġpriprav uje
Ġ zrad
Ġ Å¡tip
Ġ klen
iÄį kovit
li t
Ġhodin e
Ġsever o
Ġ kauz
Ġ drg
ĠÄįin nostÃŃ
Ġ medi
Ġu pr
Ġ rutin
Ã¡r nym
Ã¡n ov
Ġ prestÃŃÅ¾
Ġne skoro
Ġspokoj nÃ¡
ĠzÃ¡ ves
Ġhistor ickÃ©
Ġautor ov
iansk y
Ġ sÃ½r
Ġdo byt
ĠbÃ½val Ã½
Ġdomin ant
Ġby te
ĠÄ¾ubo voÄ¾
ĠtradiÄį ne
Ġ zreteÄ¾
Ġlet nÃ½ch
Ġprav ej
Ġ ÄįiÅ¾m
ov atelia
Ġ krÃ¡Äį
Ġna bÃŃj
ne la
ĠpolÃŃc ie
Ġist otu
Ġ risk
ĠoznaÄį enie
ĠvÃ½ hÄ¾adom
Ġ front
ÃŃÄį ky
el u
Ġ Ãºtl
host in
Ġpolov icu
Ġteplot u
Ġpo sad
Ġ Å¡vih
Ġ kampaÅĪ
Ġ tep
ĠprÃŃprav ok
Ġdostup nosÅ¥
el y
Ġpoved ali
Ġ5 5
Ġsamot nÃ¡
Ġ prot
ovi sk
Ġsrd eÄį
Ġpodlah y
Ġ op
Ġpohod e
Ġ muÄį
Ġ fyt
Ġrealiz ovaÅ¥
vie dol
Ġpredpis u
Ġpo ves
Ġnedo sta
Ġmater skej
Ġim pulz
Ġk v
ho tov
Ġpou kÃ¡z
ĠnÃ¡vrh y
Ġim plement
ĠjuÅ¾ nej
Ġte be
Ġvid ÃŃme
Ġhovor ÃŃm
Ġmesiac i
in ovom
Ġnechc el
Ġvzdel anie
Ġvzdial enosÅ¥
Ġpo tok
Ġp an
Ġce ment
Ġne kom
ĠukÃ¡z al
ĠÄįasÅ¥ ou
ĠtradiÄį nÃ©
Ġid Ãº
ito sti
Ġrepublik a
b le
Ġd Ã¡vajÃº
ĠvÃ½zv y
ĠzvlÃ¡Å¡t ne
Ġtelefon icky
Ġ palÃ¡c
Ġzaober Ã¡
Ġprofes or
Ġzad nej
Ġct i
Ġ dikt
ĠpomÃ¡h aÅ¥
star ost
Ġ kÅķm
Ġagent Ãºry
Ġplyn u
Ġporuch y
Ġnena z
Ġ ÄįaÄį
ÃŃ cie
Ġ portfÃ³li
ifikov aÅ¥
Ġnepoz o
ne lo
Ġpodmien kami
ĠproblÃ©m u
Ġstrat y
ut Ã©
Ġauto ra
Ġulic e
Ġ vrh
Ġ Å¡i
Ġust anov
ĠprÃŃtom nosti
ÅĪ aj
Ġbla ck
en stvom
o gram
Ġz jednot
ajÃºc om
o le
Ġplno hodnot
Ġprav dy
Ġ vtÃ¡k
Ġ puzdr
Ġseba vedom
o zel
ĠnajvÃ¤ÄįÅ¡ ou
Ġnaj dlh
Ġod chÃ¡dz
Ġmobil nÃ©
Ġnedo po
rob iÅ¥
Ġp ieÅ¡Å¥
Ġ7 5
ch Ã¡dz
Ġdo chÃ¡dz
Ġweb e
Ġchlap ci
Ġ rafin
Ġ pÃ³r
ĠprÃŃspev ky
Ġz r
o toÄį
ĠpoÄıak ovaÅ¥
Ġod stup
vÅ¡e obec
Ġbud ova
ĠkrÃ¡s y
Ġprej de
Ġvy poÄįÃŃt
zl ost
Ġbud ove
Ġvoja kov
Ġ tapet
Ġsval y
Ġnepodar ilo
Ġslobod u
Ġposled nÃ¡
ĠzÄ¾av y
Ġnezabud nuteÄ¾
Ġ oranÅ¾
ĠnÃ¡ rad
Ġuvedom iÅ¥
ĠmÃ¤s a
Ġopatr enÃŃ
m ami
Ġrob ili
a Å¾
Ġkart u
ec kÃ½ch
Ġdiskus ie
Ġkon cov
kÃ½ ÅĪ
Ġoba vy
Ġmo to
Ġsten u
Ġvz duÅ¡
Ġ brus
Ġbibl io
Ġ krÄį
Ġ diskrimin
Ġposkyt ovaÅ¥
ĠhistÃ³r iu
Ġvybr anÃ½ch
Ġ3 4
ĠtÃ½Å¾d ni
iansk e
Ġ natur
Ġ seg
ĠbezpeÄįnost nÃ©
Ġvy zv
Ġlist ov
ĠobyvateÄ¾ stva
Äį ania
ĠkultÃºr neho
Ġpara dox
Ġpop rad
Ġ glej
Ġvy Å¥aÅ¾
ĠpokraÄį ovanie
ĠzÃ¡ujm e
Ġe v
Ġkon zist
ĠkategÃ³r iÃŃ
Ġvy rast
Ġnebo j
Ġd re
ĠzvÃ¤ÄįÅ¡ a
Ġ pÃ³di
ito sÅ¥
Ġh an
Ġtakom to
ĠlekÃ¡r i
iÅ¡ t
Ġbez platnÃ©
Ġdo voz
ec kÃ©ho
Ġu taj
ĠzÃ¡ suv
Ġw i
Ġpra jem
o fil
Ġkon verz
ĠprÃŃ dav
ect va
ĠÄįel e
Ġ tajomn
Ġ vietor
3 5
Ġ slin
Ã¡t mi
Ġ tehotn
Ġdobr Ã½ch
s co
Ġcook ie
Ġsrd ci
Ġvoj ne
ĠprÃŃrod nÃ½
Ġhr ali
Ġkvap al
Ġhor Äį
ÃŃ nom
Ġo pier
ĠÄ¾ud skÃ©ho
Ġspln omoc
Ġver iÅ¥
Ã³ ri
Ġvytvor il
ĠÅ¡kod u
ot reb
ĠÅ¾ivot u
Ġpo Å¡l
Ġ vziaÅ¥
ĠÅ¾al ob
Ġnes chop
Ġod poÄįi
Ġ leÅ¡t
ĠpouÅ¾ÃŃva me
Ġpovin nÃ©
Ġk Ã¡b
ĠzÃ¡stup ca
Ġ kock
Ġslab o
Ġsyn tet
Ġroz lÃºÄį
Ġ jakub
Ġob loh
ĠlieÄį ba
Ġproti v
ove d
Ġudal osÅ¥
Ġvy pÃŃn
Ġ uzl
Ġvyjadr iÅ¥
Ġne jas
Ġprac oval
Ġvin o
Ġvino hrad
Ġin tro
nÃŃct vu
Ġ kvas
ĠnemÃ´Å¾ eme
Ġzelen iny
ĠvÃ½bor nÃ©
Ġnat oÄ¾ko
ĠmÃ¡ri e
Ġkomunik Ã¡ciu
aliz Ã¡cia
filt r
Ġprostried ok
l Ãº
nut Ã½m
Ġza Å¡l
y a
atÃŃv neho
Ġ loÅ¾
Ġ pup
Ġnecht y
Ġchyb u
Ġpozor nosti
ĠniekoÄ¾k Ã½mi
Ġodo Å¡lite
Äį at
ĠiÅ¡ iel
Ġrad osti
iteÄ¾ nosÅ¥
Ġrus ko
solv ent
Ġ prÃ©mi
Ġ karol
ĠmiliÃ³ na
Ġnarod enia
Ġvynik ajÃºci
Ġfirm e
Ġposkyt ovanie
Ġpr in
plesn iv
Ġdo ÄįÃŃt
dr at
Äį inÃ¡r
ĠspoluprÃ¡c a
re form
Ã´ b
Ġdrob nÃ©
Ġ tank
chod om
ro t
ĠtabuÄ¾ ky
Ġ3 8
Ġalkohol u
te s
aliz mu
Ġtechn ickej
Ġmot ora
Ġm Å¡
Ġbez po
iansk om
ĠzÃ¡ver e
k edy
Ġlet nÃ©
Ġokul iare
ĠhistÃ³r ia
Ġod boj
ov nÃŃ
Ġ malt
Ġpoplat ky
Ġpostup y
Ġman u
ovi ska
Ġspokoj nÃŃ
Ġd anÃŃ
ant om
ĠsnaÅ¾ ili
Äį ite
vo d
Ġob liek
Ġher eÄį
ĠÄįist Ã½
Ġpo et
Ġ myseÄ¾
ĠreÅ¾im u
Ġsamostat nÃ©
Ġvide Ã¡
ĠvÃ½hrad ne
Ġpred vy
Ġdiv adlo
2 9
or mi
Ġmysl ÃŃte
Ġliterat Ãºry
Äį iny
Ãº n
Ġ saun
ĠnajlepÅ¡ ÃŃm
majst r
ovo Äįerv
z vÃ¤z
Ġma s
Ġprispie va
Ġ bazil
Ġwell ness
iz Ã¡ciami
Ġdet skÃ½ch
Ġpro duc
stÃºp iÅ¥
l enia
Ġob Ä¾ub
i metr
ĠvÃ½znam nÃ©
Ġ dun
it nÃ©ho
Ġ mini
Ġo chrÃ¡n
Ġnevie me
Ġhmot y
Ġrob il
Ã¡c t
i Ã¡d
Ġjoh n
Ġa ud
enÃŃ n
Ġvynik ajÃºce
ĠÄ¾ud skej
Ġ Ä¾Ãºb
Ġre d
Ġtoho to
Ġpsych o
Ġpredvy pl
Ġo byt
Ġokn o
iz Ã¡ciÃ¡ch
Ġ satelit
Ġ luk
Ġned Ã´ver
mÃ¡h a
Ġdo raz
Ġsum a
ĠvoÄ¾ nÃ©ho
Ġ klav
Ġjedin e
ĠÃº nik
ĠrozvÃŃj aÅ¥
iz Ã¡ciÃ¡m
ĠvÅ¡et kom
ok edy
Ġst ar
in ovÃ½mi
Ġak ou
Ġ kemp
Ġ skor
Ġaut e
Ġnov ou
Ġex pon
Ġnik de
Äįerv en
ia ra
Ġbiel y
Ġ jubil
Ġhodn Ã´t
ĠveÄįer a
in i
Ġ expanz
Ġ akr
Ġ ÃŃr
Ġvy dar
Ġ fabul
olog ickÃ¡
ĠtriÄį ko
ĠpoteÅ¡ ÃŃ
sta j
po treb
ĠnÃ¡rod nÃ¡
Ġ mazn
ĠvÃ¤Äį Å¡ÃŃch
ujÃºc ou
Ġ islam
ĠroÄį nÃŃku
Ġre cep
Ġl ieÄį
Ġpovol enie
Ã¡to roch
Ġe t
iÄį i
h y
Ġtuk ov
Ġvedom ie
ĠprÃŃklad om
no r
Ġnevy z
Ġ besed
ĠzÃ¡bav u
kÃ¡r i
Ġ zrejm
Ġs tvÃ¡r
ĠprinÃ¡Å¡ ame
Ġstar Å¡ie
Ġnes prav
aliz Ã¡ciu
t ÃŃvne
rÃ¡Å¾ a
ĠhÄ¾ad ajÃº
Ġnejak Ã©ho
Ġbav ÃŃ
Ġ fÃºz
Ġ epizÃ³d
Ã¡Äį a
iz Ã¡tor
Ġ diabet
Ġdv omi
Ġdar ÃŃ
Ġriek y
ĠpoÄįt om
ov iny
Ġ kreh
Ġpohyb uje
nÃŃct iev
c ovÃ½ch
ĠskutoÄį nÃ©
Ġ rumun
ĠvÃ½bor nÃ½
Ġovplyv ÅĪuje
Ġ hrozn
Ġuvid ÃŃme
Ġ relevant
Ġtext y
Ġ Å¡kriep
ĠÃºÄįin nÃ©
Ġ privat
Ġ chalup
an i
n enej
ĠprÃŃ Å¥aÅ¾
Ġu deÄ¾
Ġ struÄįn
ĠvoÄ¾ nÃ©
ov z
ĠspoÄ¾ah liv
ÃŃv nom
ĠuÅ¾itoÄį nÃ©
ĠareÃ¡l i
Ġ plaÄį
Ġobjav ÃŃ
Äį ime
Ġs w
Ġ rit
ĠpouÅ¾i te
Ġpre kroÄį
Ġde fekt
av el
Ġko rup
Ġs al
ber ie
Ġne dÃ¡vn
Ġaplik Ã¡ciÃŃ
Ġstiah nuÅ¥
it nÃ©
Ġ stÃ¡n
Ġriad enie
ĠÅ¡kod liv
ovan osÅ¥
Ġde hydr
Ġlehot y
ĠÅ¾ilin e
Ġc or
Ġpo Å¾ÃŃva
ĠÅ¡trukt ur
ĠzÃ¡pas ov
ĠÅ¡Å¥ast ia
Ġ mac
Ġporad enstvo
Äįia tku
Ġ sponz
Ġ tu
m Ã¡
Ġ kardi
Ġabsolv ent
Ġpro du
ĠpÃŃs men
Ġ maf
Ġ6 00
atÃŃv nym
ĠÅ¡ie stich
a z
Ġosob ou
Ġde tox
ĠzastupiteÄ¾ stva
Ġ grad
nÃŃctva mi
Ġ tort
ĠtermÃŃn e
Ġpacien ta
lie vaÄį
centr aliz
Ġkras o
Ġpo sÃ¡d
! "
Ġvyhov uje
ali sti
Ġvysvet liÅ¥
Ġprv ou
iansk a
Ġ miz
ĠsÃºbor u
Ġnasled ujÃºce
o by
pred sed
Ġspo mal
Ġobjav il
ĠÄįas y
ĠvyhlÃ¡s enie
Ã¡ la
Ġstar osti
Ġkolekc ie
ĠsÃŃdl om
o niz
Ġ katarÃŃn
Ġ zuzan
Ġ pramen
Ġzastav iÅ¥
ĠzÃŃsk a
dok ument
ĠzÃºÄįast niÅ¥
Ġnariad enie
Ġzmluv e
Äį kar
h u
Ġstred isko
Ġved ci
Å¡tru ment
o gen
ĠteÅ¡ ÃŃme
Ġo tup
ĠmyÅ¡lien ka
ĠzÃ¡Å¾it ky
Ġpre rok
Ġdestin Ã¡cia
Ġ ried
ĠplÃ¡n y
Ġ fascin
Ġbez pro
iansk ych
Ġnie Äįom
Ġvychutn aÅ¥
ĠpredÃ¡vajÃºci m
nÃŃctva ch
Ġkapit ul
ĠsvÃ¤t Ã½
Ġpo chvÃ¡l
Ġlog o
Ġjednoduch Ã½m
Ġpredvypl nenÃº
Ġprirodz enÃ©
ĠÅ¾ivot nÃ½
nÃŃctva m
Ġw a
ĠkrÃ¡tko dob
en d
Ġ portrÃ©t
Ġvol Ã¡
Ġs chrÃ¡n
Ġ chytr
ĠpoÄįÃŃtaÄį a
ĠzÃŃsk anie
ĠsÃº rod
g in
Ġslovensk Ãº
Ġgener Ã¡l
Ġnohav ice
Ġskv ele
Ġli ve
d lo
Ġrod inou
Ġdlh Ã¡
Ġstrom ov
ĠslneÄį nÃ©
Ġ zemplÃŃn
Ä¾Ãºt ost
Ġspokoj nosÅ¥
Ġ oceÃ¡n
ĠlieÄį be
Ġb m
ĠÅ¾iv nost
tor y
Ġsneh u
Ġsprostred kovateÄ¾
Ġ figur
ĠrÃ´zn orod
Ġsprac ov
ĠnÃ¡ ter
Ġ temper
Ġ batoÅ¾
ĠdÃ´ kladne
vie dli
Ġ ekv
Ġspod nej
Ġpo sol
Ġasist ent
ĠkniÅ¾ nice
Ġ derm
Ġ makr
n eniu
ĠÃº stret
ĠtÃ©m ou
Ġtrv aÅ¥
Ġ arÃ³m
Ġcykl o
Ġob Å¾al
Ġrodin nÃ©ho
Ġzamestnan ec
ĠskonÄį ila
in Å¡tal
Ġna inÅ¡tal
ĠÅ¡kol skÃ©ho
Ġlet a
il la
Ġbielkov ÃŃn
Ġ Å¡ach
Ġ buch
ÃŃv nejÅ¡ie
ĠprÃŃj mu
Ġpo viem
Ġ mÃ¡v
Ġ chlor
ĠpÃ´sob enia
Ġ lump
ĠskutoÄį nÃ½
Ġroz deÄ¾
Ġnote boo
Ġtvor ba
Ġpri bÃºd
Ġst Ã¡
ĠprÃŃÄįin ou
Ġ bied
Ġrodin nÃ©
Ãºc ia
Ġs pÃ¡l
Ġscen Ã¡r
Ġobraz u
Ġsestr y
Ġpo Äįte
Äį ine
Ġakt ÃŃvny
Ġadvok Ã¡t
Ġmen Å¡ÃŃch
chud ob
Ġb ene
Ġsamot nÃ©ho
Ġu zdrav
Ġdiel ne
Ġmicro soft
Ġkomplet ne
Ġcharakter u
ĠnÃ¡vÅ¡tev y
Ġnemoh li
Ġ grand
Ġzub y
ov ci
Ġkult u
Ġcit y
Ġu nik
Ġenerg ia
Ġnaj niÅ¾
ĠvitamÃŃn ov
Ġnepo chop
Ġmal Ã½m
Ġne mil
ĠvÃ¤Äį Å¡ej
i om
Ġpo beh
Ġc ol
Ġfarb Ã¡ch
ĠsÃºper a
Ġnepo ruÅ¡
Ġuvid ÃŃte
Ġstar aÅ¥
o Å¥
ĠnapÃ¤ tie
Ġz broj
Ġpolit ickÃ½ch
Ġfirm u
ent y
Ã¡r stve
Ġ vÃ¡b
ĠlepÅ¡ iu
Ġvymen iÅ¥
ĠkÃºpeÄ¾ ÅĪa
pre vÃ¡dz
Ġnahrad iÅ¥
Ġperfekt ne
isti ka
Ġbohat Ã©
gra m
Ġzist il
Ġb ro
ĠprÃŃ ruÄį
Ã¡r nu
Ġpreved enie
7 5
ky ÅĪou
d f
Ġkomunik Ã¡cia
ĠovlÃ¡d aÅ¥
Ġ angaÅ¾
Ġvad y
in ovÃŃ
Ġ Å¾ehl
Ġmiest nej
Ġmili Ã³n
ĠkrÃ¡Ä¾ a
Ġne urÄį
ĠbÃ¡ Å¥
Ġpravidel nÃ©
Ġzo sil
in ovÃ©mu
Ġza sp
Ġ Å¾alÃºdk
ĠspÃ´sob u
Ġb lo
Ġ lex
Ġ chrom
Ġm od
Ġpre Å¡li
Ġ Å¡katuÄ¾
Ġ balzam
Ġukaz ujÃº
Ġf r
Ġ Ã´sm
Ġodbor u
Ġautor ka
Ġ oltÃ¡r
Ġnas pÃ¤Å¥
ĠmedzinÃ¡rod nÃ©
ĠvyuÅ¾it ia
Ġ hmat
Ġper spekt
Ġza pamÃ¤t
Ġposkyt nutie
Ġ hodvÃ¡b
Ġspo Äįiatku
Ġk y
Ġpo znamen
Ġza b
Ġzosta Å¥
ĠoÄįak Ã¡vaÅ¥
ĠÃº mr
w ard
Ġban skÃ¡
ĠruÅ¾ om
Ġrob ÃŃm
hn aÅ¥
Ġv stav
Ġpoved om
Ġdia lekt
Ġne rieÅ¡
Ġadres e
Ġ radi
Ġpodmien kou
Ġe mocion
ĠtelefÃ³n u
Ġdizajn om
ovaÄį a
Ġdokonal Ã½
Ġurob ÃŃ
Ã¡ na
Ġoprav y
Ġpodstat nÃ©
Ġ bakter
Ġ intu
Ġpre trv
Ġdopo s
Ġo beh
Ġvznik li
Ġb re
ĠzabrÃ¡n iÅ¥
ĠzloÅ¾ iek
Ġza siel
ĠnÃ¡ pis
Ġro b
olog ickÃº
Ġuved enÃ¡
Ġnena s
Ġsu r
nik mi
ĠrodiÄį om
Ã¤ z
Ġsvet ovÃ½ch
ÃŃÄį at
ĠpouÅ¾ÃŃvateÄ¾ ov
ĠpÃ´d e
Ġdobr Ã©ho
Ġporoz prÃ¡v
Ġmajst er
ĠvÃ¡Å¡ mu
id ov
al itu
ĠvÃ½stav bu
Ġ chrÃŃp
Ġvy sp
Ġmysl el
Ġ buk
Ġ gratul
Ġka Å¾
ĠÄįerv enÃ©
Ġte ch
Ġza m
st ra
Ġpo stÃ¡v
Ġpre zr
o cyt
Ġ hybrid
ĠzvÃ¤z u
li te
nat Ã©
ĠukÃ¡Å¾ e
Ġfyz ickÃ¡
Ġ interval
Ġvrstv y
Ġaplik Ã¡cii
ĠzÃ¡kon y
Ġ ordin
ov osÅ¥
Ġzel enÃ¡
Ġ strak
it nÃ½ch
kol es
Ġpotreb ujem
ĠniekoÄ¾k okrÃ¡t
ot ou
w n
Ġocen enie
it Ã½m
Ġkrk u
ĠrÃ½chl osÅ¥ou
Ġ roÄ¾
Ġhlav a
ni ky
ni kÃ¡r
Ġpretek ov
Ġper y
Ġobjekt ov
ÃŃkov Ã¡
Ġnaj sil
Ġvytvor ÃŃ
Ġnav iac
Ġod diel
Ã¡kov i
ensk Ã½
byt oÄį
Ġ svor
Ġ Å¾er
Ġ strÃºh
ĠÅ¡irok ej
ĠobÄ¾Ãºb enÃ½
Ġ sÃºk
ĠvitamÃŃn y
Ãº ÅĪ
Ġza bal
Ġpou kaz
olÃ³g ovia
Ġvy maz
Ã¡Äį i
Ġboh om
Ġ traÅ¥
Ġ jun
Ġip hone
ĠneskutoÄį ne
Ġzapoj iÅ¥
Ġdovol iÅ¥
Ġprojekt e
Ġc ro
Ã¡v anÃ½
Ġvyber iete
Ġverz ii
ra f
re l
Ġobo znÃ¡mi
Ġproces ov
Ġpo sluch
Ġvy hlas
Ġ plagÃ¡t
ĠprÃŃpad nÃ©
Ġkapel y
Ġorganiz uje
ce l
li me
ĠsprÃ¡v ania
Ġin dex
ĠvyhlÃ¡s il
o lit
Ġlin ky
to ra
Ġ plot
Ġdopos iaÄ¾
ĠÃº dol
Ġnepre trÅ¾
Ġmil osrd
in kou
Ġpro ced
Ġnajv hod
e to
p la
Ġinform oval
Ġpies ne
Ġpo hotov
ĠinvestÃŃ cie
Ġmaj or
Å¥a h
Ġide Ã¡lna
Ġpre cÃŃz
Ġ disciplin
Ġhodnot enia
ĠprÃŃ ves
Ġ frank
Ġand roid
Ġworks hop
Ġdruh ou
Äį nÃ¡
Ġkval ifikov
Ġhroz ÃŃ
Ġ panv
ĠÄįlen skÃ½ch
ia vam
Ġmat ej
ĠÅ¡tÃ¡t e
Ġmimo chodom
Ġdet skÃ½
Ġ syp
Ġihr isko
Ġnaj Å¥aÅ¾
Ġprekvap enie
Ġproces y
Ġ6 5
Ãºr ou
na te
d Ã´ver
olog ickÃ½m
rov noprÃ¡v
kry Å¥
Ġverej ne
Ġza vÃ¡dz
Ġ bachr
mnoho nÃ¡sob
Ġnes prie
Ġregist ra
Ġrozo zn
Ġ fer
Ġrealiz Ã¡ciu
Ġo bÃ¡l
Ġzobraz enie
Ġmoh ut
Ã¡r stiev
Ġhistor ickÃ½ch
iteÄ¾ mi
it nej
Ġver u
Ġ smet
as y
Ġ kaka
ĠpovaÅ¾ ovaÅ¥
Ġzisk u
ĠobÄį an
Ġtechn ika
Ġ18 0
Ġstav ba
ĠmiliÃ³ ny
Ġ bral
Ġza bÃŃj
Ġdistrib Ãº
ĠzÃ¡ por
ĠrozprÃ¡v aÅ¥
Ġdosiah li
in kami
ia ka
Ġ sliv
Ġ kompatibil
Ġzl Ã½
z i
Äįe ku
ru s
Ġvy puk
Ġen do
Ġklas ickÃ½
Ġnepo sled
Ġpo slÃºÅ¾
ĠfÃ¡z e
ko nÃ¡
Ġ Å¡trb
ĠukÃ¡z ali
Ġvyjadr il
Ġvlh kosÅ¥
Ġ glaz
Ġ dÃ©mon
ĠsÃ©ri a
Ġuply nul
Ġo trav
Ġb ard
Ġ patent
Ġort o
Ġprie chod
Ġne dup
Ġ antÃ©n
Ġ ryt
atÃŃv nu
Ġlabor atÃ³r
no w
Ġs ou
Ġz de
ĠdomÃ¡c ej
Ġza drÅ¾
Ġkampan e
ĠnajlepÅ¡ ia
Ġs ÄįÃŃt
r b
h er
at ickÃ½ch
Ġoddel enia
Ġ tovÃ¡r
Ġmest Ã¡
Ġ alo
ĠvÃ½sled ku
am p
Ġka p
Ġvlh kosti
Ġnemec ko
Ġkurz y
ĠpouÅ¾ÃŃva m
Ġslov in
e a
ber aÅ¥
Ġvytvor enÃ©
Ġ krik
Ġmodern Ã½ch
Ġsyn chron
ĠÅ¾iad nom
Ġ akÃºt
Ġsvet ovÃ©ho
Ġposl aÅ¥
atl et
ot om
Ġmnoh Ã½mi
ĠmetÃ³d a
Ã©r om
Ġ ego
Ġ hluk
Ġd anÃ©
ĠÄį l
ĠatmosfÃ©r a
Ġkr b
izaÄį nÃ©
Ġpodpor ujÃº
ĠÃº rod
ĠvÃ½roÄį ia
ĠÄįiern y
Ġvyzer ajÃº
ĠnÃ¡ dych
mi ch
iac u
enÄį nÃ©
Ġvyrob iÅ¥
Ġ brut
ĠnapÃŃÅ¡ te
ky ÅĪu
Ġde termin
ĠukonÄį enÃŃ
ĠÅ¡tÃ¡t och
Ġelektr iny
Ġdo taz
Ġbi cykl
Ġzo znÃ¡mi
Å¡ a
ĠvÃ½kon e
pred stav
Ġu n
pe ci
Ġvy hrad
Ġchyb a
Ġtried e
Ġvyd al
Ġne cÃŃt
Ġpln enia
Äį ina
Ġprejav uje
Ġ mÃ¡g
izaÄį nÃ½ch
popul Ã¡r
Ġz boj
Ġzo skup
Ġ jazv
ĠzÃº Äįt
ĠnedokÃ¡Å¾ e
Ġ3 9
Ġ hruÅ¡
Ġ fÃŃn
ĠminÃºt u
e ka
Ġnemoh la
Ġd ra
Ġ van
Ġpodpor ovaÅ¥
b i
Ġ improviz
Ã¡r stvom
Ġ uÅ¡
c yk
Ġne ist
ĠvoÄ¾ no
tro l
Ġ krÃ¡l
vlan i
ĠÃºdaj mi
ĠpreÅ¡ov e
ĠbÃ½ vajÃº
ia vate
ĠobÄįiansk eho
Ġlokal ity
Ã¡r stvu
y ne
Ġpo krm
ĠÃºsek u
ĠbezpeÄį ne
Ġz rod
ĠÄįerv eno
Ġkol ie
Ġnepria zniv
id y
Ġnemec ka
Ġ uch
tiah nut
Ġkam oÅ¡
Ġturnaj a
ĠpÃ´vod nÃ½
ĠvÃ´n e
Ġprofesion Ã¡lny
peri od
Ġ kaÄį
rÃ¡s Å¥
t s
Ġ sin
ĠsprÃ¡v ca
Ġ etiket
ĠÅ¡peci Ã¡lny
Ġ kredit
Ġs en
Ġa pel
ÃŃv nou
abs tin
Ġdiel y
ĠÃºspeÅ¡ nÃ½
ĠzÃ¡ vi
Ġza do
Ġrad osÅ¥ou
Ġnaj rad
Ġ slÃºch
ĠvitamÃŃn u
ĠzaujÃŃmav Ã¡
ĠnÃ¡ sob
ĠotÃ¡z kou
nÃ¡Å¡ ajÃº
Ã¡rstva ch
Ã¡rstva m
Ã¡r stvami
ĠlekÃ¡r ov
Ġkvalit nej
krv Ã¡c
Ġjazd u
Ġv el
Ġauto ri
Ġstran Ã¡ch
Ġzre konÅ¡tru
Ġ studn
Ġ Å¡tr
Ġpol e
Ġ lahÃ´d
val ent
Ġposled nÃ©ho
Äį nÃ©ho
Ġ hospit
Ġpo streh
ĠzÃ¡klad nÃ½
Ġ basket
Ġbasket bal
Ġfarb ou
Ġdo p
Ġ prÅ¡
Ġrovna kej
Ġz rÃ½chl
ĠÅ¡esÅ¥ desiat
ĠzÃ¡siel ky
Ġ termin
Å¥a Å¾
Ġob Å¥aÅ¾
Ġd Ã¡me
Ġlod e
Ġ pruh
Ġparame tr
ĠcieÄ¾ ov
ĠreÄį i
Ġ hrk
ĠnajvyÅ¡ Å¡ie
Ġtip y
Ġam atÃ©r
ektÃŃv e
ĠnehnuteÄ¾ nosÅ¥
ĠmlÃ¡d eÅ¾e
ĠÃº Äįes
ĠriaditeÄ¾ a
Ġresp ektÃŃve
Ġ favor
Ġbal enia
Ġ mag
Ġ banÃ¡n
ĠspoloÄįensk Ã©
Ġbohat Ã½
Ġvy beh
Ġna pÃŃn
Ġpo div
Ġter Ã©n
ĠkrÃ¡s u
Ġrovno mer
Ġ fajÄį
niÄį kami
ĠznaÄį ne
ĠÅ¡peci alist
Ġu teÄį
w or
Ġ autent
Ġvid ÃŃte
Ġpre loÅ¾
aj Å¡ej
ĠÄįerv enÃ¡
ia vaÅ¡
nat ej
Ġtret ie
Ġw h
Ġ kanal
Ġpln om
ĠÃº raz
ĠpredchÃ¡dz ajÃºcich
ĠnemÃ´Å¾ ete
Ġsever nej
Ġdo beh
Ġmil uje
Ġne plat
Ġcestov nÃ©ho
Ġpotvrdz uje
Ġweb ovÃ©
ĠnenÃ¡ roÄį
Ġm c
Ġkon tin
Ġ tÃºr
ov u
adla mi
Ġdet skÃ¡
Ġnevad ÃŃ
kÃº p
adl Ã¡ch
Ġu t
ĠdÄºÅ¾ ku
Ġ luci
o stup
ĠzaloÅ¾ enÃ©
ĠkÃ¡v u
Ġpodnik anie
Ġpoznat ky
ÃŃ cia
ĠniÄį om
ĠinÅ¡tit Ãºcie
Ġdosah uje
Ġnad Äįas
ĠsÃŃdl o
Ġ pomaranÄį
Ġpotreb nÃ¡
Ġpre krÃ¡s
Ġmoment e
Ġdohod e
ĠnÃ¡rok y
len Ã½
Ġform Ã¡t
ĠdÃ¡v ku
Ġstav bu
Ġ jacht
Ġposlan ec
Ġnaj rÃ´zn
ĠscÃ©n y
Ġruk ou
ĠstÃ¡ lo
Ġch ar
Ġad vent
Ġs pÄºÅĪa
iteÄ¾ nej
Ġvzdel Ã¡vacie
Ġ3 7
Ġstarost a
ĠkÃºpeÄ¾ ne
Ġ mlÄį
Ġ Å¡trajk
Ġod iÅ¡iel
Ġ jahod
Ġjednot ka
Ġ kabÃŃn
ĠvÃ½ slov
ĠÅ¡tÃ¡t nych
Ġfakult y
Ġd anom
Ġtr aja
ajÃºci mi
Ġpav la
Ġne jed
Ġ trÅ¾
Ġne cup
Ġprost o
Ġpre Å¾iÅ¥
ĠÃºprim ne
iav ali
Ġminist ra
Ġ koÄ¾aj
Ġskl a
ĠvÃ½kon y
Ġameric kÃ½
kov anÃŃ
ĠvyÅ¡ Å¡ej
ĠÃºstav u
Ġhlad inu
Ġs krÃ½
Ġpo smeÅ¡
Ġ vlani
Ġ vtÃ¡Äį
ne d
Ġnespo koj
Ġpo rast
ĠkriÅ¾ ovat
Ġneu rob
Ġ mrieÅ¾
Ġpracov nÃŃci
ĠvrÃ¡t enie
ĠzÃºf al
Ġ kryÅ¡tal
ĠvÃ¤ÄįÅ¡ iny
ĠprevÃ¡dzkovateÄ¾ a
ĠpÃ¡d om
ĠuloÅ¾ enÃ©
Ġo svoj
Ġb ran
Ġrozdiel y
Ġpo wer
Å¡ te
Ġvyhr aÅ¥
Ġ lahod
Ġb en
Ġpriemys lu
ĠnÃ¡lad u
Ġprinies ol
stÃ¡ vaÅ¥
Ġel ement
Ġt re
Ġinternet ovÃ½ch
ĠÃº chyl
Ġvznik ajÃº
Ġdi verz
Ġna r
Ġpol i
Ġ kaÅ¡tieÄ¾
Ġh al
Ġne hr
Ġz jedn
Ġ200 3
Ġsp Ã¡nok
tel es
ĠpoloÅ¾ ku
Ã¡l nejÅ¡ÃŃ
ĠvyhÄ¾ad Ã¡vanie
ĠvianoÄį nÃ©
o betÃ³n
Ã¤ Å¥
Ġ cap
Ġ ÄįeÄ¾ad
Ġbard ej
Ġhr al
Ġmiest ne
ĠÄįlen a
ri d
Ġmen Å¡
Ġles a
Ġpo Äį
Ġ richard
Ġ frf
Ġ apret
Ġ kupÃ³n
Ġist ej
Ġvy plat
Äį nej
Ġkav iar
Ġ sedl
Ġ los
Ġdlh Å¡iu
ĠoÄį iach
ky ni
Ġnaj pri
Ġber ie
Ġmajst r
Ġ blik
Ġs ha
Ġpoz dÄºÅ¾
Ġpo vÃ½Å¡
Ġde Å¡truk
Ġ sÃ³l
Ġorganiz Ã¡ciu
Ġ tup
ĠÃºtok u
ĠÅ¡ÃŃr ka
eko nom
Ġsviat ok
Ġza ves
iaci mi
Ġde v
Ġzamestnan ca
ĠvÅ¡eobec nosti
Ġpln Ãº
Ġovplyv niÅ¥
Ġ absurd
Ġ zÃºb
Ġmal om
h le
Ġtepl ote
Ġstaveb nÃ½ch
ĠvyznaÄį uje
Ġ drÃ¡Å¾d
er g
Ġgeo metr
Ġvy boj
Ġrozhod nutÃŃ
Ã¡Äį ika
Ġuplat nenie
Ġg b
Ġni eje
st ro
Ġchor Ã´b
Ġtat ier
ĠvÃ½ Å¥aÅ¾
Ġpo poludn
Ġpomoh ol
Å¾ ÅĪ
Ġpredmet u
slab iÄį
ky ÅĪami
ky niam
Ġroz kaz
Ġkontrol a
ky niach
Ġreag ovaÅ¥
bi Äį
Ġne dob
Ġ agit
Ġameric kÃ½ch
Ġc an
Ġzim a
Ġvlast i
Ġcirk us
Ġspoj enÃŃ
Ġp se
Ġ liev
Ġak cii
ĠdÃ¡m ske
Ġ Ä¾an
Ġ drep
Ġkamer a
ĠvÃ½ rok
Ġpo lo
Ġnemoc nici
Ġrob ÃŃme
Ġtrans port
Äį enie
Ġpolit ickÃ©
Ġsol i
ĠÅ¥aÅ¾ Å¡ie
olÃ³g iou
iav al
Ġ Ãºd
Ġ vezm
Ġ bryndz
m at
Ġznalo sti
Ġsedem desiat
Ġza Å¾iÅ¥
ka te
t Ã©
Ġkapl n
Ġ oxid
ĠnÃ¡ znak
Ġvari abil
Ġprie hrad
Ġkozm o
ĠÄįe sko
kapit ul
hypn ot
Ġmil ov
Ġpo kaz
Ġ okup
Ġ sl
ĠnÃ¡vÅ¡tev e
enia nsk
Ġo por
Ġ #
ĠpoisÅ¥ ovÅĪa
Ġ liesk
Ġokres e
Ġ Å¡of
Ġokamih u
1 00
produk tÃŃv
Ã¡l nejÅ¡ia
Ġana lyz
Ġzaob chÃ¡dz
Ġpozit ÃŃvny
Ġ klebet
Ġza bÃºd
Ġnejak Ã½m
Ġne priam
Ġ tabul
ys chop
ĠprÃŃpad y
artik ul
Ġte st
Ġ kotÃºÄį
Ġmakr o
Ġprogram om
milit ariz
Ġ lis
Ġ galvan
Ġt reb
Ã¡l nejÅ¡ÃŃm
Ġd ub
Ġ plÃ¡tn
vÃ¡Å¾ liv
hÃº k
Ġ il
ĠeurÃ³p sky
Ġ Äįad
Ġobchod ov
ĠvydrÅ¾ ÃŃ
Ġschop nÃ©
ĠprÃ¡v om
id lom
Ġsamot nej
Ġsp aÅ¥
ĠpoÄ¾ a
Ġ katedr
ÅĪ ovania
Ġ traum
Ġzariadenia ch
ĠgrÃ©c ko
Ġzamer anÃ½
Ġna roz
ĠpoloÅ¾ ky
ĠobÄįiansk e
ĠportÃ¡l u
Ġ frantiÅ¡ek
Ġide me
Ġchlap cov
ĠvzÅ¥ah uje
ĠspomÃŃn a
fes ion
ovateÄ¾ nÃ©
ĠplÃ¡Å¾ e
Ġ ospravedln
Ġod loÅ¾
ĠduÅ¡ u
iz Ã©r
Â §
Ġcyk l
k Ã¡va
Ġkomplet nÃ½
prÃŃ jem
Ã¡l nejÅ¡iu
ĠnÃ¡ plÅĪ
n enÃ©ho
ĠprÃŃjem nÃ¡
ĠvÃ½chov y
Ġ kontin
Ġs plÃ¡t
ajÃºc ou
Ġne fung
kÃ¡ roch
Ġs tu
Ġvyd aÅ¥
ĠdodrÅ¾iav aÅ¥
olog ickom
Ġ cenz
Ġspln iÅ¥
ĠtradÃŃ cie
Ġvy Å¡iel
ĠkoneÄį nom
ĠlekÃ¡r om
Ġdokonal Ã©
Ġn r
Ġploch u
ia h
Ã¡l nejÅ¡ej
ĠjedineÄį nÃ©
Ġist Ã¡
Ã¡l nejÅ¡ÃŃch
kop ÃŃr
Ġmysl i
pis ov
do p
z or
Ġg ar
Ġzo pak
Ġnov Ã½mi
en stve
Ġvie dol
Ã¡l nejÅ¡ieho
ĠspÃ´sob il
ĠzÃ¡klad y
ĠstÃ¡ la
Ġ Å¾ivoÄįÃŃÅ¡
Ġjednot iek
Ġrus ku
olÃ³g ov
ĠprÃŃsluÅ¡ enstvo
Ġinform ovala
Ġm udr
Ã¡l nejÅ¡ou
Ġ streÅ¡
4 8
Ã¡l nejÅ¡om
Ġzamer iava
Ġprv ot
at Ã½ch
pÃ¡ j
Ã¡l nejÅ¡ÃŃmi
t Ã½
Ġkde koÄ¾vek
Ã¡l nejÅ¡iemu
Ġ Å¡krip
in d
Ġak Ã½mi
Ġnech al
Ġobchod y
Ġzmen il
Ġstroj e
ĠskÃºÅ¡ ob
Ġ pump
Ġvol ieb
Ġ hrÃ´z
Ġzlat a
ĠspoloÄį nÃ©ho
it ov
Ġge ograf
Ġne chut
Ġkonkur encie
Ġne sp
ĠorgÃ¡n om
ĠkoÅ¾ i
ĠÃºdrÅ¾ bu
ĠzÃ¡stup cov
Ġ: ).
ĠuloÅ¾ iÅ¥
iv osÅ¥ou
ensk ej
ĠÄįlovek om
Ġna vÅ¾dy
Ġneo dol
Ġz in
Ġdo pria
ĠnenÃ¡ jde
Ġob r
ĠzÃ¡uj my
kys el
Ġm p
ĠvÃ½dav ky
ĠvloÅ¾ iÅ¥
Ġ rud
olog ickÃ½mi
Ġpo jem
ĠnebezpeÄį nÃ©
Ġ debn
ĠprÃ¡v ny
ĠÅ¡trukt Ãºry
Ġzdravot nÃ½ch
ĠprÃŃ plat
Ġt var
b l
ĠpovaÅ¾ ujÃº
ĠiÅ¡ la
niÄį kÃ¡ch
Ġpovin nÃ¡
Ġoddel enie
le v
ĠfrancÃºz sku
Ġsnah e
Ġfunk cion
ĠpouÅ¾it Ã½
ĠakÃº koÄ¾vek
Ġneo prÃ¡v
trbl iet
ĠnazÃ½v a
Ġbezpro blÃ©m
Ġ play
Ġruch u
Ġ sÃ¡n
ÃŃkov i
ĠvyÅ¡etr enie
Ġstop y
ĠpouÅ¾ÃŃv anÃ©
tiah nuÅ¥
Ġrus ka
ĠzÃ¡sad y
o fon
Ġkvalit ou
Ġkoncep t
ĠobjednÃ¡v ke
mÅķ tv
e x
ĠÅ¥aÅ¾ko sti
ĠnenÃ¡ pad
Ġosob Ã¡m
Ġ viÄı
ĠarmÃ¡d y
Ġk l
Ġ Å¡ampion
Ġkvet ov
Ġobl Ãº
Ġv iz
Ġviz u
zn al
Ġaho jte
Ġpo klad
Ġoper Ã¡cie
Ġstrav a
Ġpo tom
po d
Ġ tang
sch Ã½na
Ġ krab
Ġa qu
ĠÃºrad e
iansk ym
Ġpokoj a
pr Ã¡v
Ġ vosk
Ġtvor iÅ¥
Ġpotvrd il
Ġu hrad
iat ka
ĠsÃºÅ¥aÅ¾ ÃŃ
Ġpolov ica
Ġ sond
ĠboÅ¾ ie
Ġs pe
Ġfoto re
ĠcÃŃt i
Ġpod predsed
uÄį iÄį
Ġhr aÄįky
Ġexter iÃ©r
Ġ klap
iteÄ¾ nÃ©ho
Ġ jur
Ġsil no
ĠpoÅ¡kod enia
ĠnÃ¡ lep
Ġvybr al
Ġ drÃ¡Å¾
ĠbeÅ¾ nÃ½
Ġobchod och
Ġ hon
Ġpred nej
Ġhomo sexu
Ġpostav u
Ġ exempl
ĠroÄį nÃ©ho
Ġakc i
Ġpop ra
Ġpre mysl
Ġpo prav
ĠobÄ¾Ãºb enÃ½ch
Ġbu r
Ġ slon
izaÄį nÃ½
Äįek mi
Ġbo h
ine c
Ġderm ato
iansk u
en toch
Ġsam Ã©
Ġ steril
ĠemÃ³c ie
Ġex trak
Ġpo voÄ¾
Ġdis pozÃŃ
Ġdobr om
Ġpapier a
ĠzÃ¡stup covia
Ġolymp ij
Ġnaj vz
Ġin scen
Ġs pÃºÅ¡Å¥
Ġdopln iÅ¥
an ka
Ġ trub
Ġ fraz
h anie
Ġumiest niÅ¥
Ġ jeÅ¾
Ġobjav ila
Ġza zn
ĠprihlÃ¡s iÅ¥
Ġz vier
Ġnajs Ãº
Ġlak om
Ġ hÃ¡dz
ÃŃv nymi
Ġ kukur
Ġg en
Ġ vak
Ġpo chleb
Ġmiest ami
Ġspozn aÅ¥
ĠpouÅ¾ÃŃv anÃŃm
Ġ idi
Ġ frantiÅ¡k
in kÃ¡ch
Ġskontrol ovaÅ¥
Ġuved enÃ©ho
Ġ char
Ġven oval
ĠsÃºÄįas nÃ½
vie t
Ġspomien ky
Ġ200 2
Ġpod d
ĠpoÄįÃº vaÅ¥
Ġnorm y
ĠpoÅ¡kod enie
ĠfrancÃºz ska
Ġlacn Ã©
iav ala
Å¡ ka
ĠpÃŃs al
x y
Ġstres u
Ġnik omu
Ġs pÃŃn
Ġcel ok
Ġod tien
Ġodpoved aÅ¥
iansk i
ĠroÄį nÃ©
Ġriad iÅ¥
Ġ pÅ¡en
Ġnijak o
Ġnado bÃºd
us e
Ġod let
Ġnepou Å¾ÃŃv
Ġdo pra
ĠveÄ¾ vy
Ġurob ila
Ġ smil
Ġo podstat
ĠdÃ´chod ku
Ġpod anÃŃ
Ġvoj n
Ġ brÃ¡zd
Ġpo vah
Ġpar f
Ġsprac ovanÃŃm
Ġposkyt ovateÄ¾
Ġne cit
Ġ trep
Ġ totÃ¡l
Ġ prask
Ġvy hradz
ĠvyÅ¾ad ujÃº
Ġob hliad
Ġdokop y
per cent
Ġza ujme
Ġtrnav e
Ġchlap ec
Ġs plav
Ġza beh
Ġ koÅ¡ÃŃc
ĠpÃ´vod nej
Ġ fabr
klim atiz
Ġu ist
ĠnÃ¡rod a
ĠzaloÅ¾ enÃ½
ĠreÅ¡taur Ã¡cia
Ġweb u
Ġnepo sed
Ġkop ec
Ġmodern ej
ĠspoloÄį nÃ½
Ġseni or
Ġmer anie
po Ä¾
Ġsign Ã¡l
ĠdÃ´ jsÅ¥
Ġho l
ĠkultÃºr nych
Ġhreb eÅĪ
Ġpiv o
Ġjozef a
Ġ batoh
Ġ kalÃ³r
Äį kÃ¡r
pres ionist
Ġnaj dobr
Ġhlav nom
Ġpoplat ku
Ġbez drÃ´t
Ġrod ÃŃn
ĠprÃŃsluÅ¡ nÃ½
ĠnÃ¡hrad u
Äº Å¾
Ġnote booku
Ġodbor e
Ġcirk ul
ĠdÃ¡v ky
Ġneob sahuje
Ġhr ajÃº
Ġs chud
ĠpoÄı me
Ġd en
aliz ujÃº
Ġneroz hod
Ġpred vÃŃd
Ġvy chyt
Ġinform Ã¡cia
Ġstrom y
ĠpÃ´sob enie
Ġ obeÅ¥
Ġpo nech
Ġpri stup
aj Å¡ieho
Ġ sabot
ĠplÃ¡n uje
Ġvlast nostÃŃ
Ġ presbyt
Ġex port
ĠvÃ½chod nej
Ġ got
ĠmedzinÃ¡rod nÃ½
ate r
Ġneroz po
ĠodstÃºp enie
in kÃ¡m
ou p
ec kÃ¡
Ġroz sud
k tÃŃv
ĠhospodÃ¡r stva
Ġdo hovor
Ġmysl ia
ĠÅ¡peci Ã¡lnych
ĠvÃ¡h u
kov anÃ½
Ġ chrbÃ¡t
Ġmlad Ã¡
Ġ fac
Ġo mÃ¡Äį
iansk ou
Ġcest ovanie
Ġ vaÅĪ
Ġ plÃ¡t
ovi ne
Ġmoj ou
olÃ³g iÃŃ
ĠveÄ¾ko obchod
Ġpotreb nÃ½ch
Ġhviezd iÄįiek
ĠfinanÄį ne
Ġ bÃ¡d
iva v
Ġpov sta
Ġpredstav ÃŃ
Ġvlast nou
Ġnem alo
Ġb ra
ovan osti
p y
Ãº Äįel
ĠfanÃºÅ¡ikov ia
Ġod pust
iansk ymi
Ġprav Ã©
ĠÃºloh a
o ÅĪ
Ġ gajd
ĠÃºver u
i da
Ġ chvast
Ġobmedz enia
Ġoprav u
Ġpodob nÃ½ch
ĠprÃŃstup om
Ġ femin
Ġr y
Ġod stav
Ġpre let
Ġkolekt ÃŃv
ĠhÄ¾ad Ã¡me
Ġnez mysel
Ġpo sudz
Ġchod ÃŃ
Ġhodnot enÃŃ
Ġfyz ickÃ©
Ġrozpo Äįet
iansk emu
Ġfit ness
an cov
Ġarch ÃŃv
Ġzosta ne
Ġ volej
Ġmor i
ĠdÄºÅ¾ ke
Ġ bad
Ġprie hÄ¾ad
Ġdosiah ol
Ġprv ok
s r
Ġ hyd
Ġpre kr
Ġ cholester
izaÄį nÃ©ho
Ġvo l
Ġkon al
it ejÅ¡ie
Ġstrach u
ti m
Ġdostup nÃ½
ĠnÃ¡ mor
k anie
is lav
Ġproduk cie
Ġ trik
ĠdcÃ©r a
ĠdÃ¡m y
ĠÅ¡tÃ¡t ny
Ġne del
Ġzobraz ÃŃ
at ÃŃm
Ġ Å¡kvar
fur man
Ġ Å¡ou
Ġ parc
Ġz raz
na mi
Ġsystem at
z ved
as s
Ġ imit
Ġcel kovÃ©
Ġv l
Ġkon gres
ĠÅ¾ Ã¡n
Ġstret ol
Ġcer ti
Ġ sankc
Ġdobr ou
Ġded iny
Å¥ah ovaÅ¥
Ġo hlas
ĠmesaÄį ne
Ġ hrieÅ¡
ĠzaisÅ¥ uje
Ġtechn iku
Ġplat ia
Ġredak tor
Ġu rÃ½chl
ĠdomÃ¡c eho
ĠspÃ´sob ov
Ġ krot
Ġneved eli
Ġelektr ickej
Äįe koch
Ġe ko
ĠurÄįit Ã½ch
Ġabs trak
Ġ dÃºch
ro l
Ġu smie
Ġorganiz Ã¡tor
Ġdej ÃŃn
Ġ dÃ¡n
Ġ ameriÄį
Ġ aparÃ¡t
Ġnech Ã¡me
Ġ rozkoÅ¡
o cit
Ġposl al
Ġperson Ã¡l
Ġ traf
niÄį kÃ¡m
n enÃ½m
ĠtakÃ©ho to
c ovÃ½
ĠnÃ¡pad y
Ġpostup om
Ġfot iek
or u
Ġvy luÄį
Ġob jas
ĠoÄįak Ã¡va
ĠzabraÅĪ uje
Ġvrac ia
ĠnÃ¡ mah
Ġ vÅ¡ÃŃm
Äį ie
Ġ Å¡tÃºr
Ġhviezd y
Ġmysl ela
duÅ¡ ev
ĠfunkÄį nÃ©
Ġ striek
Ġspoj enÃ¡
Ġjan a
Ġdo by
ĠnapÃŃs ala
Ġposkyt ujeme
Ġbal ÃŃk
Ġtrat i
ĠnÃ¡rod nÃ½
Ġvy v
mas ÃŃr
o lom
Ġsestr a
olog ickou
nu Äį
ĠnapÃŃs anÃ©
iteÄ¾ nÃ½mi
Ġsuch Ã©
Ġ lopat
ateÄ¾ ovi
ĠprevÃ¡dz ke
ĠtrÃ©n era
Ġ blaÅ¾
Ġneu za
hre v
ĠmateriÃ¡l om
ĠzbytoÄį nÃ©
Ġk ry
Ġprie stup
Ġs kaz
Ġzaob star
Ġtatr y
ĠvÃ½bor nÃ¡
ĠpohÄ¾ad e
i Ã©ra
Ġ handr
to rov
Ġsmer u
Ġpoloh e
Ġnepo ob
ĠplÃ¡n e
Ġuniverz ite
ov liv
ĠurÄį uje
Ġploch e
Ġza star
Ġ rÃ½b
ĠÄįes kÃ½
Ġpreprav u
c ent
ĠskÃºs iÅ¥
ĠprÃŃchod e
Ġnena podob
Ġmalo obchod
Ġ ek
Ġnez mier
Ġne pre
zel en
Ġ cizel
Ġne Äįap
Ġ show
Ġtras y
Ġtrans ak
Ġrozpor e
Ġ plien
Ġosob nosÅ¥
Ġvier a
Ġ vlÃ¡Äį
u do
Ġko s
ĠtelevÃŃz ie
Ġv in
Ġ pluk
Ġvy nech
ĠzÃ¡ruk ou
Ġ198 9
Ġnechc ete
Ġ filip
Ġobchod nej
Ġdod Ã¡
ĠÅ¡te f
Ġzodpoved nÃ½
ov kÃ¡r
Ġ pozÃŃcii
i re
piat oÄį
Ġzist ila
Ġne jak
Ġin tera
ĠkÃºp ila
rovna teÄ¾
ĠnajvÃ¤ÄįÅ¡ ia
ovaÄį ov
Ġ destil
Ġaz da
Ġ meteor
ĠÄ¾ah kÃ½
Ġm g
Ġe c
Ġo sviet
Ġnajrad Å¡ej
Ġ brod
Ġprija tie
Ġ belg
Ġ prÃ¡por
ĠdÃ´leÅ¾it Ã½ch
Ġ plÃ¡Å¡Å¥
Ġza sah
ĠanalÃ½z y
ĠvÃ½Å¾i vy
Ġf at
Ġ vÃ´d
Ġnasled ovnÃ©
ĠukÃ¡z alo
Ġmi ch
Ġpredstav u
if i
ĠpÃŃÅ¡ em
Ġb or
Ġkrok u
Ġ moskv
Ġ moslim
spo koj
ĠkÄ¾ÃºÄį ovÃ©
Ġk ot
Ġsklad by
vis l
Ġle g
ĠsprÃ¡v nom
ov ic
Ã¡r nÃŃ
Ġinternet ovÃ©ho
Ġpo svÃ¤t
o ok
len ÃŃm
Ġpotrav inÃ¡r
Ġneza bÃºd
an cie
Ġumiest nenÃ½
ĠnÃ¡rod ov
h ov
Ġnevy hov
o ni
Ġvy pnut
ku j
ĠÄįas och
mon opol
Ġu ver
Ġok o
Ġ ambÃŃci
Ġviacer Ã½mi
ĠvÃ½raz nÃ©
ĠvnÃºtor nej
9 9
Ġkon dÃŃc
Ġpolit ika
ĠpodnikateÄ¾ ov
k Ã¡vajÃº
Ġnez vyÄįaj
Ġ debut
Ġk re
Ġ naiv
Ãº b
Ġsamo zÃ¡
ab s
Ġne Å¡ep
Ġpevn osÅ¥
ovaÄį om
Ġnaj mlad
Ġ kanon
niÄį kÃ¡r
Ġ maÅ¡krt
Ġslovensk Ã½m
Ġ zÃ¡zraÄį
Ġprehliad ky
ĠprÃŃÄįin y
Ġ liturg
Ġvyhr al
ĠplÃ¡Å¾ i
Ġopak ovane
Ġ duÅ¡an
aliz ovanÃ©
ĠnesprÃ¡v ne
Ġone skor
Ġsvet om
dop Ã¡d
Ġotvor enÃ½
Ġk rist
Ġ drot
Ġ gastr
iav ajte
ĠnÃ¡sled ky
Ġzd an
ĠsÃ©ri u
Å¾ iÅ¡
Ġorganiz Ã¡tori
Ġod haÄ¾
Ġ frot
Ġvln y
Ġvlast nÃŃctva
ĠnÃŃz ko
Ġvybr ala
Ġpoza stav
Ġ prch
Ġre s
Ġ svit
ĠpriateÄ¾ om
ĠzÃ¡klad nÃ½m
Ġnaj lacn
Ġfakt orov
alf a
Ġhor y
Ġtel u
Ġzmes i
Ġpo krÃ½
Ġfung ovanie
ĠpoÄįÃŃtaÄį i
Ġhlad iny
ĠcÃŃt il
Ġ parket
der av
Ġneu vedom
olÃ³g a
ĠoznÃ¡m enia
Ġist om
Ġmlad Ã©
ka Å¡
Ġf ico
Ġpneumat iky
ĠÃºÅ¾as nÃ½
ĠvnÃºtor nÃ½
Ġ golier
Ġroz miest
Ġmnoh Ã½m
ĠsÃºkrom nÃ©
ĠkÃºp ali
ĠeurÃ³p ske
livosÅ¥ ou
Ġpred poved
Ġ8 00
k Ã¡vaÅ¥
olÃ³g iami
Ġ clon
Ġme t
olÃ³g iÃ¡ch
Ġ pauz
p lat
olÃ³g iÃ¡m
Ġstred ne
Ġsled ovanie
ro s
Ġ trÃºf
Ġtrnav a
Ġizb ovÃ½
Ġpredaj nÃŃ
ĠhrÃ¡Äį om
k Ã¡vajÃºc
ĠÄįes kÃ½ch
Ġtehoten stva
Ġvod ovod
Ġvznik lo
Ġnie ÄįÃŃm
Ġpre hn
ĠnÃ¡rod nÃ©
Ġvybr anÃ©
Ġosob nÃ©ho
Ġ ondrej
Ġne klop
Ġpo pud
Ġtret ia
Ġ9 5
Å¾ al
Ġdesi gn
ĠoznÃ¡mi Å¥
Ġlehot a
Ġexist encie
Ġu smia
Ġes hop
ĠvyskÃºÅ¡ ajte
Ġpre stup
ĠÄįerv enej
Ġcel ku
Ġne stih
Ġz bad
d om
Ġpostav a
Ġ kohÃºt
Ġ zre
izaÄį nej
Ġ strieÄ¾
Ġ Å¥ap
mont Ã¡Å¾
Ġ krypt
Ġher ec
Ġtak ÃŃ
ni koch
Ġ kas
Ġ Å¡tedr
Ġod ÃŃsÅ¥
Ġre vÃŃz
Ġ meÄį
Ġvykon Ã¡vajÃº
Ġn ÃŃz
ĠrieÅ¡ i
Ġroz p
Ġbal enÃŃ
Ġinform uje
i Ã¡lny
Ġdozved ieÅ¥
ĠzÃ³n y
ĠÅ¡ peci
o na
ĠzabezpeÄį enia
Ġ hekt
Ġ art
Ġst a
Ġ cech
Ġ kabÃ¡t
ĠnÃ¡vÅ¡tev a
ĠzÃŃsk ava
k Ã¡val
Ä¾av o
ĠnemoÅ¾ nÃ©
Ġ201 9
Ġkvalit nÃ¡
ateÄ¾ nÃ¡
Ġtou r
Ġzneu Å¾ÃŃv
Ġpotreb a
Ġpovol enia
Ġchoro ba
iÄį mi
ĠprÃŃprav ky
Ġhlav nÃº
lad enie
ĠnÃ¡dher nÃ½
k Ã¡vala
iav alo
k Ã¡vam
Ġb it
Ġa ut
Ġolej e
Ġ porc
ĠdneÅ¡ nÃ©ho
Ġna nes
iÅ¡ la
Ġdvoj po
sta bil
k Ã¡vame
ic s
Ġnep ro
ĠdÃ´kaz om
k Ã¡vali
Ġtvrd ia
Ġpriezv isko
Ġs f
ĠmajiteÄ¾ a
Ġ Ã©
ĠoznaÄį enia
Ġporovn anie
Ġvy rÃ¡Å¾
Ġ abstin
Ġ rent
c ovÃ©
Ġpre po
Å¾i vo
al ita
Ġna prav
Ġsil ou
z y
k Ã¡vaj
Ġod mer
Ġu Å¡
Ġvy klad
k Ã¡vate
Ġ angel
ĠodstÃºp iÅ¥
Ġ hrm
k Ã¡vajte
Ġza prac
ĠzÃŃsk av
k Ã¡valo
Ġpre sun
iav aj
k Ã¡vaÅ¡
k Ã¡vajme
ieva v
Ġelektr ickÃ©
Ġ xyl
iav ajme
iav ajÃºc
Ġjemn Ã½
ĠlÃ¡t ka
ĠpomÃ´c ky
Ġpolit ickej
Ġdn a
adekv Ã¡t
Ġstroj ov
Ġprezent Ã¡cie
201 2
Ġnav rh
Ġvytrv alo
3 3
Ã© roch
ne t
iteÄ¾ ovi
Ġroz hÄ¾ad
Ġlekt or
Ġzmen ou
Ġku b
Ġplat nosti
Ġdvoj nÃ¡sob
Ġriad i
Ġsurov ÃŃn
Ġ seriÃ³z
Ġpln iÅ¥
Ġ kontajn
Ġsan it
Ġzmen Å¡
Ġ magazÃŃn
Ġ koreÅ¡pond
ĠsÃºstav y
Ġkapel a
Ġ ÄįaÅ¡
Ġsepte mbri
Ġmetr opol
Ġkrist us
Ġstav ieb
Ġ syndrÃ³m
Ġjuni or
ĠdodÃ¡v ky
Ġseri Ã¡lu
Ġ audit
Ġvid no
Ġ Å¡ikm
l and
ĠzakÃ¡z anÃ©
Ġp ez
Ġ19 0
Ġ kompromis
k an
am atÃ©r
Ġzo trv
Ġw al
Ġ vil
Ġod Å¡tart
ĠÅ¾ivoto pis
Ġstol e
Ġzrk adl
Ġ rat
Ġdar Äįeky
Ġ Å¡kor
Ġpriprav enÃ¡
ot mi
Ġzel enÃ©
ĠfinanÄį nÃ½
Ġnasled ov
ĠdruÅ¾ stev
ĠdÄºÅ¾ ky
Ġpos udz
Ġdostup nÃ½ch
Äįu j
nies li
ĠpÃ¡r ty
ĠterÃ© ne
Ġde kom
Ġsnah a
Ġstaveb nÃ½
Ġinform aÄįnÃ½ch
Ġa tom
Ġregistr Ã¡cia
vret en
Ġh m
Ġ sÄ¾Ãºb
Ġspoluprac ovaÅ¥
iv ostiach
Ġd anÃ©ho
y cht
iv ostÃŃ
iv osÅ¥ami
iv ostiam
Ġdol u
d iel
ĠzvlÃ¡d nuÅ¥
Ġ faj
ĠkultÃºr u
o dar
Ġkrv nÃ½
Ġyou tu
Ġdetail nÃ©
Ġokn a
Ġvrstv a
Ġpodpor ou
Ġnaj prav
Ġrealiz Ã¡cie
Ġnebude me
Ġneposled nom
Ġ diÅ¡
Ġ fint
Ġin duk
s en
Ġ kat
Ã©ri i
Ġ peÄįiat
Ġ hÃ´r
olog ickÃ©mu
Ġtablet y
ĠstrÃ¡v iÅ¥
dopÃ¡d ne
Ġmoj ÃŃm
bi ot
Ġpi Å¥
Ġ feÅ¡
Ġtur istickÃ©
Ġpre pust
ma il
it Ã¡nsk
Ġspravod livosti
ĠsprÃ¡v na
ĠhrÃ¡Äį a
ĠnajbliÅ¾ Å¡ÃŃch
ĠkaÅ¾ dopÃ¡dne
ĠkrÃ¡s nych
Ġvyskyt uje
Ġpre Å¡la
Ġnasled ujÃºci
ĠzÃ¡ sluh
Ġmal eb
: )
Ġ lieh
ĠsprÃŃ jem
Ġ behu
l Ã©ho
ĠpoÅ¡t ou
Ġa konÃ¡
Ġ korm
Ġs ny
Ġneod del
Ġnasled uje
Ġpovz budz
Ä¾ u
Ġpripoj iÅ¥
Ġkomun ity
ĠÄ¾av ej
ĠnÃ¡sled ok
ĠzÃ¡bav a
Ġu tek
Ġs pÃ¡ch
Ġorganiz Ã¡cii
Äį inu
Ġaktu Ã¡lny
ĠÄįaj u
Ġpo stÃºp
ĠakonÃ¡ hle
Ġ konop
ÅĪ me
Ġu mier
Ġsa v
Ġ pale
Ġspotreb u
ou n
ĠobrÃ¡z ku
Ġotvor enÃ¡
Ġode v
Ġg ra
Ġihr isku
Ġkapit Ã¡l
ĠÅ¡port ovcov
ĠpomÃ´Å¾e me
Ġplod y
Ġob drÅ¾
nat ejÅ¡ie
a u
c ovÃ¡
nat ejÅ¡ia
nat ejÅ¡ÃŃ
nat ejÅ¡ÃŃm
Ġobraz y
nat ejÅ¡ou
has ÃŃn
nat ejÅ¡iu
nat ejÅ¡ieho
nat ejÅ¡ÃŃch
nat ejÅ¡ej
nat ejÅ¡iemu
nat ejÅ¡om
nat ejÅ¡ÃŃmi
Ġ Äįrv
ĠÅ¡port ovej
mod el
Ġ driem
Ġne trp
Ġko nekt
an toch
ĠsÃºÄįas nÃ©ho
Ġ hron
ĠoriginÃ¡l ny
ĠurÄį enÃ½ch
Ġ farmac
ad lu
Ġhovor ÃŃme
Ġ grÃ³f
Ġkorek t
ĠvÃ½roÄį ie
Ġdohod li
Ġob lieÄį
Ġautor om
ĠbÃ½val Ã©ho
Ġbod e
Ġneo Äįak
Ġj an
hÃ¡ÅĪ aÅ¥
Ġ mozog
Ġ volant
Ġkult iv
ĠvaÅ¡ ou
Ġbab y
Ġdeje pis
Ġzo Å¡i
ovi skÃ¡
ĠneprÃŃjem nÃ©
Ġ dogm
Ġam ino
Ġfyz io
Ġ podl
Ġ akcent
Ġs ky
ĠpokoÅ¾ ke
ĠneÅ¾iad u
ĠsvedÄį ÃŃ
Ġcen ovo
Ġodol nÃ©
ĠpÃ´vod nÃ©
Ġz vÃ½raz
Ġrober t
Ġekv i
Ġprim Ã¡tora
Ġvy suÅ¡
Ġzabud nÃºÅ¥
Ġ vat
Ġdi rekt
na m
Ġformul Ã¡ra
adren al
Ġsil nÃ¡
Ġpred nosÅ¥
Ġ boÄ¾Å¡ev
o toch
Ġtajom stvo
ĠÅ¡tÃºd iÃŃ
ad z
ĠvÅ¡e stran
ĠÄįes kÃ¡
Ġ hypotÃ©k
Ġ Å¡pirÃ¡l
Ġpiv ovar
ĠsamosprÃ¡v y
Ã¡v aniu
ot Ã¡m
Ġna pÃ¡j
Ġod trh
ĠurÄįit Ã½
aliz mus
ĠÅ¾i jeme
Ġ dimenz
3 6
Ġvy Å¡la
ĠÅ¡anc e
olog ickÃŃ
Ġpredpoklad Ã¡
Ġsiet ÃŃ
ĠdÃ´ver u
ĠÅ¡port ovÃ½
Ġpostel i
Ġpamiat ky
Ġcerti fikov
Ġostrov e
Ġ mel
Ġ mh
ĠÄįak al
Ġstarost livo
ĠzÃ¡ zem
Ġnepo skyt
ĠrozÅ¡ÃŃr iÅ¥
Ġa te
Ġstred iska
nut om
Ġprej d
ĠÅ¾i li
ĠÅ¡trukt Ãºru
Ġmoj im
Ġnaj modern
Ġ terc
ĠudrÅ¾ iavaÅ¥
sk lad
Ġz du
Ġkomunik ovaÅ¥
ĠzachrÃ¡n iÅ¥
Ġ roÅ¡t
Ġdohod nÃºÅ¥
ĠobrÃ¡t iÅ¥
Ġ4 4
Ġ geni
Ġpresn Ã½
Ġ nevest
Ġv s
Ġpravd ou
ĠpozÃ½v ame
Ġ paÅ¡
ĠtrenÄį ÃŃn
Ġtw it
Ġsam s
Ġdv d
ĠkaÅ¾doden nÃ©
ĠÅ¾iad a
Ġ okt
ov osti
Ġu ct
Ġ Äįrt
aliz ovali
Ġs chov
ĠvyuÅ¾it ÃŃm
po n
Ġd om
po l
Ġte l
ĠdrÅ¾ ia
Ġpo vod
Ġneodpo rÃºÄį
pÃŃÅ¡ e
Ġ stÃ¡d
Ġamino kysel
Ġ totoÅ¾n
ĠznaÄį kou
Ġdar om
Ġu pevn
Ġsitu Ã¡ciÃ¡ch
Ġzosta li
Ġkomplex nÃ©
vrch ol
Ġpodrob nosti
Ã¡Äį ku
Ġkostol e
olog icky
Ġstrav u
Ġneza ob
ĠhÃ¡d am
ĠÅ¾iv Ã©
ĠnÃ¡kup u
at ej
Ġspo lu
Ġdia gnÃ³z
ĠnÃŃz ka
Ġklub e
Ġcel kovÃ©ho
Ġ 01
Ġpre Å¾
ĠstrÃ¡c a
Ġdod ania
Ġpo cÃŃt
ĠdÃ´leÅ¾it Ãº
m och
Ġzamer anÃ¡
ve lo
ĠsÃºvis iacich
Ġ verb
Ġreklam Ã¡ciu
Ġsil ik
Ġ hÃ½b
v anie
ĠvÃ½rob covia
Ġo ch
Ġ inkas
ĠÄ¾ud skÃ½
Ġz hodnot
Ġ mien
iak mi
Ġkom pres
Ġfung ujÃº
Ġr us
Ġz real
ĠÄįlen mi
3 2
Ġ rab
Ġbm w
ĠvyuÅ¾i te
Ġnez u
Ġzlo dej
Ġklient i
Ġ vakcÃŃn
Ġ cÃŃn
e ch
Ġjedin ou
en stiev
ru b
ĠuÅ¾ÃŃv anie
Ġw ar
Ġd ar
Ġne bav
Ġza svÃ¤t
Ġ Ã¡rend
chech t
Ġin gred
Ġingred ien
ke t
Ġgener Ã¡lny
pro gram
ĠÄįitateÄ¾ ov
Ġ robust
ĠpÃ¡Äį iÅ¥
Ġ nark
Ġz voÄ¾
prÃŃ tom
ĠrozÅ¡ÃŃr enie
Ġ falz
ĠzÃ¡pad nej
ĠzÃ¡ hor
Ġ hrdz
ĠsluÅ¾ be
Ġ liÅ¡t
ĠÄįin nosÅ¥ou
Ġneuver iteÄ¾ne
Ġfilt er
Ġzd alo
Ġsoci Ã¡lneho
Ġpriemer e
Ġfarmac eut
bo ard
Ġdu plik
ĠnÃ¡po je
ĠurÄįit Ãº
iar mi
Ġre cit
ĠnajlepÅ¡ iu
Ġviac ej
ÃŃn ovÃ©
Ġzist ÃŃte
Ġaktiv itu
ĠrÃ´zn ym
izaÄį nÃ¡
Ġvyd Ã¡va
Ġzbier ky
Ġzdroj a
Ġ kostÃ½m
ĠvnÃŃm aÅ¥
ĠdaÅĪ ovÃ©ho
Ġ skrz
ĠdokÃ¡Å¾ eme
tro verz
Ġpod lieh
Ġnepri mer
Ġzbran ÃŃ
Ġprakt ickÃ½
Ġkamer y
Ġpredstav enie
Ġfyz ik
Ġne predstav
Ġpan ny
ĠcviÄį enÃŃ
ĠpresvedÄį iÅ¥
Ġprija l
Ġne vedom
ĠdieÅ¥ aÅ¥u
Ġ bubn
Ġ hojd
Ġ harmÃ³n
izaÄį nÃ½m
Ġcel Ã½m
Ġpekn Ã¡
Ġg lo
Ġarchitekt on
Ġpenzi Ã³n
Ġzist ÃŃ
Ġ fiÅ¡k
Ġne platÃŃ
Ġslovensk ÃŃ
br ala
Ġseg ment
Ġameric kej
Ġzo stup
ĠzÃ¡kon nÃŃka
Ġre habilit
Ġde siatich
st oroÄį
Ġzmrz l
Ġtalian ska
Ġk w
Ġprav Ã½
Ġ brazÃŃl
Ġ plak
Ġodo siel
Ġ meta
prÃŃ Äįin
g Ã©n
Ġg ol
Ġpred beÅ¾
Ġpolicaj ti
Ġdiel ov
Ġza interes
ĠpredchÃ¡dz ajÃºceho
ĠÅ¡t iav
Ġroz Å¡
Å¡trukt ur
Ġs chvaÄ¾
Ġ brusel
Ġrok ovania
ĠvÃ½men a
Ġza sn
ĠspoloÄį nej
Ġj ack
Ġzub ov
ĠkrÃ¡s nu
o cen
ĠvyplÃ½ vajÃº
ĠuÅ¡etr iÅ¥
Ġnez dol
Ġz rozum
Ġdosta lo
ry tec
ĠvÃ½hod nÃ©
Ġ ka
Ġvoj na
Ġschop nÃ¡
Ġobjekt iv
Ġinvest ovaÅ¥
ĠnajvÃ¤ÄįÅ¡ iu
Ġhesl o
h av
Ġabsolv ovaÅ¥
Ġnere z
to ri
Ġpo smie
Ġbok u
Ġ trst
Ã¡Äį ke
ĠmÃ¡j i
Ġzariad enÃŃm
nat Ã½
Ġpod Ã¡va
Ġkar iet
zÃ¡ kon
ĠuskutoÄį nil
g on
Ġ dum
is s
ĠcÃŃt ila
Ġvier u
ĠnavÅ¡tÃŃv ili
ĠdaÅĪ ovÃ©
Ã¡r nou
ĠprinÃ¡Å¡ ajÃº
Ġsad a
Ġ vanil
do n
Ġnaj svet
Ġm ana
ĠtechnolÃ³g iou
rÃ¡st la
Ġzlat Ã©
Ġlokal ita
Ġtest y
Ġvytvor enÃ½
Ġdiskus ia
Ġniektor Ã½
ĠobrÃ¡z kov
ĠkonÄį at
Ġu pÃºt
vnÃºtr a
Ġdefin itÃŃvne
duch ov
Ġrozhod nete
ĠfinanÄį nÃ©ho
Ġpredstav y
Ġo pad
Ġ vzdor
c ovej
Ġ bufet
chut nÃ¡
Ã¡r nom
Ġrozum ie
Ġa greg
Ġpo pros
Ġ vest
Ġ slav
Ġnaj ko
Ġekonom iky
Ġruk ov
nerv Ã³z
ĠlÃŃst ky
Ġdrah Ã©
ĠprÃŃrod nÃ©ho
Ġkruh u
Ġs par
Ġkon ala
Ġcu kr
Ġcukr ov
Ġin Å¡trument
Ġpo chov
f o
Ġvolej bal
no Å¾
ĠzÃ¡ruk a
Ä¾ud Å¡Å¥
ĠrakÃºs ku
Ġvy ob
ĠtÃŃm y
Ġamerik e
Ġ dop
ĠÃºprav ou
Ġnepo riad
Ġ klÃŃÄį
Ġne stret
izaÄį nÃ½mi
Ġprvo tried
Ġrovna kom
Ġpetr Å¾al
ian t
ĠdÃ´ klad
Ġdokon alo
majst er
vol uÄį
Ġnaj kvalit
Ġ jaroslav
ovod ÃŃkov
Ġide Ã¡lnym
poved om
Ġ esperant
Ġupozor nenie
Ġnaj Ä¾ah
Ġ cÃ©
Ġpi j
ĠbÃ½v ania
krÃ¡Å¡ Ä¾
Ġod dÃ½ch
prie mer
ĠdÃ´leÅ¾it Ã½m
Ġhy dro
Ġza to
Ġin vent
Ġ hliad
o id
ĠnÃ¡zv u
Ġinternet ovÃ½
Ġpod man
Ġdiplom at
Ã¡Äį ikom
pria teÄ¾
Ġ brb
Äįap t
Ġmajstrov stvÃ¡
Ġ kamien
man ent
Ġpark ovanie
ĠpokoÅ¾ ka
ov ie
iteÄ¾ nosti
Ġb b
ĠponÃºk ne
ĠÃºspeÅ¡ nÃ©
ĠskÃ³r e
ĠzÃ¡ nik
ist ÃŃk
Ġverej nom
li m
Ġne Å¡ik
Ġ hnus
Ġsmie Å¡
Ġpozor uhodn
Ġnevy po
ĠboÅ¾ ieho
Ġnajkr ajÅ¡ie
z u
Ġ kysuc
Ġkomor y
ĠÃº nos
izaÄį nÃº
Ġop otreb
Ġ balÃ³n
Ġne pamÃ¤t
Ġna toÄį
Ġ klip
Ġdo spie
ĠnestaÄį ÃŃ
Ġkom penz
vÃ½ Å¡
Ġd Ã¡vam
an cia
ra st
Ġna rast
Ġ myk
Ġ kalkul
Ġ cveng
Ġtyp ickÃ©
bo x
ĠdÃ´ver yhodn
Ġdlh ej
Ġparametr ami
Ġ penis
ĠnÃ¡Å¡ mu
e u
Ġvy poved
ĠpoznÃ¡m ka
ĠpÃ´Å¾iÄį ku
Ġkult Ãºra
Ġ pilier
Ġre nom
Ġprija li
ĠsluÅ¾ bÃ¡ch
Ġnavrh nutÃ©
ĠspoloÄį enstva
Ġzmysl upln
ĠbudÃº ceho
Ġaplik ovaÅ¥
Ġnad vÃ¤z
ĠuÄį enie
ist v
nat Ã½ch
Ġ mult
Ġmult i
Ġst Ãºp
Ġrozhovor e
Ġ period
Ġop en
ĠmanÅ¾el ka
Ġtalian sku
ĠvÃ½znam nÃ½ch
ĠuÄį itelia
ĠÃºsil ie
ĠÅ¡Å¥ast nÃ½
ĠÄ¾ah kÃ¡
ĠznÃ¡m ky
i b
Ġpo hlt
Ġa f
ne y
Ġkombin Ã¡ciu
Ġ triumf
Ġkontakt u
Ġhran icu
ĠvÃ½ her
ĠtreÅ¥ om
ĠsÃºÄįas nÃ©
ĠprÃŃsluÅ¡ nÃ©
om at
ber ateÄ¾
Ġmen ia
Ġ dÃ¡Å¾Äı
Ġpostav ili
Ġ enzÃ½m
Ġrevol uÄį
te d
201 1
Ġe migr
ovaÄį e
Ġ snem
Ġza miet
Ġ gauÄį
ĠÅ¡kol skÃ½ch
vol u
Ġ Å¡klb
Ġadres y
mk Ã½na
Ġ Å¡plh
ÃŃÄį ko
Ġist ÃŃ
Ġpohyb e
Ġw ifi
l m
Ġh am
Ġ puÅ¡
izaÄį nom
ÅĪ an
Ġtrv ania
Ġkombin ovaÅ¥
ĠkoÅ¾ a
ĠstratÃ©g ie
drÅ¾ ateÄ¾
Ġkandid Ã¡tov
Ġpo tÃ¡p
ĠprÃŃ poj
Ġ medved
Ġobjekt y
Ġdo bier
ĠreÅ¾im e
cio nist
Ġroz tok
il e
ĠroÄį nÃ¡
Ġruk ami
Ġnovin ka
Ġ osm
Ġ sulf
Ġodkaz y
liv ejÅ¡ie
ĠpohÄ¾ad om
pred met
Ġklas ickÃ½ch
Ġmikro vln
ÃŃÄį kov
Ġpred chod
Ġdod anie
izaÄį nÃ©mu
ik rÃ¡t
Ġban sko
Ġkontrol ou
Ġz daÅĪ
Ġpred stih
Ġcest o
de m
Ġ hojn
Ġbled o
Ġpred Ã¡va
burÅ¾o Ã¡z
ĠdneÅ¡ nÃ½
Ã¡v ok
Ġprispie Å¥
Ġpredstav il
Ġo ceÅĪ
at ejÅ¡ie
Ġkom ed
Ġ grant
Ġ Ã©ter
Ġden nÃŃk
ia roch
Ġs mo
ĠprÃŃj my
Ġ vetv
Ġza bÃ¡v
Ġrozhod uje
Ġ streÄ¾
Ġu jsÅ¥
Ġcen ou
Ġtak ou
Äį ÃŃk
Ġoptim Ã¡lne
ĠskonÄį ÃŃ
Ġdostup nÃ¡
Ġzmen ila
ni ku
izaÄį nou
Ġo bohat
ĠvÃ½nimoÄį nÃ©
Ġneo pak
ĠstÃ¡ vajÃº
Ġ tÃºl
Ġchut ÃŃ
Ġsp ev
ĠvÃ½chod e
Ġfakt or
Ġ iron
Ġmaxim Ã¡lnu
izaÄį nÃŃ
ĠÄįÃŃn e
Ġstriebr o
ĠneÃº speÅ¡
Ġz vÃ½hod
ĠprÃŃ p
ĠsÃº Äįin
is c
ÃŃn mi
Ġ tyran
Ġu krad
er om
Ġcentr om
ce ment
Ġprid ajte
vid iteÄ¾
Ġ futur
ĠvÃ½ pad
Ġ algoritm
Ġs krÃ½va
meÅ¡t iac
Ġ jalov
Ġ kondenz
ar y
ĠprÃ¡zdn iny
Ġt ime
Ġpo sud
Ġsp Ã¡j
ĠvÅ¡ eli
Ġb et
Ġstar om
Ġ dÃºh
Ġpo stieÄ¾
isti ku
Ġ hni
Ġh and
Ġu var
Ġrakov iny
ĠnechÃ½b a
Ġ gag
Ġotvor il
a pol
ĠzÄ¾av u
ĠprÃ¡v neho
Ġ igor
ĠvÃ½ poved
Ġv an
ĠÅ¡kol skÃ½
Ġzdrav ÃŃ
ĠrakÃºs ko
ĠotvÃ¡r a
Ġpriprav enÃŃ
iar om
aÄį ovi
flukt u
ĠprÃŃjem nÃº
ĠoÅ¡etr enie
Ġz lep
Ġ klÃŃm
Ġpod anie
ĠspoloÄįensk Ã½ch
Ġnedostat ky
Ġdlh Ã½ch
Ġ paprik
Ã¡c ky
ĠuÄį ÃŃ
Ġslad kÃ©
Ġpo noÅ¾
Ġlopt u
Ä¾ud Å¡t
Ġ lys
Ġ maratÃ³n
Ġna Äįo
atÃŃv nymi
Ġ kÄ¾uk
ĠkÃºp ele
Ġpozad ÃŃ
Ġzim nÃ©
Ġdej iny
Ġ domic
Ġosob nej
Ġ tabak
Ġ chÃ©m
Ġhod not
ĠÄįÃŃt anÃŃ
Ġvy sÃ¡
Ġnechc Ãº
Ġ slan
Ġ sip
Ġnes pre
ĠdÃ¡t u
roÄį ia
Ġpred urÄį
Ġrovna kÃ½m
Ġ intrig
Ġ Å¡elm
Ġne hÄ¾ad
pre stier
Ġgastr o
ĠÄįÃŃt ala
Ġrob ila
ĠvyuÅ¾ÃŃv anie
Ġob oh
choÄı te
Ġ chlieb
Ġvo Ä¾
nut Ã½mi
Ġlacn ejÅ¡ie
aliz oval
pÃŃs anÃ©
Ġ celul
tv u
Ġklik nutÃŃm
Ġ debil
ĠznÃ¡ zor
Ġvy pl
Ġ Å¡tÃŃhl
en stvÃ¡
Ġne zdrav
ĠkrÃ¡t kom
Ġsoci alist
Ġu Å¾iÅ¥
ĠtisÃŃc e
Ġ kader
3 1
Ġumel cov
ĠÃºsme vom
Ġza medz
Ġnechc ela
avant gard
Ġz mlÃºv
Ġzdravot nÃ©ho
Ġ Å¡krt
Ġ samopaÅ¡
Ġ german
Ġna lieh
Ġ markÃŃz
Ġrovna kÃº
Ġza bav
Ġne prÃŃ
be h
Ġmil osÅ¥
Ġ konzol
Ġ Å¡liap
Ġpoplat kov
Ġtret ieho
Äº ÅĪ
len ÃŃ
uÅ¡ kÃ¡r
Ġsed ÃŃ
Ġkapac itou
ot ajte
Ġcest ovaÅ¥
Ġ200 1
ĠkonkrÃ©t nych
ĠvyrÃ¡b ajÃº
Ġh t
Ġstred nÃ©
Ġtu n
Ġdruh Ã½ch
b ie
iteÄ¾ nom
Ġ budapeÅ¡t
plÃ½ va
Ġs piatoÄį
Ġobjav ujÃº
Ġmodr Ã¡
Ġspoj iÅ¥
Ġ nac
Äı te
Ġa fekt
Ġpredaj ne
ĠmuÅ¾ om
Ġo hlÃ¡s
Ġdezin fek
Ġvrt uÄ¾
Ġstaro vek
ĠmoÅ¾ nÃ½
Ġsam Ã©ho
ĠfinanÄį nÃº
Ġelegant nÃ½
Ġdoklad y
ÄįÃŃt aÅ¥
Ã¡Äį om
Ġ lab
Ġale x
ĠprÃŃsluÅ¡ nÃŃkov
Ġ konÃ¡r
Ġst vor
Ġsuch o
ÃŃ ciu
Ġby dl
Ġdiv Ã¡ci
Ġuni form
Ġprie tok
ĠvÃ½voj i
Ġ hier
Ġpred vol
Ġ kotol
oÄįi vid
Ġm oj
at ejÅ¡ÃŃ
Ġd aj
Ġ Å¡ifr
Ġchod ia
Ġzvuk u
aliz Ã¡tor
Ġcelo slovensk
ot aj
Ġu mo
ĠnÃ¡ kaz
olog iÄįka
Ġ vdov
t ÃŃm
ak t
ĠsÃºÄįas nÃ½ch
Ġviac krÃ¡t
Ã¡ kovÃ¡
Ġnajnov Å¡ÃŃch
ĠkoÅ¾ uÅ¡
b s
Ġza Ä¾Ãºb
Ġzuzan a
Ġz vest
Ġ jogurt
Ġdesiat ok
Ġ hut
Ġdu el
at ejÅ¡ia
Ġ8 5
Ġsed ieÅ¥
Ġpodpor e
Ġza obl
ĠpokraÄį oval
ĠÃºÄįin kov
Ġzamestn anie
ĠkÃ¡v a
ot ajme
my dl
ÃŃn ovÃ½
Ġ hriad
Ġsp Ã¡lne
Ġ zo
at ejÅ¡ÃŃm
at ejÅ¡iu
ĠdvanÃ¡ st
ant mi
ĠscÃ©n e
ĠrÃ¡n a
olÃ³g om
at ejÅ¡ej
at ejÅ¡om
ĠpÃ´sob nosti
at ejÅ¡ÃŃch
at ejÅ¡ÃŃmi
re c
ĠmuÅ¾ stvo
mok r
skler ot
sam o
at ejÅ¡ou
at ejÅ¡ieho
at ejÅ¡iemu
r Ã¡Å¾
aliz ujeme
ĠÅ¡ tr
Ġmoder Ã¡tor
Ġ drÃ¡m
Ġ koÅĪ
Ġminul om
ĠvyhÄ¾ad aÅ¥
Ġnakup ovaÅ¥
Å¡i v
ĠpouÅ¾i teÄ¾
Ġad opt
u ch
Ġkon vert
Ġ; )
Ġdo stÃ¡vajÃº
Ġuved enej
st ri
is h
ĠnÃ¡ uÅ¡
ĠnÃ¡kup e
Ġ baÄį
Ġdopln kom
Ġzdravot nÃ½
Ġz lad
Ġroz mazn
ĠriaditeÄ¾ ka
spol oÄį
Ġko al
ĠvystÃºp enie
Ġpri hliad
Ġz vÃ¡r
Ġ fazuÄ¾
Ġotc om
ĠspÃ´sob mi
Ġmiest neho
Ġ fenomÃ©n
Ġv ide
Ġfinanc ie
Ġabsol ut
Ġprofesion Ã¡lnych
Ġex kurz
t vo
Ġ kvant
ĠkancelÃ¡r ia
Ġmaxim Ã¡lny
ĠkonkrÃ©t ny
Ġanti biot
Ġ island
ĠvÃ½zv u
ĠÄįern o
aliz ovala
ro p
ĠÅ¡pecif ickÃ©
Ġe dit
Ġsubjekt iv
Ġ kapr
Ġprav o
Ġstrech y
i arch
ĠkÃºp il
Ġzas iel
Ġvet y
ĠzÃŃsk anÃ©
svet Ä¾
Ġ em
Ġmil ovnÃŃkov
Ġc re
Ġ aknÃ©
Ġvznik ne
ÃŃvne mu
Ġ guvern
Ġ Å¡iÅ¡
ve c
ĠdodÃ¡vateÄ¾ ov
ho t
Ġzachov aÅ¥
Ġ amfi
ist icky
Ġslad ko
nies la
ĠveÄ¾ko lep
Ġkontakt y
Ġnez ane
Ġ lÃŃc
Ġi luz
Ġ nÃŃÅ¾
ĠsnaÅ¾ ila
ĠvrÃ¡t ili
Ġko vo
ĠvÃ½ zdob
Ġ peÄįeÅĪ
Ġkoment Ã¡re
aliz ujte
Ġ Ä¾ahostaj
Ġdigit Ã¡lne
Ġfraz e
Ġkonfer encii
Ġpolicaj nÃ©ho
Ġvojensk ej
Ġne im
le c
adl Ã¡m
Ġ kÃºzel
Ġbal et
Ġpo horÅ¡
Ġcest nej
ĠzÃ¡ rob
Ġo c
Ġ celebr
Ġ paralel
liv ejÅ¡ÃŃ
ĠzÃ¡klad nÃº
pln e
ĠdodÃ¡vateÄ¾ a
Ġ jag
ĠÄ¾ud omil
Ġne zob
Ġ arzen
Ġne klep
Ġochran nÃ©
Ġk oÄ¾k
ĠznÃŃ Å¾
Ġsvet l
Ġplat nÃ©
ĠbezpeÄįnost nÃ½ch
Ġz lÃºÄį
Ġpies eÅĪ
Ġh l
Ġsrd cov
Ġpre Å¥aÅ¾
ĠzÃ¡leÅ¾ito sÅ¥
ĠprÃŃsluÅ¡ nÃ©ho
Ġ rÃºÅ¾
ĠzÃ¡hrad a
Ġ rÃ¡t
Ġnedo siah
Ġ ach
va cie
ĠpovaÅ¾ ujem
Ġne zisk
Ġ krt
tÃ½k a
ĠhosÅ¥ om
ĠprÃ¡vo moc
Ġvod nÃ©
Ġvod nÃ½ch
Ġod kÃ¡z
Ġnepo koj
Ġ anton
Ġ daÅ¾d
ĠzamestnÃ¡vateÄ¾ a
Ġvysvetl il
Ġobjav iÅ¥
aliz ovalo
Ġsten e
Ġak tu
Ġ ambasÃ¡d
Ġ4 6
ĠdruÅ¾ stvo
Å¡l i
Ġover te
ĠsÃºhlas ÃŃm
ĠprijÃŃm aÅ¥
Ġvide a
Ġprizn aÅ¥
Ġsp a
Ġne Å¡kod
Ġna ber
Ġpod stav
Ġ brok
Ġ stÃ¡Å¾
ĠvzÃ¡jom ne
ĠÄįasopis u
Ġ Äįrep
Ġ broÅ¾
Ġvied li
ĠnÃ¡poj ov
ÃŃ ci
Ġ skriÅĪ
Ġkontrol ovaÅ¥
Ġzate p
Ġna hrÃ¡dz
hÃ¡ÅĪ a
ĠspÃ´sob e
Ġpre vrat
ĠvÃ½let y
ĠuskutoÄį nilo
Ġzim nÃ½ch
kval ifik
ĠprÃŃ sad
ĠhÄ¾ad ali
Ġ vidiek
Ġamerik y
Ġspotreb y
Ġ irÃ¡n
Ġne praj
Ġdi rig
Ġslov om
ĠdÃ´ leÅ¾ito
Ġumelec kÃ©
Ġalbum u
Ġpostup u
Ġhan b
ĠpoÄ¾ ska
Ġprepoj enie
Ġ paul
ch t
Ġpri hlas
Ġkre ativ
Ġvytvor ila
Ġprirodz enÃ½
Ġspo rt
re cit
Ġ frustr
Ġpri hr
Ġne ÄįÃŃt
it nÃ¡
m l
Äįast i
leÅĪ oÅ¡
aliz ujete
ĠnÃ¡ sten
ĠuÅ¾ÃŃvateÄ¾ a
Ġvy rad
200 8
do b
Ġ ion
ĠuÄį enÃŃ
ĠobÄį anom
ĠudrÅ¾ ateÄ¾
Ġvy hliad
Ġps y
Ġpriprav il
Ġ spÃ¡s
Ġza rÃ¡b
Ġnede z
Ġzel enej
Ġkoment Ã¡r
Ġnena roz
Ġ Å¡krek
Ġregistr Ã¡cie
Ġstan ica
Ġ kryÅ¡tÃ¡l
Ġo Å¡krab
klin c
Ġ lajd
Ġ Å¡ud
Å¾en Å¡t
s krut
Ġne drg
Ġneo Å¡krab
Ġ pis
Ġ lukÃ¡Å¡
ĠumÃ½ vaÄį
Ġ jelen
lu b
Ġzo stÃ¡vajÃº
Ġzarad iÅ¥
liv ejÅ¡ÃŃch
Ġlet isko
Ġ diak
Ġ kÃ¡bel
Ġvybud ovaÅ¥
Ġu rÃ¡Å¾
iteÄ¾ nÃŃ
Ġ blÃºz
ĠvoÄ¾ nÃ½ch
Ġpo hreb
ĠnÃ¡mest ie
Ġjednotliv cov
Ġne ruÅ¡
Ġ adekvÃ¡t
Ġ hryz
m s
kov a
ĠtradiÄį nÃ½ch
na stav
Ġw il
ĠrekonÅ¡truk cia
Ġ hold
Ġchud nutie
ĠvyÅ¡ Å¡ÃŃch
Ġlig e
Ġnez vlÃ¡d
Ġrecept y
Ġob rÃ¡b
Ġrast Ãº
ĠspoloÄį nÃ½ch
ĠnÃ¡rod nÃ½ch
Äıal eka
aliz uj
Ġ0 9
Ġhlas ov
Ġmarket ingu
ĠpohÃ¡r a
ĠÄįerstv Ã©
Ġprinies li
Ġfla sh
Ġ cl
ĠsÃºstred iÅ¥
in skÃ©ho
Ġsmer nice
ĠreÅ¡taur Ã¡cii
a ra
ĠskÃº m
Ġ burz
Ġob dar
Ġ pig
ĠmaÄį ky
Ġpse udo
Ġvy jde
Ġvy sl
Ġpred beh
Ġ kofe
Ġodbor nÃº
ĠvodiÄį a
ĠÅ¡tÃ¡t ne
ÅĪ ovanÃŃ
Ġmil ovaÅ¥
Ġbezod kladne
Ġstan ovisko
Ġspolu Å¾
Ġokraj i
Ġbrit Ã¡n
ĠtelefÃ³n ne
Ġzamestnan com
Ġe dÃŃc
ĠÄ¾ud o
Ġos n
liv ejÅ¡ÃŃm
ĠchrÃ¡n enÃ©
Ã¡ Ä¾
Ġhovor kyÅĪa
ĠhÄ¾ad anie
Ġsitu Ã¡ciÃŃ
Ġd j
aliz ujem
Ġkomplet nÃ©
ĠÃºÄįin ne
Ġspomen ÃºÅ¥
ĠvÃ½stav u
Ġhudob nÃ©
ÃŃ noch
ent u
Ġvy Å¾iv
Ġhovor ili
Ġza pÃ¡l
ĠdokÃ¡z ala
ĠvÃ½ pis
Ġpre vlÃ¡d
aliz ujÃºc
Ġp atr
ĠprÃŃspev kov
Ġ nÃ´Å¾
kÃ¡r a
Ġ bÃ¡n
Ġpodob u
Ġ sof
ĠprednÃ¡Å¡ ky
3 4
Ġse d
istick ejÅ¡ie
Ġ gang
Ġ Å¡ten
aliz ujeÅ¡
Ġpredaj ni
ĠnajÃº speÅ¡
liv ejÅ¡ia
Ġ pur
Ġ gemer
aliz ujme
ko j
ec kÃº
boj ov
Ġpriprav ila
Ġnemec kÃ½
Ġ rum
iac ou
ĠvÃ½hod u
Ġprie kop
ĠÅ¾ivot y
liv ejÅ¡iu
Ġtlak om
iku l
liv ejÅ¡ej
Ġkon front
Ġ4 2
Ġzobraz uje
liv ejÅ¡iemu
liv ejÅ¡ou
liv ejÅ¡ieho
liv ejÅ¡ÃŃmi
liv ejÅ¡om
200 9
Å¡mel inÃ¡r
Ġsmie ch
Ġ lot
Ġkontrol e
Ġ pisk
Ġ blank
Ġ hlod
ni m
Ġpo ciÅ¥
ĠapartmÃ¡n y
iteÄ¾ nejÅ¡ie
at om
Ġ katedrÃ¡l
Ġjazyk ov
Ġvrav ÃŃ
ĠnÃ¡dob y
Ġs tier
ick u
Ġstrat a
Ġarch iv
Ġ Å¾ih
Ġkon ces
ch lad
Ġvy chlad
ov ÅĪu
Ġpod voz
Ġz Äıaleka
Ġmaj itelia
Ġvy pr
Ġob rac
Ġbruch o
Ġspo r
Ġd Ã¡t
Ġyoutu be
Ġnesm Ãº
Ġrozpo Äįt
Ġ diamant
ovaÄį i
Äį inou
ĠvÃ´ÅĪ ou
Ġ plant
Ġ koÅ¡eÄ¾
ĠmoÅ¾ nÃ¡
Ġkontakt nÃ©
Ġzo braÅ¥
ĠÃºvod e
Ġ peÄįen
Å¡tit u
Ġstar ob
Ġf in
Ġzrejm Ã©
Ġprie Äįin
Ġg mail
Ġmest skÃ©
Ã¡l nosÅ¥
Ġzavol aÅ¥
ĠblÃŃz kych
Ã½ Å¡
Ġpozn ajÃº
Ġexek Ãº
Ġpred ÄºÅ¾
ĠpÃ¡Äį ilo
Ġ nÃ´h
Ġnoteboo kov
ĠÄįak ali
Ġarchitekt Ãºry
Ġ dÃºbr
fin Ã¡le
Ġpochop enie
ĠtlaÄį e
Ġ provinc
Ġhy drat
ĠÄįÃŃsl e
Ġ seizm
ĠproblÃ©m och
Ġ Å¡myk
Ġne rov
ĠniÄį ÃŃm
voj n
Ġi so
o roch
Ġhol o
Äį iat
Ġnez nÃ¡Å¡
ovaÄį ky
Ġ bobr
Ġ delt
ĠsrdeÄį ne
Ġ karos
Ġbomb ard
at Ãºra
ĠÅ¡trukt Ãºra
Ġvlast nosÅ¥ami
Ġprekon aÅ¥
Ġinform aÄįnÃ©ho
iÅ¡ Å¥
ĠprÃŃsn e
Ġbezplat ne
Ġver nost
Ġs ot
ĠzÃºÄįast nilo
Ġ Å¡ediv
Ġfyz icky
Ġzosta l
Ġzaklad ateÄ¾
ĠsamosprÃ¡v neho
Ġnielen Å¾e
Ġelektro techn
Ġ horor
it Ã½mi
ne c
Ġnad viaz
Ġod vahu
Ġ bÄ¾aÄį
Ġne zv
Ã´ st
Ġmal iar
ĠsÃºkrom nÃ½ch
Ġpod riad
ĠprÃŃbeh ov
Ġlist u
Ġ intÃŃm
ja Å¥
in skÃ½
ĠÅ¾i l
Ġoff ice
Ġ omeg
ĠpochvÃ¡l iÅ¥
ĠpoÅ¡t y
Ġnev o
Ġizb Ã¡ch
Ġ folklor
Ġ Å¡aÄ¾
Ġ klus
ĠkrÃ¡s nej
Ġsmr teÄ¾
kÃ¡ rok
ĠtÃŃm ov
lo r
Ä¾a h
Ġod Ä¾ah
hre j
Ġo sp
ĠzÃ¡uj mov
Ġ kolor
roÄį nÃ©
Ġvy Å¡Ä¾ah
Ġto poÄ¾
Ġaktu Ã¡lnej
Ġpobyt y
Ġbiel eho
Ġdosta v
lo ch
Ġna kop
Ġstav aÅ¥
ĠrodiÄį mi
Ġmobil nÃ½ch
k ejÅ¡ie
Ġre al
Ġ azyl
Ġpredaj ca
Ġza pis
Ġniek am
ent om
Ġin sta
Ġm r
Ġdo hliad
ĠvÃ½zv a
Ġdo kaz
ĠÅ¡tudent om
Ġ divÃŃz
Ġ berlÃŃn
Ġo jedin
Ġmodern Ã¡
Ġzel enÃ½
Ġ adrenal
Ġza vr
ĠveÄ¾ko noÄį
Äį iÅ¥
Ġzr a
Ġpo chÃ¡dzajÃº
Ġb oj
Ġnovin kou
Ġstyk u
Ġreklam u
Ġ bozk
Ġkam eÅĪa
Ġ port
Ġ desat
vÃ´l e
Ġdet stva
Ġaud io
Ġu Å¡i
Ġ kÃºzl
ĠlÃŃst ok
Ġ Å¡tÃ¡b
ĠÄ¾u b
Ġsrd com
Ġpo kry
Ġhrn Äįiar
Ġautomobil ov
Ġz nÃ¡Å¡
Ġ kolÃ³n
ĠÄįlen skÃ©
Ġzd aÅ¥
Ġod chov
l ant
ovaÄį mi
ĠzÄ¾av a
ĠfunkÄį nosÅ¥
Ġv eÄ¾
Ġ hlt
Ġ pÃºÅ¡Å¥
Ġ jak
Ġkombin Ã¡cie
Ġ blond
ĠmÃ´Å¾ te
Ġpred Ã¡vaÅ¥
ĠinÅ¡titÃº ciÃŃ
ĠÅ¾en Ã¡m
Ġt ych
Ġnevz nik
Ġ trÃ³n
Ġ fanat
Ġpostav enÃ¡
Ġpredstav itelia
u len
k ejÅ¡ia
Ġodmen u
Ġgr oup
k ejÅ¡ÃŃ
Ġ sas
k ejÅ¡ÃŃch
k ejÅ¡ej
k ejÅ¡iemu
at Ã³ri
k ejÅ¡ou
Ġnez in
k ejÅ¡ÃŃmi
k ejÅ¡iu
s pev
k ejÅ¡om
k ejÅ¡ÃŃm
k ejÅ¡ieho
Ġ porn
Ġvy kup
ĠrozprÃ¡v ky
Ġin okedy
ĠrÃ½chl a
Ġ piesoÄį
Ġrozmer ov
Ġ gregor
Ġprv kami
ch e
ĠopÃ¤t ovne
Ġd el
Ġ vertik
Ġ spontÃ¡n
ĠrakÃºs ka
Ġnaj kom
ĠukÃ¡z ala
Ġdohod a
Ġdav id
Ġ mand
Ġprieskum u
Ġsams ung
Ġnevy Å¾ad
Ġnaje x
Ġpredpis mi
Ġnepo zor
ĠÃº mysel
Ġdar Äįe
en ke
Ġvybav iÅ¥
Ġte bou
Ġal l
Ġo pas
ic ka
Ġe li
Ġna dÃ½ch
Ġku r
Ġseni orov
Å¡ ti
Ġkvalit nÃº
Ġobjekt ÃŃv
Ġ Äıatel
Ġpod Ä¾ah
f il
Ġ kruÅ¡
Ã¡Äį kou
Ġtret ÃŃm
Ġ Äįep
Ġsvet lÃ¡
ĠÅ¡tÃ½l om
Ġkrok ov
ĠÃºÄįin nosti
Ġ vi
Ġsymbol om
ĠvÅ¡et kÃ©mu
Ġodmen y
Ġaktiv ita
Ġpo pruh
Ġv ar
Ġtret ÃŃch
Ġpotreb nÃº
Ġoslav y
ĠjanuÃ¡r i
Ġrad ost
Ġpln ÃŃ
Ġuprav enÃ©
Ġ kuÄįer
ov osÅ¥ou
Å¥ah ujÃº
Ġ komÃŃn
Ġ public
Ġdlhodob Ã©
Ġpamiat ok
ĠmedzinÃ¡rod nÃ¡
Ġ bet
Ġpo Å¡ep
Ġm art
Ġsoci Ã¡lna
Ġhan ob
Ġ semi
Ġgener Ã¡cia
Ġodol nÃ½
a g
Ġd ys
Ġ kardin
Ġ plur
Ġstabil itu
Ġd Ã½ch
Ġs plÃ¡c
u Å¾ÃŃv
ĠÅ¡ v
le x
Ġplat nosÅ¥
Ġpozr el
Ġo mam
for m
Ġmaxim Ã¡lna
kov anÃ¡
Ġpri vol
Ġkapac ita
Ġne stran
Ġkost i
Ġu krut
ĠvÃ½men y
Ġklas ickej
Ġmoj i
Ġsled uje
ĠÅ¡port ovÃ©ho
Ġod boÄį
Ġosobit ne
nut iach
ĠvÃ½ drÅ¾
Ġfunk cii
Ġde riv
Ġ rach
ĠdokÃ¡Å¾ ete
ĠpoÅ¡kod eniu
Ġpre zÃ½v
b ier
Äį inami
Äį inÃ¡ch
/ .
nut ou
Ġne stalo
bur Ã¡c
Äį inÃ¡m
l ÃŃc
ĠkrÃŃdl a
Ġu nes
Ġrus kej
Ġnepre kon
rÃ¡st li
ĠurÄį ÃŃ
Ġvykon Ã¡vanie
Ġev a
Ġ kapuc
Ġzn Ã¡
han ob
Ãº rad
Ġ pochab
Ġne duÅ¾
fag ocyt
Ġcel kovÃº
il le
Ġ raÅ¡elin
Ġvyp ad
ÃŃÄį kami
Ġne log
Ġ vidl
ĠtÃ½Å¾d ÅĪoch
Ġz jemn
s om
Ġ manier
Ġvyjadr uje
Ġ bronch
cio niz
Ġpolit iku
Ġs pol
nat Ã¡
Äį me
Ġsviat ky
Ġsurov iny
Ġmail u
ĠÃº stup
Ġ dlÃ¡Å¾
Ġprejav y
Ġprinies la
iz ovanÃ©
ĠzaloÅ¾ il
Ġtrag Ã©d
Ġ menÅ¡tru
Ġ manifest
ĠpresvedÄį enÃ½
ĠniÅ¾ Å¡ia
Ġsp e
Ġklad ie
Å¡ i
ĠznÃ¡me ho
Ġles e
ĠÄįak ala
Ġde gener
Ġ sov
Ġ leuk
energ et
Ġpacien ti
Ġs kr
Ġelektron ickÃ©
Ġform Ã¡te
ĠspÃ´sob ujÃº
Ġre ad
Ġvzor om
Ġpostup ovaÅ¥
Ġza hanb
ĠÅ¡irok Ã¡
Ġpri nes
ĠpoÄ¾ sku
ĠpoznÃ¡m ky
ÅĪ ho
Ġposkyt nutÃ©
Ġvyrovn aÅ¥
Ġdokument u
Ġ byrokrat
iac om
Ġfakt ory
Ġ vesl
Ġchat a
Ġnovo rod
p at
Ġmarc i
Ġ furt
ĠÄįÃŃsl om
Ġna stup
ĠtabuÄ¾ ke
Ġdizajn Ã©r
Ġeko nÃ³m
Ġbi cykel
ĠnÃ¡ met
ĠpamÃ¤t Ã¡m
ĠvÃ½znam nÃ½
ĠskonÄį ili
Ġinform Ã¡cii
ĠprÃŃrod u
Ã³ nom
Ġdrevo rez
Ġzamer anÃŃm
Ġpo dlaÅ¾
Ġ kÃ¡r
ĠnebezpeÄį enstvo
Ġnemec kej
Ġodovzd aÅ¥
Ġ gynek
Ġobchod nÃ½
Ġfarb ami
Ġne sed
Ġ ston
ec kom
Ġ surf
Ġotvor ili
Ġpatr il
Ġdo stih
Ġnajhor Å¡ie
ÃŃr ovaÅ¥
Ġ ask
Ġ krÄįm
Ġf il
vie dla
Ġokol itÃ½ch
Ġnejak Ã½ch
Ġostrov a
c d
Ġfyz ickÃ½ch
y p
Ġne bad
c ÃŃ
Ġtr omi
Ġnov iny
Ġmil Ã©
Ġstol iÄįky
Ġnovem bri
Ġatrak ciÃŃ
ĠÄįar ov
Ġ strun
ov ostÃŃ
Ġve g
Ġrezerv Ã¡cie
ov ostiach
Ġ alkal
ov osÅ¥ami
ov ostiam
Ġ heb
Ġpre sadz
Ġo trh
Ġ grob
Ġza dup
Ġ Å¡tep
Ġ brech
vÅ¡ ivav
Ġnepo Å¡ep
Ġneza dup
Ġvy jedn
Ġprim Ã¡rne
Ġelegant nÃ©
Ġmysl enie
ovÃŃ sk
Ġ hlien
Ġ gig
Ġmest skÃ¡
s m
Ġkolekc ia
Ġmari Ã¡n
ĠvnÃºtor nÃ½ch
Ġ medveÄı
Ġ fat
Ġpo strek
Ġsn p
Ġcest ujÃºcich
Ġzo bud
Ġvyjadr enie
Ġre cykl
Ġ viol
Ġkin o
lo n
form Ã¡t
kov e
ĠÄ¾ud ovej
Ġtrp ÃŃ
ĠminerÃ¡l ov
ĠareÃ¡l u
Ġveget ari
Ġ zÃ¡stav
Ġs klÃ¡d
Ġ fÅĪuk
ant y
ĠÅ¥aÅ¾ kÃ½ch
Ġobec nÃ©ho
ĠproblÃ©m ami
Ġvid iteÄ¾nÃ©
Ġ hÃ¡k
Ġstan ici
Ġch rist
Ġj os
Ã¡v ku
Ġden nÃ©
b et
Ã¡nsk ej
Ġ charizm
ĠveÄ¾ kÃ½mi
Ġo hrie
Ã³n ovÃ©
Ġprv kom
iteÄ¾ nÃ©mu
Ġpolit ike
Ġim port
Ġstaveb nÃ©ho
Ġele k
200 4
Ġvz ostup
Ġ brejk
4 4
ĠvnÃºtor nÃ©ho
ĠÅ¡kol skej
t Ã¡
Ġroz m
Ġum enÃŃ
c ovÃ©ho
Ġ korÃºn
Ġ orieÅ¡
Ġval cov
Ġ lyÅ¾ic
Ġ ÄįereÅ¡ÅĪ
y er
ĠnajrÃ½chl ejÅ¡ie
Ġsvet u
ĠporuÅ¡ enie
ĠmotÃŃv om
Äį il
Ġ alarm
Ġnepre mok
Ġna skyt
ÃŃv ni
ĠmajiteÄ¾ ov
Ġ klenot
5 5
Ġ vandr
ovaÄį och
Ġkon Å¡pir
Ġosem desiat
Ġviacer ÃŃ
Ġpopul Ã¡cie
an osÅ¥ou
Ġkon form
ka vo
ĠveÄ¾ trh
Ã¡v anÃ¡
ÃŃÄį kom
Ġdohod u
tva mi
Ġvz rast
ĠvlÃ¡k na
ĠÃºrad y
Ġ karik
ko sÅ¥ou
Ã¡r nymi
Ġzu Å¾it
Ġtechn ickÃ©ho
a f
Ġprid Ã¡me
Ġolej om
Ġkov Ã¡Äį
Ġbrat ia
ĠzÃ¡Å¾it kov
Ġ kazet
ĠsÃŃdl a
ĠjedineÄį nÃº
ĠpÃ¡n i
Ġspoj enÃ½
Ġrozo hr
Ġna m
Ġ kad
Ġdokument Ã¡cie
Ġfinanc ovanie
Ġrastl ina
iteÄ¾ nejÅ¡ÃŃch
Ġtrat e
Ġponuk ou
Ġnajne s
Ġjuh ovÃ½chod
Ġne poved
ĠzÃ¡ujem cov
Ġtepl Ã©
Ġcentr i
Ġer go
Ġ luh
Ġnaj per
ĠmaÄıar sku
Ġinter iÃ©ri
Ġ artikul
ĠkÄºb ov
Ġ acet
tele graf
vac ej
nost kÃ¡r
ĠrekonÅ¡truk cie
Ġ trop
Ġvy pred
Ġ ariz
kys l
Ã³z u
an mi
Ġz hrn
Ġ jaskyÅĪ
Ġpolit ici
Ġkr aj
Ġtrest nÃ©ho
Ġ vlÃ¡s
ĠkÄ¾ÃºÄį ovÃ½ch
el le
Ġnaj jednoduch
Ġprezent ovaÅ¥
Ġ mozaik
Ġ lichot
Ġchod nÃŃk
Ġteles nej
Ġcertifik Ã¡t
Ġpria zni
Ġpevn Ã½
Ġpred aÅ¥
Ġv prav
ĠcviÄį iÅ¥
Ġne pust
an ky
Ġskup inou
Ġ salaÅ¡
Ġniektor Ã½m
Ġ barbar
Å¡ÃŃ v
Ġ honor
Ġ antikv
Ġsamostat nÃ½
m Ãº
Ġ tuÅ¾
Ġmest skÃ½ch
Ġbyl in
lo d
Ġpravid lo
Ġna sÃ½t
Ġf aj
ĠpoÄįu li
Ġtext ov
Ġna fu
Ġp df
ĠoktÃ³ bri
ĠopÃ½t aÅ¥
z p
Ġ Å¡aÅ¡
skÃº Å¡
ĠfaktÃºr y
Ġ7 00
y metr
Ġobraz ovky
Ġ vÃ´le
Ġb od
Ġan est
Ġvy Å¡lo
ĠnapÃ¤ tia
Ġvar enie
Ġpri rad
Ġoz naÄį
Ġnavrh nutÃ½
Ġmon arch
Ġtrv Ã¡c
Ġgram at
Ġp en
Ã¡r ÅĪach
Ġpresn ejÅ¡ie
Ġex hib
Ġf ul
Ġbrit Ã¡ni
Ġ pizz
iteÄ¾ nejÅ¡ÃŃ
Ġ kler
ovo d
Ġ kalc
ĠtechnolÃ³g iu
Ġ oheÅĪ
ĠkategÃ³r iÃ¡ch
Ġza pÃ¡j
olÃ³g mi
Ġ katol
ĠblÃŃÅ¾ i
ĠsezÃ³n a
Ġdo nÃ¡Å¡
ĠbuÄı te
Ġ morf
Ġpred Ã¡m
Ġ kompil
Ġpo bav
6 7
ĠlepÅ¡ ia
Ġ kriÄį
Ġ fujar
ĠzÃ¡sob y
ÃŃn ovÃ½ch
l Ã¡ch
ĠuskutoÄį niÅ¥
Ġkontext e
ĠruÅ¾ in
ensk Ã¡
ob jedn
Ġskvel Ã½m
Ġpoz n
ĠplanÃ©t y
Ġpo sluÅ¡
Ġpre dlÅ¾
Ġ dur
Ġ devÃ¤t
Ġos ad
ĠspÃ½t aÅ¥
4 9
iteÄ¾ nejÅ¡ia
Ġpre k
Ġpriam y
iteÄ¾ nejÅ¡ÃŃm
zer aÅ¥
ĠvÃ½ plat
om o
ĠbeÅ¾ nÃ©ho
Ġpri Ä¾ah
Ġ step
rÃ¡s tol
Ġubyt ovacom
Ġbreh u
len Ã¡
ĠduÅ¡ a
iteÄ¾ nejÅ¡ou
ĠdediÄį stva
ifikaÄį nÃ©
iteÄ¾ nejÅ¡om
iteÄ¾ nejÅ¡ÃŃmi
iteÄ¾ nejÅ¡iu
iteÄ¾ nejÅ¡ej
iteÄ¾ nejÅ¡iemu
iteÄ¾ nejÅ¡ieho
Ġzim u
Ġodbor nÃ¡
Ġ snÃºb
Ġz vlÄį
Ġ abon
Ġ dlab
Ġna stal
Ġdo c
Ġroz vÃ¡Å¾
kÃ¡Å¾ e
ov nÃŃkom
Ġjednoduch Ãº
ĠvÃ½dav kov
Ġna lep
ĠzvÃ½Å¡ i
ĠÃºspech y
Ġ pet
it ejÅ¡ÃŃch
Ġ teÄ¾
ĠzabezpeÄį ujÃº
Ġtrid saÅ¥
ĠdiaÄ¾ ku
Ġ sÃ©r
Ġne vlÃ¡d
Ġpostav il
Ġt oÄ¾k
ĠsvÃ¤t ej
ve s
ien ky
ĠvyrÃ¡b anÃ©
Ġhudob nÃ½
Ġzamestn ania
ĠpriebeÅ¾ ne
Ġterap eut
Ġpostup ov
Ġvykur ovanie
mi t
Ġv rÃºb
ĠÅ¡tÃ¡t om
ujÃºc ejÅ¡ie
Ġ Ä¾ut
Ġnena pad
ĠkamarÃ¡t ov
Ġver ÃŃ
Ġinform aÄįnÃ©
ber ajÃº
ar ch
Ġ visk
Ġk al
Ġ hrach
Ġne rad
ĠÅ¡kol skom
ia kom
s at
Ġ portugal
Ġ chvost
Ġ kÄ¾uÄį
Ġupozor ÅĪuje
Ġ vÅķt
Ġpal iva
Ġstrat u
Ġstup ÅĪ
ite b
Ġza vÃ¤zuje
Ġ ÄįeÅ¡
Ġchov ateÄ¾
Ġstanov enÃ©
Ġokol nosti
Ġ zÃ¡kern
Ġtanc a
ĠznaÄį ke
Ġpriestor om
plic it
Ġ son
ĠpÃŃsom nej
ĠÃºÄįast nÃŃk
ov er
ĠstaÄį ilo
ĠsÃºhlas ÃŃ
o tesn
olÃ³g ovi
ĠbrÃ¡n iÅ¥
ĠvÃ½stav ba
Ġne uÄį
Ġpod prs
Ġ medzi
Ġmedzi tÃ½m
d en
Ġ erik
Ġs kvalit
Ġg d
Ġklub ov
Ġv streb
Ġchrbt a
Ġ kasÃŃn
Ġ vrah
Ġ nutr
ĠzÃ¡ pach
Ġked Å¾e
ĠÃºprav e
Ġvyhr ali
Ġne pln
Ġkontakt e
Ġkontin u
Ġpoloh u
ĠspoÄ¾ah livo
Ġtvoj a
Ġan arch
ĠzruÅ¡ enie
Ġ didakt
Ġ Å¡tek
Ġ proz
Ġyor ku
Ġpozn anie
Ġpod rÃ¡Å¾
Ġ point
Ġ nor
nat Ã©ho
ni Å¡
Ġdlh Å¡ÃŃ
Ġ band
Ġpro gres
at Ã©ho
Ġdetekt ÃŃv
ĠakadÃ©m ie
Ã¡nsk e
Ġu chyt
Ġst ien
ĠÅ¾iak om
nost alg
Ġpovrch om
ĠsÃº hrn
Ã¡r ÅĪou
Ġ urg
Ġobjav ovaÅ¥
Ġpozem kov
Ãº ch
Ġodpoved al
ĠpomÃ¡h ali
ĠÄįist Ã¡
Ġmodern Ã©ho
Ġmail ovÃº
dÃ´ stoj
ĠlÃŃn ie
pÃ¤t ÃŃ
Ġpredpis y
Å¾ lt
ovo Å¾lt
Ġna pred
Äį ila
ĠaprÃŃl i
ĠzÃ¡bav nÃ©
tiah ne
olÃ³g och
Ġelektron ickÃ©ho
Ġnez vyk
Ġ Å¾liab
Ġhran ÃŃc
Ġdan i
Ġpriemys le
enÄį nÃ½
Ġ utilit
Ġsme r
Ġpred nost
4 6
Ġa kredit
Ġ Å¡pirit
Ġpre strih
Ġ Å¡krupul
komerc ializ
liv Ã¡
Ġtovar om
ĠbaktÃ©r ie
Ġist Ãº
Ġk rab
ĠoznÃ¡mi l
Ġkup ovaÅ¥
Äį al
ĠÃºpln Ã©
Ġpracov nÃº
ĠtÃ½k ajÃº
Ġpo mysl
Å¥ah ovali
Ġposil ÅĪuje
Ġv pred
Äį ili
Ġg er
ĠmanÅ¾el a
ĠkÃºp u
ĠprÃ¡zdn in
ĠkritÃ©ri Ã¡
Ġ koks
Ġinternet ovÃ©
Ġpohyb ovaÅ¥
Ġpotvrd iÅ¥
Ġn ot
Ġelektron ickÃ½ch
Ġpodnik ov
Ġ kroj
Ġpr ilo
Ġinform at
s iel
Ġ faktur
me t
Ġnedo kon
Ġzne vÃ½hod
Ġ vok
ĠdneÅ¡ nom
ovaÄį ku
Ġnepri po
Ġpracov nom
o la
Ġarci biskup
Ġkilo gram
Ġ iÄį
Ġan g
Ġzahr aÅ¥
Ġmlad Ã©ho
Ġ20 20
Ġatrak cie
dÄºÅ¾ ni
Ġmulti funk
ĠurÄįit ej
Ġh p
Ġtel om
Ġ kÃ´st
Ġ pik
Ġd anÃº
Ġroh u
Ġpolit ikov
Ġvy Äįar
Ġvy slÃºÅ¾
Ġs tor
y z
ĠprekÃ¡Å¾ ky
Ġ fÃ©r
Ġs ied
ĠuÅ¾ÃŃv ania
Ġpro rok
Ġvyzer alo
kov iÄį
Ġpovedz me
Ġb ru
ĠtÃŃm om
Ġplem en
Ġameric kÃ©ho
Ġkol ies
Ġ rÃºÄį
polu dÅĪ
Ġochot nÃ½
ĠnÃŃz kych
Ġmus ÃŃÅ¡
wa re
ĠdobrovoÄ¾ ne
Ġmaxim um
ĠpoÄįu l
Ġ schiz
Ġx d
Ġ atel
Ġ vlek
ujÃºc ejÅ¡ÃŃch
Ġbez dom
Ġna hlÃ¡s
ĠvytvÃ¡r anie
Ġ Å¡rot
Ġ heter
Ġt ich
en i
orn ament
t ier
enci Ã¡ch
am a
Ġ pragm
Ġopatr ne
Ġ sobÃ¡Å¡
Ġbav iÅ¥
ĠpoÄįia toÄį
ĠvÃ½ jazd
eli z
ĠtÃ½Å¾den ne
ĠÅ¡anc a
ov ÅĪou
ĠkariÃ©r u
Ġza vÃŃt
Ġ smrad
k ing
Ġ gaÅ¡tan
Ġvyhradz uje
Ġtrh y
Ġven ovali
Ġpo Ã©z
Ġnez av
ben e
Ġodbor nÃ©ho
Ġvy trh
Ġe rekc
Ġpozem ky
Ġvrstv u
Ġ bariÃ©r
ĠÄįerv enÃ½
Ġte am
Ġ akust
Ġ marg
avej Ãº
ĠuÄį enia
Ġ knieÅ¾
Ġ avantgard
Ġ beÅ¥Ã¡r
Ġde put
Ġ Å¥arb
Ġfon o
ame s
atÃŃv nom
ovateÄ¾ nÃ½
ĠruÅ¾om ber
Ġnena hrad
ĠnÃ¡vÅ¡tev nÃŃkom
Ġdod ala
Ġupozor niÅ¥
Ġ rÃºb
Ġautomat ickÃ©
Ġverej nÃ½
Ġnedostat ku
Ġpo tvor
ovateÄ¾ ovi
ec kÃ½m
Ġ klobÃºk
ĠtÃŃm e
Ġpotreb Ã¡m
ĠmyÅ¡l ienok
Ġvy stih
Ġ nezbed
Ġo kop
olog iÄįky
Ġpre dik
mieÅ¡ ame
ĠkniÅ¾ nica
Äį nÃº
Ġ veÅ¡
Ġdruh o
ovateÄ¾ ka
Ġbyto sti
Ġ spolieh
ensk Ã½ch
ÃŃv nejÅ¡ÃŃ
ĠvrÃ¡t ila
yl Ã©n
Ġpoloh a
ĠtrenÄį ÃŃne
Ġin Ã¡Äį
Ġvykon anie
ÅĪ ujÃºce
Ġnemec kÃ©ho
at h
Ġ cep
ĠnajvyÅ¡ Å¡iu
ujÃºc ejÅ¡ÃŃ
Ġ bzuÄį
ujÃºc ejÅ¡ÃŃm
ujÃºc ejÅ¡ia
Ġkombin Ã¡ciou
Ġmikro fÃ³n
ĠzÃºÄįast nil
Ġfar Ã¡r
ĠzÃ¡hrad u
Ġ kategor
Ġ kyt
ĠprÃŃzem ÃŃ
ĠÅ¾id ov
l Ã½m
Ġefekt iv
w o
ĠÄįes kÃ©ho
Ġspor ov
Ġ pap
ĠrozÅ¡ ir
Ġotvor ÃŃ
ĠdÃºbr av
Äį ilo
Ġ vr
Ġ atlet
Ġu vÃ¤z
ĠÅ¡tud ovaÅ¥
Ġ pult
ĠboÅ¾ ej
Ġven ujÃº
Ġna hor
Ġpokr yt
Ġfer ment
Ġ oÄįivid
ĠobÄ¾Ãºb enÃ¡
Ġu ter
ĠneÄıal e
Ġin Å¡pekt
Ġsln ku
Ġne vÃŃd
Ġ aranÅ¾
Ġkon kurz
ĠprÃŃ vod
Ġ rÃ¶ntgen
ĠobyÄįaj nÃ½
ĠzÃ¡stup cu
Ġosvet lenia
Ġzlat Ã½
it al
Ġ mÃºÄį
Ġ atr
ĠpoÅ¾ad ovaÅ¥
Ġl uÄį
Ġextra lig
Ġprostried kami
Ġ hovÃ¤dz
o nÃ¡
Ġvysvet lenie
Ġdvor e
ĠÄįast Ã©
serv is
nat om
ĠnÃ¡vrat e
Ġjas nÃ½
Ġspl nenie
Ġs erv
Ġkur iÃ©r
Ġmed i
Ġdod Ã¡vajÃº
Ġjemn Ã¡
Ġin ou
ĠponÃºk am
ĠzÃ¡kaznÃŃkov i
Ġpreprav y
Ġspo treba
ĠdaÅĪ ovÃ½
z er
Ġ tlmoÄį
Ġ dlan
ĠpÃ¡n om
ĠsÃº cit
Ġ Å¾blnk
Ġs ran
ujÃºc ejÅ¡ej
ujÃºc ejÅ¡ou
Ġ fu
Ġ vrel
Ġ Å¡iel
Ġprevz atia
Ġnedo konÄį
ĠkÃºr enie
ujÃºc ejÅ¡iu
Ġvy rez
Ġvoja ci
Ġvhod nÃ½m
ĠÅ¡of Ã©r
le jeme
Ġ truhl
Ġbansko bystr
vÃŃ ÅĪ
Ġproduk tom
ĠvÃ½ Å¡iv
Ġpo znaÄį
ĠvoÄ¾ nom
ujÃºc ejÅ¡ieho
ujÃºc ejÅ¡ÃŃmi
lÃ¡ k
Ġpal ce
Ġroz vrh
Ġneu z
ujÃºc ejÅ¡iemu
uhol nÃŃkov
Ġmil ÃŃ
ĠfÃ¡z y
Ġs kles
Ġ chich
pleb ej
Ġposmie vaÄį
Ġnes prat
ujÃºc ejÅ¡om
mach nat
Ġneb e
Ġby ty
Ġhudob nÃ½ch
ĠÅ¡oÅ¡ov ky
Ġ4 9
va cia
Ġjazd a
ĠvaÅ¡ ÃŃm
Ġ onk
ĠfÄ¾aÅ¡ e
Ã¡Äį ok
Ġokruh u
Ġzo ber
Ġobmedz enie
Ġkat ast
Ġvyd ala
Ġhlb Å¡ie
ĠÅ¡tvrt Ã½
Ġcent ier
Ġ tlst
Ġph d
ĠkÄ¾ud ne
Ġza straÅ¡
Ġz al
iÄį och
ri sti
Ġ hÄ¾uz
Ġjazyk om
Ġpoly ester
ĠÃºÄįast nÃŃkom
Ġbolesti v
Ġban ke
ĠkrÃŃz y
Ġ lastov
Ġdo zadu
f u
Ġja zz
ĠvÃ½znam nÃ½m
Ġstrat il
Ġz naÄį
Ġ dab
Ġvstup e
Ġ bakal
li s
Ġne zaujÃŃm
Ġ kocÃºr
ĠrozprÃ¡v a
o pat
Ġweb strÃ¡n
ĠprÃŃsluÅ¡ nÃŃci
Ġzachov al
tvÃ¡r a
Ġfil antrop
ĠpeÄį enie
Ġp v
Ġ furman
Ġ majer
Ġneob yÄįaj
Ġzachov anie
ĠtradÃŃ ciu
Ġmasl o
ĠprÃŃrod nej
Ġ sÃ³j
Ġmer ania
Ġ Å¾art
Ġsvet iel
Ġpomer e
Ġprinc ez
Ġau to
Ġznamen aÅ¥
ĠzÃ¡mer om
Ġstret Ã¡vame
Ġvyna loÅ¾
Ġprezent Ã¡ciu
Ġvyber ie
Ġinform Ã¡ciami
ĠpoÅ¾iadav kÃ¡m
Ġprid al
Ġauto nÃ³m
Ġzasl aÅ¥
Ġ hluÄį
Ġnerv Ã³z
Ġekonom ickÃ©
0 5
ĠpouÅ¾ÃŃva te
Ġ otrok
ĠprÃŃ hod
ovateÄ¾ ky
Ġ gÃ½Äį
Ġ korist
it Ã©mu
Ġprav Ãº
ĠdÃ´chod cov
Ġ kaÅ¡l
Ġnepochyb ne
Ġza viaz
Ġfund ament
Ġstere otyp
Ġelektro inÅ¡tal
Ġ mÃ¤t
Ġkam ene
Ġprac ovali
Ġ tes
fosf Ã¡t
olog iÄįkou
Ġ rÃ©Å¾
en stvu
ĠprincÃŃp e
Ġznak y
3 8
Ġtrest nÃ©
Ġann a
Ġz vrat
stÃ¡ val
Ġfyz i
ĠminÃºt ach
Ġroz hor
en covi
Ġtr inÃ¡
Ġreak cia
Ġprilo Å¾
ĠgÃ³l y
Ġprena jÃŃm
Ġpo veter
ĠzÃ¡klad u
Ġdece mbri
Ġprija teÄ¾
avej Ãºc
Ġvel iÄį
ĠpoÄįk aÅ¥
Ġ9 00
Ġkom Ã©d
lit ograf
Ġpo klep
Ġ Å¡kop
ana lyt
Ġ syk
Ġo sir
bag r
Ġne Å¡ib
ĠpredchÃ¡dz ajÃºce
Ġje Å¾iÅ¡
Ġzdravot nÃ½m
ka me
Ġnote book
Ġ gul
ĠvyrÃ¡b aÅ¥
ĠpÃ¡n ske
Ġdosk a
ĠÄ¾Ãºt o
roÄį nÃ½
Ġslobod a
ovaÄį ka
Ġpod rad
ĠvÃ½bor nÃº
Ġ199 0
Ġvyd ania
ĠmanÅ¾el stvo
Ġpo hov
k v
Ġtatr Ã¡ch
Ġz ÃºÅ¾
Ġturnaj i
Ġbratislav skom
Ġ dÅ¾ez
Ġz mÃ¤k
ĠdomÃ¡c nosÅ¥
Ġhom e
Ġmil ujÃº
h rad
Ġp p
Ġvoj vod
Ġzelen inu
Ġ simul
it ejÅ¡ia
Ġbavln y
ĠÃº Ä¾av
tiah ol
Ġrok ovanÃŃ
Ġus d
ĠnÃ¡hl e
Ġ fluktu
ĠprÃŃsluÅ¡ nÃ½ch
Ãºv anie
Ġe vaku
Ġneza stav
ĠzdieÄ¾ aÅ¥
ovateÄ¾ mi
Ġfakult e
Å¾i l
ĠÅ¡kol enia
Ġ peÄ¾
ĠteÃ³r ie
Ġ199 8
Ġmodr ej
Ġte s
ĠpouÅ¾ÃŃvateÄ¾ a
ĠpoÄįÃŃt aÅ¥
ĠzloÅ¾ itÃ©
Ġe du
ĠchvÃŃÄ¾ ku
pÃŃs ala
Ġ turnÃ©
Ġrecenz ie
Ġ Å¡kÃ¡r
Ġdom om
Ġmnoh okrÃ¡t
ĠuskutoÄį nila
Ġ mÃ½l
Ġaqu a
Ġsot va
Ġevid ent
Ġnes pln
atÃŃv nou
korÄįul iar
Äį aÅ¥
ĠzaslÃºÅ¾ i
ĠnÃ¡ Äįel
ĠbrÃ¡n i
Ġfrekv ent
o kaz
Ġpolov iÄį
istick ejÅ¡ÃŃ
Ġmil osti
Ã¡r ÅĪami
ÃŃn ovej
Ġkapit Ã¡n
ĠprÃ¡vo plat
b ar
Ġroz trh
Ġobjav uje
Ġod rÃ¡Å¾
Ġnedo stup
Ġmono pol
Ã¡l mi
Ġt j
Ġatr ament
red it
et a
Ġodohr Ã¡va
ovÃ½ chov
Ġskrin e
Ġ afor
Ġzo z
Ã¡r ÅĪam
ĠprÃŃchod u
ĠzvyÅ¡ ujÃº
Ġoddel enÃŃ
ĠpÃŃs ala
ĠzÃ¡ vid
Ġne vol
at ickÃ½
Ġinfek cie
Ġneu po
Ġ Å¡kared
Ġtr ump
Ġnepo mer
Ġpohyb ujÃº
ĠprÃŃsluÅ¡ nej
Ġza Äįlen
Ġroz pis
vez me
zer Ã¡
Ġ kachl
Ġab sorb
Ġz n
Ġo vzduÅ¡
ĠdÃ´sled ky
ĠvÃ½nimoÄį nÃ½
megal oman
Ġpozr ieme
Ġmil Ã½
Ġroz pol
ĠÅ¡kÃ¡l u
Ġ naft
ĠoznaÄį uje
Ġpark ovisko
Ġ olov
olog iÄįke
Ġ galant
istick ejÅ¡iu
Ġlex iko
ĠprÃŃrod oved
Ġzad nÃ©
istick ejÅ¡ia
ĠpouÅ¾ÃŃv ali
Ġ sviÅ¾
Ġped ant
istick ejÅ¡ej
Ġ arÃ©n
de s
ĠuÄįiteÄ¾ a
Ġ trud
istick ejÅ¡ÃŃch
olog iÄįku
istick ejÅ¡ou
Ġnad mor
istick ejÅ¡ÃŃm
olog iÄįkami
olog iÄįiek
olog iÄįkÃ¡m
olog iÄįkÃ¡ch
ĠveÄįer u
istick ejÅ¡ieho
istick ejÅ¡om
Ġ Ã
pre ss
Ġnaj pred
ram en
Ġ ger
istick ejÅ¡ÃŃmi
Ġturb o
ovo hned
Ġne drep
istick ejÅ¡iemu
Ġpre Å¡
ved ie
it nÃº
ĠbÃ¡bÃ¤t ko
Ġg ps
Ġcitr us
iev anie
Ġ sneÅ¾
Ġchat y
ĠzÃ¡pas och
Ã¡l nosti
Ġnapo mÃ¡ha
ĠnieÄįo ho
ĠzbytoÄį nÃ©ho
l Ã¡Äį
ko mer
Ġz vlÃ¡Äį
Ġpopul ar
ĠnÃ¡roÄį nÃ½ch
ĠmoÅ¾ nÃ½ch
it ejÅ¡ÃŃ
Ġ rebel
ĠjÃºn i
aÄį ne
ra cov
Ġt ab
Ġ rehoÄ¾
Ġzauja la
ĠvianoÄį nÃ½
Ġo ri
Ġ botan
klad aÅ¥
og raf
ĠtÃ½k ajÃºcich
Ġna hnev
Ġfinanc ovania
Ġo tras
Ġmedic ÃŃny
ĠzÄ¾av ou
ĠoÄį kov
Ġolej ov
Ġroz vrat
Ġ blues
Ġw o
Ġs er
iu s
Ġrozhod cov
Ġkoren e
Ġtemp o
Ġ4 7
Ġgr il
Ġkart a
Ġrizik a
Ġpa hor
Ġruk a
Ġn ovo
Ġzran enia
Ġnaj n
Ġpodob y
Ġdramat urg
ĠmajiteÄ¾ om
Ġokres nÃ©ho
Ġ vlÄį
Ġe ur
ĠmaÄıar ska
v iÄį
viaÅ¾ e
pi Å¥
Ġkonfer encia
ĠÃºÄįin nÃ½
ĠeurÃ³p a
Ġneo hroz
ĠlieÄį iÅ¥
Ġbez chyb
Ġ feud
Ġ baÅ¾ant
Äį ala
Ġ nerest
% ,
Ġzverej nenÃ©
Ġchut nÃ©
Ġzl om
ĠobjednÃ¡v ka
Ġzdravot nÃŃckych
ĠmyÅ¡lien ku
stÃºp il
Ġschop nostÃŃ
Ġ svrÄį
Ġekonom ickej
Ġpredstav ili
Ġnajmen Å¡ÃŃch
ĠhÄºb ky
Ġ urb
Ġ drz
Ġ folk
ĠÄ¾ud u
Ġvyskyt ujÃº
Ġ beton
Ġpo jedn
ĠÅ¡peci Ã¡lnej
k mi
at Ãº
Ġna jav
Ġnajav o
ob r
n ickÃ©
v Ã¡dz
an te
Ġsn ÃŃv
Ġ pÃ´st
Ġpo hostin
Ġadapt Ã©ry
Ġoboj stran
Ġh it
av ie
es c
ĠpÃ´do hospodÃ¡r
ĠboÅ¾ e
Ġso f
Ġsrd ieÄį
Ġo pozÃŃ
ĠinÅ¡pir ovaÅ¥
spo treb
Ġ klz
enÄį nÃ½ch
Ġskon Å¡tat
Ġinter ak
Ġmu r
Ġ briket
Ġ199 9
Ġp ho
roh ovat
Ġ azbest
Ġopis uje
3 9
ĠknÃŃh kup
Ġ vidiec
ĠnÃ¡ chyl
ĠgÃ³l ov
Ġdi Å¡tanc
ch er
ĠmÃ¡l ok
Ġ zÃºr
Ġdozved eli
Ġpredstav ila
Ġwor ld
ĠmanÅ¾el stva
Ġpre expon
Å¡Ä¾acht il
Ġ laÄįn
ĠskÃºsen osÅ¥ami
Ġpre o
an ciu
Ġ vlk
Ġ Å¡vag
ĠvÃ½ s
ovÃ½ znam
Ġdol iny
ĠnÃ¡ skok
ĠÅ¾elezniÄį nej
Ġgran ul
Ġ Å¾ivoÄįÃŃch
Ġ smÃ¤d
Ġza hriak
Ġz vrÃ¡s
oÄį kov
Ġz domÃ¡c
Ġ topor
Ġz vrh
ĠvÃ½raz nÃ½
ĠdevÃ¤Å¥ desiat
Ġ barok
ĠodliÅ¡ nÃ©
ĠprÃ¡v nej
Ġho c
Ġ Äįakan
Ġkov ovÃ©
Ġpred dav
roÄį nÃ¡
Ġ matÃºÅ¡
ra s
Ġmajst ra
se v
Ġl iet
Ġrad ÃŃ
Ġani m
ĠkaÅ¾d Ã½ch
ĠprÃŃ hovor
nÃ¡ dej
Ġnemysl ÃŃm
ĠpriblÃŃÅ¾ iÅ¥
Ġ regÃ¡l
Ġw ill
Ã©r mi
o prav
ber g
Ġnenech ajte
Ġrozhod nutÃŃm
Ġ chmeÄ¾
Ġcen nÃ©
ĠsÃº Äįiast
pro fil
Ġst av
ĠÃºÄįin kom
Ġvy kop
Ġpred plat
ec kou
Ã¡Äį ikmi
ÃŃr ujte
ĠanalÃ½z a
ĠrekonÅ¡truk ciu
Ġnech ali
Ġstaro by
ĠzruÄį nostÃŃ
sia ti
ĠÅ¡ tvor
Ġpotreb oval
tekt or
Ġvyh r
Ġ hormon
Ġ digest
ĠdostatoÄį nÃ½
Ġpriam e
Ġcel oroÄį
Ġsviat kov
Ġd voj
ĠÅ¾iv ÃŃn
Ġakc ion
Ġne bÃ½
ĠdieÅ¥ aÅ¥om
Ġdiel om
proti v
Ġfunk ciou
Ġne chod
Ġ199 3
Ġ blah
en kou
Ã¡v anÃ½ch
Ġp as
Ġposkyt ovania
ĠodstraÅĪ uje
Ġnad chÃ¡dz
Ġstredo Å¡kol
ĠsoftvÃ©r u
Ġdetail ov
Ġem pat
Ġ duÅ¾
Ġp ut
Ġsi m
ĠkancelÃ¡r ii
Ġps ych
Ġ ÄįereÅ¡n
ĠvzÅ¥ah och
ĠskÃºÅ¡ ku
Äį ali
Ã¡r d
ar b
Ġ molekul
Ġrealiz uje
Ġ peh
Ġc y
ĠÃºhrad u
Ãºv z
Ġ9 9
ĠfrancÃºz sko
Ġnerv y
Ġpo po
ĠvÃ¤z by
Ġnedo Äįk
Ġcelo den
Äį anov
Ġnapad lo
ÃŃn ovÃ¡
Ġl ink
ĠzÃ¡mk u
Ġpust iÅ¥
Ġvy Äįlen
Ġkoleg ov
no s
Ã¡c kej
Ġna mer
ÄįÃº v
ĠzÃ¡ber y
Ġspoluprac uje
ĠaktÃŃv nych
Ġzmluv nÃ©
ĠpredloÅ¾ iÅ¥
Ġotvor enie
Ġex trakt
Ã¡v ka
bur c
meÅĪ te
Ġ16 0
bo d
Ġroz horÄį
Ġ plev
ĠfrancÃºz sky
Ġpotrav y
Ġabs ent
Ġkon troverz
to mil
Ġ Å¡ampiÃ³n
Ġ kliet
Ġju r
Ġmiliard y
Ġ ep
Ġdo o
ĠslÃ¡v y
Ġpretek och
Ġhor Ãºc
Ġ metod
Ã¡Äį kami
Ġ astm
Ġout fit
Ġfor iem
Ġ sark
Ġcudz in
Ġhodnot ou
aj Å¡
la va
Ġne star
Ġpriemer om
Ġdosiah la
Ġroz Å¥ah
ĠÅ¾iad ostÃŃ
Ġvyd Ã¡
Ġkvalit ne
ĠnÃ¡roÄį nÃ½
Äį alo
ĠpÃŃs anie
Ġv si
Ġ schÃ©m
Ġ vreten
ĠÃºloh e
ĠsamozÃ¡ sob
Ġhudob nej
Ġsubjekt ov
avej me
avej te
Ġ lyÅ¾iÄį
vÃ½ znam
Ġ blÃºzn
Ġ Äįechr
Ġne Å¡uch
Ġ nebor
Ġ bes
Ġo test
Ġroz liÅ¡
ĠkariÃ©r y
Ġ vir
Ġd l
ĠtÃºÅ¾ ba
Ġstarost u
Ġtele graf
Ġp ier
Ġned alo
z ent
Ġs kom
Ġ Å¡nur
Ġposed enie
Ġ5 6
d h
Ġnap Ã¡j
Ġuved ie
Ġte le
ĠÄį ÃŃt
ĠkonkrÃ©t neho
Ġ bridl
ĠÅ¡perk y
ĠmÃ©di Ã¡ch
Ġochot nÃŃ
Ġod nÃŃm
ĠprevÃ¡dz ka
Ġ Ä¾ubomÃŃr
Ġzmen ili
Ġram en
Äį nÃ½m
ĠÃº pad
p eÄį
Ġhor olez
3 7
Ġ meÅ¡k
Ġpopul ariz
Ġvy stried
ĠÄįe ch
Ġ rÃ¡sÅ¥
io niz
Ġles ov
Ġzdrav Ã©ho
Ġporovn aÅ¥
Ġneod vol
ec kÃŃ
Ġpo hovor
ĠanalÃ½z u
su ger
Ġryt ier
Ġ dÃŃv
Ġ osl
Ġneb a
Ä¾ ovanie
Ġ expres
st ier
Ġob j
lo p
ateÄ¾ ne
ba k
Ġintelekt uÃ¡l
slov enÄį
ĠrÃ½chl ym
Ġnee x
Ġtepl ej
Ġnez de
Ġu stÃ¡
ĠÅ¥aÅ¾ kÃ½
Ġpredstav iteÄ¾ov
Ġz Ã¡v
Ġab norm
ĠboÅ¾ ÃŃ
in fik
Ġjazd e
201 0
Ġvy strih
enÃŃ c
Ġb os
ĠzÃ¡ mok
Ġbratislav skej
ĠÅ¡ la
ĠvzhÄ¾ad u
Ġin valid
Ġu mr
Ġrealiz Ã¡cii
ec kÃ©mu
Ġliek u
Ġf u
Ġ jelÅ¡
Ġdoprav nÃ©
Ġ alt
Ġpre vziaÅ¥
Ġodpo ÄįÃŃt
Ġabsolv oval
Ġminu losÅ¥
Ġv i
Ġpek el
Ġnedo drÅ¾
ce r
Ġk an
Ġenerget ickej
ĠpoÅ¡kod enÃ½
Ġ oblig
Ġvid ia
Ġjednotliv Ã½mi
Ġ hlup
Ġdo uÄį
ĠruÅ¡ t
lumin isc
ĠvodiÄį ov
atÃŃv ni
Ġ kÃ¡z
ec kÃ½mi
Ġnedo Å¡lo
Ġpre miest
Ġprena sled
Ġvodo pÃ¡d
Ġplast u
z liek
Ġu smer
Ġhnut ia
Ġnarod eniny
Ġ ÃºÅ¾er
ĠprÃŃrod ou
Ġfakt orom
nat Ã½m
Ġvlast nom
Ġmysl eli
Ġ Å¾iarl
Ġ utop
ĠurÄį enie
Ġse kret
Ġ mrkv
ĠÅ¡tr nÃ¡sÅ¥
ĠpozÃ½v a
Ġnew s
Ġpo ran
Ġbeh om
ic ovÃ¡
Ġde skrip
ĠdÃ¡v ka
Ġ sÃ³d
Ġkapac ity
Ġprehliad aÄįa
nÃ¡Å¡ ajÃºc
Ġboh atÃ¡
Ġ brnk
ĠÃºrad om
ĠskonÄį iÅ¥
Ġpo syp
re g
Ġ somÃ¡r
Ġ lekc
Ġprs ia
ĠpÃ´vod nom
Ġne kol
dvor il
Ġza raÄı
ĠrÃ¡m ec
Ġpozor ovaÅ¥
Ġvplyv u
Ġdot Ã¡cie
n ickÃ½ch
ĠchuÅ¥ ou
Ġroz ruÅ¡
Ġded ine
o fareb
Ġobal e
Ġo kras
Ġrol u
Ġneroz beh
Ġtrans fer
Ġ srst
Ã¡Äį mi
Ġ Äįarb
Ġblaho slav
Ġjedno raz
Ġ veÅ¡t
Ġo pon
Ġ oct
Ġ5 8
Ġna beh
Ġjazd iÅ¥
Ġpo kriv
Ġ rÃ³bert
ĠvÃ½ buch
Ġ sext
bed aÄį
Ġ prad
Ġ futr
s pie
on aÄį
Ġz jas
Ġz hrab
trm Ã¡c
kost nat
Ġpri vandr
Ġnepre strih
Ġroz hrab
Ġlak ot
Ġ excerp
Ġneod sek
Ġne di
Ġnepo beh
maÄ¾ ov
Ġnevy Å¡Ä¾ah
mrz aÄį
Ġneroz hor
Ġpo Å¡klb
Ġneroz hrab
Ġnez hrab
Ġne drap
Ġnez jas
Ġnepo Å¡klb
ĠzabezpeÄį enÃ©
Ġpre hovor
ovateÄ¾ skej
tro vert
ĠsieÅ¥ ach
ĠvÃ½ buÅ¡
Ġvo d
Ġsek cie
Ġobnov iÅ¥
ĠvÃ½cvik u
nÃŃ n
at Ãºry
Ġaugust e
Ġvy klop
Ġ alexandr
Ġkuchy ÅĪu
Ġ plÃ¡ten
Ġfalz ifik
Ġu blÃŃÅ¾
Ġm b
Ġko Å¡
Ġstav be
Ġdestin Ã¡cie
Ġne Äįin
ĠkategÃ³r iu
ĠÄįerv enka
ĠtrÃ¡p i
Ġ kumul
kÃ¡r om
ĠdÃ¡tu mu
Ġne kÃºp
z o
Ġdet skÃ©ho
Ġs plet
han eb
ic ovÃ©
Ġod zbroj
Ġpo vaÄ¾
Ġaktiv itÃ¡ch
Ġa kord
Ġdoprav nej
Ġotvor enÃŃ
ĠdÃ´leÅ¾it ou
ĠtradiÄį nej
Ġvyz dob
Ġde fic
an skÃ©ho
Ġ gabriel
ĠvyhlÃ¡s enÃŃ
Ġpovol ania
Ġprijat ÃŃ
bi Å¥
Ġd ÅĪami
Ġu sp
Ġobrovsk Ãº
Ġ klok
Ġzaober aÅ¥
Ġver iacich
ĠpÃ´ vab
Ġvrec kÃ¡
Ġper manent
ĠdostatoÄį nÃ©
Ġjadr o
Ġomeg a
] .
ĠzloÅ¾ ka
Ġprach u
Ġprie pust
l ovÃ¡
Ġpies nÃŃ
Ġf al
Ġd Ã¡te
Å¥ah ovala
ĠponÃºk anÃ½ch
ĠzÃ¡ pch
Ġlin ka
ĠstÃ¡ li
ĠsÃ©ri i
Ġroz mnoÅ¾
v Ã¡c
an ostÃŃ
Ġo hyb
Ġar ch
iar ovi
Ġsho pe
Ġ hnis
Ġlet nej
en y
Ġned ajÃº
Ġ Ä¾udovÃŃt
Ġcest ovnÃ©
Ġnoh ami
Ġkost ÃŃ
Ãº stav
Ġhod ia
Ġnevid el
Ġod kvap
Ġ Å¡peh
ĠinfraÅ¡trukt Ãºry
ĠunikÃ¡t ny
ĠkatolÃŃc kej
ĠtrÃ¡v enie
Ġ baz
Ġsy metr
Ġzmen ilo
Ġd er
Ġlip tov
Ġz an
Ġk ate
ĠsprÃ¡v nym
ĠspracÃºv ania
Ġprojekt om
Ġa trib
ĠsprÃ¡v ou
Ġregist ri
ĠreÃ¡l nom
ĠvyuÅ¾i li
Ġpri nÃºt
ĠvÃ½ kup
Ġkomunik Ã¡cii
Ġhran ici
ĠvzÃ¡jom nej
ic ÃŃd
Ã¡tor ovi
Ġ valaÅ¡
Ġvol iÅ¥
Ġspokoj nosti
Ġ dÃ¡Å¾d
Ġin Ã©mu
Ġreklam a
Ġpodnik y
? !
Ġsuch Ã½
Ġnovo stav
Ġ suverÃ©n
Ġabs enc
Ġ cicer
Ġrizik Ã¡
Ġmlad Ã½m
ĠvÃ½mer e
nat Ãº
Ġo si
Ġpre sÃº
Ã¡r no
Äįe kovit
Ġk ri
Ġb ab
Ġs ec
Ġne hroz
Ġbud ovaÅ¥
Ġza mrz
Ġergo nom
Ġgd pr
Ġdoprav nÃ½ch
ov ÃŃn
Ġlok Ã¡l
an osÅ¥ami
Ġs farb
Ġtam oj
Ġpre Å¾ÃŃva
Ġtvar y
ĠpriateÄ¾ a
Ġ tekv
Ġsed enie
Ã¡r nemu
ation al
Ġpou kÃ¡Å¾
Ġrovna kÃ©ho
Ġovplyv ÅĪujÃº
Ġdovolen ka
Ġaktu Ã¡lnych
Ġvzdial enÃ©
Ġz hr
Ġza kotv
Ġ ohÅĪ
ovÃ½ rob
ĠbrÃ¡n u
Ġmodern Ã½m
Ġzo strih
Ġako koÄ¾vek
jekt iv
ĠrovnovÃ¡h u
Ġz dvoj
an ostiach
an ostiam
ĠnajlepÅ¡ie ho
Ġ koket
Ġpod rÃ½
mili Ã³n
Ġ dudr
ĠhereÄį ka
Ġzosta la
si ness
Ġ aku
isti ke
iÃ¡l nych
Ġvy spel
Ġpozv anie
ĠdomÃ¡c om
Ġno hav
ĠnÃ¡ ruÄį
vaÅ¾ uje
Ġpo boÅ¾
Ġ vÃ¡Å¡n
Ã©r iu
Ġdiskus iu
Ġ prÃŃÅ¡er
Ġkolo toÄį
Ġne ov
Ġvz priam
ĠnÃ¡ miet
ĠÅ¾lt o
Ġpracov nÃ¡
Ã© d
roÄį nej
Ġnemus eli
Ġsil ne
Ġ empir
Ġgran Ã¡t
ĠmÃ³d y
Ġbrat a
Ã¡Äį kach
Ã¡c ke
Ġob lek
Ġ chlÃ³r
ĠvÃ¡h y
Ġexist encia
d ar
trans fÃºz
ĠnÃ¡hrad a
ro c
veÄı te
ĠrekonÅ¡truk cii
Ġ fit
Ġnerob ÃŃ
Ġpomoh la
ĠdoruÄį enie
Ġper o
Ġkon ven
et u
Ġdrev enÃ½ch
Ġmen Å¡ia
Ġbratislav skÃ©ho
Ġpartner mi
Ġ hymn
Ġ decht
Ġfond ov
ĠÄ¾ud stva
Ġmysl enia
ĠdÃ´kaz y
Ġzvier a
ĠvÃ¡h a
Ġ kmit
ĠkrÃ¡s a
Ġo meÅ¡k
Ġvyd anÃŃ
kro v
Ġzauja l
roÄį nÃ©ho
Ġdo tyÄį
b el
Ġvlast nÃ½mi
ĠzÃ¡klad nÃ©ho
Ġ glos
Ġ drasl
Ġminim um
Ġexkluz ÃŃvne
Ġ kvit
Ġhotel ovÃº
Ġnaj ak
nat Ã½mi
Ġ Å¾alÃºzi
o strel
wa y
Ġbiel ych
Ġ hont
Ġnedo hod
Ġv ran
Ġzjav ne
Ġr Ã¡z
Ġ archa
e roch
Ġident ifikovaÅ¥
6 5
Ġma ri
Ġ6 4
ĠsmrÅ¥ ou
Ġsiv o
Ġne Äįas
Ġ kron
Ġ Äįuch
Ġke Å¾
myÅ¡l ien
ĠnaÅĪ ho
Ġcel Ã½ch
Ġprodu kt
ĠatmosfÃ©r e
ic ovej
Ġ milit
Ġklas ickÃ¡
ĠvÃ½znam ne
ĠvÅ¡e tok
Ġne sad
Ġroz met
Ġpripoj enia
Ġvy Å¡
ie ch
Ġspoj enia
it ejÅ¡ÃŃm
Ġnoh Ã¡ch
Ġocen ia
Ġ excel
Ġu cel
Ġpodel iÅ¥
Ġurb an
Ġkus y
ia na
Ġvy lepÅ¡
Ġv Ã¡Å¡
Ġ smrek
Ġre zign
Ġob oÄį
Ġ cyril
Ġliet adla
Ġ embry
Ġsyn onym
Ġcykl u
ovateÄ¾ och
Ġl om
Ġtr ikrÃ¡t
ĠvÃ½rob com
ĠvÅ¡eobec nÃ½ch
trp k
ĠdieÅ¥at ko
Ã´ s
Ġvedec kÃ½ch
Ġ kl
Ġchat e
Ġpre sil
Ġvide u
Ġbrav Äį
Ġmal Ã½mi
Ġa tÃ³m
ĠnÃ¡roÄį nÃ¡
Å¡ram ot
Ġnasled ovaÅ¥
Ġ obez
Ġna lad
Ġpred nÃ©
ÃŃv nejÅ¡ÃŃch
Ã¡Äį kam
Ġdol nej
Ġluxus nÃ©
Ġ ovÃ¡l
ĠÄįech oslov
Ġvypln iÅ¥
Ġkon junkt
ĠkonkrÃ©t nej
Ġ balad
Ġvod nej
ĠoznaÄį enÃ©
ĠÃº vah
Ġd ÅĪu
Ġsprac ovanÃ©
ĠÃºver y
- )
Ġman ikÃºr
Ġdvoj z
Ġde prim
ĠvystÃºp enia
200 2
Ġa dr
Ġmam iÄįky
Ġposkyt ovanÃŃ
Ġ strÃ½
Ġ jÃ³d
ĠpÃ¡n ovi
ĠotÃ¡z ke
Ġploch ou
ÃŃv nejÅ¡ia
Ġbicyk li
Ġreag uje
Ġspo chyb
Ġ poÅ¡v
Ġnaj pln
Ġne ÄįÄ¾ap
leÅ¾ aÅ¥
Ġod kedy
om Ã´
Ġvz al
Ġpostih nutÃŃm
Ġr om
Ġje mu
Ġautomat iz
Ġumiest nenÃ¡
Ġ teatr
Ġ199 2
ĠspoloÄį enstvo
o nist
idla mi
Ġte pl
ĠlondÃ½n e
Ġv st
ĠprenÃ¡jm u
Ġkompet ent
at u
Ġ dat
ĠnepÃ¡Äį i
tv Ã¡r
Ġza tvÃ¡r
Ġpre tvÃ¡r
me l
Ġnezn Ã¡me
Ġvyvol Ã¡va
ĠkÃºp ili
Ġmo tor
Ġzne tvor
Ġ lamin
Ġid ent
ĠÅ¾iad nej
Ġprah y
Ġprehliad ka
ĠprÃºd u
Ġ kÃ³re
t in
aÄį u
ĠÄįast okrÃ¡t
ĠÄ¾ud stvo
Ġposil nenie
atÃŃv nemu
Ġbez boÅ¾
ambici Ã³z
Ġsnah u
Ġmodlit by
Ġuprav uje
Ġenerg iou
Ã¡Äį och
Ġd ig
Ġkonkurencie schop
ov nÃŃkmi
Ãºci m
ov ina
Ġkon ajÃº
Ġ drozd
Ġdet skÃº
Ġhistor ickÃ©ho
Ġustanov enÃŃ
Ġ13 0
Ġ bazÃ¡r
Ġza Å¾ÃŃva
Ã¡vajÃº ce
Ġbu siness
Ġp ad
Ġ sirup
Ġz vi
ĠnenÃ¡ vid
it ejÅ¡iu
Ġulic iach
Ġspr av
Ġpoznat kov
tek u
Ġ boÄ¾
Ġ inzul
ĠÃº plat
Ġubyt ovacÃŃch
Ġ drak
Ġ hard
ĠrÃŃÅ¡ e
nat ou
ĠÄįas ovo
Ġ plaz
Ġ oc
Ġ sod
Ġ chotÃ¡r
Ġ fontÃ¡n
Ġfre e
ĠdobrovoÄ¾ nÃŃci
Ġl cd
u vzdor
ĠpovaÅ¾ ovanÃ©
Ġ Å¾urnal
Ġrod u
Ġ Å¡print
stÃ¡v ali
ĠsprÃ¡v cu
ĠneprÃŃ tom
ÃŃv nejÅ¡iu
ĠhÄ¾ad anÃŃ
ĠsÃº pis
Ġtrp ia
Ġ karpat
Ġdopria Å¥
Ġameric kÃ¡
Ãº ca
Ġvstup om
Ġspev Ã¡Äįka
Ġriad u
Ġ mercedes
Ġmier ou
Ġ remÃŃz
Ġvo p
ov ciach
Ġ mÃŃÄ¾
ĠodporÃºÄį ania
Ġo sno
Ġsal Ã³n
Ġ ky
Ã¡to re
Ġumel o
9 5
Ġpredpoklad y
Ġ blÃ½sk
ĠpÃ´vod nÃ½ch
Ġosob nÃº
Ã¡Äį ikoch
Ġboh o
ĠÄıal e
Ġneuver iteÄ¾nÃ©
Ġfot ku
Ã¡ nom
it ejÅ¡ou
kÃ¡r mi
Ġnajne vy
Ġcent ime
Ġrozd iel
ÃŃr uje
i ovÃ¡
nat ÃŃ
ĠvesmÃŃr u
Ġpast or
aliz Ã¡cii
Ġ raf
Ġa no
Ġ atlant
ĠmÅķtv ych
Ġne dÃ½ch
ĠpÃ´rod e
Ġ chaos
Ġpoveter nost
nat Ã©mu
ĠvedÄ¾ ajÅ¡ie
ĠpeÄįen e
it ejÅ¡ej
Å¡t inÃ¡r
Ġ finiÅ¡
it ejÅ¡ÃŃmi
Ġ drien
Ġ alp
it ejÅ¡ieho
Ġjednot ku
Ġdistrib uÄį
Ġpredstav te
Ġnajne Ãº
ÃŃkov ej
Ġ Å¡kandÃ¡l
it ejÅ¡om
it ejÅ¡iemu
Ġhud be
Ġnaj mal
Ãº Äįin
kotÃº Ä¾a
Ġ mlat
Ġpod vrat
Ġ blysk
patr iot
Ġne hlad
kvap al
Ġnevy klop
Ġnaj svoj
Ġspo tvor
Ġnaj zlat
Ġnaj zl
chroch t
hodn over
Ġnaj seb
Ġnajroz o
Ġnez vlÃ¡Äį
ĠÅ¡peci Ã¡lnu
âĤ¬ .
Ġne vzdel
ĠpouÅ¾i l
Ġdospel ÃŃ
Ġpre trh
Ġm ami
Ġ srn
ĠmanÅ¾el om
Ġprezent Ã¡cia
Ġdn u
Ġ mreÅ¾
Ġa Å¡pir
Ġlin ku
ĠkalÃ³r iÃŃ
Ġma Äı
re fer
Ġjemn Ãº
Ġde velo
Ġ rektor
Ġproblemat ike
Ġspomen ut
Ġmetabol izmus
Ġmechan izmus
Ġ hav
Ġozbroj enÃ½ch
Ġ bedr
Ġ emancip
Ġpri stav
ĠÅ¡kol skÃ©
Ġ javor
Ġvy k
at Ã½m
Ġpo tup
Ġ ospravedlÅĪ
ĠveÄ¾vy slan
n s
Ġnastav enÃŃ
Ġza jat
Ġbud ovanie
Ġposled nÃ½m
iÄį nÃ©
y ho
Ġod vet
Ġ Å¡arm
ĠinÅ¡pir Ã¡ciu
li z
Ġist Ã©ho
Ġstoj an
ĠmetÃ³d ou
Ġne ven
ĠinÅ¡tal Ã¡ciu
er u
zÃ¡ sad
Ġ sluch
Ġna stÃ¡va
Ġopust iÅ¥
Ġ Å¡ant
pad e
iÅ¡ lo
Ġ piest
Ãº Å¡Å¥
Ġpri kÃ¡z
Ġpo Å¡kodz
skoÄį iÅ¥
Ġkolen Ã¡
Ġ bosor
Ġzo sÃº
ĠnÃ¡z vy
Ġprebieh aÅ¥
Ġna mÃ¡h
Ġvrch u
Ġ slalom
Ġmysl ÃŃme
ovateÄ¾ ku
Ġneprav idel
Ġ industri
Ġpo prÃŃ
Ġrozhod ovaÅ¥
ĠprÃŃsluÅ¡ enstva
Ġzdrav ÃŃm
Ġ referend
Ġchrbt e
Ġ14 0
Ġobmedz iÅ¥
Ġver iaci
Ġobet e
Ġhier arch
ĠÃºver ov
Äį as
Ġna Äįas
Ġreal ita
ĠzdÃ´raz nil
ĠvÃ½Å¾iv u
Ġpri rovn
Ġnesprav od
Ġgal Ã©rie
ĠÄ¾uÄı och
Ġumel Ã©
Ġc as
Ġjuh u
ĠsÃŃdl e
Ã¡nsk a
ovan osÅ¥ou
Ġokres u
ĠznÃ¡m ej
Ġpravdepodob nÃ©
ĠkÃºt om
ĠnauÄį ili
ĠprÃŃ Äıte
ĠvÃ½chod u
ĠprÃŃchod om
Ġ dren
Ġ pÃ¤st
Ġ kolÃŃs
Ġobnov u
medz ÃŃ
Ġkozmet iky
Ġrozdiel nÃ½mi
Ġdovolen ke
Ġtelo cviÄį
ÃŃr oval
ĠzastÃºp enie
ĠrÃ½chl ost
Ġvy hn
Ġvy Å¡li
ĠzloÅ¾ enÃŃ
Ġa a
Ġ tanec
Ġ prd
ĠnoÄį nÃ©
ÃŃv nejÅ¡ÃŃm
ĠpoÅ¡t ovnÃ©
Ġhor Ã¡ch
ĠbudÃºci ch
Ġ sÃ¡Äį
Ġ ru
Ġ mar
Ġgener Ã¡lneho
Ġmys le
Ġmor av
Ġvy dier
an skÃ½
Ġne vÅ¡im
Ġbieliz eÅĪ
Ġ sÃºr
ov ÅĪami
Ġpolicaj t
Ġ trÃºb
to s
Ġnad Å¡tandard
ĠvlÃ¡d u
ĠdneÅ¡ nÃ©
Ġnevy chov
Ġ jazyÄį
Ġ bohem
Ġ hundr
Ġ Å¾iÄį
Ġ Å¡Å¥Ãºpl
stran ÃŃc
Ġ fagocyt
Ġne Å¾iÄį
Ġ hab
Ġ figl
Ġpozr ela
ĠÄįlÃ¡n kom
Ġpra les
Ġv zadu
ĠÅ¡tÃ¡t na
ĠÅ¾iak a
Ġ struk
Ġfar nosti
Ã¡c ka
Ġver te
Ġne pra
Ġ stanislav
l ym
Ġochran ou
Ġne vÅ¡edn
Ġob rod
Ġvied la
Ġdn o
Ġvstup u
Ġ tvaroh
Ġs pria
it ia
Ġ grunt
Ġzim y
Ġo tuÅ¾
i ovÃ½
Ġza rob
Ġkon ali
ĠfebruÃ¡r i
Ġre zon
ĠdatabÃ¡z y
Ġne norm
Ġpre pÃ¡Äį
Ġs pÄºÅĪajÃº
Ġ hloh
ĠinÅ¡tal Ã¡cia
Ġobu vi
Ġv Ã½ch
ĠnÃ¡stroj om
Ġ idyl
qu e
l ing
ito ch
Ġod beh
ĠzaujÃŃm aÅ¥
Ġ drop
Ġ hemat
Ġvzor y
Ġnemus ÃŃm
Ġdlho trv
ĠÅ¾iad ateÄ¾
ÃŃv nejÅ¡ej
Ġkurz ov
Ġskv ost
ĠprÃŃ vet
Ġpri j
ry l
ĠmÃ¤k kÃ©
Ġnedo pad
ĠsÃºhlas om
Ġjednoduch Ã½ch
Ġpotvrd ili
Ġzo rad
ĠpoprÃŃ pade
ĠzÃ¡uj mom
Ġ washington
200 7
Ġ Å¡nup
ĠspÃ´sobilo sti
ĠchÃ½b ajÃº
Ġ mentor
Ġ plÃ´ch
Ġs now
Ġ boler
ÃŃv nejÅ¡ieho
ĠÅ¾ivot nÃ½ch
ĠukonÄį iÅ¥
Ġ balne
Ġu ch
ĠvÃ½kon nÃ½
Ġsil nÃ½m
arist okrat
Ġ paradaj
Ġved a
Ġna f
Ġcudzo loÅ¾
ĠprÃŃde te
ĠÅ¾iar enia
Ġrukov Ã¤Å¥
ĠtelevÃŃz ia
Ġnebo jte
Ġzostav y
Ġvy Å¡tud
Ġp art
Ġge or
Ġdver ami
ĠdneÅ¡ nÃ½ch
Ġintern ational
Ġpri pÃ¡j
Ġpros ÃŃme
Ġpostar Ã¡
Ġnasled ujÃºcom
Ġo suÅ¡
Ġpod vedom
Ġkysel ÃŃn
an livosÅ¥
Ġs pot
ĠzaÄį nete
Ġodpad ov
si s
Ġtitul u
Ġotvor enÃ½ch
ĠkrÃ¡Ä¾ov stvo
ĠpoÄįas ÃŃ
Ġne vy
ĠzÃŃsk ajÃº
ÃŃv nejÅ¡iemu
vrÃ¡t iÅ¥
ĠtlaÄį ovej
Ġvy kÃºp
Ġles y
Ġvr stiev
Ġli trov
Ġprid Ã¡vaÅ¥
it ak
Ġkom pozÃŃ
Ġ dezert
Ġ cypr
Ġdo loÅ¾
ĠÄįÃŃt ajte
Ġregistr Ã¡cii
e p
Ġ nostalg
Ġ ÄįesÅ¥
Ġasoci Ã¡cie
Ġnech ala
Ġkon cu
Ġ Å¡erm
Ġkoncert y
Ġs teles
Ġa viz
Ġrozsiah le
Ġpre vin
Ġ otroc
Ġstat us
Ġ agend
Ġ tresk
Ġcykl us
Ġo fenz
Ġnitr y
Ġstiah nutie
6 4
ĠpreÅ¾i li
Ġ ÄįloveÄį
Ġtuk y
ĠzaÅ¾i li
Ġdo plat
ĠkÃ³d u
Ġ vieÄį
ĠnÃ¡vrh ov
Ġkoles Ã¡
ĠvyhÄ¾ad Ã¡vania
ĠrÃ½chl u
Ġsvet ovÃ½
Ġpracov nÃŃk
Ġznamen alo
Ġjaskyn e
Ġinternet ovom
iat ko
Ġb rez
krÃ¡d eÅ¾
Ġd y
Ġsud cov
Ġprie trÅ¾
Ġ korzet
kav Ã©
Ġskv elo
Ġre k
Ġprojekt och
ÃŃv nejÅ¡ÃŃmi
Ġ pohan
ÃŃv nejÅ¡ou
mÃ½Å¡Ä¾ aÅ¥
Ġroz jas
Ġne cest
Ġek lekt
Ġpo dup
it mi
Ġamerik an
ÃŃv nejÅ¡om
Ġ slied
Ġ glg
Ġnepo dup
Ġ epi
Ġepi Å¡tol
Ġ crk
Ġ cvrk
Äįerv iv
Ġne chrap
druÅ¾ stev
Ġz hromaÅ¾Äı
Ġza paÄ¾
ĠbeÅ¾ nej
Ġnepatr ÃŃ
Ġna mont
ĠzÃ¡ruk u
Ġpred ava
Ġf c
ss r
ĠpÃŃs ma
Ġpercent a
Ġmili Ã¡rd
ie ra
ĠnÃ¡hrad nÃ©
w ar
Ġst an
Ġf ung
Ġ kÃ¡bl
Ġzhod not
Ġ skept
Ġ smotan
Ġvedom ia
Ġsekt or
Ġ imper
Ġ krup
Ġt im
ant ovi
ĠÅ¡kod livÃ©
Ġpod Ã¡vaÅ¥
kÃ¡r ovi
Ġpravdepodob nosÅ¥
ĠÅ¡Å¥ast nÃ¡
Ġz datn
Ġ uf
ene ver
Ġtrval Ã©
Ġs ing
Ġsvet le
ĠbritÃ¡ni i
Ġameric kÃ©
Ġ dÃ©
Ġza vraÅ¾d
Ġna miet
lo stÃŃ
Ġpneumat ÃŃk
Ġprst y
ĠÅ¡peci fik
Ġstol a
x i
ent i
Ġnepre hÄ¾ad
Ġ ves
Ġm t
Ġ stras
Ġne konÄį
Ġschud nÃºÅ¥
Ġ4 3
Ġdopln il
Ġdo bud
Ġpopul Ã¡rne
Ġrecept ov
ĠzniÄį iÅ¥
ni kovi
n ickÃ½
Ġmartin e
Ġ5 4
Ġ gÃ©n
ĠÅ¡tÃ¡di u
ĠobÃ¡ v
Ġle z
Ġprehliad ku
ĠopaÄį nom
ĠbudÃº ce
Ġmajstrov stiev
Ġneu moÅ¾
ĠobÄ¾Ãºb enÃ½m
os ter
Ġjed nÃ©mu
ĠÃºni a
Ġko rÃ³z
d d
Ġtras a
Ġumelec kej
Ġgram ot
Ġ flÃ³r
Ã¡l nosÅ¥ou
Ġne Å¡lo
Ġ andre
Ġ prilb
ĠspoloÄį nÃº
Ġne bi
Ġana lÃ³g
Ġzl Ã¡
Ġmobil nÃ½
Ġu tkv
zrk ad
p is
ĠpozÃŃ cia
Ġnez hod
Ġpre par
Ġ sken
Ġ prÃºÅ¾
Ġfung ovania
nÃº t
Ġdo nÃºt
Ġ monik
Ġprevod om
ĠvÃ¤Äį Å¡ieho
Ġ joj
ĠsÃº streÄı
Ġ rimav
ĠurÄį enej
Ġproduk toch
ĠprÃŃklad y
Ġz mest
Ġmiest ny
Ġsamot nÃ½ch
and y
Ġe k
Ġ gÃ©
Ġpostav enÃ©
Ġi r
Ġfotograf ia
Ġo slep
Ġ Å¡pÃ¡r
ĠlÃºp eÅ¾
ĠvÃ½stav be
Ġpo obed
ĠvlÃ¡d ne
Ġpotreb ovali
Ġ beletr
Ġkapac itu
Ġ ornament
Ġpomer u
Ġviz it
Ġkr vÃ¡c
ÃŃn ovÃ©ho
Ġna budÃº
Ã³ noch
Äį nom
Ġdvoj ica
Ġnepo vol
Ġ zrak
ĠvÃŃÅ¥az om
ic ovÃ½ch
ĠznÃ¡m ym
ĠÃº stroj
ĠkoneÄį nÃ©
' ,
Ġpoky ny
Ã¡c kych
Ġtend enciu
Ġvzd aÅ¥
Ġ bul
Ġod tlaÄį
ĠpÃ´d u
Ġ bene
Ġban ÃŃc
ĠnajnÃ¡ roÄį
0 9
Ġna krÃºc
Ġ ic
ĠÄįist ÃŃ
Ġbod om
Ġchrbt ice
Ã³z e
Ã¡nsk y
at ou
hÃ¡ÅĪ ajÃº
ĠnabudÃº ce
or d
Ġc lou
Ġvrch nÃ¡
ĠÃº Äįte
Ġk Ã³
ĠsÃºÅ¥aÅ¾ iach
Ġod Å¡kod
ĠiniciatÃŃv y
Ãº h
Ġit f
Ġzasad nutÃŃ
iar ske
ĠmanaÅ¾ment u
Ġtm av
Ġb at
Ġzabi Å¥
Ġspo dob
Ġv pich
en inÃ¡m
dlh o
Ġopatr enie
Ġbielkov iny
Ġ lyr
Ġ galgan
Ġ Ä¾ak
Ġod moc
Ġ drÃºz
Ġ hungar
Ġ chlip
Ġ Å¾grl
Ġprid ali
Ġozaj st
Ġsexu Ã¡lne
Ġvyd ali
Ġflo r
Ġocen enia
Ġza hyn
Ġ Å¡er
ĠvÃ½rob nÃ½ch
Ġoboh at
Ġdoklad ov
Ġza kaÅ¾d
ĠzakaÅ¾d Ã½m
Ġproduk ciu
Ġ membrÃ¡n
ÃŃn ovÃº
! )
ĠprÃŃleÅ¾ito stÃŃ
Ġsobot a
iteÄ¾ ka
ĠvÃ½stav e
Ġstrav ovanie
Ġm ien
Ġna vy
Ã¡r s
Ġtvor ili
n ickÃ©ho
ĠvyhlÃ¡s enia
Ġvy Å¥ah
Ġkon alo
Ġobvod e
ia z
ĠmÅķt ve
Ġdosiah ne
ĠpouÅ¾ÃŃv anÃ½
Ġodvetv ÃŃ
ĠpouÅ¾ÃŃva telia
ĠvÃ¤Äį Å¡ÃŃm
ĠÅ¡tyrid saÅ¥
ĠdruÅ¾ stiev
Ġ hej
ĠveÅ¾ e
ĠvÃ½nim oÄįne
at Ã½mi
Ġobjem u
Ġfakt y
Ġnepo nÃºk
Ġ ÄįÃŃÅ¾
Ġzauja Å¥
ite liek
Ġodtien e
Ġmh d
aut or
Ã© ny
Ġkompon enty
Ġk la
Ġne n
Ġpriprav ujÃº
ĠprÃŃtom nÃ½ch
Ġoper aÄįnÃ©ho
Ġvykon Ã¡
Ġpo vlak
Ġkos o
ĠÃºkon y
ĠbÃ¡n k
pre zident
Ġplam eÅĪ
Ġjuho zÃ¡pad
Ġakv a
Ġpre roz
ĠparÃŃÅ¾ i
man n
Ġvedom ostÃŃ
a h
Ġne nÃºt
Ġsvet lom
Ġaltern atÃŃvne
Ġ papuÄ¾
ĠÃºÄįasÅ¥ ou
Ġroz pÃºÅ¡Å¥
Ġocen ÃŃte
Ġply nu
Ġihl iÄį
Ġbystr ice
Ġ brosk
Ġdetox ik
Ġprem iÃ©ra
nov u
nut ejÅ¡ie
Ġspust iÅ¥
Ġ Å¾eriav
ĠÅ¡por te
y ÅĪ
ĠdodrÅ¾iav anie
Ġpro vÃŃz
ĠpovaÅ¾ ovanÃ½
ĠfinanÄį nÃ¡
Ġdo prac
Ġstran ou
ĠobyÄįaj ne
Ġc al
Ġbezprostred ne
Ġslz y
Ġo beÅ¾
Ġpohod lia
ĠÄįiern eho
ĠspomÃŃn anÃ©
Ġpre pÃŃn
Ġb as
Ġstrat ili
Ġproblemat iku
Ġuhrad iÅ¥
ot vor
kov ito
Ġregion Ã¡lneho
ĠzÃ¡leÅ¾ito sti
Ġ Äįp
ĠprechÃ¡dz ky
Ġsa mo
Ġd ie
Ġobrovsk Ã¡
Ġsvadob nÃ©
p ad
ĠzaujÃŃmav Ãº
Ġover iÅ¥
Ġ ÄįÄ¾up
Ġnev zd
o ba
Ġded in
Ġnes pÃ´sob
ÃŃn ovÃ½m
Ġpo kuÅ¡
Ġmetr a
ic ovÃ½
ĠÅ¡tyr mi
h am
Ġvhod nÃ½ch
Ġ gondol
Ġchalan i
Ġtried a
Ġvyjadr enia
Ġkon t
is e
Ġ kajak
ĠdokÃ¡z aÅ¥
Ġnejak om
ĠÅ¡tat istiky
Ġzmluv nÃ½ch
Ġ vrstev
Ġvyvol aÅ¥
nut Ã©mu
Ġpo chval
ĠportÃ¡l i
Ġ bosn
ĠzvlÃ¡d ne
Ġpredstav a
u re
Ġmodr o
ĠprÃŃloh e
Ġchlap Äį
Ġnovin iek
Ġnaj zaujÃŃm
Ġz Ä¾ahÄį
Ġ pÃ³l
l us
Ġod voz
ÃŃr ujÃº
ĠvÃ½ boj
Ġchar it
Ġnehovor iac
Ġ iÃ³n
Ġne sÃºc
Ġnes trat
Ġ ultra
Ġ grot
Ġ brilant
Ġteras u
Ġ benedikt
Ġk ru
ĠoznaÄį iÅ¥
Ġz l
plÃ½ vav
Ġstaro Å¾it
ĠcÃŃt ili
Ġvar iÅ¥
Ġpozor ne
ovi Å¡t
ĠposÃºd enie
Ġdvoj koÄ¾aj
Ġstol ÃŃk
ovan ostÃŃ
Ġpas tier
Ã¡l nostÃŃ
Ġtvar ov
Ġ sleÄįn
ĠnÃ¡ mesaÄį
ovan ostiach
Ã¡l nostiach
Ã¡l nostiam
Ã¡l nosÅ¥ami
ĠprÃŃrod nÃ¡
ovan osÅ¥ami
ovan ostiam
Ġrezerv ovaÅ¥
Ġv predu
Ġs prat
Ġ plebej
Ġdrez Ãºr
Ġ gamb
Ġ rÃ´sol
Ġ cvendÅ¾
mÃ¡t oÅ¾
Ġ Å¾ÃŃr
ple Äį
Ġdomic il
Ġposil ÅĪ
Ġhr ou
ĠvnÃºtro Å¡tÃ¡t
Ġdok um
Ġfestival e
ĠnÃ¡ uÄį
Ġroz hadz
Ġpri Ä¾n
ĠÅ¡ lo
Ġpriemysel nÃ½ch
redak tor
Ġweb ovÃº
Ġ ski
Ġ ark
ti s
Ġ chore
Ġchore ograf
Ġu dia
Ġrozvoj u
Ġmodr Ã©
ĠzÃ¡kaz ky
ĠÄįlen skÃ©ho
Ġop atr
Ġintera ktÃŃv
Ġpiv a
Ġkon figur
Ġ hrÃ¡dz
Ġna Å¡tart
Ġmotor om
Ġ esej
ĠzaloÅ¾ enia
Ġosta li
Ġstrom u
Ġ bilanc
ing om
Ġkrv nÃ©ho
Ġmap u
ĠÄįÃŃn y
ĠkategÃ³r ia
ĠsÃºprav a
ĠoprÃ¡v nenÃ¡
Ġ vrab
i ovÃ½ch
Ġprievid za
Ġs plaÅ¡
Ġo stane
Ġre vit
Ġosob nÃ½m
ko t
Ġsi mul
Ġ slez
Ġo hraniÄį
Ġuved enÃº
Ġrad ov
Ġivan a
Ġ199 6
Ġzo hnaÅ¥
Ġ smia
Ġobstar Ã¡vateÄ¾
Ġfotograf iu
ĠvÃ½ voz
ĠreÅ¡taur Ã¡ciÃŃ
ĠzahraniÄį nej
ĠvÃ½ daj
ĠvstÃºp iÅ¥
Ġinvest or
se d
ĠÄįin u
Ġ194 5
Ġ kalor
Ġn on
ĠvyÅ¡etr enia
ĠmÃ¡lok to
aÄį kÃ¡r
ĠzaÄįiatoÄį nÃŃkov
aj Å¡ia
Ġnaz bier
Ġsil nÃº
Ġ bandÃ¡Å¾
in om
spo rt
Ġklas ifik
Ġpredaj ÅĪu
Ġ gulÃ¡Å¡
ĠnÃ¡vrh om
ĠprÃŃstroj e
Ġpohodl nÃ½
Ġsklad e
Ġ monÅ¡tr
Ġmast nÃ©
smie Å¡
i ovÃ©
Ġvy plÃ¡c
Ġchod ili
Ġza dlÅ¾
Ġchyst Ã¡
Ġ kvint
Ġ hypnot
Ġ alÅ¾bet
Ġra m
oÄį ka
Ġpre sah
ĠvyznaÄį ujÃº
Ġd anÃ¡
io nÃ¡
ĠÅ¡ iat
ateÄ¾ nÃ½m
Ġpre sp
Ġ chrum
plÅĪ te
Ġspev Ã¡k
ovateÄ¾ kou
ĠinÅ¡tal Ã¡cie
ĠrozliÄįn Ã½ch
Ġpo vahy
Ġve j
Ġpresn osÅ¥
Ġvied ni
Ġosob nom
v r
Ġlin ole
Ġvier e
Ġchem ik
Ġo zdrav
Ġmas Ã¡Å¾e
iteÄ¾ och
Ġ kÃ½
Ġ frag
Ġ nefr
Ġ srsÅ¥
ia koch
Ġzane prÃ¡zdn
Ġvek om
l s
ĠstrÃ¡v enÃ½
ĠprincÃŃp y
Ġh el
Ġjed lom
ĠprÃ¡vn ickÃ¡
Ġ hero
Ġrovna kÃ¡
) ;
ĠtaÅ¡ ky
u le
Ġ muÅ¡
ri k
le z
Ġre v
Ġmliek ar
ĠÄįes ku
Ġtip ov
ĠnÃ¡dej e
Ġ chÄºp
Ġvy mer
Ġnes pÃºt
nÃŃkov Ã¡
Ġ pyramÃŃd
Ġotc ovi
Ġml y
Å¡ p
ĠsprÃ¡v aÅ¥
ĠvÃ½ kaz
Ġna klon
Ġ roj
Ġ zahÃ¡Ä¾
ĠÄįech Ã¡ch
Ġ lun
Ġjar i
Ġimun itnÃ½
Ġvol iÄįov
Ġnespo Äįet
ĠboÄį nÃ©
Ġ kut
Ġprevz atÃŃ
ĠkrÃ¡s nym
ĠÄı aÄ¾
Ġ Å¡ÃºÄ¾
ĠnezÃ¡ leÅ¾ÃŃ
ovateÄ¾ kami
Ġhistor ickej
Ġ choler
ĠnÃŃz kou
Ġdoktor and
Ġposkyt ovateÄ¾a
ovateÄ¾ ke
ovateÄ¾ kÃ¡m
Ġvstup nÃ©
ĠÄį ak
ovateÄ¾ kÃ¡ch
Ġ Ã´s
Ġotvor ila
Ġ exploat
Ġobl ÃºÄį
Ġroz strih
Ġglaz Ãºr
Ġ ÅĪuch
Ġre patr
Ġz vetr
Ġroz trpÄį
Ġ galej
karb oniz
Ġne sten
Ġ Å¡kamr
Ġ rubrik
Ġ svrb
Ġojedin el
Ã© nu
ov niach
Ã³ p
Ġprostried kom
Ġposu v
in form
ĠÅ¾elez a
Ġj ac
Ġosob nostÃŃ
Ã¡c keho
ĠÄįÃŃt al
Ġv Ä¾avo
Ġprah a
Ġtyp om
Ġtak Ã½mi
at a
Ġko p
Ġ sme
Ġ kobyl
Ġpod rob
Ġbez moc
Ġuni ver
Ġodklad u
Ġ ceremoni
nÃŃkov ej
Ġb i
ne dÃ¡vn
Ġobchod nom
Ġpod hrad
Ġpo rovnÃ¡
Ġ Å¡tipend
Ġ hist
ĠnajvÃ¤ÄįÅ¡ ej
4 2
Ġslovensk ou
Ġ statoÄįn
Ġz von
ĠsluÅ¾ bami
Ġm ajte
Ġku f
Ġznam enÃŃ
Ġak ciÃ¡ch
Ġpredstav ovaÅ¥
Ġ hrej
Ġneo podstat
ĠnÃ¡ strah
Ġteras a
Ġprijat Ã©
Ġ bonsaj
Ġvy sad
Ġs ol
i ovej
Ġz rast
ĠdÃ´sled kom
kol a
Ġod lÃºÄį
ĠnavÅ¡tÃŃv te
ĠzÃ¡kon e
Ġ sion
Ġbal ÃŃÄįek
Ġspor u
Ġprakt ickÃ¡
Ġ199 7
Ġin te
Ġ dekolt
ĠÅ¾en e
t ve
Ġne fajÄį
Ġply nul
Ġ glyk
Ġn hl
ĠroÄį nej
Ġpodrob nejÅ¡ie
ĠÅ¡peci Ã¡lna
Ġ delfÃŃn
Ġdo bÃŃj
Ġne mor
Ġ kÃ³dex
Ġs nov
Ġabsolv ovali
Ġsvad by
siati mi
ĠmÃ³d ne
Ġ ur
ĠprevÃ¡dzkovateÄ¾ om
Ġcentr Ã¡
ĠunikÃ¡t ne
Ġs ploÅ¡
Ġprst eÅĪ
Ġa be
Ġ krad
Ġ fenomen
Ġmajstrov stvÃ¡ch
Ġ sliep
Ġ dolom
Ġsed l
ĠfÃ³li e
Ġtrval Ã½
Ġhotov Ã©
Ġvyz broj
ĠjedenÃ¡ sÅ¥
ide olog
sco re
d Ã´
ĠnajvyÅ¡ Å¡ieho
Ġspektr um
Ġprv ÃŃ
Ġ lÃŃz
Ġsn s
Ġtechn icky
Ġprie svit
Ġneza po
ĠnÃ¡jde Å¡
ĠvÃ½rob ou
Ġs s
Ġosta Å¥
Ġsever ovÃ½chod
Ġangl icky
ĠnÃ¡ leÅ¾ito
pre s
ovaÄį ke
nut ejÅ¡ÃŃ
ÃŃr ujeme
Ġkolekt iv
ĠprÃŃ stel
Ġopo j
av eli
Ġma ster
Ġc r
Ġfutbal u
Ġvprav o
oÄį ku
Ġstred nÃ¡
ĠÃºspech ov
Ġeur a
Ġ flegm
Ġoper Ã¡tor
ĠÄıaleko hÄ¾ad
Ġ retiaz
Ġneb es
Ġb ob
de c
Ġ megaloman
ĠudrÅ¾ anie
Ġod zn
Ġnevy slov
nut ejÅ¡ia
Ġchem ickÃ©
Ġako Å¾e
Ġeuro pe
ĠnÃŃz kej
kult iv
ĠdaÅĪ ovÃ½ch
Ġmil Ã¡
ĠzaÅ¡l eme
Ġo trep
ĠkultÃºr ny
Ġvysok Ã©ho
ĠpouÅ¾i je
liv Ã½ch
Ġ Å¡teb
Ġ Ã¡ri
Ġzdrav iu
ĠbezpeÄį nÃ½
Ġre tro
Ġ Å¾a
ĠovlÃ¡d a
Ġvlast nÃŃ
nut ejÅ¡ÃŃch
Ġsval ovej
Å¡tvr Å¥
Ġoprav iÅ¥
ĠzaÅ¾i l
Ġod byt
Ġobet ÃŃ
nut ejÅ¡ÃŃm
Ġs el
Ġza raz
nut ejÅ¡ej
am ente
ĠpÃ¡Äį ia
Ġnut nosti
Ġpas tv
nut ejÅ¡ieho
nut ejÅ¡ou
nut ejÅ¡iu
o ho
Ġ koÅ¡t
Ġ Å¡matl
dilet ant
Ġ driap
Ġ chvoj
vza t
nut ejÅ¡ÃŃmi
Ġ kolport
nut ejÅ¡om
nut ejÅ¡iemu
Ġne chrup
Ġpodo tk
Ġrozdel iÅ¥
Ġi os
Ġ piet
Ġprakt ickÃ½ch
av ela
Ġ thaj
Ġdlh om
Ġ pir
Ġne ak
Ġ chrÃ³m
Ġspolu hr
Ġpresta Å¥
Ġod ÅĪ
Ġhran ie
Ġdizajn e
Ġnor iem
Ġmask a
oÄį ky
ĠnezÃº Äįast
Ġ sien
Ġhviezd a
ĠvÅ¡et ku
Ġd Ã¡vame
Ġtele komunik
ĠuÅ¾ÃŃvateÄ¾ om
Ġpo rovnateÄ¾
Ġ reum
Ġu rÃ½chÄ¾
ĠskonÄį ilo
Ġk Åķ
ri p
Ġ Ã¡
Ġsem enÃ¡
Ġpona d
Ġodchod e
Ġde fenz
ĠspÃ¡j ajÃº
lo k
Ġpri lep
Ġpre pis
ĠÄįÃŃt ania
Ġstred isku
Ġ storn
ĠvlÃ¡k ien
ĠatmosfÃ©r y
ch od
Ãº Å¡
Ġatrak tÃŃvne
Ġh igh
en kami
Ġroz Å¾iar
Ġcholester olu
ĠpoÄ¾ sko
Ġminul Ã½ch
Ġ faun
Ġu raz
ĠvnÃºtor nÃ¡
ĠuloÅ¾ enie
Ġmier a
f l
ĠzvyÅ¡ ovanie
ĠmanÅ¾el kou
Ġp Ã¡
Ġodmiet a
Ġnechc eme
ĠkatarÃŃn a
Ġsprav il
ĠuzÃ¡ ver
ĠpredchÃ¡dz ajÃºcej
Ġ vÃ½datn
ĠspiÅ¡ skej
Ġkompon entov
porc ion
Ġfareb nÃ½
Ġlist e
ĠbaktÃ©r iÃŃ
ĠvajÃŃÄį ka
Ġne sluÅ¡
of il
av elo
Ġ199 1
Ġpig ment
Ġvy ÄįÃŃt
Ġpredaj cov
Ġna stane
Ġ seÄį
Ġzamer aÅ¥
Ġrecenz iu
Ġ retro
Ġhum en
Ġneod mys
Ġ veÄįier
Ġvod nÃ©ho
Ġzad ajte
ĠÅ¡ li
Ġzel eÅĪ
en ina
Ġhotov osti
Ġvhod ne
Ġstroj a
Ġklub y
Ġdo zn
Ġza tm
iz ovanÃ½
Ġpodrob ne
Ġne tvrd
Ġka jÃºc
Ġsvet ovÃ©
Ġtest ovanie
Ġobc ou
en u
Ġzeme pis
Ġ alfa
Ġ upÃŃr
pÃŃs ali
Ġ vrat
Ġroz vetv
Ġvlast nÃŃctve
ko stÃŃ
7 6
Ġpo nÃº
Ġo chab
ĠbudapeÅ¡t i
Ġrob ÃŃte
b iar
Ġ196 8
Ġnevy sp
Ġ sir
Ġvznik nÃºÅ¥
Ġvy prÃ¡v
Ġboj uje
ĠnauÄį il
Ġz veÄ¾aÄı
Ġdi Ã³d
ĠsnÃŃm ky
Ġnev ÄıaÄį
ĠdÃ´chod ok
Ġangl ickÃ©ho
Ġ jedl
ĠÅ¡tÃ½l ovÃ©
ĠdomÃ¡ci m
g ar
Ġ gubern
Ġ kabin
Ġvonkaj Å¡ÃŃch
Ġukrajin y
Ġch r
Ġsit a
Ġs pamÃ¤t
Ġprimer ane
ĠzvyÅ¡ ovaÅ¥
Ġ6 6
ĠzhromaÅ¾d enia
Ġfrag ment
Ġne pri
chve j
Ġza niet
ĠzÃ¡vÃ¤z nÃ©
Ġme ga
ĠdoruÄį iÅ¥
Ġko labor
Ġtemper ament
Å¾i li
Ġl ÃŃÄį
Ġcudz ÃŃch
Ġnezne u
Ġex pres
Ġneob sah
Ġdej inÃ¡ch
ĠnÃ¡ syp
ĠÄįrev a
Ġne mrav
Ġnefung uje
Ġdopra jte
encia mi
Ġuply nutÃŃ
Ġskrz e
ĠuÄį ia
ĠnÃ¡ boj
Ġs form
ĠÄįist ot
Ġre flekt
Ġ Å¾u
aj Å¡ÃŃm
Ġdvad siat
Ġvy straÅ¡
Ġspravod livosÅ¥
ja zd
Ġ huh
Ġprac ovala
ce m
n ickej
Ġ cvak
an skej
ĠzvyÅ¡ ky
ĠnenÃ¡jde te
ĠdÄºÅ¾ kou
Ġana chron
Ġprirodz enÃº
ĠiÄį o
Ġbystr o
ĠÅ¾elez o
ic ion
av ieÅ¥
lie va
Ġne presn
Ġsenz or
Ġotvor ene
Ġotc ov
ĠmikulÃ¡Å¡ a
ov nÃŃkoch
Ġnepo po
Ġr tv
Ġ bohÃ©m
Ġ kyj
av iem
Ġ mech
Ġnez mer
ĠzapÃŃn anie
Ġ Å¡ariÅ¡
ĠuÅ¾ÃŃva telia
Ġnes ko
Ġ lept
ĠÄįas omer
ovo zel
Ġarom atiz
ĠfiÅ¡k Ã¡l
krk v
av iete
av ieme
av ieÅ¡
Ġdo rap
Ġnedo rap
Ġlet iska
Ġspolu vlast
ĠpÃŃÅ¡ u
Ġ total
Ġob rub
Ġhlad ina
Ġ dvÃŃh
Ġ chÃ½r
Ġx x
Ġ zvuÄį
ĠzaruÄį ene
Ġpredaj om
ĠÃ¡z ij
je c
Ġzbier ka
Ġopak ovaÅ¥
ĠprÃŃprav kov
o saur
Ġbez nÃ¡dej
Ġs prisah
ward s
Ġi racion
trv Ã¡
Ġnez vest
ĠrÃºr y
Ġzelen ina
ĠtÃ³n y
Ġfo to
ĠvÃ½po Äįet
Ġdopln enie
n ene
Ġ ÄįepeÄ¾
Ġ transfÃºz
ĠkniÅ¾ nici
Ġtvrd iÅ¥
Ġ hendikep
Ġ kanv
ĠnÃ¡rad ie
Ġpredsed om
Ġ Å¡pic
Ġbez lep
Ġ kinem
ĠkÃºpeÄ¾ ni
ĠzastupiteÄ¾ stvo
kov anÃ½ch
ĠkrÃ¡Ä¾ov stva
i Ã¡lneho
Ã¡nsk eho
. :
Ġo Å¡Ãºch
Ġsponz or
Ġspomen ul
Ġk ade
ĠdlaÅ¾ d
Ġstup ni
Ġ fibr
Ġdo ciel
Ġzlo myseÄ¾
Ġrit uÃ¡l
ĠlÃŃÅ¡ ia
ĠnadÃ¡c ie
ĠÄįÃŃt am
ĠbezvÃ½ chod
ĠvzÃ¡cn e
Ġ remesl
ĠdcÃ©r y
bieh a
Ġvz pier
Ġ rieÄį
no c
Ã¡vajÃº ci
Ġvonkaj Å¡ÃŃ
ov niam
ĠnedokÃ¡z al
Ġnoc ÃŃ
ĠprÃŃ pust
ĠkÃºp ou
Ġran y
Ġpopoludn ÃŃ
Ġvz kries
ĠÅ¡tat Ãºt
Ġ cer
Ġ hvezd
Ġbi lingv
Ġf b
ĠudrÅ¾ iav
Ġ krep
Ġregistr Ã¡ciu
Ġvy vrchol
Ġvesel o
Ġprokur Ã¡tor
va mi
Ġu kryt
Ġzd Ã´ver
Ġkoleg ovia
Ġroz Ä¾ah
Ġna kaz
Ġpsych iatr
Ġprijat ia
Ġvln a
Ġinov Ã¡cie
Ġ dvier
Ġodbor nÃ½
Ġ kviet
Ġodbor ne
le Äį
min ent
Ġzmluv ou
ĠÅ¾iad aÅ¥
Ġ diabol
Ġna dch
Ġsviet i
Ġfyz ickÃº
ĠvyuÅ¾i jete
Ġ arog
Ġvy zr
Ġ brink
Ġso ft
Ġk lad
ĠvÅ¡im ol
Ġ fen
Ġliet adlo
Ġg ran
ĠvÃ´Ä¾ u
Ġin fl
Ġpredstav enia
ĠÃº kor
ĠdÃ´raz om
klad Ã¡
Ġ5 2
ĠvlÃ¡d e
ĠprÃŃstroj a
Ġspo ved
Ġ jeruzalem
ĠdruÅ¾ stva
Ġtekut ÃŃn
Ã¡ ne
at Ã©mu
Ġelektr ickÃ½
Ġl an
Ġroz tomil
Ġkon dici
Ġzemia ky
Ġ chamt
Ġkvalit nÃ½m
Ġ tat
Ġsp ir
Ġna hliad
ra h
Ġpopred nÃ½ch
idl Ã¡ch
Ġtvoj ej
Ġlicenc ie
ĠzÃ¡znam y
Ġpripomen ÃºÅ¥
ĠvoÅĪ av
ĠÃºspeÅ¡ nÃ½ch
ĠkonÅ¡truk ciu
Ġroz kol
ĠkritÃ©ri ÃŃ
ĠÄįer p
Ġnena po
Ġ imperi
Ġ plag
ĠÃºzko st
Ġfutbal ovÃ½
Ġdotk nutÃ¡
Ġbyt ovÃ½ch
ĠÅ¡tandard ne
Ġpest ovanie
Ġrealiz Ã¡cia
Ġneg atÃŃvny
Ġpol rok
Ġ hop
Ġ veronik
Ġg ab
Ġpo hÅķd
ĠdoÄįas ne
Ġodhal iÅ¥
Ġt laÄį
Ġnena sÃ½t
Ġdve sto
Ġnovo dob
200 6
ĠÃºÅ¾as nÃ¡
krÃ¡t ko
Ġ Å¡pendl
u ra
Ġmlad Å¡ÃŃ
Ġ bambus
ÅĪ ovanÃ©
ĠzÃ¡sad ne
Ġvide ÃŃ
Ġ199 5
Ġtvor covia
Ġa proxim
Ġ lÃ¡v
iteÄ¾ ky
Å¾i je
Ġ Å¡pag
Ġstrav ovania
ĠÄįist ej
ĠsprÃ¡v cov
ĠnÃŃz ku
Ġmo del
Ġ fÃºka
Ġ blÅ¡
Ġodvol aÅ¥
Ġl y
Ġexist ujÃºcich
Ġ drk
Ġde natur
Ġ chochol
Ġpo plet
Ġ Å¡omr
Ġ Å¡pÄ¾ach
Ġne rap
Ġ fuf
Ġz om
Ġvlast nÃ¡
ĠhospodÃ¡r skej
Ġuplat nenia
Ã¡Å¾ i
Ġzachyt iÅ¥
Ġpriemer nÃ¡
ĠveÄ¾ko sÅ¥ou
Ġchlap ca
ĠfanÃºÅ¡ ikom
Ġsil e
an ci
r iad
Ġnovo z
Ġnes klam
Ġ vietnam
Ġakr o
/ ,
sent iment
ĠukonÄį enie
Ġo stal
Ġobran u
mi c
Ġprejav om
st y
Ġo chlad
Ġpod hor
ĠmotÃŃv y
Ġdia log
in skej
Ġ antrop
Ġluci a
Ġvy st
kon aÄ¾
ĠcÃŃt ite
hÃ¡ÅĪ ate
Ġsevero zÃ¡pad
Ġ gam
Ġdrev enÃ½
Ġzvuk y
Ġri m
ĠzaujÃŃmav Ã½m
Ġte p
Ġprev Ã¡dz
Ġ farmak
Ġ cink
Ġskvel Ã½ch
Ġ richt
Ġvynik ajÃºca
ĠveÄ¾ akrÃ¡t
Ã½Å¡ Ä¾
gra f
Ġl ou
Ġobraz ovke
Ġnepre nik
Ġ peÄįat
ur et
Ġtkan iva
ÃŃr ovala
8 5
Ġmap e
Ġ husl
ÃŃr ujete
ĠoblieÄį ky
Ġo duÅ¡ev
Ġtrh och
ovate liek
Ġpou kazuje
ĠzlepÅ¡ ovaÅ¥
nÃ¡ jom
Ã¡Äį e
Ġhal y
ÃŃr ovali
ĠkÃºpeÄ¾ ov
Ġ akceler
Ġstret la
Ġz jed
Ġinter nacion
ĠsÃºÄįas nÃ¡
at i
Ġ lakt
ĠobÄįerstv enie
Ġ smalt
Ġ mark
ĠvÃ½chov a
Ġn u
i ovÃ©ho
Ġpre jazd
Ġprior itou
ÃŃn ovou
ÃŃn ovÃ½mi
Ġna Å¡
Ġm ala
Ġnena prav
ĠakÃ½m koÄ¾vek
ĠtÃºÅ¾ by
Ġbudov u
me d
ÃŃv e
Ġz hust
ĠregiÃ³n ov
Ġpresad iÅ¥
Ġlegislat ÃŃvy
Ġneob jav
ÃŃr ujem
Ġ revÃŃr
Ġchem ickÃ½ch
do or
o slovensk
Ġmetr o
Ġpo nÃŃÅ¾
Ġoper aÄįnÃ½
Ġkar l
ĠprÃ¡v nymi
ĠangliÄį tine
Ġsekund y
Ġkysel ina
Ġ blk
Ġ ost
tr h
Ġregener Ã¡ciu
Ġ kuÅ¾eÄ¾
ĠneÄįist oty
ĠdesaÅ¥roÄį ia
ĠpobreÅ¾ ÃŃ
Ġmask y
Ġsta nÃº
ĠÃºst a
chÃ¡dz aÅ¥
Ġv rod
Ġ sadr
ĠnÃŃz ky
Ġ cimbal
ĠmyÅ¡ i
Ġz draÅ¾
Ġnaj di
n ku
Ġkraj inou
Ġo hodnot
ĠzÃ¡ruk y
ĠkrÃŃÅ¾ a
ĠÅ¡Å¥av y
ĠbÃ½val ej
200 3
sk osti
ÃŃr uj
Ġzvol enÃ½
Ġhrub o
ĠsÃºvis ia
Ġ trikot
z te
Ġ bacil
Ġ obor
Ã¡l ky
bak teri
en kÃ¡m
ĠÅ¾iv Ã½
Ġelek tro
ĠpamÃ¤t e
Ġstred nÃ©ho
Ġbank ov
Ġdr av
Ġza prÃŃÄįin
Ġ Äıumbier
ĠvnÃŃm a
Ġ naj
Ġmus elo
Ġkon ÃŃ
ĠnajvÃ¤Äį Å¡ieho
Ġshop u
Ġosobit nÃ½
en kÃ¡ch
ĠfÃ³r um
Ġpo plaÅ¡
Ġmil o
Ġ kamz
Ġvyd anÃ©
Ġtrpez livosÅ¥
Ġza vin
Ġobmedz enÃ©
Ġvy vÃ½Å¡
Ġz luÄį
Ġsied mich
Ã¡c ku
Ġdo pl
liv Ã½m
Ġprizn anie
Ġza tk
Ġposu nÃºÅ¥
ĠÅ¡tandard nÃ©
Äį ast
Ġza kop
ĠpohÄ¾ad y
Ġnemec kÃ½ch
Ġslov iÄįkÃ¡r
Ġne ab
Ġ zor
altr u
Ġvytvor enÃ¡
ĠnajdÃ´leÅ¾it ejÅ¡ÃŃch
Ġmat ku
ÃŃr ujeÅ¡
Ġne kvalit
Ġpa roh
Ġdon kichot
ÃŃr ujme
Ġkles Ã¡
ĠuÄį ili
ĠpolÄįas e
Ġ bratr
Ġ fetiÅ¡
ÃŃr ovalo
ĠpouÅ¾i li
Ġ oj
Ġpod veÄįer
Ġ hyster
ÃŃr ujÃºc
Ġunes co
Ġven ujem
ĠzÃ¡ pÃ¤st
Ġz hnus
Ġs tÅķp
Ġpo mot
Ġpo Å¡krab
Ġ bÃºtÄ¾
Ġnevy poÄįÃŃt
Ġ almuÅ¾n
Ġ Å¡kriek
Ġ ciach
Ġ tÄ¾ap
Ġ kameÅĪ
Ġroz ihr
Ġna mrz
Ġza jak
Ġ durd
Ġne drob
Ġne Å¡uÅ¡
Ġpredpoklad u
Ġtechn ikou
Ġpln enÃŃ
Ġ atlas
Ġnazv aÅ¥
ĠzÃ¡ver u
Ġ liÅ¡
ĠprihlÃ¡s te
Ġsviat oÄį
Ġperfekt nÃ©
Ġnos iÄį
ĠprÃŃ slov
er mi
Ġroz toÄį
Ġenerg iÃŃ
ĠmyÅ¡lien kou
Ġ afric
vÃ¡dz aÅ¥
ĠhÄ¾ad Ã¡m
Ġvyu Å¾
ovisk Ã¡ch
vÃŃr us
Ġsubjekt y
Ġ remien
Ġhard vÃ©r
re x
ĠuÄ¾ahÄį uje
ĠzahraniÄį nÃ©
Ġ kolm
Ġmiest nostÃŃ
Ġtvoj ho
Ġal t
Ġ losos
Ġ strikt
Ġza pÃ¡Äį
Ġu pad
Ġnes kÃºs
Ġmobil e
pust il
Ġvy var
Ġ kouÄį
Ġcelo Å¾ivot
Ġstre et
Ġtras u
Ġtvrd enie
al ÃŃt
Ġchat u
Ġnajkr ajÅ¡ÃŃch
Ġneroz vÃ¡Å¾
Ġsu n
ĠpresvedÄį enÃŃ
Ġkola gÃ©n
Ã³n mi
i ovÃ½m
Ġprav Ã¡
Ġod pis
Ġ lÃºh
Äį ÃŃn
ĠtÃºÅ¾ bu
Ġprevenc ia
Ġvy chÃ¡dzajÃº
Ġznak om
Ġobo znÃ¡m
Ġne brÃ¡n
kovit Ã©
ĠnÃ¡sil ia
Ġne nos
Ġza mraÄį
ĠakÃ½ si
Ġp lu
Ġrozdel enÃ©
Ġnepotreb uje
Ġhistor icky
ÃŃn ovom
Ġrozhovor y
Ġvier o
Ġinter ven
Ġna vÃ½Å¡
Ġkart ou
Ġ Å¾it
Ġzad aÅ¥
o vlÃ¡d
Ġsviet idlo
ĠzÃ¡ chvat
iar sky
Ġproti reÄį
ĠprÃ¡Å¡ ok
Ġgastro nÃ³m
Ġpuzdr o
Ġbal ÃŃka
Ġk ing
Ġneodmys liteÄ¾
ĠzÃ¡pad e
Ġhovor ca
Ġbruch a
Ġob vÃ¤z
ĠÅ¾en skÃ©
Ġf ra
Ġne vÅ¡ÃŃm
Ġ satir
Ġne klam
Ġ azÃºr
Ġpro gnÃ³z
Ġ respond
d ing
Ġkvet in
ĠkresÅ¥ anov
ĠÅ¾en ou
Ġbod lia
Ġ Å¡uhaj
ja l
Ġuvie dli
ĠponoÅ¾ ky
Ġhlbok Ã©
Ġchor Ã½ch
i ovou
Ġ encefal
Ġpre bytoÄį
bra z
ĠtotÃ¡l ne
li g
Ġ plesn
Å¾ÃŃv ajÃº
Ġr en
Ġ hypotek
y tie
Ġdo pÄºÅĪajÃº
iar ne
Ġvrch ole
Ġukrajin e
ĠnepriateÄ¾ ov
ĠnÃ¡ram ok
Ġov er
Ġ krÃºt
ĠÃº s
Ġ makl
Ġlin e
Ġrtv s
Ã¡tor u
Ġne hlÃ¡s
ĠjedineÄį nÃ¡
Ġvys oÄį
i ovÃº
Ġdo jedn
Ġ11 0
ob liek
nÃ¡sob ne
ĠvianoÄį nÃ½ch
ĠÃºstav y
Ġ majestÃ¡t
kviz ÃŃ
Ġauto gram
Ġli s
ĠumoÅ¾ niÅ¥
Ġnajdlh Å¡ie
Ġzaved enie
ĠnavÅ¡tÃŃv il
iar skej
Ġgrav it
Ġzvol ili
Ġhod iÅ¥
iteÄ¾ kou
Ġvyz ved
Ġsamo vraÅ¾
iar ska
Ġsklad om
Ġhr Ã¡ch
m b
ie ri
Ġsvad bu
ĠpreukÃ¡z aÅ¥
ĠspÃ´sob ÃŃ
le j
Ġna niÄį
Ġnaj i
ĠnechÃ¡p em
. ]
Ġochran nÃ½
Ġ bestseller
Ġtras e
Ġdvoj lÃ´Å¾
Ġminim alist
Ġidi ot
Ġ cvikl
Ġprav om
ÅĪ Ã¡k
ĠpomÃ´c ok
ĠÅ¡kol ou
ĠtradiÄį nÃ½
ĠnÃ¡pad ov
Ġpre rast
Ġ artÃ©r
Ġ kufr
Ġbrat ov
ĠskutoÄį nÃº
cel ku
Ġpre t
ĠpreÅ¾i l
Ġz veliÄį
Ġne krÄį
Ġdopln enÃ©
Ġvit ajte
Ġvy rovnÃ¡
ÃŃn ovÃ©mu
ĠniÅ¾ Å¡iu
o trat
Ġ spele
i ovÃŃ
Å ¯
ĠneÃº pln
Ġ kliÅ¡Ã©
ĠnÃ¡zor ov
ĠnenÃ¡ vrat
ĠzÃ¡vi t
Ġ madrid
Ġcel ou
Ġklim at
ovaÄį iek
Â »
Ġnena chÃ¡dza
ic ovÃ©ho
Ġnaj taj
Ġ fik
Ġ bater
Ġdar ilo
Ġzo vÅ¡eobec
men te
d p
Ġpan e
Ġbezplat nÃ¡
Ġsamot nÃ½m
Å¡ kr
Ġdrob nÃ½ch
Ġgre en
i ovÃ½mi
Ġvrec ko
i ovom
ÃŃn ovÃŃ
Ġpod al
Ġz Ä¾ak
Ġl in
ĠukÃ¡Å¾ ky
Ġ mlÃ¡Äı
tlÃ¡Äį a
Ġneob Å¥aÅ¾
Äį nÃ½mi
Ġprid Ã¡va
n ing
ĠuchÃ¡dz aÄįov
Ġdiel u
ĠplÃ¡n ujete
ĠpoÅ¾iad al
Ġ hrot
Ġpochyb nosti
i ovÃ©mu
kovit ejÅ¡ie
Ġ extravag
Ġs ne
ĠprÃŃ rast
Ġ episkop
Ġroz vlÃ¡Äį
Ġde human
du t
hni t
Ġ brid
Ġ balkan
Ġde nunci
Ġpod kuÅ¡
Ġ Å¡melinÃ¡r
Ġ tabel
Ġzmen Ã¡m
Ġ( Â§
Ġ vÅ¡edn
Ġ bulletin
Ġzdo konal
ĠtelevÃŃz ii
Ġsedm o
lu Äį
ĠnÃºdz i
Ġustanov enie
Ġ mol
Ġ krÃºp
Ġnepre beh
Ġmichal a
Ġtrid siat
Ġjed le
Ġplast ovÃ½ch
Ġjas nÃ¡
Ġpretek Ã¡rov
ĠprÃ¡vn ickej
iteÄ¾ nosÅ¥ou
ĠspotrebiteÄ¾ ov
Ġvz dych
Ġ solÃŃd
Ġ infarkt
hÃ¡ÅĪ am
Ġperfekt nÃ½
Ġne stÃŃh
ĠudrÅ¾ iava
Ġlov e
Ġful l
ĠvÃ¡h om
Ġmon ument
Ġ fresk
Ġvoj nu
Ġabe ce
ĠnÃ¡rok u
Ġhydr aul
Ġpo tiah
ĠÅ¡ e
Ã½ t
Ġz vis
Ġ katastr
is a
ĠhÄ¾ad al
Ġsp racov
Ġpochop il
Ġ stehn
ĠinÅ¡pekt or
m p
Ġtovar ov
ĠnÃ¡ uk
ĠpÃ½t a
Ġpre hlÃ¡s
ĠvÃ½hod nÃ½ch
Ġdom och
enÄį nÃ©ho
Ġpravdepodob nosÅ¥ou
Ġ bastard
Ġmed u
Ġpro tektor
Ġa tent
Ġso ci
Ġsoci Ã¡lno
Ġsadz by
kÃºp iÅ¥
ĠobÄ¾Ãºb enÃº
Ġkr ÃŃ
Ġ farizej
do s
pÃºÅ¡Å¥ ajÃº
ĠpoÅ¡kod enÃ©
ĠvÅ¡im li
Ġprot iz
Ġza rast
Ġpo rÃ¡Å¾
Ġf ant
ĠÄįin ov
ĠpÃ½t aÅ¥
j d
Ġvynik ajÃºcu
ĠdrÃ¡h y
Ġpomoh lo
Ġabs trakt
Ġkom par
ĠspoÄ¾ah livosÅ¥
Ġ199 4
Ġ zÃ¡hon
ĠvyvÃŃj a
Ġulic a
ci t
Ġpovol enÃ©
Ġneob vyk
Ġuzn anie
Ġnajp ou
Ġse o
ro Å¡
en stvÃ¡ch
Ġne ne
ĠrozvÃŃj a
ĠpoÅ¾iad anie
Ġout f
Ġpo niÅ¾
Ġ korz
ĠzaloÅ¾ iÅ¥
ĠlepÅ¡ie mu
Ġex tenz
nic ovÃ½
Ġnad rad
Ġroz pÃŃn
Ġu vÃŃt
Ġvy has
Ġdozved el
Ġpo trat
Ġnavrh ol
Ġdifer enci
Ġanti bakteri
ĠzaujÃŃmav ostÃŃ
ĠtelefÃ³n y
ĠpouÅ¾it Ã¡
Ġodbor ov
Ġmi r
Ġzdravot nÃ¡
do ch
ĠtlaÄį iÅ¥
vÃ¡dz ajÃº
il y
Ġ ekzÃ©m
Ġpre hrab
iar skeho
Ġmoto cyk
al itou
b enie
ĠtrÃ©ning y
Ġe vent
prem iÃ©r
Ġzmen ami
Ġod chÃ½l
ulen t
Å¡te v
al u
or iad
Ġnad riad
Ġ an
Ġ jarmoÄį
Ġv la
Ġl g
Ġ rudolf
Ġpo k
Ã¡no ch
Ġreak ciu
Ġfirm ou
if r
Ġ chrob
Ġ dent
Ġ sing
Ġpocit u
Ġhrad e
Ġpriprav te
Ġ oblaÄį
Ġprevent ÃŃvne
Ġfran c
Ġpred loh
iar skych
Ġopo treb
Ġgu liÄį
Ġpodozr enie
Ġjedin Ã©ho
ĠÅ¾ij Ãºcich
ĠsÃº Äįast
n it
Ġna vi
Ġodol nÃ¡
ateÄ¾ nÃº
Ġz bohat
Ġsprac ovanÃŃ
Ġlok Ã¡lne
Ġne var
Ġfin Ã¡l
Ġvet a
Ġk rem
Ġ revanÅ¡
Ġniek Ã½m
ĠbeÅ¾ nom
Ġduch ovnÃ©
Ġhal e
Ġ diecÃ©z
Ġna bÃ¡d
Ġnos ÃŃ
Ġ libr
Ġkop an
ÃŃ ni
ĠpoÅ¡kod enÃŃm
Ġrov es
Ġdemokrac ie
Ġmlad o
Ġ trezor
Ġcentr Ã¡lnej
Ġprud ko
Ġpredpoklad Ã¡m
Ġpo mÃ½l
ĠoÄį kovanie
Ġg ala
Ġvy korisÅ¥
Ġneo pad
ĠsprÃ¡v nych
Ġin Å¡pekc
Ġneod bor
ĠvyuÄį ovania
ĠblÃŃz kej
Ġ Å¡arkan
ĠprÃŃpad u
Ġnechc eli
Ġza buch
Ġ cyt
Ġzasl ÃºÅ¾
Ġu vÃ¡Å¾
Ġzlat Ã½ch
red ig
ĠuvÃ¡dz ame
Ġo pr
Ġgig ant
Ġpen y
Ġhlas om
Ġultra prav
stoj ÃŃ
Ġne buch
Ġne Å¡krab
Ġ pastel
Ġnaj veÄ¾
Ġ snob
Ġ Å¡amot
Ġ adjust
Ġultra Ä¾av
Ġ chech
cudz o
ct i
Ġ pÄ¾uh
Ġneo kres
Ġne hrk
tem n
Ġne Å¡trk
Ġcro ss
Ġoslov iÅ¥
Ġ plyt
n enÃ½mi
Ġhovor ila
Ġ smel
ĠvÃ½chov u
ĠzÃ¡klad nou
ri pt
Ġ nyl
Ġfon et
Ġprejav ÃŃ
ov nÃ©ho
Ġnez nÃ¡
Ġpod kov
Ġsvoj voÄ¾
Ġnad po
Ġpreklad e
Ġz liat
Ġexist enciu
Ġrezort u
Ġ kypr
Ġ sloh
Ġjedno stran
v ajÃºcich
Ġdo rozum
Ġrukav ice
Ġstran ÃŃc
Ġdokonal Ãº
ĠnÃ¡ dvor
Ġv celku
Ġlet isku
ez peÄį
enÄį nej
ate liek
Ġnorm Ã¡lny
Ġfinanc iÃ¡ch
ĠnajlepÅ¡ ou
Ġviz uÃ¡lne
ĠslÃ¡vnost nÃ©
Ġnepod mien
Ġ suter
ov inu
Ġ magist
Ġo sÃŃdl
aj Å¡om
Ġ3 50
ĠnakÃºp iÅ¥
Ġplat ba
ĠzhromaÅ¾d enie
Ġzo bral
Ġekonom ickÃ½ch
Ġumelec kÃ½ch
Ġnemec kom
iar sku
Ġz otroÄį
Ġbez prÃŃ
Ġrovno cen
aj Å¡iu
Ġv nik
ia ky
Ã¡r ia
Ġne blaho
ĠlÃ¡t ku
Ġpoist nÃ©
ĠvÃ½ strih
Ġu div
Ġcel ost
Ġ polem
ensk om
ĠuvÃ¡dz ajÃº
Ġpre chlad
Ġvy loÅ¾
Ġsub strÃ¡t
Ġ ambiciÃ³z
Ġod hlÃ¡s
ĠreÅ¥az ca
ĠvzÅ¥ah ujÃº
Ġnevy men
ĠÄ¾ad e
Ġpr Ã¡d
Ġst ri
ĠÃº ryv
Ġmrz ÃŃ
Ġprst ov
Ġp ul
ĠÃºspech om
ĠzniÅ¾ ujÃº
Ġskl enÃŃ
ĠÄį a
kav ejÅ¡ie
Ġ gard
Ġv iac
Ġsamo plat
kÃ¡r skej
Ġmlad ej
Ġ decent
Ġnevy pad
Ġzo braz
Å¾ i
ĠvaÅ¡ imi
Ġpre pln
Ġpohyb om
Ġp ly
in aÄį
Ġcukr ovar
ĠskÃº Å¡
ĠvrÃ¡s ky
Ġvonkaj Å¡ej
Ġ mÃºt
Ġnajz ne
lo Å¾enie
sk osÅ¥
ĠchrÃ¡n ia
Ġ jazier
Ġne prekvap
Ġbet a
Ġo slobodz
Ġpod ania
Ġna nÃ¡Å¡
Ġdiskus ii
Ġ aukc
Ġkry p
Ġobchod nÃ½mi
skoÄį il
Ġnaj srd
ĠprÃŃ vlast
ĠdodatoÄį nÃ©
Ġf un
oÄį kami
ĠÅ¡ÃŃr enie
ĠkrÃ¡t ku
ĠnÃ¡sled kom
Ġpre cviÄį
Ġtur istickÃ½ch
ĠsÃºkrom ie
Ġ sluh
ĠfrantiÅ¡k a
ĠtechnolÃ³g ii
Ġne mal
ĠtlaÄį idla
ĠÃº mer
Ġ hrÃŃb
ĠgymnÃ¡z ia
d ou
Ġnepou Å¾ÃŃva
Ġhlav nÃ½mi
Ġed it
Ġch lad
Ġuzn aÅ¥
Ġ Å¡ped
ĠnÃ¡kup y
ov ice
enci Ã¡m
Ġodmiet ol
Ä¾ uje
ĠnaznaÄį uje
ĠpredchÃ¡dz ajÃºcom
ĠohÅĪ o
Ġmaxim Ã¡lnej
en g
ĠtÃ¡bor a
Ġtm avÃ©
Ġproz a
oÄį k
iar skom
Ġprac ujeme
iar skou
Ġsof isti
Ġsachar idov
Ġkop u
Ġpotreb ovala
Ġen g
Ġvy jsÅ¥
pod mien
ĠzaujÃŃm alo
Ġnaj vod
Ġpo tul
Ġhotel om
Ãºvz Å¥aÅ¾
Ġ dÅ¾ÃŃns
Ġ faÅ¡iang
Ġne hor
Ġmichael a
Ġod vÃŃj
ĠzÃ¡ krut
ĠminerÃ¡l y
Ġelektron icky
ĠspoÄ¾ah livÃ©
Ġpolit ickÃ©ho
Ġpr Ãºd
Ġnah rad
Ġb l
Ġnepre pad
oj nÃ¡sob
Ġurob te
Ġodchod u
Ġ gluk
Ġnena do
Ġzved avÃ¡
ĠminerÃ¡l ne
ĠzvlÃ¡d li
Ġ cuc
Ġkon z
Ġle a
iar skym
Ġza fu
7 7
Ġ jÃºli
Ġ kamiÃ³n
Ġcitliv Ã©
iar ski
Ġneroz pad
Ġ stuÅ¾
Ġza strih
Ġde m
ĠzvÃ¡Å¾ iÅ¥
ĠnÃ¡mest ia
ĠnÃ¡dher nÃ¡
Ġob loÅ¾
liv Ã©ho
Ġneza beh
stit u
Ġm f
4 3
Ġprostred iu
at ch
Ġ Å¡tuk
Ġna mysl
Ġned ou
ĠjÃºl i
ĠÅ¾iv el
Ġjemn Ã½m
Ġnepre trh
ĠÃºÄįin nÃ¡
Ġpohyb y
Ġliet adiel
Ġpodob nÃ½m
Ġpo trh
Ġ Å¾iaÄį
Ġvedec kÃ©
Ġmini atÃºr
Ġnepov z
nul in
Ġ kukl
ĠskutoÄį nÃ½m
Ġd ak
Ġkon Å¡tant
Ġobidv och
Ġna strih
Ġo chrom
ĠchÃ¡p em
Ġpocit om
ko tv
Ġjasno vid
iar skemu
Ġne trans
ĠdoÄįk aÅ¥
kovit Ã½ch
Ġnedo beh
Ġprevenc iu
Ġapo log
Ġnaj pa
Ġna Å¾ivo
Ġkon trak
ĠnÃ¡sled nÃ©
Ġ zÃ¡let
Ġpriemer nÃ½
Ġnevy beh
Ġneo ne
iar skymi
Ġ dlaÅĪ
Ġz vrch
Ġnevy trh
Ġb il
ĠnÃ¡rod nost
8 8
e e
ĠkancelÃ¡r ske
Ġnaj div
Ġc k
Ġ garb
Ġnena beh
Ġneod beh
Ġnez du
a ci
ĠzahÅķÅĪ ajÃº
ĠposÃºd iÅ¥
Ġ dÃ¡v
anti cip
Ġnajne od
Ġnepre do
Ġnaj anti
Ġna pich
Ġnaj mor
Ġnepred beh
Ġ mamon
lak om
Ġnajne prÃŃ
Ġnepo trh
Ġ ejakul
do bÃ½
Ġnes trh
Ġneo tup
re tuÅ¡
Ġvy Å¡krab
Ġne sek
Ġneod pad
Ġneo potreb
rach ot
Ġvy klep
hud ob
Ġne kriv
Ġroz prsk
Ġ pitvor
Ġnez dÃ´ver
Ġpri hrab
Ġob strih
Ġod hrab
div oÄį
Ġnevy Äįar
Ġz mnohonÃ¡sob
Å¡uch or
ĠÄįap t
Ġ batik
Ġnezo strih
Ġnez dvoj
Ġs civil
Ġ cec
Ġo Å¡Ä¾ah
Ġnevy Å¡krab
Ġnaj pan
Ġneza buch
Ġpo ston
Ġ deder
za met
europ e
Ġnezo sil
Ġnevy strih
Ġneza strih
Ġneod Å¡krab
Ġneob strih
Ġpo Å¡uch
Ġnena strih
Ġneo chrom
Ġnezo vÅ¡eobec
Ġnaj blaho
Ġnena pich
Ġnevy klep
Ġne guÄ¾
viac nÃ¡sob
Ġneza fu
Ġnepre o
Ġvy drap
Ġod Å¡krab
Ġnepo klep
Ġnepre hrab
spoloÄį en
Ġneroz prsk
Ġnes podob
Ġ Å¡vindl
smut n
kovit ejÅ¡iu
Ġneroz strih
Ġneroz jas
kovit ejÅ¡ÃŃ
medz inÃ¡rod
Ġnevy drap
Ġneod hrab
Ġne Å¥ap
Ġneo Å¡Ä¾ah
par od
Ġne ÄįÄ¾up
Ġnepo klop
Ġnes civil
Ġne haj
kovit ejÅ¡om
kovit ejÅ¡ÃŃm
kovit ejÅ¡ia
kovit ejÅ¡ieho
kovit ejÅ¡ÃŃmi
Ġnaj hrÄį
kovit ejÅ¡ou
kovit ejÅ¡ej
kovit ejÅ¡iemu
kovit ejÅ¡ÃŃch
Ġnez mnohonÃ¡sob
Ġne ceng
Ġnepo Å¡uch
dr g
Ġnepri hrab
Ġnepo ston
ĠzÃ¡sah u
Ġpris Å¥ahoval
Ġna bit
Ġdis krÃ©t
ĠÅ¡port y
ĠzÃ¡ vrat
Ġparadox ne
Ġja va
Ġd m
ĠuÄįiteÄ¾ ka
ĠmÃ´j mu
Ġnaj populÃ¡r
Ġh i
Ġkom po
Ġvlast nosÅ¥
Ġ sperm
Ġ Å¡ilt
Ġ eskal
Ġod cudz
Ġtem no
Ġobal u
Ġpri jme
ĠÅ¾ilin y
ĠvÃ½rob nÃ©
ĠprÃŃloh y
Ġpo lia
Ġ sak
Ġpredaj niach
Ġsnah ou
Ġ bulvÃ¡r
ĠdesaÅ¥ tisÃŃc
Ġ invÃ¡z
ĠplÃ¡n ov
ĠzaujÃŃm ajÃº
Ġne vrav
Ġzdravot ne
Ġpo hlad
ĠteÅ¡ ia
Ġsln ieÄį
te ch
ÃŃÄį koch
Ġzdan livo
Ġpublik Ã¡cie
Ġ4 1
Ġpomer y
Ġnehod y
Ġl uc
Ġu teÅ¡
Ġna Äįrt
Ġ vÃ¡ku
Ġpre kop
i vaÄį
Ã´ Å¾
Ġw ik
Ġ dispeÄį
Ġvy let
ĠzaÄį nite
ĠdrÅ¾ iak
Ġyor k
Ġ famili
Ġroz maz
ĠÄįes kÃ©
Ġe h
Ġod razu
Ġzvyk om
Ġver ia
ĠzÃ¡chran u
Ġhud bou
Ġmest skÃ½
Ġ bd
ĠÅ¡ÃŃr iÅ¥
Ġ kruÅ¾
Ġz dÃ´vod
Ġmedic ÃŃnsk
Ġzdrav Ã¡
Ã ¨
Ġodbor nÃŃk
Ġde nomin
Ġpartne ri
ĠcÃŃt ia
Ġvzor ky
Ġmisi e
ĠzÃ¡vÃ¤z ky
ĠÃºni i
ĠÅ¡tÃºd io
ĠtÃºÅ¾ i
Ġdet v
ĠzÃ¡ Ä¾ub
Ġ dukl
ĠÅ¾e by
Ġblu eto
Ġnecht ov
Ġved cov
Ġ5 1
ĠÃºÄįel u
hÃ¡ÅĪ ali
Ġprac ujem
Ġ dÃ³z
Ġ huk
Ġ hoj
ĠsÃŃdl i
ĠspoloÄįensk Ã¡
ĠzvÃ½Å¡ enÃº
Ġ torz
Ġan al
Ġt ru
Ġo poziÄį
ĠdokonÄį iÅ¥
Ġdiv adle
Ġp ix
ĠsvieÄį ky
ĠvyuÅ¾ÃŃv ania
ĠprijÃŃm a
Ġanest Ã©z
Ġpost modern
Ġstrat e
mÃ¡h aÅ¥
Ġtest ov
ic ovÃº
Ġ uÅ¾
vi h
Ġap p
Ġod rÃ¡Å¾a
Ġh ard
Ġza Å¡ep
Ġod chÃ¡dza
Ġdo kazuje
Ã³ na
Ġslab Ã©
ensk Ã½m
Ġpro je
Ġroz medzÃŃ
Ġob s
Äį nou
Ġe vok
Ġklad iv
Ġpred ved
Ġ but
Ġrelat iv
Ġ Å¡piÃ³n
o bran
ateÄ¾ nou
Ġ pauÅ¡Ã¡l
Ġpoist nÃ©ho
Ġre p
Ġ porcelÃ¡n
h an
ĠzÃ¡klad ne
Ġblueto oth
Ġpozn ania
Ġpripomien ky
kovit Ã½
Ġ mohamed
zr a
Ġpokut u
ĠkÃºp ite
sk ami
Ġ imagin
Ġpar od
ĠmetÃ³d u
Ġs pon
Ġ chobot
ĠvystÃºp enÃŃ
Ġsnah y
Ġs pÄºÅĪaÅ¥
Ġupozor nil
len Ã½ch
ĠkÃ³re j
Ġne bod
Ġ mexik
Ġ vlad
Ġrop y
ik an
Ġ bÃ©
Ġ puÄį
Ġstuden ej
Ġpovin nÃŃ
ĠudrÅ¾ uje
Ġpro b
Ġ kurt
Ġpochop iteÄ¾ne
ic ovÃŃ
Ġlog icky
Ġpo Ä¾ut
Ġne kompromis
Ġnavrh uje
Ġpik ant
Ġpodob nÃ¡
ĠvÃ½kon nosÅ¥
Ġneo fic
ĠnadÃ¡c ia
Ġleg itÃŃm
Ġhrdin ov
Ġvodo rov
Ġdn e
Ġ dÅĪ
Ġ sopÄ¾
Ġ lon
Ġklav ÃŃr
mÃ¡ h
ĠpouÅ¾ÃŃvateÄ¾ om
Ġpre nes
Ġpodmien kam
Ġprekvap enÃŃ
Ġ kil
Ġuniverz Ã¡lny
Ġ Å¡pÃ¡s
Ġproduk te
Ġroz mysl
Ġnaj drah
Ġ soÅ¡
ĠnedokÃ¡Å¾ u
Ġsy ste
Ġ gaÅ¡par
er vaÄį
Ġnevy drÅ¾
Ġroz trÃºs
sta la
lie vaÅ¥
ovaÄį kou
Ġevid encie
Ġ5 3
Ġdo hr
Ġjeden apol
ĠvÃ½ plÅĪ
ĠpÃ´ Å¾it
Ġ mut
Ġpublik Ã¡cia
ĠvoÄ¾ bu
Ġuniverz Ã¡lne
Ġ cifer
Ġ zamat
Ġaktu Ã¡lneho
Ġsamostat nÃ½ch
Ġkom enskÃ©ho
Ġnevy ber
Ġ ÄįeÄ¾ust
Ġ ichty
Ġhistor ickÃ½
Ġap li
ĠÄ¾ahko myseÄ¾
re voluÄį
Ġb ig
ĠinÅ¡titÃº tu
Ġcudzo pas
Ġ lich
Ġask et
Ġgest or
Ġ cikcak
Ġ nivel
Ġsenz u
Ġdi rektor
Ġ fuks
Ġfoto senz
Ġne boÅ¾
Ġdo Å¡uch
podnik ateÄ¾
Ġ chochl
Ġ zurk
Ġ haj
Ġnedo Å¡uch
Å¡trÃ©b er
ĠnajobÄ¾Ãºb enejÅ¡ÃŃm
Ġuvedom il
Ġprispie vajÃº
nÃ¡ stich
Ġneb o
ĠvyÅ¡ Å¡ÃŃm
ĠsvÃ¤t Ã½ch
Ġvy znamen
Ġpokus y
ĠnÃ¡ jazd
Ġpri lieh
4 7
Ġ droÅ¾d
ĠsÃºd om
Ġ dÅ¾em
poz ant
Ġch al
pre zent
stÃºp ili
Ġmoment u
Ġprehr Ã¡vaÄį
Ġpv c
Ġnad vÃ¡h
Ġtret iny
Ġsoci Ã¡lnu
Ġber iem
Ġpatr iÅ¥
ĠumÃ½ vad
Ġhlas y
alist ov
Ġorganiz Ã¡ciou
niansk ejÅ¡ÃŃm
niansk ejÅ¡ÃŃch
niansk ejÅ¡ou
niansk ejÅ¡om
niansk ejÅ¡ie
niansk ejÅ¡iu
niansk ejÅ¡ej
niansk ejÅ¡ÃŃmi
niansk ejÅ¡ieho
niansk ejÅ¡ia
niansk ejÅ¡iemu
niansk ejÅ¡ÃŃ
ĠÃºÅ¾as ne
Ã¡c kym
Ġrozdel enie
Ġkabel ky
ĠuskutoÄį ÅĪuje
Ġvlak u
ĠduÅ¡ i
4 1
ĠmÃ¡l a
Ġsmut nÃ©
Ġpevn Ã¡
ĠvlÃ¡kn iny
Ġu tier
Ġop tim
Ġobjav ia
viez li
v in
Ġzo vr
Ġpodklad y
Ġ original
Ġkonzum ovaÅ¥
Ġst ud
ĠÅ¾iv iny
ĠpovaÅ¾ ujeme
Ġpriprav ovaÅ¥
Ġvyzdvih nÃºÅ¥
an skÃ½ch
Ġpri lÃ¡k
Ġpamiat ku
ĠtlaÄį iareÅĪ
Ġzne moÅ¾
ĠspoloÄįensk ej
sn ul
0 6
ĠsÃºd e
ĠprÃŃjem nÃ½m
Ġnovin ku
Ġbohat stvo
Ġpredaj cu
Ġplant Ã¡Å¾
Ġokn e
an skÃ©
Ġ rohoÅ¾
Ġro s
Ġc am
Ġ song
Ã¡nsk om
ĠspoloÄįensk Ã©ho
ĠvnÃºtor nÃº
ĠzÃ¡ vlah
Ġanti kon
Ġpod nec
Ġdisk y
Ġsln kom
Ġpatr ila
mr t
Ġstan ÃŃc
Ġnov Ã©mu
Ġja zd
Ġsil nejÅ¡ie
Ġhned o
Ġvhod nÃº
Ġcentr aliz
kov anÃŃm
Ġindividu Ã¡lny
Ġp itie
Ġnapln iÅ¥
Ġroz Äįar
Ġza reag
Ġ pÃºÅ¥
Ġpo bÃºr
Ġprevenc ie
av or
ic ovÃ½m
Ġ ekumen
Ġ koled
Ġtalian sko
sl Ã¡v
Ġpre slÃ¡v
ĠexpozÃŃ cie
Ġobchod nÃ¡
Ġskryt Ã©
Ġ arbitr
Ġ skaut
ĠkrÃ¡s nom
Ġkolie ska
ĠzÃ¡ clon
Ġzapoj ili
kovit Ã©ho
Ġ konzul
Ġ zajaÄį
ant ka
ĠprÃŃleÅ¾ito st
Ġne bal
Ġzlat Ã¡
Ġmal ou
Ġd p
Ġne Äįlen
ovaÄį kÃ¡ch
Ġpan na
Ġprotiz Ã¡p
t ikÃ¡r
ĠinÅ¡tit Ãºt
Ġso ny
Ġ frit
ĠukonÄį enia
ĠÃºspeÅ¡ nÃ©ho
ĠnÃ¡boÅ¾ enstvo
ĠnÃ¡lad y
Äį ne
Ġpodiel u
ot t
duch a
Ġstret Ã¡vajÃº
Ġ aristokrat
Ġproces om
kom plex
Ġklimatiz Ã¡cia
ra p
ĠvzÃ¡jom nÃ©
Ġpozer Ã¡m
Ġ Å¾Ä¾ab
Ġneu prav
Å¾ ovanie
lo w
Ġorganiz me
Ġepi dem
Ġzne chut
Ġ pÃ¡k
i ho
ensk Ãº
Ġna Å¥ah
va dl
Ġruk opis
Ġz je
Ġlad islav
ĠsÃº rad
Ġov lÃ¡d
Ġexist ovaÅ¥
Ġex centr
Ġrek lam
ĠprevÃ¡dz kovÃ½ch
Ġpatr iarch
Ġobjekt ÃŃvne
Ġdol ine
Ġm ad
ĠmoÅ¾ nostiach
ĠprÃŃnos om
Ã¡n ky
Ġpren as
Ġvzdel Ã¡vanÃŃ
ĠÃºhrad y
ĠvÃ½ stiÅ¾
ĠvÃ½chov e
ĠdcÃ©r u
ĠveÄ¾ko rys
Ġkon ateÄ¾
Ġobidv e
Ġneu sp
ĠdomÃ¡c nostÃŃ
ÅĪ ovÃ¡
hÃ¡ÅĪ al
Ġpe el
Ġprofil u
Ġdlhodob Ã©ho
ko stiach
Ġspo maÄ¾
ku r
ic ovou
Ġ Å¾alÃºdoÄį
ĠreÅ¡pekt ovaÅ¥
t t
Ġdosah u
ĠzÃ³n e
Ġza k
Ġchod by
Ġkvap ky
ĠprÃŃÄįin u
Ġalo e
Ġ vloÄįk
Ġ lotyÅ¡
ĠpokraÄį ovali
Ġtop Ã¡nok
Ġvyslov ene
Ġ bant
Ġup lat
ateÄ¾ nÃ½ch
kovit Ã¡
Ġ lekvÃ¡r
Ġzist enie
Ġvystav enÃ©
Ġr al
ĠkresÅ¥ ania
Ġ% ,
Ġpo hr
ĠzvoÄ¾ te
i Ã¡lnym
ĠvÃ½ var
Ġi g
Ġ kÃ¡dr
Ġnez vol
ĠarmÃ¡d a
Ġprenas led
Ġ egreÅ¡
Ġpohlav ia
Ġnemec kÃ¡
ĠpoÄįu la
Ġ havar
Ġposl anie
Ġlod i
Ġna loÅ¾
ĠniÄį oho
ĠvÃ½Å¡ kou
Ġparl amente
Ġ ulÃŃc
nic ovÃ©
ĠmÃºze u
uÄį kÃ©
Ġosta la
Ġnepre bud
ĠpredchÃ¡dz aÅ¥
Ġspo zor
Ġdotk nutej
Ã¡tor ka
ĠnÃ¡dher ne
Ġpodlah a
Ġpacien tom
Ġnaj slÃ¡v
ĠnastÃºp il
Ġs la
ĠodporuÄį iÅ¥
Ġstar ÃŃ
Ġ lob
ĠobyÄįaj nÃ©
Ġi lÃºz
ĠÅ¡kÃ´l ky
Ġd ovy
prÃŃ saÅ¾
ĠÃºÄįin nÃ½ch
ĠnÃ¡ jm
Ġkolekc iu
Ġjan ka
Ġtext e
Ġnaj Å¾iad
Ġ uzurp
Ġkom un
ĠscÃ©n u
Ġreklam nÃ©
ĠdrÅ¾ iteÄ¾
id le
Ãº ceho
ĠminerÃ¡l nych
ĠnÃ¡po moc
Ġza kompon
Ġobdob ÃŃm
Ġ bos
Ġo ber
Ġ grenad
ĠtriÄį kÃ¡
Ġu Å¡Ä¾achtil
rigor Ã³z
Ġ dÅ¾Ãºs
Ġrez ervaÄį
Ġo pÃ¡l
Ġ kak
Ġh ip
Ġon ak
Ġ hÃ½r
Ġkombin uje
Ġne vys
Ġne mier
Ġdostup nosti
ovaÄį kami
Ġ glyc
Ġnes krot
Ġdar mo
ĠlyÅ¾iar ske
ĠkrÃ¡t kej
Ġ sverep
ĠkoÅ¡ ÃŃka
f r
Ã³n ovÃ½ch
Ġ mrv
Ġ bohatier
Ġin c
Ġ despot
Ġ domestik
Ġneu stanov
Ġne hmat
Ġza dych
Ġ aÅ¾Ãºr
Ġ gaval
Ġ fald
buc Ä¾
Ġpo klop
Ġnepo lepÅ¡
Ġ Å¡ipl
ĠprÃŃ Å¡tip
Ġpochleb ovaÄį
Ġprezent uje
Ġ bradl
Ġbole st
Ġblok u
Ġe mit
Ġ tramp
ĠÅ¾ivot nej
Ġluxus nÃ½
Ġnedo rozum
ĠskutoÄį nÃ¡
ĠveÅ¾ a
Ġz dÄºh
de fin
ĠobÃ½ vacej
Ġwor d
ĠdobrodruÅ¾ stvo
Ġafrik y
Ġantikon cep
Ġverej nÃº
liv ej
ĠÄįeskoslovensk a
Ġpostar aÅ¥
o Å¡ÃŃ
Ġ Å¡iben
Ġnevy zn
Ġposkyt ol
ot Ã¡
Ġcla ss
Ġhor Ãºce
Ġpre bÃŃj
an com
Ġstan icu
ĠtrÃ¡v iÅ¥
ĠkrÃŃz a
at ickÃ¡
ĠpredÄºÅ¾ iÅ¥
Ġmajet kom
ĠtlaÄįiar ne
ĠohÄ¾ad ne
Ġne zÃŃsk
ĠÃºspeÅ¡ nej
en inu
Ġdez orient
Ġ doÅ¡t
Ġa mnest
kovit Ã½mi
Ġleg itim
kovit Ã½m
ĠÃºpln Ã½
or t
iteÄ¾ nostÃŃ
Ġu svedÄį
enÄį nÃº
Ġposil niÅ¥
Ġmest u
n enou
ĠtermÃŃn y
ĠslneÄį nÃ©ho
Ġkon trakt
ĠnÃ¡drÅ¾ e
Ġstrech a
ĠzÃ¡ chod
on ov
ĠvÃŃkend u
Ġzaist ÃŃ
in skÃ¡
Ġtechn ickÃ½
Ġ Å¡kÃ³t
Ġhrdin a
ĠkancelÃ¡r iÃŃ
ĠvaÅ¡ i
ĠzÃ¡sad e
Ġzim nej
Ġobil n
Ã¡c kou
Ġvyprac ovanie
uÄį kÃ½
Ġ hlÃ¡v
Ġne chrÃ¡n
Ġ poliÄį
ĠsÃºkrom nej
Ġ harman
ĠvyhlÃ¡Å¡ ka
ic ovom
ĠprotizÃ¡p al
Ġre nov
raÄı te
Ġproduk cia
ĠÄįÃŃn a
ĠpÃ¡Äį il
ĠtvÃ¡r ou
Ġvojensk Ã©
Ġlet u
Ġ lÃºÅ¡t
Ġza uj
Ġkorp or
ĠprenÃ¡ Å¡
Ġstrom Äįek
Ġa test
Ġkozmet ika
Ġpovie te
Ġza farb
an ovi
ujÃºc o
Ġo trÃ¡v
Ġne jedn
Ġpo bur
ĠhistÃ³r iou
Ġchorob u
Ġsmer uje
Ã¡c kom
Ġu moc
Ġvar ech
Ġa verz
ĠÃº trÅ¾
Ġposkyt ovanÃ©
Ġhran ol
Ġgal Ã©ria
Ġne vraÅ¾
idl Ã¡m
ĠzÃ¡vaÅ¾ nÃ©
Ġkomor a
ĠinvestÃŃ ciÃŃ
ĠdobrovoÄ¾ nÃŃkov
Ġodohr ali
p lo
Ġ pÃ½Å¡
kovit ej
Ġpoz voÄ¾
Ġ karavan
Ġznak ov
Ġaspekt y
ĠpoÅ¾ad ovanÃº
Ġzdrav Ã½ch
od y
Ġosobit nÃ½ch
a ro
ĠprÃŃ streÅ¡
Ġosob ami
Ġsprac ovaÅ¥
ĠspoÄ¾ah nÃºÅ¥
Ġrovno beÅ¾
ĠvÃ½znam nÃº
Ġ kriÅ¡tÃ¡Ä¾
kovit Ãº
Ġko ali
Ġ klieÅ¡t
ĠvyhÄ¾ad Ã¡vaÄį
Ġpovin nosÅ¥ou
Ġroz chod
Ġchod ÃŃm
Ġprenos u
ĠpÃ´sob enÃŃm
Ġna von
Ġocen enÃŃ
ÅĪ ovÃ©
Ġa firm
Ġvetr a
Ġod chyt
ov inou
Ġd ru
ĠÃº toÄį
Ġnepo sluÅ¡
ĠkonÅ¡truk t
Ġsused ov
po moc
Ġ7 2
Ġ agil
pet ent
Ġstrih u
Ġ afgan
hadz ovaÅ¥
Ġdo obed
ĠÅ¾iar ovky
ovaÄį kÃ¡m
ĠpoÄįÃŃtaÄį e
te x
ic ovÃ½mi
Ġtechn ickÃ¡
Ġpomoc nÃŃkom
Ġ hobl
ĠpreÅ¾ itie
ĠdodatoÄį ne
Ġnena kop
kovit ou
Ġobsiah nutÃ©
Ġ profit
Ġgener Ã¡ciu
ĠvoÄ¾ nej
Ġnov ÃŃn
Ġastro naut
Ġkult Ãºre
Ġc le
ĠlÃŃÅ¡ i
ĠÄįel iÅ¥
Ġa klimatiz
Ġvyp nÃºÅ¥
Ġzaznamen ali
Ġne byt
Ġbiel u
Ġ uj
Ġ tuber
ko sÅ¥ami
Ġ Å¡Ä¾ach
Ġ pud
ĠdispozÃŃ ciÃŃ
Ġnoh u
Ġ tÃ½r
Ġmono lit
Ġ brak
kovit om
Ġp in
ĠzÃ¡vÃ¤z ok
fak simil
ĠuvoÄ¾ nenie
Ġtrval Ã©ho
io graf
Ġ paprad
Ġ Å¡tik
ĠsÃºkrom ia
Ġprot otyp
Ġk ou
ĠrozÅ¡ÃŃr enÃ©
fil ozof
Ġre ces
ĠrozÅ¡ir uje
Ġ fantaz
kovit Ã©mu
Ġna fÃºk
Ġreprezent Ã¡cie
Ġtatr a
yn chron
Ġandrej a
Ġpokoj i
Ġ fistul
ĠnoÄį nÃ½
Ġza mier
Ġ barikÃ¡d
ĠzÃ¡mk y
ĠvÃ½men e
ĠprÃŃprav ku
Ġ terÄį
Ġplat nÃ½ch
kval ifikov
kovit ÃŃ
ĠvÃ½znam u
ve st
sto je
Ġpriam eho
Ġzvolen e
Ġ trn
Ġnemus ÃŃme
ic ovÃ©mu
Ġobraz ov
Ġvy lieÄį
Ġneu spo
ĠroÄį nÃŃkov
Ġtenis ky
se k
Ġza sek
Ġna sek
Ġbyt ovÃ©ho
Ġ kyn
Ġvel ik
ĠprÃ¡v nym
liv ÃŃ
Ġnepre let
Ġs mi
son anÄį
Ġ marcel
Ġindividu Ã¡lnych
iteÄ¾ nostiach
iteÄ¾ nostiam
iteÄ¾ nosÅ¥ami
nobl es
Ġego centr
er ot
Ġne kop
Äįerv enie
Ġ Å¡raub
Ġex plik
Ġ dÅ¾av
drez Ãºr
Ġnedo zn
krp at
sol ut
pat et
Ġnez domÃ¡c
Ġnepo sten
Ġpo sten
ĠÃºdrÅ¾ ba
Ġzbier ku
Ġtrans plant
Ġre cid
Ġ tÃ©z
Ġdo l
Ġs cest
Ġedit or
Ġ kotv
Ġod b
Ġod meÅĪ
Ġ klan
Ġnech Ã¡
Ġproduc ent
Äį ku
Ġsamo lep
ĠnenÃ¡vis Å¥
Ġhodnot iÅ¥
ĠspÃ¡l ÅĪa
ĠvÃ½hod a
ĠvyuÄį ovanie
ĠbazÃ©n e
Ġpochop ili
Ġ solidar
Ġnemus el
Ġven ovanÃ¡
kÃ¡r ske
Ġminim Ã¡lna
Ġsum e
Ġ eg
Ġrozhran ie
Ġdo tier
Ġrov inat
Ġniek daj
ĠvzdelÃ¡vac ÃŃch
Ġdosta neme
Ġplat bu
Ġvec ou
re ÅĪ
ĠneÃº spe
ĠkamarÃ¡t i
ĠzaÄį neme
Ġcom p
Ġfluor id
Ġrozvoj i
Ġpekn Ãº
ĠkÃºp nu
Ġhnut ie
ĠprÃŃplat ok
ĠprevÃ¡dz kuje
Ġcest ovateÄ¾
Ġsad y
Ġkov u
Ġvrstv ou
Ġ dezÃ©n
Ġhlas ovaÅ¥
Ġjazer o
Ġzahrn utÃ©
Ġzo snul
Ã¡z ij
ĠvÃ½skyt u
ĠpohÄ¾ad Ã¡vky
Äį ky
Ã¡t a
Ġchleb a
Ġza t
Ġ uhÄ¾
an ca
Ġz maz
Ġsvet ovÃ¡
ĠguÄ¾ at
Ġt ar
Ġrus kÃ½
Ġ karcin
Ġ biliard
ĠmÃ©di a
Ġsmartf Ã³n
Ġ patrik
ĠtermÃŃn u
Ġz var
Ġ havran
Ġ Å¾alm
Ġvy tÃºÅ¾
Ġnez luÄį
Ã¡ck i
Ġkov ov
Ġpatr ili
dÅ¾entl men
ĠkalendÃ¡r neho
Ġodosl anÃŃm
Ġ tampÃ³n
Ġodohr al
Ġse j
Ġ pÃŃÅ¡Å¥
Ġbit co
ĠvyplÃ½vajÃº ce
Ġ5 9
ĠvÃ½nim ky
an skÃ¡
ĠvyuÅ¾i l
ĠchÃ¡p aÅ¥
Äį Ã¡k
Ġod straÅ¡
ĠnÃ¡rod nom
Ġelektro magnet
Ġob dÄºÅ¾ni
Ġvy cest
Ġlig a
Ġ okult
Ġ kulin
Ġklas ickÃ©ho
* .
Ġ chumÃ¡Äį
Ġvojensk Ã½ch
Ġpotvrd ila
erv en
Ġna tier
Ġsklad ieb
Ã¡c kymi
Ġnasled ujÃºceho
Ġvytrv al
Ġpo mn
hria n
Ġs pÃ¡d
Ġnedo ruÄį
iteÄ¾ ku
Ġsamostat nÃ¡
Ġ truc
Ġmimo vlÃ¡d
Ġstiah nite
Ġpod la
Ġod strih
Ġvz let
Ġplatform y
ĠprÃŃstup nÃ©
ĠnÃ¡hrad y
Ġ blan
ĠnevyÅ¾ad uje
iteÄ¾ ke
od poved
Ġb on
Ġ kÃ´l
Ġverej nÃ¡
ĠpouÅ¾ÃŃv ajte
Ġservis u
h Ä¾ad
ĠzÃº roÄį
ĠchrÃ¡n enÃ¡
Ġroz kop
Ġsem ien
Ġzber ateÄ¾
Ġobnov y
ĠvÃ½po veÄı
Ġnedostat kom
ĠpoukÃ¡z aÅ¥
ĠobÄįiansk ej
Ġvy jav
ĠpoÄįÃŃt a
Ġps om
Ġart e
kys liÄį
Ġ palm
Ġkardi o
Ġsoci Ã¡lny
ĠlÃ¡k a
Ġzdravot nÃº
Ġpo krst
Ġ kamil
ĠpÃŃs mo
Ġ pavel
chÃ¡dz alo
Ġde pozit
Ġdo jazd
Ġna cviÄį
Ġkoren ie
Ġ pyr
Ġ trbliet
Ġpolit ickÃ½
Ġa ss
Ġnezodpoved Ã¡
ĠpredchÃ¡dz ajÃºci
Ġsto percent
Ġ pazÃºr
omÃ´ Å¾e
nÃ¡Å¡ ali
Ġ ujm
Ġu pch
Ġna jed
Ġposl anÃŃm
Ġvlast nÃŃkov
Ġ Å¾murk
Ġpatr ÃŃte
Ġrov ine
ĠchÃ´dz e
Ġku p
Ġnepo Å¡kod
Ġpovol anie
Ġpad ne
ĠÄįerv enÃ©ho
Ġher cov
Ġnaj Äįist
Ġprejav iÅ¥
Ġ $
ovito sÅ¥
h z
Ġ pesim
ce te
Ġ avokÃ¡d
Ġchlad no
sta li
Ġaltern atÃŃva
Ġko lÃŃz
Ġpe ri
Ġpodob nÃº
Ã¡c kemu
Ġminister stvom
Ġ Å¾ul
Ġnad pis
Ġ alegor
Ġaplik Ã¡ciou
ĠÃºspeÅ¡ nÃ¡
Ġposlan ca
Ġs ili
ĠzaujÃŃmav osti
gu e
Ġdrog y
ĠfrancÃºz skej
ĠobÃ½ vacia
Ġre c
Ġstred nÃº
Ġsl ÃºÅ¾
Ġdekor Ã¡cie
Ġ kvadr
ĠalternatÃŃv u
bal iÅ¥
Ġ paz
Ġsveto beÅ¾
Ġ audÃŃt
Ġden nÃŃka
Ġpre sek
Ġ Å¡Ãºch
ÅĻ ÃŃ
Ġ Å¡Ä¾ap
Ġutrp enie
ĠtrÃ©n ovaÅ¥
Ġ trofej
6 8
Ġvy kaz
Ġbicyk le
Ġkomplet nÃº
Ġriek e
roÄį nom
iteÄ¾ kami
Ġoddych u
Ġh ur
ko stiam
ĠÄ¾av om
Ġpublik um
ĠlÃŃst kov
livo stÃŃ
ĠnÃ¡ hÄ¾ad
ĠkÃºp a
Ġhr aÄįka
Ġatel iÃ©r
Ġsprievod ca
Ġ skÃ¡k
Ã³n ovÃ½
Äį nÃŃ
ĠnÃŃz kym
Ġ reliÃ©f
ovateÄ¾ nÃ¡
Ġpo vahu
ĠzÃ¡kon odar
livo stiach
livo stiam
Ġ for
Ġna vÃŃj
ĠÄįerv otoÄį
Ġmap a
Ġ interes
Ġ huspen
Ġ dobiedz
u vaÅ¾
Ġkrm ov
dis krÃ©t
Ġ krop
Ġ dribl
Ġza kukl
Ġ makarÃ³n
Å¡kvÅķ k
Ġ bÄ¾ab
on dia
otav ejÅ¡ie
Ġz jaÅ¡
prÃ¡chn iv
Ġ laÅ¡
poz Ã©r
Ġneo gab
buv in
hni liÄį
Ġne bubl
ĠÄįrv otoÄį
Ġ matrÃ³z
otav ejÅ¡ÃŃ
Ã¡Äį isk
otav ejÅ¡iu
otav ejÅ¡ÃŃm
otav ejÅ¡ieho
otav ejÅ¡ÃŃmi
otav ejÅ¡ou
otav ejÅ¡ÃŃch
otav ejÅ¡om
otav ejÅ¡ia
otav ejÅ¡iemu
otav ejÅ¡ej
Ġpre siah
Ġne reÃ¡l
Ġjazer a
Ġ cyn
ect ve
ĠÃº chvat
Ã¡nsk ych
Ġl ud
Ġdiskut ovaÅ¥
Ġregion Ã¡lnych
ĠcieÄ¾ u
Ġne hrdz
ĠpoÅ¾ad ovanÃ½
Ġ gurmÃ¡n
Ġtvoj u
Ã´Äį ky
Ġdoprav e
Ġpol noc
Ġmeta for
Ġlet enky
Ġhmot nosÅ¥ou
Ġo hrev
Ġob zor
ĠmuÅ¾ stva
Ġod stred
ĠprÃŃbeh om
Ġangl ickom
Ġkysl ÃŃka
Ġ zÃ¡zvor
Ġuplat ÅĪuje
Ġ meÅ¡t
ĠzaslÃºÅ¾ il
Ġ viktor
Ġobjekt e
Ġuvedom ila
hÃ¡ÅĪ ala
Ġd c
Ġza viesÅ¥
Ġobran yschop
Ġnes konÄį
Ġsyn om
Ġbratislav skÃ½
Ġobmedz enÃ½
kÃ¡r skych
ant ky
Ġob naÅ¾
ĠdÃ´leÅ¾ito sÅ¥
Ġjedin cov
Ġ honos
ĠbÃ½ vaÅ¥
Ġh lad
ĠÅ¾iad nym
Ġadministr atÃŃv
ĠpremÃ¡v ky
Ġrezerv Ã¡cii
Ġsebavedom ie
Ġ bankrot
Ġu kr
ĠpoÅ¾iadav ku
Ġnevyhnut ne
ĠporuÅ¡ enia
Ġs ti
ĠrekonÅ¡truk ciou
Ġ hÃºf
Ġdo vÃ¡Å¾
Ġvy pch
Ġ promenÃ¡d
Ġobl iÄįiek
ov Ã¡va
ĠangliÄįt iny
Ġstrech u
Ġ pak
mÃ¡h ajÃº
Ġpre niesÅ¥
Ġ6 8
ĠÄįist Ãº
ĠpÃŃsom nÃ©ho
Ġjedin Ãº
0 4
Å¡ enie
Ġ tÃŃÅ¡
Ġ Ã©r
Ġzim nom
vo Ä¾
Ġza ÃºtoÄį
Ġpoz dvih
Ġpo voz
Ġven ovala
Ġne zd
Ġvy m
Ġce l
Ġz rÃºc
Ġpart y
Ġvykon anÃ©
Ġ falÅ¡
Ġtest u
Ġ mandÄ¾
Ġsprav ili
Ġnes pad
Ġponuk Ã¡ch
Ġdoklad u
Ġelektr ickÃ½ch
ĠeurÃ³p skom
Ġprispe li
Ġ manÅ¾et
ce me
Ġ vlaÅ¾
Ġved enÃŃ
Ġ kÄ¾ak
Ġman uÃ¡lne
li p
Ġposol stvo
Ġnedo stav
ĠÅ¡tef Ã¡ni
Ġpercent o
ĠprospeÅ¡ nÃ©
Ġtvrd Ã©
Ġpre chÃ¡dzajÃº
stÃ¡v ala
ĠsÃºd neho
Ġroz tek
ovaÄį u
Ġpohod u
liv Ãº
Ġse stier
ĠinÅ¡truk tor
Ġ mÃ¡Äį
piec Å¥
an ke
hÃ¡ÅĪ ajte
Ġzrk adlo
in skÃ©
ra Å¾
Ġmodel om
Ġzo mk
Ġtyp ickÃ½
ĠnÃ¡ plne
Ġ laz
meÅĪ me
ĠznÃ¡ sil
liec Å¥
ĠpoloÅ¾ iÅ¥
Ġdo jÃŃm
Ġ paroch
ce Å¡
nÃŃkov Ã½ch
Ġod lÃŃÅ¡
Ġporad ÃŃme
ot ami
Ġmat kou
Ġmen Å¡iu
Ġnevz Å¥ahuje
lo Äį
Ġ 00
Ã¡n ka
Ġ draÄį
Ġzneu Å¾it
Ġprehliad aÄį
ĠkniÅ¾ ky
ĠkÄ¾ÃºÄį e
Ġbavln a
Ġdo pis
Ġneod klad
Ġo ce
Ġ zink
Ġvstup enky
Ġsamot nÃº
ĠuzatvÃ¡r a
Ġbi metal
ĠslneÄį nÃ½
anie k
ĠÅ¡tud oval
ĠÃºtok y
an ku
ĠÃºdrÅ¾ by
Ġklient ovi
Ġastro nÃ³m
Ġ karat
Ġnedar ÃŃ
Ġza prisah
Ġuprav ovaÅ¥
Ġo tepÄ¾
Ġ hind
u cion
ĠzÃ¡vÃ¤z kov
Ġsekt ore
te ku
Ġ larv
Ġuist ite
ĠvraÅ¾ dy
ĠobÃ¡ vaÅ¥
ĠpÃ´vod nÃ¡
Ġjuraj a
Ġ Äįvirik
Ġ pian
ĠsprevÃ¡dz a
Ġs tuh
ĠstraÅ¡ idel
Ġo zvuÄį
0 2
Ġultra zvuk
Ġendo krin
Ġstol iÄįka
Ġcestov nÃ½
Ġ stagn
ĠtisÃŃc ky
Ġvy sch
Ġ svÃ¡r
Ġhor nÃ¡
ĠpÃŃs ali
n ickÃ¡
Ġre Å¡truktur
ĠskutoÄį nÃ½ch
Ġs pestr
Ġruk o
Ġreproduk tor
Ġ lastÃºr
ĠteÃ³r ia
Ġs kombin
Ġsuch Ãº
Äį ÃŃc
Ġcest ujÃºci
Ġplod ov
Ġro d
ĠblÃŃz keho
ĠfunkÄį nÃ½
Ġvy staÄį
Ġdi optr
Ġzmen Ã¡ch
i sÅ¥
ĠkatalÃ³g u
Ġnespo ÄįÃŃt
Ġ kolos
Ġangl ickÃ½
Ġnedo nos
Ġfant asy
Ġnepo pier
Ġpozn ali
Ġneu teÅ¡
ĠprÃŃtom nÃ½
Ġkre atÃŃvne
ĠoznÃ¡m enÃŃ
Ġnepri ja
ĠstÃºp a
Ġkozmet iku
Ġroz bÃŃj
' s
ĠtradÃŃ ciou
Ġ kompost
Ġs trosk
Ġpatr iot
iteÄ¾ kÃ¡m
ĠkomerÄį nÃ©
Å¡ ovÃ¡
Ġvybud ovanie
Ġ pulz
ĠstrÃ¡v il
iteÄ¾ kÃ¡ch
Ġkont e
Ġlap aj
Ġkraj skÃ©ho
Ġ miloÅ¡
ĠprÃŃstroj ov
pi l
Ġ chmÃºr
Ġ drb
Ġde port
Ġz doch
Ġ hlÃºb
Ġpod paÄ¾
Ġza cvak
Ġelektro vod
Ġne Å¾er
Ġroz krÃ¡d
Ġ eo
Ġpre mok
Ġfili grÃ¡n
Ġs cvrk
Ġne mih
Ġ karp
Ġ Å¡plech
Ġ oÅ¡kliv
Ġ ced
Ġo Å¡klb
Ġamfi bol
Ġne klap
Ġ grambÄ¾
Ġne cvak
Ġneza cvak
Ġdi ftong
Ġne cink
Ġne cvrk
Ġ frc
Ġza brink
Ġne crk
Ġne brink
Ġne cveng
Ġneza brink
Ġmichal ovce
Ġprija la
ÅĪ ujÃºci
Ġza chraÅĪ
ĠplanÃ©t e
er s
Ġ tub
ĠobyvateÄ¾ om
ĠpÃŃs ania
Ġinform aÄįnÃ½
ĠÅ¾ivot nÃ©mu
Ġ beÅ¡ti
Ġdis poziÄį
ĠÄįÃŃt a
ov inÃ¡ch
Ġinform ovali
Ġdo sad
Ġ vlah
ĠprispÃ´sob enÃ©
Ġ sester
Ġmam y
Ã³n ovej
Ã¡l och
ĠdohÄ¾ad u
Ġstredovek u
Ġli ght
en inÃ¡ch
ĠkonkrÃ©t nu
Ġ flaut
isti kou
ĠkariÃ©r e
ĠvÃ½bor nÃ½m
Ġvonkaj Å¡ieho
ĠemÃ³c iÃŃ
Ġzu z
Ġk iska
ĠdÃ¡tum y
Ġproti klad
Ġprid ala
Ġhran ica
Ġz mraz
Ġ etym
Ġo hmat
Ġpreklad ateÄ¾
Ġhrub Ã©
Ġop iÄį
Ġpro g
Ġna maÄ¾
Ġ gladi
ĠpoloÅ¾ iek
Ġ buben
ĠvysÃ¡ vaÄį
Ġnepre men
Ġvodo tesn
Ġ kÃ³t
Ġnarod enÃŃ
ĠdiÃ©t y
ĠvzdelÃ¡vacie ho
iace mu
ing y
Ġblaho dar
Ġcentr Ã¡ch
Ġdlh Ã½m
Ġna vrÃ¡t
tr ieÅ¥
enÄį nÃ¡
Ġ Å¡pat
sÃ©m ant
Ġgram ov
Ġreal itu
Ġsekt ora
ov Ã¡vaÅ¥
ĠÅ¥aÅ¾ kÃ¡
Ġdruh Ã©mu
roÄį nÃ½ch
Ġuz nÃ¡Å¡
Ġubyt ovanÃŃ
Ġ5 7
ĠskÃºs enÃ½
ĠbritÃ¡n ie
Ġne Å¡tandard
ĠvÃ½hr y
Ġrozhod lo
en inami
Ġpotvrd enia
Ġnetrp ez
Ġmysl ÃŃÅ¡
ĠodtieÅĪ ov
ĠzaloÅ¾ ili
en stvami
Ġin tra
Ġsyn ov
Ġdlhodob Ã½
Ġposiel aÅ¥
Ġnajkr at
ĠÅ¡tat ut
Ġ baÅĪ
ĠvnÃŃm anie
ĠÃºtoÄį nÃŃk
ĠponÃºk aÅ¥
ĠnÃ¡jd ite
Ġz vrÃ¡t
Ġusporiad anie
an skom
ĠriaditeÄ¾ om
Ġprizn al
nÃ¡ t
ĠpÃº zd
Ġkont o
Ġoper Ã¡cii
Ġ cÃŃp
Ġkar p
Ġ flÃ¡m
ĠzaÄį nem
Ġprekvap iÅ¥
ito sÅ¥ou
0 7
Ġ tabaÄį
Ġza park
Ġ symptÃ³m
an cami
Ġ repertoÃ¡r
nÃŃkov Ã©
liv om
Ġ reh
ĠÃº boh
Ġsprac Ãºva
Ġtok u
Ġturisti ku
Ġjednotliv ca
Ġpre boj
Ġdo tÃ½k
Ġihr iska
Ġ erb
Ġz des
Ġmikro skop
ĠakÃ¡ koÄ¾vek
Ġu bezpeÄį
ĠuvaÅ¾ ovaÅ¥
ĠdostatoÄį nÃº
Ġkon solid
Ġ freud
2 000
v Ã¤t
Ġ bÃ´b
Ġvysiel anie
Ġo behu
Ġs tm
Ġo plot
t ri
Ġden nej
. /
Ġ studÅĪ
Ġs ci
Ġv ic
ateÄ¾ nej
Ã¡v ke
ĠmÃºz ej
ĠoÄį nÃ©
Ġnena Å¡li
Ġcentime trov
ĠnauÄį ila
ĠÄįes kom
Ġod rez
ĠpreÄįÃŃt ala
Ġbez ob
Ġdiak on
Ġmon ograf
ĠchrÃ¡m u
Ġuniverz ita
Ġsveto znÃ¡m
Ġv ia
Ġhodin iek
Ġanti sem
Ġposkyt li
. ),
Ġ betlehem
Ġe co
ar ov
Ġpiat y
ĠzÃ¡kaz nÃŃkmi
Ġ sopl
Ġtapet y
Ġ smeÄį
Ġone dlho
Ġ klobÃ¡s
Ġ Å¾alÃºdok
Ġ rÃ½dz
Ġnavrh nÃºÅ¥
Ġpar en
Ġprie kup
ĠkÅķ m
Ġ mÃŃÅĪ
Ġbund a
Ġne citliv
g or
Ġme l
byt ok
ro j
aliz Ã¡ciou
Ġreklam Ã¡cia
nic ovÃ©ho
Ġpo myk
Ã³z ou
ĠnajlepÅ¡ ej
Ġzamer anie
Ġcelo Å¡tÃ¡t
Ġ alexander
Ãºr ami
Ġmest skom
klad Ã¡m
Ġneoddel iteÄ¾nou
ĠodporÃºÄį anÃ©
Ġzdrav ej
v Ã¡r
Ġ litr
Ġmobil nÃ©ho
Ġubyt ovacie
Ġproduk tiv
ĠzvÃ½Å¡ il
Ġnem ci
Ġ argentÃŃn
Ġdisk otÃ©k
Ġber Ãº
Ġ karamel
po dlaÅ¾
Ġstimul uje
Ġsta vy
Ġinform Ã¡ciÃ¡m
Ġ Å¡kreÄį
Ġpre Å¡lo
Ġprimer anÃ©
Ġpol ia
Ġo hluÅ¡
Ġ bÃ¡Äį
Ġboh ato
ĠorgÃ¡n mi
ĠpÃ¡n ov
ovi skom
stÃ¡v alo
Ġ center
ĠnedokÃ¡z ali
Ġ hun
r g
Ġma k
ĠnÃ¡ den
Ġnaozaj st
Ġu povedom
Ġmilov nÃŃci
Ġtret iu
Ġsubjekt u
Ġabsolv entov
Ġkr ajÅ¡ie
ĠsÅ¥aÅ¾ nosÅ¥
Ġochot ne
Ġprofesion Ã¡lnej
tiah la
ĠpÃŃsom nÃ©
Ġ Å¡trng
Ġr ou
Å¡ e
Ġnajmen Å¡ie
Ã³n ovÃ¡
0 8
ĠÅ¾iv Ã½ch
Ġodmiet nuÅ¥
Ġi migr
ĠÅ¡tvrÅ¥ rok
Ġafrik e
Ġdokonal Ã¡
Ġdren Ã¡Å¾
Ġpriprav ujeme
ĠslÃºch adlÃ¡
ĠumÃ½ vanie
n enom
ĠdÃ¡vn ejÅ¡ie
Ġna prieÄį
boh ac
t iev
Ġ textÃŃl
Ġsten ograf
5 8
Ġz vaÅ¾
Ġpri Å¥aÅ¾
Ġknih Ã¡ch
r Ã¡z
Ġ mrak
Ġstredo zem
akt u
Ġ pÄ¾u
Ġ trk
Ġde fraud
Ġ veksl
ĠsÃº struÅ¾
Ġde zert
Ġ diletant
burÅ¾u j
Ġroz strek
sem en
Ġpo Ä¾ahÄį
ĠprÃŃ Å¾iv
Ġsedl iaÄį
strig Ã´
Ġ amalgam
put nÃ¡
Ġ Ä¾ap
ĠrieÅ¡ ia
Ġvz neÅ¡
ĠspomÃŃn anÃ½ch
Ġpri krÃ½
Ġprostred ÃŃm
Ġrozo stav
Ġ koka
ĠstrÃ¡v ili
Ġc s
Ġob let
Ġden nÃ½
ĠvyuÅ¾ÃŃva me
Ġza robiÅ¥
Ġ pyÅ¾am
Ġmotor y
Ġpravidel nÃ½ch
Ġ lymf
Ġzel ene
Ġ ampl
to sti
ch an
ĠdÃ¡v kovanie
Ġm ot
pÃŃÅ¡ em
Ġpri drÅ¾
ra m
Ġduchov nÃ½
Ġkon e
Ġ mraÄį
Ġzosta lo
Ġt al
ĠzvÃ½Å¡ enÃ¡
Ġkomplex nÃ½
ĠpouÅ¾it Ã½ch
kÃ¡r sky
Ġpes niÄįky
Ġ jestv
Ġvyzer al
Ġ sakr
Ġinvest orov
nÃŃkov ou
Ġweb ovÃ¡
ĠmaÄį ka
Ġorech y
Ġ uhoÄ¾
ovito sti
Ġpostup uje
Ġwill iam
Ġna b
it i
Ġ incid
Ġnevhod nÃ©
ĠkÃºpeÄ¾ ÅĪu
ĠpredÄºÅ¾ enie
Ġzem ou
ĠpokraÄį ovala
ĠÅ¡paniel ska
Ġnepo hod
Ġroz kvit
Ġ macedÃ³n
Ġpo sp
Ġangl icku
Ġin hal
ĠbeÅ¾ nÃ½m
Ġpodrob nÃ©
ĠstaÄį iÅ¥
Ġpre cÃŃt
ĠslÃ¡v nosti
Ġmuz e
y b
Ġzastav il
Ġvedom ÃŃ
Ġpre Å¡etr
Ġg ast
chÃ¡dz ali
Ġte x
Ġporad enstva
Ġo star
Ġosobit nÃ©
Ġ myl
id lu
Ġpo slÃºch
kÃ¡r ska
Ġbob uÄ¾
ĠumoÅ¾ nia
nic ovej
Ġtwit teri
Ġsever e
Ġkop ca
ĠnovinÃ¡r ov
Ġ plach
Ġjazd cov
fekc ionist
Ġprav Ã½m
Ġo str
Ġo brn
Ġkrv Ã¡c
Ġ cuk
ĠpoÄıak ovanie
ĠÃºdrÅ¾ b
ect vom
Ġe lips
Ġpostih nutÃ½ch
bur gu
ri ch
6 6
Ġpredo hr
Ġ hemoroid
Ġniektor ej
ĠÄįeskoslovensk ej
Ġspol ku
Ġu sklad
Ġ kmotr
Ġod kop
Ġdo staÄį
Ġpri veÄ¾
Ġdisk u
Ġ korel
ĠniÅ¾ Å¡ÃŃ
Ġdo hromad
Ġdohromad y
Ġeuro zÃ³n
Ġpod neb
Ġneprav d
Ġod iÅ¡la
ĠlieÄį ivÃ©
ĠdiaÄ¾ niÄį
Ġ kapsul
Ġstrav e
Ġryb o
Ġrybo lov
Ġne b
ĠuÅ¡etr ÃŃte
ĠpremiÃ©r u
ĠpÃŃÅ¡Å¥ al
ĠÅ¾il a
Ġkraj in
Ġzist enÃ©
Ġhron om
Ġnevy Äįerp
ĠnedeÄ¾ a
Ġ Å¡kridl
ĠÅ¡tyr ia
nÃŃ v
ĠpripomÃŃn ajÃº
ber ali
Ãºra ch
Ġstrat iÅ¥
Ġnemoc nica
ĠÄįokolÃ¡d y
Ġpriazniv cov
Ġ maÅ¡in
0 3
ĠprÃŃ sun
Ġ melÃ³d
Ġkonflikt u
Ġpro roc
ov inami
Ġstav ia
Ġv ÃŃr
ateÄ¾ nejÅ¡ie
Ġd s
atÃŃv nejÅ¡ie
Ġpoj mom
ĠÃºzem nÃ©ho
Ġvol aÅ¥
lo s
Ġ herb
Ġdiel e
Ġven ujeme
Ġv en
ĠtotiÅ¾ to
ĠÅ¡tÃ½l ovÃ½
tvÃ¡r ajÃº
Ġdia nie
Ġuh rad
Ġpopra de
Ġ ÄįeÄį
ĠniÅ¾ Å¡ej
Ġ potkan
ĠpeÅ¡ o
la x
Ġperson Ã¡lu
Ġprevz al
Ġpo chÃºÅ¥
Ġnad nÃ¡rod
nic ovÃ½ch
klad Ã¡me
ĠÅ¡peci Ã¡lnym
v ou
Ġ privÃ¡t
kÃ¡r skeho
Ġvlast nÃŃkom
ĠvyskÃºÅ¡ ali
Ġw ol
Ġminim Ã¡lnej
ĠÄįitateÄ¾ a
Ġroz kroÄį
nic ovÃ¡
Ġlev oÄį
Ġtrest u
ĠprÃŃprav ou
Ġskontrol ujte
ĠoddÃ½ch nuÅ¥
Ġrias y
ĠponÃº k
fin anc
Ġspolu financ
Ġpravd ivÃ©
Ġriad ia
ÃŃkov Ã½ch
ges tÃŃv
Ġant agon
ĠsluÅ¾ bou
Ġsten a
kÃ¡r sku
Ġvo j
oÄį ier
r ia
ĠlekÃ¡r skej
Ġpren es
Ġne viaz
o pud
Ġ5 000
Ġcitliv Ãº
Ġdv om
Ġkvet inÃ¡r
Ġi b
Ġpo vÅ¡im
ĠzÃ¡ujem covia
ĠtradÃŃ cia
Ġz dvÃŃh
Ġ trolej
ateÄ¾ nejÅ¡ÃŃ
Ġnevid ÃŃm
ĠmedzinÃ¡rod nom
l Ã¡m
Ġv siak
Ġjesen e
itÃŃ da
Ġzver o
ov inÃ¡m
Ġna poved
ĠoprÃ¡v nenÃ©
Ġ brem
" )
Ġvyhodnot enie
vy siel
ĠÅ¡peci Ã¡lneho
ĠkniÅ¾ ka
ĠpodieÄ¾ a
Ġbal ÃŃÄį
Ġ baf
Ġ Ãºkol
Ġ3 60
Ġformul Ã¡re
Ã¡ ÅĪa
Ġist Ã½m
Ġ bivak
Ġab sorp
Ġprekvap enÃŃm
Ġ sa
Ġkapitol y
Ġ gruzÃŃn
Ġ limon
ĠobÄ¾Ãºb enej
ĠÅ¾alÃºdk a
Ġbok om
Ġneroz luÄį
Ġz hub
Ġneo tes
ateÄ¾ nejÅ¡ÃŃm
ateÄ¾ nejÅ¡ÃŃch
Ġvyhlas uje
Ġzdrav o
Ġsta nete
ĠpruÅ¾ nosÅ¥
Ġne pÃ¡r
ateÄ¾ nejÅ¡ia
ĠsÃºÄįas nom
Ġauto oprav
ateÄ¾ nejÅ¡ÃŃmi
ateÄ¾ nejÅ¡iu
ateÄ¾ nejÅ¡ou
ĠmÃºk y
icion alist
ateÄ¾ nejÅ¡ej
ateÄ¾ nejÅ¡om
ateÄ¾ nejÅ¡iemu
ateÄ¾ nejÅ¡ieho
ĠnajvyÅ¡ Å¡ÃŃm
ĠnesÃº vis
Ġa mort
Ġpod pich
mÃ³r es
Ġ trÃºchl
zr aÄį
transcend ent
Ġ durk
Ġne nÃ¡hl
Ġnedo krv
Ġauto lak
Ġhrad iÅ¡t
Ġ drieÄį
volu cioniz
Ġneza Å¡ep
pri rodz
Ġtr oma
Ġ kano
Ġsamostat nej
hÃ¡ÅĪ ame
Ġ papagÃ¡j
en stvÃ¡m
Ġb ill
ĠnÃ¡sil ie
Ġt an
Ġnezamestn anosti
Ġb ed
ĠmaÄıar sko
Ġ rizÃŃk
ĠÅ¡Ã©f redaktor
Ġne boh
ĠvÃ½ predaj
Ġvy myk
Ġpri znÃ¡m
Ġnevy nech
Ġspis ov
Ġproblemat iky
Ġc lub
Ġv zÃ¡
Ġ jabÄº
Ġ hrÃ¡Å¡
iÄį nÃ½
Ġne falÅ¡
Ġst ra
ĠdrÅ¾ ÃŃm
ĠÄįerv enÃ½ch
Ġ marx
aliz ovanÃ½
Ġdosk u
ĠzÃ¡pad u
Ġod poÄįÃŃ
ĠvzÃ¡ pÃ¤tÃŃ
Ġdehydr at
ĠzÃ¡ stan
trv alo
ĠrÃ³m ov
Ġram ien
Ġz vÃ½
Ġ pavilÃ³n
Ġ groÅ¡
ĠterÃ© nu
ĠÄįiern u
kon tin
ĠprÃ¡zdn e
Ġc c
ĠÄ¾ud ovÃ½ch
ĠprechÃ¡dz ku
Ġ stript
Ġpragm at
Äį nÃ©mu
Ġpred kov
ĠÅ¾el Ã©
Ġzo sob
Ġna mier
ĠvÃ½ fu
ÅĪ ovej
ĠkÃºp na
ia rok
ĠfantÃ¡z ie
Ġc v
Ġg or
Ġvy nov
Ġf ut
Ġs ul
Ġelektron ickÃ½
Ġne trÃ¡p
Ġ lez
Ġ zoo
ĠkamarÃ¡t mi
Ġ kraÄ¾
ĠpaÅ¡ er
Ġsamo o
Ġvrec ka
ĠnachÃ¡dz aÅ¥
Ġpredstav ia
Ġnohav iÄįky
ĠsÃºhlas ÃŃte
Ġbezkon kur
ĠÄįlen stvo
Ġ vagÃ³n
roÄį nÃº
Ġsex y
Ġ chab
ĠsnaÅ¾ te
Ġt lm
ĠkrÃ¡t ka
Ġvy slobod
Ġne zre
ĠÅ¡perk ov
ĠdievÄįat ko
Ġpas ien
Ġ antuk
Ġuniver s
ĠnajÃº Äįin
Ġdom Äįek
Ġneexist ujÃº
ĠovlÃ¡d ania
Ġide te
Ġgal Ã©rii
tv r
Ġporot a
Ġpre tlaÄį
Ġcykl ot
ĠzÃ¡Å¾it kom
Ġfyzio terap
ĠkultÃºr nej
ĠspotrebiteÄ¾ ovi
enÄį nÃ½m
Ġles o
ĠzÃºÄįast nenÃ½ch
nÃ¡Å¡ al
Ġ boris
Ġnafu kov
Ġlet nÃ½
Ġpriemysel nÃ©
ĠtelevÃŃz nych
kÃ¡r skom
Ġorganiz Ã¡torom
Ġsprac ovateÄ¾
Ġs tÃ½k
Ġ franc
Ġmoment y
Ġpol hodin
Ġpostav enia
Ġlamp y
ĠÄ¾ud skÃ¡
mon t
Ġregion Ã¡lnej
ĠspracÃºv anie
Ġurob ia
ĠÅ¾Ä¾az y
Ġ muk
Ġ gust
Ġodvol anie
Ġumiest nenia
Ġstol y
Ġdo plÅĪ
n Ã¡r
gram ot
ier anie
uÄį kÃ¡
Ġk ult
ĠÄįerstv o
Ġandre a
Ġvod nÃ½
Ġr an
ĠpÃ¡Äį ila
ĠÂ ´
Ġ nacion
Ġmo Å¾e
Ġvajc ia
Ġ @
Ġnajlacn ejÅ¡ie
Ġ kahan
Ġ faÅ¡ÃŃr
Ġzdrav Ãº
ĠvÃ½raz nÃ½m
Ġskvel ou
re st
nic ovÃ½m
ĠspÃ½t al
Ġro y
Ġtest oster
Ġ goril
Ġrevol Ãº
Ġ diabl
Ġ embarg
Ġ prosper
Ġkock y
Ġstar Ãº
ĠprÃŃ sÄ¾ub
Ã¡Äį ovi
ĠcviÄį eb
ĠnÃ¡ hrdel
Ġporad ia
Ġz drap
Â ²
l ejÅ¡ie
Ġrozloh e
Ġ varÅ¡av
Ġdo let
nic ovÃº
Ġpodujat iach
Ã¡va d
Ġform Ã¡tu
Ġcigar et
Ġnavon ok
ĠnajvyÅ¡ Å¡ia
Ġf m
Ġimun itu
Ġprizn ania
ĠzÃ¡jazd u
ĠÅ¡kol enie
Ġj ul
Ġ hem
Ġhem o
Ġkler ik
ĠmÃ´Å¾ me
Ġod iÅ¡li
Ġzvyk nutÃŃ
Ġ labuÅ¾
Ġmlad Å¡ÃŃch
Ġ feferÃ³n
Ġnov eliz
ĠobÃ½vaÄį ky
Äįard Ã¡Å¡
7 2
Ġna rÃºÅ¡
Ġvoj ak
Ġvy cviÄį
Ġle p
Ġusporiad ateÄ¾
Ġsklad ateÄ¾
ÃŃkov Ã©
nÃŃkov Ã½m
ĠnachÃ¡dz ame
Ġpanel y
Ġpriam om
Ġprav Ã©ho
Ġdo stav
Ġden no
Ġ volkswagen
Ġkoment Ã¡rov
Ã©r ovi
Ġd am
ch o
Ġpre zrÃ¡dz
ĠpÃ¡r y
ĠbatÃ©r ia
ĠdÃºf ame
nic ovom
Ġetap y
Ġza streÅ¡
Ġoznam uje
ĠkrÃŃÅ¾ ov
Ġpri let
bo je
ĠspomÃŃn anÃ½
ĠÄįerv enÃº
Ġdvoj ice
Ġ kosÅ¥
Ġnepo znÃ¡
Ġnov ela
ĠÅ¡paniel sku
ĠpÃ´do rys
ĠprÃŃ chuÅ¥
Ġliev ikov
Ġsprostred kov
Ġpozr eli
nic ovou
ĠkÃ³p iu
Ġdar y
Ġ doc
hyper bol
Ġhudob nÃ©ho
Ġhodin a
Ġpripomen ul
tiah li
ĠefektÃŃv nejÅ¡ie
ĠschvÃ¡l enie
Ġaktu Ã¡lnu
Ġpoobed e
ĠÅ¡tadiÃ³n e
Ġnepri d
Ġroz puk
Ġpetr olej
bu s
Ġ sluÄįk
Ġvyhr ala
Ġ trup
Ġ refrÃ©n
Ġ prsk
en ine
Ġk dh
Ġprebieh ajÃº
Ġbohat Ãº
Ġne rast
Ġlieh ovar
fabr ik
ĠkoÄį ÃŃk
Ġdb aÅ¥
Ġmo z
Ġde krÃ©t
Ġbicyk lov
Ġ buÄį
Å¾ÃŃva teÄ¾
Ġ kÄ¾aÄį
nic ovÃ©mu
Ġpri beh
Ġned al
ĠstarostlivosÅ¥ ou
Ġmo no
Ġpre vÃ½Å¡
Ġdver Ã¡ch
Ġvytvor te
Ġre zol
Ġu Ä¾av
nic ovÃ½mi
Ġroz mraz
n c
Ġkon firm
Ġ delikv
Ġ Äıob
Ġvice prezident
Ġnepo raz
ko s
Ġnad priemer
Äį er
ĠsÃºkrom nÃ©ho
Ġosam el
Ġvy mieÅĪ
hygr oskop
Ġter mo
Ġkompet encie
Ġdvor a
ĠsÃºhlas iÅ¥
ĠbrigÃ¡d y
soci alist
Ġh av
Ġodbor nÃŃkmi
ĠÃºÄį ty
Ġ daktyl
Ġmnoh ovÃ½znam
Ġ Äıub
Ġvy Å¡in
ĠvÅ¡eobec nÃ©ho
ĠvypoÄįu Å¥
pre vad
Ġod lÃºp
ovz niet
Ġdeput Ã¡t
ĠzÃ¡vis t
mod ul
hÃ¡ÅĪ aj
Ãº rov
Ġ hypochond
oÄį iz
Ġfraze olog
Ġ intend
hÃ¡ÅĪ aÅ¡
Ġvel e
Ġ Äįriev
hÃ¡ÅĪ alo
lieÄį eb
Ġbuj aÄį
Ġne Å¡tiep
Ġauto elektr
Ġ barn
korp or
Ġnedo stih
hÃ¡ÅĪ ajme
kresÅ¥ anÄį
hÃ¡ÅĪ ajÃºc
Ġ tambur
Ġpod miet
Ġneo Å¾iv
Ġfrak cion
Ġne ston
Ġ hÃºÅ¾v
Ġ duÅ¾n
prÃºd ar
Ġneod lÃºp
ĠÄįerven ast
nic ovÃŃ
ĠzÃŃsk avajÃº
Ãºc ou
Ġdrog Ã©ri
ovito sÅ¥ou
ĠvytlaÄį iÅ¥
ĠÅ¡kvrn y
Ġ expand
Ġpokut y
Ġnaj Å¡ir
Ġ melanchol
Ġ kybernet
strel il
Ġrovnomer ne
Ġpozor ovateÄ¾
ĠbeÅ¾ ÃŃ
ĠdlÃ¡Å¾ d
ĠuÄįiteÄ¾ om
Ġdo zrie
ĠzÃ¡ kulis
Ġobjem om
Ġ parapet
by Å¥
Ġprekvap ÃŃ
Ġne podstat
Ġ september
Ġ abrahÃ¡m
Ġdrev en
Ġ kaskÃ¡d
ĠÃ´s mich
ĠudeÄ¾ uje
Ġk Äį
ĠbrankÃ¡r a
nÃ¡Å¡ ala
ĠpÃ³di u
Ġnaj mil
ĠvÃ½ kres
ĠvÃ½ vod
Ġst al
ĠtelevÃŃz or
ĠvydrÅ¾ aÅ¥
Ġmy dlo
Ġcen nÃ½ch
ĠvlÃ¡d ou
iel d
nÃŃkov Ã½mi
Ġchce lo
Ġza rÃ¡Å¾
ko na
nÃŃkov om
ĠzÃ¡ rod
Ġna tÃ¡Äį
Ġrob oty
Ġg l
Ġna trh
Ġne r
nic tv
ĠsÃº drÅ¾
Ġnep Ã´
Ġne ochot
ĠprÃŃrod opis
Ġsamot nom
Ġ kuk
Ġne Å¾el
ĠobÄ¾Ãºb enÃ©ho
Ġcen ovej
Ġdosah ujÃº
ĠÅ¡ÃŃr ku
ĠspoloÄį nÃ¡
ĠeurÃ³p u
Ġ priadz
ĠznÃ¡ mi
Ġz vln
Ġhroz ne
g g
ĠinvestÃŃ cia
kÃ¡r ka
Ġpremen iÅ¥
Ġs kres
Ġdesi g
Ġekonom ika
Å¾i la
Ġza blok
Ġ ester
ĠznÃŃÅ¾ i
Ġ Ãºp
Ġpodnet y
ĠveÄ¾ko stÃŃ
Ġnajna d
Ġdrev enÃ¡
t Ãºr
Ġbez starost
Ġ imidÅ¾
Ġsign Ã¡lu
ĠnepÃ´ jd
Ġinform ovanÃ½
ru Å¾
l ieÄį
Ġstran ami
Ġ krakov
Ġ kolaud
Ġrovna kÃ½ch
kÃ¡r skym
Ġ vred
Ġnepred vÃŃd
ĠnÃ¡ cvik
Ġher ci
Ġlog ickÃ©
Ã¡r u
Ġzostav e
Ġto r
ĠslneÄį nÃ½ch
ĠzÃ¡pad nÃ½ch
ĠprÃŃrod nÃ½m
Ġk aÅ¡
Ġ hyb
Ġpri chyt
Ġv aj
ĠvÃ½zv ou
Ġ prolet
Ġprofesion Ã¡lov
Ġposil ÅĪov
Ġvybav enÃŃm
Ġza val
ĠpoteÅ¡ enie
Ġ tribÃºn
ĠÅ¡port ovÃ¡
ĠzÄ¾av Ã¡ch
Ġkoncep tu
Ġroz bor
ateÄ¾ nÃ½mi
iar nÃŃ
ĠÄıalÅ¡ie mu
Ġvedec kej
ĠblÃŃz kom
Ġ lyk
Ġho sÅ¥
Ġ bocian
Ġdem ograf
ĠprÃŃznak ov
li tr
Ġ Å¡arlat
Ã¡c tva
Ġ samar
ĠzdÃ´raz ÅĪuje
Ġ alianc
us u
ĠpÃ¡s ma
Ġpoct ivo
ĠkrÃ¡t kych
tr el
Ġpred nÃ¡
zr ieÅ¥
Ġkrm ivo
Ġza uÅ¾ÃŃv
Ġ kacÃŃr
Ġmlad osti
Ġuklad Ã¡
p ly
c Ãº
Ġprin aj
Ã¡v anej
Ġpo ber
Ġ ÄįÃŃh
Ġgrot esk
ĠpoÄįÃŃtaÄį om
Ġ meter
ĠrozprÃ¡v ali
ĠoznÃ¡mi la
ĠobÄį ian
Ġzl Ã©ho
Ġdus iÄį
Ġpred pÃŃs
Ġ emulz
ĠbeÅ¾ nÃ¡
nÃŃkov Ã½
ĠzaÄį atie
ĠpÃ¡s e
Ġmimo zem
Ġzosil ÅĪ
Ġpo rÃºch
r av
Ġsrd cia
Ġminc e
Ġ perz
Ġ korÄįuÄ¾
Ġaero dynam
Ġpriam ym
Ġvy hlad
Ġnarod ila
Ġtich ej
Ġchod il
Ġ rakyt
Ġpropag and
Ġza koren
n ickom
l ÃŃn
kÃ¡r skou
ĠÅ¡ u
ic al
Ġrekon Å¡tru
eri Ã³z
y ÅĪa
Ġne spoÄ¾ah
kÃ¡r skymi
uli tÃŃ
ĠslÃ¡vnost ne
Ġas ymetr
Ġnasta Å¥
ĠvÃ½ Äįap
Ġ koncern
Ġneza nech
Ġ neter
ĠotÃ¡z kach
Ġmast nÃ½ch
ĠmaÄıar skej
Ġjed Ã¡lni
ĠpoÅ¾iadav kami
ĠÅ¾iar enie
ĠneprÃŃ de
Ġprezident om
Ġ bÃ¡l
pis uje
kÃ¡r ky
Ġroz let
Ġ trysk
Ġpreukaz u
Ġza hryz
Ġkot le
ĠzvÃ½Å¡ enÃ©
Ġvtip nÃ©
ov Ã¡vajÃº
Ġstrech ou
Ġzim o
Ġ korÄįul
Ġpol u
Ġ magnez
Ġastro fyz
Ġprav de
ĠvÃ¡Å¾ enÃŃ
Ġbol ÃŃ
Ġu krÃ½va
Ġf le
Ġ lukr
mi x
Ġnaje fektÃŃv
Ġmanipul Ã¡ciu
Ġaku punkt
ĠzÃ¡ ster
Ġtepel nÃ©
kÃ¡r skemu
Ġdezin form
Ġrus kÃ©ho
ĠprechÃ¡dz aÅ¥
ĠzÃ¡ plav
Ġvlasti zrad
Ġpodstat u
Ġ brd
ĠpomÃ´ Å¾
Ġfirem nÃ©
nÃ¡Å¡ ate
Ġobc iach
Ġpri h
ĠÅ¡ib al
om as
isti kami
ĠbÃ½val Ã½ch
Ġne Äįud
Ġzamer anÃ½ch
Ġpoky nov
Ġc at
Ġ luter
Ġkraj inami
kÃ¡r ski
Ġstret nÃº
ĠÅ¾ivot ov
Ġus mer
c on
Ġ chuligÃ¡n
ĠroÄį nÃº
at ickÃ©ho
Ġvzdel ania
Ġsed el
Ġzamysl ieÅ¥
ovito stÃŃ
Ġza riek
ĠlieÄį enie
ĠurÄį enia
Ġz likvid
Ġkuchy ÅĪou
Ġz Ä¾ah
Ġro Å¾ÅĪ
Ġpred Å¡kol
Ġklas ickÃ½m
Ġfakt om
Ġ nÃ¡dch
ĠkonÅ¡truk ciÃŃ
Ġchlad niÄįky
ĠÃºÄįtov nÃŃctva
Ġspie va
Ġ blÃºd
Ġpre diskut
ĠplÃ¡n ovanie
ĠnajvÃ½znam nejÅ¡ÃŃch
Ġ virtuÃ³z
Ġpestr ofareb
Ġz vnÃºtra
Ġ altru
Ġcharakter istickÃ©
Ġnem Ã¡Å¡
ĠÃºÄįin ku
Ġkapitol a
Ġprac ovisku
Ġ bernard
Ġvz bud
Ã¡ck ejÅ¡ie
Ġsitu ovanÃ½
Ġpa p
ĠzvlÃ¡Å¡t ny
Ġram eno
Ġcez hraniÄį
Ġ trafik
ing ov
Ġ septim
om e
Ġumo Å¾ÅĪ
ĠlekÃ¡r ka
Ġvy vrh
Ġtehotn Ã©
Ġ darvin
Ġvy dr
nÃŃkov Ã©ho
Ġ uz
Ġpro klam
Ġ hÃº
ĠzÃ¡ voz
ĠsÃºk en
Ġpozit iv
Ġde centraliz
Ġ karier
Ġpop art
Ġod klep
ĠchvÃ¡l en
Ġ frigid
ĠnÃ¡rod no
Ġ transcendent
Ġvele zrad
Ġpro tekc
Ġ kalvÃŃn
Ġ Å¡ovin
Ġ nihil
Ġ kolchoz
Ġko mut
Ġu lievaÄį
Ġ potmehÃºd
Ġkrik Ä¾
Ġ sihl
Ġ Å¡kut
Ġkonjunkt ur
klas ifik
ĠÄįern ast
vraÅ¡ Å¥
Ġne dych
mater ialist
ĠzemplÃŃn sko
Ġz rub
Ġex trovert
ĠspiÅ¡ skÃ¡
Ġna dol
Ġmask u
Ġproti po
Ġ vieden
Ġkraj Äį
Ġpolit ickÃ¡
ĠposlÃºÅ¾ i
Ã¡nsk u
Ġ jazÃ½Äį
Ġskup inÃ¡ch
ĠlÃŃÅ¡ iÅ¥
Ġnev tier
Ġa typ
Ġsklad ba
Ġpresta li
ĠdomÃ¡c u
it h
Ġbyto sÅ¥
Ġ infant
Ġmoto rist
Ġ jaÅ¡ter
ov Ã¡vali
Ġpre stal
Ġoprav a
Ġzist enia
Ġvy t
Ġrus kom
ĠfrancÃºz skeho
ĠzvÃ½Å¡ enÃ½
Ġna krÃºt
ĠsluÅ¡ ne
ĠvÃ½raz nejÅ¡ie
Ġm k
Ġide Ã¡lnou
Ġ trpasl
krÃ½ vajÃº
Ġne st
Ġposkyt nÃº
Ġkali for
tlÃ¡Äį aÅ¥
Ġpo nÃ¡hÄ¾
Ġpo min
Ġtvrdo hlav
Ġne haneb
Ġ much
Ġsabot Ã¡Å¾
Ġsyn agÃ³g
nÃŃkov Ãº
ĠvychÃ¡dz aÅ¥
Ġprekvap ivo
ĠsÃ¡l e
Ġrozhod ovanÃŃ
atÃŃv nejÅ¡ÃŃ
Ġcykl istov
Ġe f
Ġspod nÃ¡
Ġpoves t
ĠpostaÄį ÃŃ
bol est
Ġkrist ovi
Ġza bod
bieh aÅ¥
ĠvÃ½voj om
Ġ osoÅ¾
ĠneÄįist Ã´t
Ġsveto nÃ¡
vy Å¡
nÃ¡Å¡ ame
ĠÅ¡ im
ing ovÃ©
ant kou
ĠprÃ¡v ach
Ġzauja li
Ġtech no
s ie
Ġza poÄįÃŃt
Ġ dul
isti kÃ¡ch
Ġnede fin
ot ajÃº
Ġcudz ie
ĠmÃŃn us
Ġneo po
Ġza klÃŃn
Ġned is
Ġnehovor ÃŃm
Ġtak Ã©mu
Ġnemec kÃ©
Ġznalo sÅ¥
Ġdlh ou
ĠÅ¡tefan a
ĠrozliÄįn Ã©
Ġblaho Å¾el
Ġk le
atl on
Ġa do
iar ka
o form
Ġkomplet nÃ¡
i ra
Ġ mrÃ¡z
Ġakro bat
Ġ rozptyl
Ġstrat ila
Ġvoj sk
Ġfi re
Ãºra m
Ġpovedom ia
Ġnepod loÅ¾
Ġv lad
ĠuskutoÄį nili
Ġtien e
ĠpÃ´jd em
ĠnÃ¡uÅ¡ nice
Ġz viditeÄ¾
kÃ¡r ku
ĠpribliÅ¾ uje
ĠnajvÃ½ hod
h al
Ġnat Ã¡Äį
Ġsur real
Ġpreh liad
Ġfranc Ãºz
Ġrozdiel om
ĠnÃ¡stroj a
Ġ biÅ¾utÃ©r
ov Ã¡val
Ġpre stane
ĠposÃº va
Ġnevy d
Ġdo ÅĪ
Ġf unk
ĠvÃ¡pn ika
Ġprie rez
Ġn iÄį
Ġnepotreb ujete
pÃŃÅ¡ te
Ġ burÅ¾oÃ¡z
200 5
ĠneznÃ¡m y
atÃŃv nejÅ¡ÃŃch
Ġ tÅķn
Ġniektor Ã½mi
Ġnad vÃ¤zuje
Ġo ran
ĠÃ¡z ie
ĠÄįas ovÃ½
ikov Ã¡
Ġstar ajÃº
Ġ perifÃ©r
Ġ poli
Ġpoli klin
Ġprejd ite
ĠkÃºs kov
cie ho
ĠnezÃ¡ kon
Ġnepo uÄį
Ġvozid le
Ġdopad ne
Ġ[ .]
Ġrozloh ou
Ġstu p
ĠÃºstret y
Ġostr Ã©
ĠkultÃºr no
Ġmilan a
Ġse lekt
Ġden nÃ©ho
Ġzeme tras
Ġ vik
Ġpir Ã¡t
ĠdoÄįas nÃ©
Ġnevy poved
Å¾iv el
ĠvstÃºp il
Ġvy stres
Ġ karabÃŃn
Ġtekut iny
ĠkameÅĪ ov
Ġ pÃ½ch
ĠvÃ½slov ne
Ġu dr
Ġzas pie
Ġne krit
Ġniektor Ãº
n dr
Ġ lord
Ġstret ne
Ġb ir
Ġnavrh nutÃ¡
Ġdopad lo
ĠmuÅ¾ ovi
Ġ kupol
Ġpriprav ÃŃme
Ġpre sviedÄį
Ġh lo
Ġo paÄ¾
kÃ¡r kou
Ġchyst Ã¡te
ov Ã¡vame
ĠdÃ½ch acÃŃch
Ġdos iek
Ġduchov nej
ĠvÃŃÅ¥az ov
Ġ vÃ¡Ä¾
ĠvÃ¤z enia
Ġ kulis
Ġ melÃ³n
ov Ã¡vam
enia hodn
Ġvznik nutÃ©
o nu
Ġod pudz
Ġ oportun
ov Ã¡vala
Ġpozo stat
Ġ magn
Ġ karÃ¡t
Ġkabin et
Ġnos a
Ġzbier aÅ¥
Ġatent Ã¡t
t vom
Ġ komod
Ġ stomat
Ġvyvi nutÃ½
ĠÃºÄįin kami
Ġvy dÃ½ch
Ġ bizar
Ġne riad
Ġod plat
Ġpodnik atelia
Ġde dik
kÃ¡r ke
Ġpevn Ãº
ant ku
Ġz lepÅ¡ÃŃ
ĠmÃ¡rn otrat
Ġ ligot
Ġpre vyÅ¡
Ġ garanc
Ġla m
ĠÄįerp adlo
Ġclou d
ĠjeÅ¾iÅ¡ ovi
ĠÄ¾ud skÃº
Ã¡ za
Ġboho sluÅ¾
ĠoÄį kovania
Ġdec i
ant iek
ĠzaÄįÃŃn ame
Ġproces or
ĠsprevÃ¡dz aÅ¥
Ġnov ely
ov ol
Ġ fiat
Ġsil nej
Ġrus i
Ġmus ic
ĠprinÃ¡Å¡ aÅ¥
ĠslovenÄį ine
y le
ĠobÄįiansk y
ĠteÅ¡ ili
Ġu Å¥ah
Ġakom koÄ¾vek
Ġna traf
o rez
ĠÅ¡tandard y
Ġpre hod
ÃŃ du
Ġne plod
Ġci t
Ġza me
Ġporad ie
Ġpred sud
Ġneo hraniÄį
t Ã¡Å¾
Ġpotenci Ã¡lne
ĠvyÅ¡ Å¡ieho
Ġmed ov
ant kami
ov Ã¡vate
Ġvel iteÄ¾a
kÃ¡r kach
Ġg ro
ov Ã¡vajÃºc
Ġ hedon
Ġlin aj
kÃ¡r kam
ov Ã¡vajte
Ġneo sob
ant ke
kÃ¡r kami
Ġkto koÄ¾vek
Ġ plst
ĠskÃºÅ¡ ok
ĠtabuÄ¾ ka
ĠÄįiern ych
Ġminim Ã¡lny
Ġne kles
ov Ã¡vaj
ĠnadÅ¡ encov
Ġne vrÃ¡t
Ġ voluntar
Ġnaj jas
Ġpotrub ia
Ġpiesk u
in skÃ½ch
Ġvyz bier
ĠzÃº tul
Ġnaj rov
8 9
Ġl inu
ĠpoÄįÃŃtaÄį ov
Ġzao patr
ĠnadÅ¡ enie
Ġex cel
Ġu priam
Ġe norm
ant kÃ¡m
ant kÃ¡ch
ovito sÅ¥ami
ov Ã¡valo
ovito stiach
ovito stiam
Ġin krimin
Ġ graci
ves t
Ġa gnost
ĠÃº lis
Ġ lustr
ĠzÃŃsk alo
Ġ jaÄį
Ġnitr o
Ġdobro praj
ĠnaniÄį hodn
Ġ fiÄįÃºr
Ġde kad
Ġ huncÃºt
Ġ burl
Ġod pich
o ryt
Ġ masoch
Ġpresbyt er
pÃ¤ Å¥
ot Ã¡te
Ġroz poj
Ġ cikÃ¡d
Ġ bork
Ġ jod
Ġroz dvoj
Ġ vÅ¡eteÄį
Ġ Å¥uÅ¥m
Ġpan slav
Ġ cintÄ¾
Ġ sangvin
Ġmrav o
Ġo vÃŃj
o reÄį
Ġne cud
Ġpa hlt
Ġ sklerot
Ġz hrÄį
Ġne pÃ¡s
Ġnajn ena
Ġ belÃ¡s
Ġnes tm
Ġnez hrÄį
ov Ã¡vaÅ¡
ov Ã¡vajme
ent nÃ©
Ġnov ot
Ġdi lem
Ġstret Ã¡va
ĠsÃºd ny
Ġodber ateÄ¾
Ġuved enia
Ġdifer enc
Ġza Äįu
Ġpo drÅ¾
Ġo kruÅ¾
z al
Ġnad zem
ho pe
Ġdo objedn
Ġkoryt naÄį
Ġpohod y
Ġ bÃ©Å¾
Ġ oktÃ³ber
Ã¡ da
ĠÄ¾ud om
Ġ doktr
p g
ĠvÃ½chod nÃ©ho
Ġpark ovacie
Ġ Å¾rd
Ġvy brÃºs
Ġ niesÅ¥
Ġkoncert ov
Ġo pevn
jedn o
Ġvz n
Ġ ploÅ¡t
Ġ fig
Ġprezrad il
Ġspor iteÄ¾
Ġza z
Ġvlast nÃŃk
Ġdod at
to sÅ¥
d b
Ġtroj uhol
Ġsprav ila
bur in
Ġprechod u
ĠrÃŃm e
ĠvynÃ¡lez u
Ġvariant y
Ġpart ie
Ġvhod nÃ©ho
Ġpra jeme
Ġneov plyv
ĠinÅ¡pir Ã¡cie
Ġza men
ĠobÄį ana
Ġboj ovali
Ġna krÃ¡j
Ġ xen
ĠukonÄį il
Ġ kaÅ¡mÃŃr
igh t
Ġkart e
Ġfot enie
Ġ masÅ¥
Ġzaplat enÃŃ
Ġza met
ĠsÅ¥aÅ¾ nosti
Ġpoznamen al
Ġautor iz
Ġnevy stav
Ġneza men
Ġoh ÅĪa
Ġho n
Ġ ovs
Ġke l
ĠsÃºprav y
Ġ pysk
Ġsortiment u
Ġ kred
ĠzÃ¡vis losÅ¥
ĠvÃ½ tvor
Ġhmyz u
Ġp les
tiv e
Ġvst reb
l h
Ġdar cov
Ġrod o
ĠrozlÃŃÅ¡ enie
Ġregion Ã¡lne
Ġnevid eli
Ġefekt y
Ġpolit ickÃº
Ġrozmer mi
Ġu hol
Ġo krÃ¡d
Ġ kan
Ġokol itÃ©
ĠÅ¡Ã©f a
ot Ã¡me
Ġporovn Ã¡vanie
ĠdlaÅ¾ ba
Ġ sporad
5 6
ĠÅ¡est nÃ¡st
ĠuÅ¾i te
ĠexpozÃŃ cia
Ġd ist
ĠdÃ´leÅ¾it ejÅ¡ie
Ġ0 90
Ġu beh
Ġneza pad
Ġpozer Ã¡
Ġ amon
Ġin d
ĠrÃ¡m u
ĠzÃŃsk anÃ½ch
Ġza tem
Ġ klokoÄį
ro ÄįnÃ½
x u
sta Å¥
iar ni
ĠnÃ¡ klon
Ġintelekt u
ĠreÅ¥az cov
liv ou
Ġhriech u
Ġprena jaÅ¥
ĠnazÃ½v ajÃº
ect iev
Ġprofes ij
ĠoprÃ¡v nenie
Ġ ez
Ġblu e
Ġbo ok
Ġtrest nÃ½
Ġd ec
Ġodosl aÅ¥
Ġzl Ã½ch
Ġsud ca
Ġporovn Ã¡vaÅ¥
Ġvytvor ia
Ġca p
Ġpre Å¾it
Ġslobod ne
bieh ajÃº
Ġident ity
Ġ budh
Ġ18 9
ov ca
Ġza Å¾iad
ĠpieÅ¡Å¥ any
ĠÄįÃŃn skej
Ġpostup e
Ġaktu Ã¡lna
Ġroz rast
Ġabsolv ovanÃŃ
ov no
Ġrozdiel ne
Ġodchod om
oÄį iek
Ġvy Å¾ar
Ġnajnov Å¡ÃŃ
ĠpÃ¡peÅ¾ a
Ġobstar Ã¡vania
Ġo te
Ġj ames
ĠâĤ¬ ,
h ra
Ġuzavr ieÅ¥
Ġf ab
Å¡ k
Ġvar eÅ¡
Ġmala c
Ġne ber
7 4
Ġla k
ĠzÃ¡ bud
ĠmoÅ¾nosÅ¥ ami
ĠvÃ½ trÅ¾
Ġpolicaj tov
Ġhor Ä¾av
in skom
Ġnepo voÄ¾
Ġsviet idlÃ¡
Ġingredien cie
Ġo zÃ½v
Ġuprav enÃ½
ia niz
nÃ¡Å¡ am
ĠnauÄį ÃŃ
ĠvÃ½hr u
nÃ¡Å¡ alo
Ġram enÃ¡
ÃŃnsk ej
Ġu pevÅĪ
ĠvÃ½chod nom
ĠmesteÄį ka
ĠprihlÃ¡Å¡ ky
Ġzahrn ut
ĠzÃ¡ rub
cyk l
Ġ bielorus
Ġpas aÅ¾
sh i
Ġ sandÃ¡l
Ġzvyk ne
ĠpleÅ¡ iv
Ġsklad ovanie
atÃŃv nejÅ¡ia
an skÃ½m
ĠÃºct u
Ġpredstav enstva
ĠpremÃ½Å¡Ä¾ aÅ¥
Ġ Å¡Å¥uk
Ġtrv ala
atÃŃv nejÅ¡ÃŃm
Ġbiel om
ĠvÃ½sled koch
Ġsv rb
ĠkÃºp y
ĠzÃ¡siel ku
Ġposl ali
ĠschrÃ¡n ky
in dik
Ġdo Å¾ivot
Ġpat et
ĠatmosfÃ©r ou
Ġefekt ÃŃvny
ĠfÃ¡z a
Ġtvrd Ã½
Ġri ch
Ġkol l
Ġjapon sku
Ġsled ujte
Ġgrav id
ĠprÃ¡c ach
Ġz bystr
kon form
ĠslovenÄį iny
ĠvytvÃ¡r anÃŃ
Ġl aj
Ġobjedn anÃ½
Ġneu vÃ¡Å¾
Ġpre kÃ¡r
Ġ mandarÃŃn
Ġne motor
ot Ã¡Å¡
Ġvzdial enÃ½
Ġpovied ky
Ġdisplej a
Ġkurz e
ĠdodÃ¡vateÄ¾ om
Ġvied ne
viaÅ¾ u
Ġcyk lo
en inou
atÃŃv nejÅ¡ÃŃmi
kop Äįiansk
Ġch e
ĠkÃºp te
an cii
Ġtuber kul
stri h
Ġ oblak
Ġ semiÅ¡
Ġ veleb
5 9
Ġvyzer ala
Ġ stebl
ĠÃº rovn
Ġvy or
ĠmesaÄį nÃ©
Ġzel enÃº
Ġofic iÃ¡lny
Ġneza Å¥aÅ¾
Ġoper Ã¡ciÃŃ
ĠspoloÄį nÃ½m
Ġplag i
Ġu mlÄį
Ġ epizod
Ġsemi finÃ¡le
Ġetn ograf
Ġpo pÃŃn
atÃŃv nejÅ¡ou
ĠkonÅ¡truk cii
ĠvÃŃr iv
Ġ halucin
Ġvy pro
rÃ¡st lo
atÃŃv nejÅ¡iu
zrk adl
atÃŃv nejÅ¡ej
t ou
Ġ chlop
Ġkombin Ã¡ciÃŃ
Ġ nÃ¡stoj
atÃŃv nejÅ¡ieho
Ġle h
Ġ levanduÄ¾
Ġgen er
Ġne slÃ½ch
Ġfareb ne
ĠÄįerstv Ã½
Ġpravid lami
ĠpoÅ¾iad a
oÄį kÃ¡m
Ġza rap
li Å¡
Ġne zauja
Ġa not
Ġvynik Ã¡
Ġsu v
Ġ chÃºlost
ĠvloÅ¾ ky
Ã¡ck ejÅ¡ÃŃ
ĠkÅĪaz ov
Ġ viÅ¡ÅĪ
Ġv Äį
Ġ chÄ¾ast
Ġ pyÅ¡
Ġrok ovanie
oÄį kÃ¡ch
cov Ã½m
Ġ cÃŃcer
ĠÃºrad ov
Ġ sopeÄį
Ġzvyk y
Ġpodpredsed a
ĠrelÃ¡c ie
Ġ fejtÃ³n
ĠsystÃ©m och
ikov aÅ¥
Ġnaj Ä¾ud
Ġ angÃŃn
ĠÅ¾lt Ã¡
Ġkon Äįia
Ġo pil
Ġgala xy
nÃ¡Å¡ aj
atÃŃv nejÅ¡om
Ã¡ck ejÅ¡ÃŃch
Ġdrah Å¡ie
ĠrÃ´zne ho
ĠpomÃ´c ka
atÃŃv nejÅ¡iemu
Ġdobr ot
Ã¡ck ejÅ¡iu
Ġeuro f
Ġh c
Ġ pipl
Ġ gniav
y st
ĠnajveÄ¾ ko
ĠvÃ½ tlaÄį
nÃ¡Å¡ ajte
Ġ Å¡kÄ¾ab
Ġz dup
Ġ roztopaÅ¡
Ġza kÃ¡Ä¾
Ġ fÅķk
Ġza trep
Ġne driem
Ġpre syp
Ġ baÅ¡
Ġ trav
Ġ bzuk
nÃ¡Å¡ ajme
Ġ chrÄį
Ġnez dup
nÃ¡Å¡ aÅ¡
Ġnaj samo
Ġcyklo styl
Ġpo Å¡ib
Ã¡ck ejÅ¡ia
Ġ peÅĪaz
Ã¡ck ejÅ¡iemu
Ġ chrip
ko noh
Ġneza trep
Ã¡ck ejÅ¡ÃŃm
Ã¡ck ejÅ¡om
Ã¡ck ejÅ¡ou
Ã¡ck ejÅ¡ej
Ã¡ck ejÅ¡ieho
Ã¡ck ejÅ¡ÃŃmi
Ġneza rap
Ġnepo Å¡ib
Ġmotor ovÃ½ch
ĠkÃºp el
Ġpan ikÃ¡r
Ġtalian skej
Ġdod Ã¡vame
Ġroz zÃºr
Ġzodpoved ne
prie stor
Ġ malÃ¡t
Ġ jaÄįmeÅĪ
k la
ĠzaujÃŃmav osÅ¥ou
Ġ etabl
Ġ Å¥arch
Ġ spart
Ġzabud ol
Ġdi fÃºz
ĠÄįit atelia
Ãºc u
ov ite
l Ã½mi
Ġv era
Ġjazyk y
s viet
Ġpodlah u
ĠnÃ¡rad ia
ĠnapÃŃÅ¡ em
Ġfutbal ovÃ©ho
Ġreklam nÃ½ch
Ġrozhod nÃº
po int
Ġt is
Ġhub y
chÃ¡dz ame
Ġoslav u
Ġnastav iteÄ¾nÃ©
ĠpedagÃ³g ov
Ġmatrac e
ĠvÃ½bav y
ĠuteÄį encov
Ġti p
Ġkapit alist
Ġ emulg
Ġza dr
ĠuvoÄ¾ niÅ¥
ĠnÃ¡vyk y
Ġo tepl
Ġ arbit
Ġo zub
Ġpre list
kov anej
Ġokres nÃ½
ĠzaruÄį ÃŃ
ĠtopoÄ¾ Äįan
ĠvÃ½sled kami
ia no
Ġhlad kÃ©
Ġneu drÅ¾
Ġmini m
Ġsil nÃ½ch
Ġroz jÃŃm
Ġprehr ali
Ġjed ny
ĠurÄį itom
Ġ mÅĪau
Ġjednoduch osÅ¥
ĠkultÃºr nom
Ġ plazm
ĠmÃºdr osÅ¥
Ġdobier ku
Ġval ent
Ġpo krÄį
Ġprekvap ilo
Ġpr av
Ġpre hodnot
ĠmanÅ¾el ky
ĠÃºdaj om
Ġochutn aÅ¥
ĠsÃºkrom nÃ½
Ġpoves Å¥
Ġ org
Ġuzavret ej
Ġ mramor
Ġovoc nÃ©
Ġ miss
Ġho t
ĠlepÅ¡ ÃŃm
Ġnajne ob
Ġalexandr a
ĠnezÃ¡vis le
Ġrober ta
Ġcel Ã©mu
ĠprÃŃjem nÃ©ho
Ġpre stier
Ġnepod por
Ġz vrÅ¡
ĠvÃ½ zor
ĠzabÃºd aÅ¥
Ġph dr
to c
Ġ opÃ¡t
Ġfrekv encie
ar u
lan c
Ġ dÃ¡vid
Ġna var
it nÃ½m
Ãºci ou
iÄį ovi
iv Ã¡ch
Ġvy hrab
ĠpodnikateÄ¾ a
ĠobÄįiansk a
Ġdohod nutÃ©
it nom
ĠÃºspor y
Ġuspo rad
Ġp lat
ĠbudÃºc ej
Ġo hovÃ¡r
Ġ paraf
Ġ tabu
Ġprac ujÃºcich
Ġdikt Ã¡tor
atl onist
Ġcivil izÃ¡cie
at ickÃ½m
ber al
Ġna kuk
Ġnes por
h liad
Ġnepre hliad
Ġpod Äįiar
Ġpo hraniÄį
Ġ apsid
Ġ Å¡tekl
Ġo chraÅĪ
Ġ fjord
klad ajÃº
Ġsved kami
Ġm no
Ġne chyt
ĠnÃ¡ tlak
Ġpekn Ã½ch
c Ãºc
Ġorganiz Ã¡torov
tia Å¾
Ġnechc elo
Ġo nem
Ġrozhod ovanie
an skÃº
Ġvo Ä¾a
Ġrozhod nutiu
ĠvÃ½ stroj
Ġnecel Ã½ch
Ġne sk
ĠroÄį nÃ½ch
Ġnovo na
n ickÃ½m
Ġurob ÃŃte
Ġ klieÅ¡Å¥
Ġzn el
o dol
ou nd
Ġnevy kon
Ġ kopyt
ĠponÃºk ol
Ġ provizÃ³r
ĠstlaÄį enÃŃm
Ġ strek
l ejÅ¡ÃŃ
Ġmar k
stÃºp i
Ġklas ickÃº
Ġ melod
Ġpal ivo
Ġpoly styr
Ġpsycho pat
Ġ194 4
Ġpredpoklad aÅ¥
an livosti
Ġduchov nÃ©ho
Ġpara graf
Ġdo hÄ¾adom
Ġrozhod ca
Ġrozdiel u
Ġneza plat
ĠpriblÃŃÅ¾ il
ost r
Ġza ostr
Ġ princip
Ġout door
Ġnaj ostr
ogen et
ĠÄįin y
ĠpouÅ¾ÃŃv al
Ġekonom icky
Ġorient Ã¡ciu
Ġbyl inky
ĠzÃ¡ruÄį nÃ¡
Ġ tmel
Ġ pÃŃsk
ĠsamosprÃ¡v ny
ĠaktÃŃv neho
Ġpriazni vo
Ġan to
ĠÄįierno biel
ĠdruÅ¾ stvÃ¡
Ã¡l ka
Ġ kanÃ³n
Ġza skoÄį
Å¥ah ovalo
Ġre par
Ġneob lom
hre je
t ent
Ġmonik a
Ġpozn al
? )
Ġ pavÃºk
Ġ november
5 2
Ġ rekonval
om en
Ġtreb Ã¡rs
ĠznÃ¡m ymi
Ġcel ulitÃŃ
ĠruÅ¾ ovÃ©
Ġv ik
Ġostrov y
ĠpoÅ¡kod iÅ¥
Ġemail om
ĠregiÃ³n och
ĠÄįitateÄ¾ om
Ġmail ovej
Ġ papuÄį
lo stiach
ateÄ¾ nÃ©ho
an coch
ĠtaÅ¡ ka
Ġv tier
Ġkryp tom
ĠspoloÄį nom
Ġtreb iÅ¡
Ġpravo slÃ¡v
an skou
ĠÃºstav nÃ©ho
Ġnaj slab
Ġtyp e
Ġzamestn anÃŃ
stÃºp ila
pÃºÅ¡Å¥ aÅ¥
pe ra
Ġpod trh
Ġne hospodÃ¡r
Ġ punkt
Ġkozmet ickÃ©
Ã Ĺ
Ġbene f
Ġroz prestier
ĠneÄįak ane
Ã© rok
Ãºz ko
200 1
ĠzvÃ½Å¡ enej
Ġopust il
Ġkomplik Ã¡cie
ateÄ¾ nosÅ¥
Ġpad ol
Ġ braÅ¡n
re r
ĠvÄıaÄį nÃ¡
ĠÄ¾ah kÃº
Ġnezane db
Ġzo star
Ġvy bÃŃj
im a
Ġ nacionalist
iku m
Ġtra il
Ġover enÃ©
Ġs kreh
Ġju ho
Ġjed ovat
Ġza Äįud
ĠvodiÄį i
Ġ leÅĪoÅ¡
Ġps ÃŃk
Ġ kastr
Ġnez nes
Ġsa t
Ġaktualiz Ã¡cie
Ġ koncil
Ġ magistr
ĠneprÃŃ pust
Ġf ash
Ġ vnÃºÄį
Ġplav ky
6 3
ĠbezÃº Äįel
Ġnedel e
ĠvtÃ¡k ov
Ġzaist iÅ¥
ĠskÃºs enÃ½ch
Ġsp Ã¡n
Ġenerget ickÃ©
Ġvysiel ania
Ġm v
Ġvzor u
Ġnaj dar
Ġnaj slov
ĠaktÃŃv na
Ġh en
Ġnepo hodl
Ġrovno men
Ġli fe
ĠzÃº boÅ¾
Ġ tÃ´n
Ġpodpis om
Ġkonkur encii
Ġn p
Ġ krach
Ġ plt
ĠpÃ¡s me
Ġnajz o
Ġpriazniv Ã©
Ġne kup
Ġp Ã¤Å¥
Ġvy hrÃ¡Å¾
vehem ent
Ġnedo mysl
ĠÄį s
5 4
Ġnajne u
ĠzniÅ¾ ovaÅ¥
Ġne Ä¾ah
Ġs ve
Ġpre rÃ½
ĠfanÃºÅ¡ ik
ĠsÃº beÅ¾
Ġmiest nom
Ġnevy vol
Ġo pÃŃsaÅ¥
Ġs kÄ¾ÃºÄį
Ġvy Ä¾ak
Äįerv enej
Ġz muÅ¾
Ġs ten
Ġza chmÃºr
Ġnaj boh
ĠdrÅ¾ al
Ġcvik y
Ġne vÃ¤dz
ĠvyhÄ¾ad Ã¡va
m as
Ġrozo rv
Ġ cylindr
Ġka ri
Ġu trÃ¡p
Ġvied lo
Ġ haÅ¡ter
Ġneroz mysl
Ġnez jedn
Ġ martÃ½r
Ġ brhl
Ġza krÃŃk
Ġnaj krv
Ġs kriv
Ġu podozr
Ġna durd
Ġs trÃ¡p
Ġpo jaÅ¡
Ġ hurt
Ġroz hÃ¡r
Ġ Å¾ÃŃh
Ġpo hrd
Ġna vÃ¡Å¾
Ġz vÃ¤d
Ġdvoj hlav
Ġ okÃºÅĪ
Ġnaj such
ĠÅ¡tvr to
Ġnajp ovz
Ġ dubas
Ġnajne pre
kolon iÃ¡l
Ġu Å¡tip
Ġ gÃ¡g
Ġnaj trv
Ġdvoj hviezd
Ġ mÄºk
Ġ bu
Ġdrobno chov
ĠlokÃ¡l patriot
Ġdi stingv
Ġ kokt
ĠbÃºr liv
Ġna mosÃºr
Ġ Å¡an
Ġvy stat
ĠÅ¾grl oÅ¡
Ġ brahman
Ġo stÃ½ch
Ġvy civ
Ġnaj fot
Ġo sihot
Ġnaj Äįern
Ġdo babr
Ġroz mrz
fÃº kav
Ġroz jar
Ġnaj jedno
Ġnes ten
Å¡em ot
Ġnaj chor
Ġ rojÄį
Ġ polon
Ġnez boÅ¾
Ġza mÄºk
Ġu veliÄį
Ġpoly glot
Ġnepod kup
Ġ struÅ¾
Ġne mÅĪau
od berateÄ¾
Ġza lieÄį
rabi Ã¡t
Ġnajzl o
Ġza dÅķh
Ġz joj
Ġgrad u
Ġnajseb a
Ġnaj Ãºzko
Ġnaj zvon
Ġnaj det
Ġroz vrav
Ġnajne prie
Ġnaj form
Ġnaj mÃ¡rn
Ġnajne roz
hrm ot
Ġ Äįliap
Ġnajne sÃº
Ġnaj chrast
Ġnaj Äįerv
Ġnaj ab
Ġnaj vln
Ġnaj Å¾il
Ġnaj ihl
Ġnez joj
ĠoficiÃ¡l nej
ĠpamÃ¤t aÅ¥
Ġdez odor
Ġmodlit ba
Ġulic u
Ġhd p
Ġp y
Ġfutbal ovÃ©
ĠfÃ³r a
ĠtuÅ¡ ÃŃm
ĠvyhÃ½b aÅ¥
Ġpyr otechn
Ġplat nÃ½
Ġg t
ensk ou
Ġpripad Ã¡
Ġmotiv Ã¡ciu
ĠvyÄįist iÅ¥
Ġ hÃºsen
Ġnedostat kov
Ġho j
ĠÄ¾av iÄįiar
Ġteras y
ĠdomÃ©n y
Ġkontakt nÃ½mi
Ġinov atÃŃvne
Ġkon anÃŃm
Ġ piÅ¡toÄ¾
Ġ kuloÃ¡r
Ġprot agon
Ġprior ity
ĠdistribÃº tor
Ġne pekn
Ġz hmot
Ã¡Äį iky
dezol Ã¡t
Ãº s
ĠpresvedÄį enie
Ġzoz bier
lie vame
ĠÅ¾i jem
ĠmedzinÃ¡rod nÃº
ĠrÃ¡dio akt
Ġ Äįat
Ġ3 000
Ġ6 3
Ġblog er
Ġnepri rodz
ÃŃkov Ã½
Ġdob ou
Ġsad u
Ġu hlad
Ġ6 2
Ġdo rÃ¡b
ĠuchÃ¡dz aÄį
kov skÃ½
ĠzaÅ¥aÅ¾ enie
ĠstratÃ©g iu
Ġp it
Ġchlad niÄįka
Ġmalo let
Ġroz praÅ¡
ĠrÃ¡di a
ĠzÃ¡zrak y
Ġnepro fesion
ĠprÃŃbuz nÃ½ch
Ġvy kaÅ¡l
Ġ pubert
Ġ kristÃŃn
ĠoboznÃ¡mi Å¥
z ia
Ġ hÃºÅ¾ev
ĠprevÃ¡dz kar
Ġ loj
Ġteras e
Ġ entuzi
ĠprÃŃsluÅ¡ nÃ½m
ĠzÃ¡vereÄį nej
Ġ kontamin
Ġko oper
Ġfakt ograf
ĠvÅ¡eli jak
ĠkÃºp anie
ĠprÃŃjem nej
Ġps ÃŃka
mo s
ĠpreÅ¡ov a
Ġslov Ã¡k
Ġ pavuÄį
Ġosad y
ĠtradÃŃ ciÃŃ
Ġne pad
Ġpri loÅ¾
Ġmater skÃ½ch
Ġlipt ovskom
Ġne slÃ¡v
Ġjos e
Ġ remen
Ġsil nejÅ¡ÃŃ
Ġlet nÃ¡
Ġteplot Ã¡ch
Ġmost a
ĠÃºsil ia
Ġhr aÄįiek
ĠvÃ½uÄį by
Ġpotvrdz ujÃº
Ġprax ou
Ġ lokomotÃŃv
Ġal p
ĠmÅķt vy
Ġkresl o
ĠmÃ¤k kÃ½
ĠvylÃºÄį iÅ¥
Ã½ b
ĠpoboÄį ky
Ġagro tur
l ejÅ¡ÃŃch
Ġhodnot ÃŃ
Ġpopis uje
Ġne stane
Ġnepre kÃ¡Å¾
ĠzÃŃsk aniu
Ġ vatikÃ¡n
ĠvydavateÄ¾ stvo
Ġtvor ivÃ©
Ġeko systÃ©m
Ġchorob ou
so na
Ġsili k
ĠzaruÄį ujÃº
Ġprv Ã½mi
Ġautobus om
Ġ tyrkys
Ġslobod e
Ġst oviek
Ġo rez
av iÄį
Ġzosta nÃº
Ġbas gitar
Ġ Å¡teÅĪ
Ġre f
Ġne teÅ¡
Ġza kriv
Ã¡Å¾ ou
Ġvysp oriad
iar ÅĪach
Ġzas trÄį
ĠnapÃŃs ali
Ã¡n mi
ĠkandidÃ¡t a
ĠvÃ½kon nosti
o per
Ġpresn Ãº
ĠÄ¾ud ovÃ©
Ġved Ãºcich
ĠpodpÃŃs al
Ġ demol
ĠopÃ¤t ov
Ġf ica
ĠspoÄ¾ah livÃ½
Ġ kod
Ġnepr iz
o mal
Ġ vleÄį
kav ej
Ġuprat ovanie
Ġpro stat
Ġspln il
Ġzber u
Ġsta j
teÄ¾ nÃ½
ĠdneÅ¡ nÃ¡
ĠdostÃ¡va me
Ġ dÃ³m
an skÃŃ
r Å¾
o roÅ¾
Ġtitul ov
Ġletec kej
Ġekonom ickÃ½
Ġ tibor
Ġpo stret
klad ateÄ¾
Ġdaniel a
Ġpat ent
ĠpouÅ¾i la
ĠdediÄį stvo
ĠsÃº Äįasti
Ġza hal
ĠspotrebiteÄ¾ om
Ġkontakt ov
fin Ã¡l
ĠzamestnÃ¡vateÄ¾ ov
Ġlak ov
Ã¡Å¾ ÃŃ
Ġ tandem
ĠkÄ¾ÃºÄį om
Ġvodo hospodÃ¡r
ĠfÄ¾aÅ¡ u
Ġ katar
Ġantisem it
Ġ satÃ©n
Ġfilozof ie
av ky
Ġslovensk y
ĠnÃ¡ breÅ¾
grÃ©Äį t
ĠdÃ½ch aÅ¥
Ġ koÅ¡el
Ġ niÅ¥
Ġs pred
Ġ zbabel
Ġauto sed
Ġuklad anie
Ġc l
Ã¡ ny
Ġ15 00
ĠprÃŃklad ov
ĠhÄ¾ad ala
kov anÃ©ho
ĠvydrÅ¾ ia
Ġza vlaÅ¾
ĠÅ¡ etr
ĠÄ¾ud skom
Ġnepriam o
Ġ pach
le g
Ġd z
ĠnevÃ½hod ou
Ġ Å¡elest
Ġschiz o
Ġgraf ickÃ©
Ġod deÄ¾
ĠzÃ¡pis u
Ġpre sk
sti mi
sÃº Å¥aÅ¾
Ġ denis
Ġ punc
Ġt it
Ġb ie
Ġpatr iÄį
uÄį kÃ©ho
ĠzÃ¡ Å¡tit
Ġe mot
Ġp z
in skÃ½m
Ġspo ÄįÃŃt
Ġuspokoj iÅ¥
Ġza trpk
Ġind ie
ĠhasiÄį i
Ġtrnav y
Ġsved ectvo
Ġd Ã¡vali
Ġfeder Ã¡cie
Ġod ved
i cip
Ġkuchy n
Ġhrub Ã©ho
Ġroz cviÄį
7 1
Ġvymysl ieÅ¥
iar ÅĪou
ĠoÄįivid ne
Äį tom
Ġobdiv uhodn
Ġbi Äį
Ġne snaÅ¾
Ġobchod nÃ½m
Ġbiel ym
ut y
Ġvej Ã¡r
Ġfutbal isti
an skÃ©mu
Ġvz bÃºr
Ġterap ie
ateÄ¾ nÃŃ
ĠmÃ³d e
Ġu tvor
uÄį kou
ĠzÃ¡suv ky
Ġpoly mÃ©r
Ġneopak ovateÄ¾
Ġdisplej i
Ġob chvat
Ġsiah a
Ġvy draÅ¾
Ġme dia
Ġ mandl
ĠÄįechoslov ak
uÄį kÃ½m
Ġaktu alizovanÃ©
ĠpovaÅ¾ ovanÃ¡
an skÃ½mi
Ġ ceduÄ¾
Ġdez i
Ġliterat Ãºre
Ġhor n
Ġ hÃ¡rk
Ġbio techn
Ġinteligent nÃ©
ĠÃº pon
Ġob hÃ¡j
ĠprecÃŃz ne
ĠprÃŃ zvuk
Ġdej a
Ġhr ala
Ġ irak
Ġkde si
Ġznam enie
Ġrus kÃ½ch
Ġstrat ÃŃ
Ġmetr e
Ġlev el
ĠpreÄįÃŃt al
Ġregul Ã¡ciu
Ġbez s
ien ku
Ġvy hran
ĠlepÅ¡ ej
Ġpre vÃ¡Å¾
ĠskutoÄį nej
Ġpen a
t ÃŃÅ¡
o radost
iar ÅĪam
Ġ ozrut
Ġnaj prost
Ġupozor nenia
v Ã¤z
Ġvysok om
mi um
Ġlegend y
ĠsÃºÅ¥aÅ¾ iaci
ĠvÃ½skum y
uÄį kÃ©mu
Ġproti reform
Ġin o
Ġfutbal e
Ġmotiv ovaÅ¥
no hor
Ġnepo ct
iar ÅĪami
Ġv is
Ġod var
Ġautobus u
Ġ parom
Ġnaj Äıal
ĠprednÃ¡Å¡ ok
Ġelektr ikÃ¡r
Ġ smreÄį
Ġdekom penz
Ġz veleb
Ġpre liet
Ġihl an
Ġ chvat
Ġsenz ibil
ĠsvÃ¤t uÅ¡kÃ¡r
Ġe rupt
Ġupo treb
Ġneza dr
Ġ flamb
Ġle j
Ġza debn
Ġ mozoÄ¾
Ġ dengÄ¾
Ġ brÄįk
Ġ iredent
ĠfuÅ¡ er
Ġ kÄ¾av
Ġ gundÅ¾
Ġpod kup
Ġne Å¡plech
Ġ Å¡trÃ©ber
Ġne Å¡pÄ¾ach
ov ica
Ġelektr Ã¡rne
Ġind ii
Ġdisplej om
Ġu bÃŃj
Ġ chaot
Ġposkyt neme
Ġ sÃºc
Ġ rastislav
Ġ Ãºtes
Ġtm e
Ġin Å¡tinkt
Ġblank yt
Ġvec iam
Ġin fik
Ġ zotav
Ġim pozant
Ġ kap
Ġ birm
Ġvysoko k
Ġuved enÃŃm
ĠzÃ¡stup com
ĠkeÅ¾ mar
Ġnad bytoÄį
Ġpo vel
Ġ celib
Ġ vulgÃ¡r
Ġjav ÃŃ
ĠkÃºt och
ĠzabezpeÄį ia
Ġ liah
le jte
Ġnevid ela
Ġ humÃ¡n
Ġlog om
tlÃ¡Äį ajÃº
ÅĪ ovÃ½
Ġnasta la
ĠsÃºboj i
Ġtepl Ã½
Ġhlad kÃ½
Ġzodpoved nÃ©
Ġneza chyt
ĠzÃ¡zem ie
Ġzverej nenia
Ġpre mlÄį
ĠvyuÅ¾ÃŃv anÃ©
alist a
Ġ nik
g et
ĠvyÅ¡etr ovanie
ĠÄ¾ad u
ĠveÄįer nÃ½ch
Ġ medik
liv Ã½mi
Ġneobsah ujÃº
Ġ Å¥
Ġliterat Ãºru
Ġdigit Ã¡lnych
Ġob rÃºÄį
i ro
Ġvideo klip
Ġposchod ie
Ġkaz ateÄ¾
ĠvÃ½ vin
ĠpoÅ¡t a
Ġzo tm
ĠsluÅ¡ nÃ©
Ġvz budz
Ġz veÄį
ĠnÃ¡rod y
Ġod rad
Ġnepria zni
Ġmotor ov
iv u
Ġchyt iÅ¥
Ġ elixÃŃr
ĠsÄ¾ub uje
ĠÃºrovn iach
Ġjedno fareb
Ġneu skutoÄį
ĠpriateÄ¾ stvo
lie vajÃº
ke c
Ġzarad enÃ©
6 9
Ġ mokasÃŃn
Ġnena Å¡iel
Ġvec ami
Ġpredpoklad om
hadz uje
ĠÅ¾ivot nosti
Ã© re
de Ä¾
Ġpri deÄ¾
ĠodporÃºÄį ajÃº
ĠboÅ¾ iu
Ġde grad
Ġroz ÄįÃºl
Ġ ring
Ġstrat ou
Ġk li
Ġd ro
Ġsl Ã¡v
Ġz orient
Ġvy Äįk
Ġpod nÃ¡jom
Ġzodpoved aÅ¥
n ickÃº
ÃŃkov Ãº
Ġform Ã¡lne
Ġhor skÃ½ch
Ġvyhrad enÃ©
aÄį skÃ©
Ġmater skÃ©
Ġne slÃºÅ¾
Ġroz sek
Ġnepre jav
Ġnev nÃŃm
Ġbrat om
Ġ lamel
Ġdunaj a
Ġsten Ã¡ch
klad al
lu h
Ġrebr ÃŃÄįku
Ġpripo ÄįÃŃt
ĠzabezpeÄį ili
ĠÅ¾ih Ä¾av
Ġ samuel
ĠzÃ¡ leÅ¾aÅ¥
Ġhodn ost
c in
ĠzÃ³n a
Ġr at
ber Ã¡me
an kou
Ġlokal ÃŃt
ĠvÃ¤Äį Å¡om
Ġsoft ware
Ġover enie
Ġtvor bou
Ġne hodn
Ġintro vert
Ġ gyps
fam Ã³z
ĠodpoÄįi nok
Ġnov ovy
ĠobyvateÄ¾ stvo
ĠÅ¡portov ci
Ġ Å¡krÃŃp
Ġtvrd enia
Ġprelom e
uÄį kej
Ġ torpÃ©d
Ġsoch y
ĠnÃ¡lad a
Ġstar Ã½m
Ġmlad Å¡ie
Ġnevy skyt
l ejÅ¡ia
fer ent
stac ion
Ġdar ovaÅ¥
Ġz rovna
ĠvoÄ¾ bami
Ġ oken
ĠlÃŃd er
Ġhor nom
Ġprejav u
ĠkÄºb y
ĠnajznÃ¡m ejÅ¡ÃŃch
Ġpovie me
Ġten kÃ©
Ġnajvhod nejÅ¡ie
ĠprÃŃstup e
ĠdÃ´ver y
Ġj ar
Ġza stre
Ġuved enÃ½m
enie c
ĠÃºÄįast nÃŃka
Ġsvad ba
ĠpÃŃs anÃŃ
o fÃ³b
ĠuÅ¾ÃŃv anÃŃ
or m
Ġpo kuk
Ġdob Å¡
Ãº Ä¾
Ġdom orod
ĠpozÃŃ ciÃŃ
ĠÅ¡tÃ¡t nu
Ġprac ovisko
Ġsto tisÃŃc
Ġteplo mer
Ġnehod e
Ġpol ariz
ce ss
ĠzÃ¡znam ov
ĠodstÃºp enia
Ġkardio vaskul
Ġtur Äįiansk
Ġza sÄ¾Ãºb
hadz ujÃº
Ġnepo vaÅ¾
ĠvÅ¡im la
Ġlist iny
Ġposled nou
ĠnÃ¡roÄį nejÅ¡ie
Ġ pokÃºt
Ġ etiÃ³p
Ġtvar om
Ġneza mer
ĠnepriateÄ¾ a
Ġht ml
Ġdobr Ã½mi
ĠvÃŃÅ¥az a
Ġ kolumb
Ġvystup uje
Ġchov u
Ġne mer
Ġekonom ickÃ©ho
Ġmikro organiz
Ġkoleg ami
Ġsekund u
Ġpozit ÃŃvnych
Ġtitul y
ato graf
ĠalternatÃŃv ou
Ġ gymnast
Ġne prÃ¡v
sum ariz
Ġa pat
Ġkon diÄį
ĠzdieÄ¾ anie
Ġboh oslov
ĠÃºpln om
ĠspomÃŃn al
Ġe moÄį
Ġ Å¡acht
Ġexist ujÃºce
Ġhor no
Ġpostav ou
Ġoper Ã¡ciu
lia n
ĠprÃ¡vn ickÃ½ch
Ġh ra
Ġho w
Ġo mrz
Ġ rapÃŃd
Ġv it
Ġdo had
Ġdigit Ã¡lny
dram atiz
ĠmanÅ¾el ku
zer al
Ġneza ruÄį
ÃŃkov ou
Ġmatemat iky
Ġvedom e
Ġzreal izovaÅ¥
Ġmax im
Ġvzdel Ã¡va
ĠguÄ¾ omet
uÄį kÃº
Ġpod liz
Ġ ohÃºr
Ġprekvap enÃ½
ĠpoÄįia tku
Ġpsych icky
ĠstlaÄį te
Ġstar ou
Ġfot ka
Ġ skÃºt
Ġ rÃ½m
Ġtkan ÃŃv
Ġsviat ku
Ġorganiz ovaÅ¥
le ra
ĠuzÃ¡ vier
ĠkrÃ¡Ä¾ov nÃ¡
uÄį kom
Ġch od
Ġr s
Ġpapier ov
Ġ baÅ¾
Ġrez b
ĠnainÅ¡tal ovaÅ¥
Ġuplynul Ã½ch
Ġpod rast
Ġ Å¾alÃ¡r
Ġmod ifik
Ġ drm
Ġod h
Ġodrod y
ectv Ã¡
Ġasoci Ã¡cia
Ġ mars
Ġ kant
Ġnepri s
uÄį kÃ½ch
Ġarog ant
ĠÅ¡tvrt ej
Ġprostried ku
Ġ germÃ¡n
Ġharry ho
Ġna rÃ¡Å¾
mi ni
Ã© za
ĠÃºnik u
Ġvojensk Ã©ho
Ġ drast
Ġ Ãºtrob
pro ces
Ġpre viaz
Ġsp ar
Ġo Å¾
Ġsiah nuÅ¥
ĠskutoÄį nÃ©ho
ĠknÃŃh tlaÄį
7 9
Ġnaj vÃ½raz
ĠÅ¥aÅ¾ kej
Ġzl ost
Ã½ch lo
isti kÃ¡m
Ġpredava Äį
ateÄ¾ nom
Ġ rÃ©tor
mi z
ĠÃºmr t
ĠzvÃ½Å¡ eniu
iar ky
ĠÅ¡kol enÃŃ
Ġvlak om
uÄį kÃŃ
Ġmon t
Ġo zrejm
Ġ skejt
Ġspoj ov
ĠhormÃ³n ov
ok r
c ovÃ©mu
Ġlup eÅĪ
da y
n an
Ġ rigorÃ³z
ĠkrÃ©m y
Ġsam Ã½ch
vo sÅ¥
ĠkÃ¡v ovar
uÄį kÃ½mi
Ġdvoj tisÃŃc
nÃŃkov ÃŃ
ĠcieÄ¾a vedom
Ġkoleg a
ĠÅ¾en ami
Ġpre Äįiar
spo mÃŃn
Ġne prask
Ġnajmen Å¡ÃŃ
Ġzastav ÃŃ
Ġdis kurz
Ġnen avy
Ġmor alizÃ¡tor
ĠvylepÅ¡ iÅ¥
ĠnÃ¡prav u
at ickej
Ġmudr lant
Ġsvoj rÃ¡z
ĠpokraÄį ujeme
Ġkomed iant
Ġnez ved
nÃŃkov Ã©mu
Äį ko
Ġodmen a
Ġzo r
Ġsobot y
Ġne strih
enÄį nom
Ġsuper market
livosÅ¥ ami
Ġ karmÃŃn
ka vÃ½
Ġna mÃ½Å¡Ä¾
Ġchor Ä¾av
Ġtaj nostkÃ¡r
lie val
Ġne lÃºp
lie vam
Ġrozo chve
Ġ antimon
Ġ ondul
Ġne blik
Ġdem agog
Ġ balon
Ġza reh
Ġne trep
Ġpamiat kar
Ġpre Å¡ediv
Ġ lopot
lie vaÅ¡
Ġform aliz
Ġgaval ier
Ġ kÃ¡l
Ġne vod
Ġ decim
Ġne trk
lie vate
o senz
Ġdrap Ä¾av
Ġ Äįrp
Ġ laloÄį
Ġne Äįiar
Ġdo hrm
Ġpod kÃº
ĠÄ¾ah tikÃ¡r
o uhl
Ġde emulg
Ġ fÄ¾och
ter nacion
Ġne reh
Ġne brb
Ġne Å¾blnk
Ġnepre Äįiar
Ġne Å¡trng
Ġ ÄįvÃŃk
Ġne chich
Ġne Ä¾ap
Ġnedo hrm
Ġneza reh
ĠaktÃŃv nej
Ġstav b
ĠpodnikateÄ¾ skÃ©
Ġne Å¡port
ĠovzduÅ¡ ia
Ġgast ro
Ġfotograf ii
Ġj i
Ġinterval och
Ġtrh ov
Ġpiat imi
Ġbydl iska
Ġde stabil
Ġtvrd il
Ġpre pich
Ġs b
Ġdol ina
kres liÅ¥
Ġj en
ĠbrÃ¡n ou
Ġroz pamÃ¤t
Ġ mesiÃ¡Å¡
l ovej
Ġpred z
Ġa ff
Ġ sentiment
Ġchrbt om
Ġist Ã½ch
Ġza vz
n aj
ĠcÃŃt ime
ĠzÃ¡leÅ¾ito sÅ¥ou
ĠkaÅ¾doden nÃ©ho
Ġ antic
Ġvlh ko
Ġmat ice
ĠobjednÃ¡v ok
Ġknih ou
Ġne jednot
Ġven ovanÃ½
Ġs kus
Ġtepl Ã¡
Ġhluk u
Ġnews let
Ġochor enÃŃm
Ġosob nost
ĠuvoÄ¾ ÅĪuje
Ġtabul e
ĠnajobÄ¾Ãºb enejÅ¡ie
Ġzdo konaÄ¾
ĠmesteÄį ku
Ġan dr
Ġ sm
Ġnedosta li
ĠvyÅ¾ad ovaÅ¥
Ġ pytl
l ejÅ¡iu
Ġstabil nÃ©
Ġteoret icky
Å¾ ÃŃ
Ġza mÃ½Å¡Ä¾
ĠslÃºÅ¾ il
Ġstanov enÃ½ch
ĠÃºstav e
ĠÃºnav a
Ġpozer al
Ġ barÃ³n
Ġstret neme
Ã³ b
Ġne beÅ¾
Ġzarad enie
Ġemis iÃŃ
va s
Ġhlin ÃŃka
Ġza pich
Ġte m
Ġ brest
Ġ prÃŃkr
Ġpre orient
Ġa trof
Ġjava sc
rom ad
ĠmesteÄį ko
ÃŃt ko
Ġnaj jemn
Ġdos iaÄ¾
Ġ riv
lin aj
Ġmont Ã¡Å¾e
Ġrealiz ovanÃ©
Ġnevy h
ĠjaskyÅĪ a
ĠÅ¾al ost
Ġmigr antov
Ġnaj svÃ¤t
Ġdet stve
Ġk ard
Ġ6 9
Ġ lux
Ġles nÃ½ch
Ġ vajeÄį
Ġeu ch
Ġpre zÃŃd
Ġposkyt ovateÄ¾ov
Ġ korbÃ¡Äį
Ġrastlin nÃ½ch
Ġneskor Å¡ie
Ġpomen ovanie
Ġ Ãºhor
Ġob chyt
Ġpo stoje
Ġaktualiz ovaÅ¥
ĠvedÃº ceho
Ġ bowl
Ġne Å¡liap
Ġpri strih
Ã¡nsk ym
Ġarte fakt
Ġvychov Ã¡vateÄ¾
ĠsÃºper om
ĠvyzÃ½v a
Ġ kaÅĪon
Ġre zid
ĠkonÅ¡truk ciou
Ġzostav a
Ġrodin nej
ĠpÃ½t am
Ġ mrk
Ġneu byt
Ġvy des
Ġnes mr
Ġaktiv ite
Ġcit eÄ¾
Ġ palacink
Ġzabud li
ĠvÃ½bor nou
Ġna sa
ĠveÄ¾ kÃ©mu
Ġjednoduch Ã©ho
Ġmodl iÅ¥
Ġpred nes
Ġna bod
Ġne byÅ¥
Ġspo za
Ġmand Ã¡t
Ġautor ky
Ġcel oroÄįne
ĠdomÃ¡c a
ĠÃºrov ÅĪou
Ġ bedminton
bi je
Ġzist ite
Ġzl a
ĠtrÃ©ner om
Ġna hlas
Ġper son
Ġzlato kop
ĠpÃ¡s y
ĠalternatÃŃv neho
Ġkomfort nÃ©
Ġvys nÃŃv
Ġdospe losti
l ejÅ¡ÃŃm
ovania hodn
Ġkontin ent
ĠlÃºÄį e
Ġob chÃ¡dz
ĠspomÃŃn am
f arb
ĠpoÅ¾iÄį aÅ¥
Ġ lien
ĠdokÃ¡Å¾ em
ĠÅ¾iad neho
popul ariz
ÅĪ ovÃ½ch
Ġevanjel ium
Ġdo vnÃºtra
ĠvÅ¡eobec nÃ½
ĠvyhlÃ¡Å¡ ky
Ġam put
Ġse re
Ġob tiaÅ¾
Ġcentr Ã¡lne
Ġma y
Ġsamo zv
Ġlipt ovskÃ½
Ġdo pÄºÅĪ
Ġfilm om
Ġne pÃ´sob
ĠkrÃ©m u
Ġnasad enie
Ġfilm och
Ġreal itou
Ġ impregn
Ġrodin nom
Ġnemen ÃŃ
Ġ panÄįuch
Ġgeo polit
Ġza hrab
Ġpo sÃ½p
Ġ vÃ¡Å¡eÅĪ
Ġod frk
Ġnov Ã¡tor
Ġne mrz
Ġ happy
Ġtried u
Ġobmedz enÃŃ
Ġpodnik aÅ¥
Ġekvi valent
Ġ kaps
Ġpre klop
Ġfash ion
Ġstih ol
Ġzachov Ã¡va
Å¥ah ujeme
Ġa simil
Ġod bÃºr
ĠÄ¾ud ovo
Ġz hroz
Ġs or
ĠzÃ¡klad ov
Ġho use
ĠvyskÃºÅ¡ ala
Ġbi sexu
Ġnez niÄį
ĠruÅ¾ ovej
Ġprofesion Ã¡lneho
Ġod Å¡Å¥av
in ce
ĠÅ¡tÃ¡t mi
Ġroman ti
Ġ Å¾rÄı
Ġ kukuÄį
Ġdvoj sed
kon zerv
Ġhotov Ã½
am id
Ġ valentÃŃn
um aj
Ġvy mys
Ġproduk tÃŃv
Ġnepre sad
Ġkomfort u
l ejÅ¡ej
ĠbudÃºc om
Ġstred a
Ġneo znaÄį
Ġroz vad
Ġzo stÃ¡v
Ġpozem nÃ½ch
ĠmanÅ¾el ia
Ġpohodl nÃ¡
Ġsvoj pomoc
Ġtvor cov
Ġnez mÃ¤k
Ġabstin ent
ĠÄį iech
Ġbyt ovÃ½
Ġ Ã¡Äį
ĠbezÃº hon
Ġroz lad
ing ovÃ½ch
Ġpo ÄįÃŃn
Ġod fot
Ġpozr iem
Ġspomen utÃ©
ce s
ĠkoÅĪ a
Ġtechn ickÃº
Ġprevz atie
Ġz mÃ½Å¡Ä¾
Ġstar Å¡ia
Ġkart ograf
Ġfunk ciami
Ġnos ia
Ġab dik
Ġz nÃ¡rod
ne ch
ĠponÃºk anÃ©
Ġdlhodob Ãº
Ġstanov uje
Ġza hÄºb
Ġzo znÃ¡m
Ġpod Ã¡vajÃº
Ġs kÄºz
Ġ marec
Ġroz trieÅ¡t
Ġefekt om
ĠdrÃ¡h u
Ġza mlÄį
Ġneod s
Ġsil Ã¡Å¾
Ġhor a
Ġvy b
Ġvy nÃºt
Ġuznes enie
Ġdoter ajÅ¡ÃŃch
Ġuznes enia
ĠnÃ¡byt kom
Ġj udr
Ġspolu u
Ġde tekc
Ġ19 18
Ġpreved eniach
ĠteÅ¡ ila
Ġ komand
Ġroz vid
Ġmarketing ovÃ©
Ġt Ã³
Ä ĩ
Ġ kast
Ġmoj imi
Ġsankc ie
iar ku
Ġagent Ãºru
ĠÅ¡ÃŃr i
Ġtret ine
Ã¤Äį Å¡
Ġsuch Ã¡
Ġmi Å¡
Ġ antrac
Ġs lav
Ġnedo bud
ĠnezÃ¡vis lÃ©
f ig
Ġsvah u
ato lÃ³g
Ġneo cen
ĠÃºst ach
Ġtajom stvÃ¡
Ġzomr ela
Ġmisi on
Ġned ovy
pust ÃŃ
Ġ mart
Ġneroz trh
Ġpozad ie
Ġ paplÃ³n
Ġpit nej
Ġml et
Ġuplat ÅĪovaÅ¥
Ġna klep
Ġotvor y
Ġzachov ali
Ġneu zn
ĠzaloÅ¾ enie
ku s
Ġpo kyv
Ġdigit Ã¡lnej
ĠkÅĪaz a
Ġpresta la
t ej
Ġ obÃ©z
ĠpreskÃºm aÅ¥
Ġspol umaj
iar ke
ĠnÃ¡hod ne
ĠvyÅ¾ ad
l ejÅ¡ieho
Ġnezo sÃº
ĠnezabÃºd ajte
Ġ koral
Ġbeh aÅ¥
ĠexekÃº tor
ĠÅ¥aÅ¾ko stÃŃ
prÃŃ ÄįiÅĪ
Ġepidem i
Ġzachyt Ã¡va
Ġne pan
ĠochrÃ¡n iÅ¥
Ġmen Å¡ej
Ġ Å¡aman
Ġnena mont
Ġ choÄıte
Ġan organ
Ġspoj enÃŃm
ĠdiaÄ¾ nice
Ġnastav enÃ©
in skÃº
Ġza rmÃºt
Ġ planet
ĠvystÃºp il
Ġrad om
ĠÄįÃŃt aj
Ġne Å¥aÅ¾
Ġnes form
Ġnezav z
Ġz rob
ĠdiaÄ¾ ky
Ġnehovor ÃŃ
Ġkrat Å¡ie
Ġneu nik
Ġ schvÃ¡l
Ġa klam
os klon
Ġ Å¡erif
Ġrov nÃ¡
Ġpre mieÅ¡
Ġneg atÃŃvnych
bu l
Ġpos trk
Ãºc iami
ĠhrÃ¡Äį mi
Ġ konzorci
Ġdlh u
Ġneob dar
Ġneod strih
Ġnevie Å¡
Ġpotok a
Ġnes pie
Ġz ron
Ġvy sek
iar kami
Å¥ah uj
Ġodbor nÃ½m
Ġod pud
Ġne Å¾en
Ġsebe staÄį
Ġvykon al
Å¥ah ujte
Å¥ah ujem
ĠnajbliÅ¾ Å¡ÃŃ
Ġnevy kop
Ġ sekular
l ejÅ¡iemu
Ġneo kop
Ġ mongol
Å¥ah ujete
l ejÅ¡om
iar kou
ĠrovnovÃ¡h y
Ġschop nosÅ¥ou
Ġmana g
ĠvloÅ¾ ka
Ġpri veÄ¾a
kav Ã¡
ĠdovoÄ¾ te
ĠÄįist enia
Ã¡nsk ou
Ġ Å¾ongl
l ejÅ¡ou
l ejÅ¡ÃŃmi
kÃ½ ve
Ġneza star
iar kach
ĠdodÃ¡v anÃ©
ĠeurÃ³p sku
Ġduch om
Ġb ol
ĠoboÄį ie
Ġagent Ãºr
Ġdo mÃ½Å¡Ä¾
ĠpoÅ¾ÃŃva teÄ¾
Ġ anticip
Ġneod kop
Ġ oblud
Ġnevy myk
Ġnepo Å¡krab
Ġo kuk
Ġroz cÃŃt
Ġ nobles
Ġzlat ej
o dram
Ġdo n
Å¥ah ujÃºc
Ġne prÃ¡Å¡
Ġ holÃºb
ambi valent
Ġexperiment Ã¡tor
Ġ uhran
Ġza plav
Ġnepre pich
Ġneza kop
Ġneu mlÄį
Ġnespo treb
Ġdo liez
Ġnez vÃ¡Å¾
Ġa san
Ġneza sek
hon ob
Ġroz strap
Ġnepre u
Ġvy sil
Ġneza zn
Ġnez moc
has ÃŃna
Ġvy trysk
hÃ½r al
Ġneza mlÄį
Ġnes pamÃ¤t
Ġs pan
Ġs pruÅ¾
Ġnevy znaÄį
big bÃŃt
Ġzne hyb
Ġpre Å¡tik
Ġnena skyt
bomb ard
Ġneza bod
Ġo Å¾r
Ġzo slab
Ġne brnk
Ġpre Å¡krt
Ġex komunik
Ġneza hryz
Ġ konfiÅ¡k
Ġ klÃ¡t
Ġnepo kuk
Ġvy krÃ¡d
Ġpre blesk
Ġvy Å¡klb
Ġvy liet
Ġu strn
Ġne hat
Ġz vlaÅ¾
Ġneo slab
Ġneod trh
Ġneo Äįar
Ġneo hmat
Ġne puk
Ġzo Å¡krab
Ġnezo star
blem atiz
Ġpo mÃºt
Ġna srd
Ġne dop
Ġnedo kop
Ġpo pch
Ġneroz vid
Ġz mrk
Ġne pich
Ġnezo tm
Ġza Å¡liap
Ġnez vetr
Ġneza drh
fial ov
Ġroz Å¡krab
Ġne modl
Ġ zv
Ġin semin
Ġnezo slab
Ġneza pamÃ¤t
Ġroz citliv
omal eb
Ġroz trat
Ġo pan
Ġne hrb
Ġz liet
Ġvys krut
Ġnena kuk
Å¥ah ujeÅ¡
Ġ aprob
Ġpod hrab
Ġnevz dych
Ġnezu Å¾it
Ġnas trk
no myseÄ¾
Ġnez draÅ¾
nonÅ¡al ant
Ġod kaÅ¡l
Ġza drh
Ġnepod hrab
Ġnepo stret
Ġne per
Ġneza pich
kancer ogÃ©n
Ġnena trh
Ġne Äįar
Ġneod Å¡tip
Ġnevy kaÅ¡l
Ġne stup
Ġnepre diskut
Ġnes pan
Ġnepre klop
Ġnepre Å¡liap
Ġneo slep
Å¾al ost
Ġnez nÃ¡rod
vent ariz
Ġneroz pamÃ¤t
Ġna stok
Ġs popol
Ġod taj
Ġnevy sÃº
Ġvy Å¡plech
Ġneroz sek
Ġ akomod
Ġnepri beh
Ġza klep
Ġo bodr
choÄı me
Ġod Å¡tip
Ġne bÃºr
Ġneo zdrav
Ġne strap
Ġnena Äįrt
Ġnes prostred
tureÄį t
Ġnede hydr
Ġnepre kop
Ġne hrab
Ġnepre rok
Ġnevy hrab
Ġneo nem
Ġne debat
Å¥ah ujme
Ġne sub
Ġne kaÅ¡l
Ġroz Å¾ial
Ġne draÅ¾
Ġdo pich
abs trah
Ġnezo Å¡krab
Ġpo Å¡tuch
Ġs tem
Ġpre Å¡liap
Ġnepri strih
Ġporoz o
Ġne mÃ¤k
Ġneo beh
Ġpo zlac
opo Äįest
Ġnena sek
Ġ europe
Ġne Å¡up
Ġvy ÄįÄ¾ap
Ġnevy liet
Å¾iv or
Ġne pac
Ġ skuhr
ex trah
kata log
Ġnena du
Ġnepos trk
Ġneo kuk
Ġne zim
Ġnena stok
Ġnena strk
Ġpri pamÃ¤t
Ġneod kvap
Ġne chlp
Ġnevy Å¡plech
Ġneod klep
Ġnez jemn
Ġnepre list
Ġneroz strap
Ġnepod pich
Ġneone skor
Ġna Äįechr
Ġne moÄį
Ġne tup
Ġpo mÄ¾ask
zel eÅĪ
Ġne Å¡klb
Ġnes popol
Ġnez hmot
Ġne krÃºÅ¾
Ġneod kaÅ¡l
iar kam
Ġneza kompon
Ġpo gum
Ġ haÄį
Ġne list
Ġnena klep
Ġneo patr
Ġnes plav
Ġne hab
Ġnevy sek
Ġpovy beh
Ġneza hriak
Ġneroz strek
Ġvy Å¡pÄ¾ach
Ġpre blysk
Ġod prask
Ġne duÅ¡
frap ant
Ġnezne hyb
Ġne Äıob
Ġnepre sek
Ġnepre expon
Ġne cic
Ġneo tepl
Ġne dlab
Ġne Äįip
o prÃŃsaÅ¾
Ġod Å¡tik
Ġnepre blesk
ĠpoÅ¾ÃŃva Äį
Ġnepo pch
Ġne fac
Ġneroz kop
Ġ streb
Ġnepre orient
Ġnez bystr
Ġneo pan
Ġnevys krut
Ġneza hrab
Ġneob chyt
Ġneza tm
Ġnez vlaÅ¾
ĠnezÃº tul
Ġne dÃºch
Ġne Å¡nup
Ġnevy Å¡pÄ¾ach
Ġnevy trysk
Ġna Å¡uÅ¡
Ġneza hÄºb
Ġporoz met
Ġne fÄ¾ak
Ġneroz puk
Ġneod taj
Ġz mrav
Ġneroz pol
Ġne cap
Ġne fint
lekt iv
Ġneza Å¡liap
Ġnedo pich
Ġzne mrav
Ġneod Å¡tik
Ġne diÅ¡
Ġo pÅķch
Ġz glej
Ġne cuc
Ġne Å¡tik
Ġnev pich
Ġnena Å¡uÅ¡
Ġnevy Å¡klb
Ġnena bod
Ġneo star
Ġneod frk
Ġnez drap
Ġnepod trh
an onym
Ġneroz Å¡krab
Ġnez liet
Ġnepre Å¡tik
Ġne druÅ¾
Ġne drm
Ġnevy ob
Ġnevy ÄįÄ¾ap
Ġne Äįarb
Ġnepo kyv
Ġneza klep
Ġne Äįechr
Ġneporoz o
Ġnepri pamÃ¤t
Ġneo bodr
Ġnepod kuÅ¡
Ġnepo Å¡tuch
man ikÃºr
Ġneod prask
Ġnez mrav
Ġnes pruÅ¾
Ġne dom
Ġnepo gum
Ġne baf
Ġnes tem
Ġnezne mrav
Ġnepre blysk
Ġnez glej
Ġneo pÅķch
Ġnepovy beh
Ġnepo myk
Ġne streb
Ġnena Äįechr
Ġne haÄį
Ġne Äıub
Ġnepre Å¡krt
Ġne durk
Ġnez mrk
Ġnepo mÄ¾ask
in s
ĠruÅ¾ ovÃ¡
Ġpod Å¡ÃŃv
Ġne mast
Ġ bochn
ĠkoneÄį nÃ½
ĠoznaÄį il
ĠveÄ¾ko stiach
Ġurob ÃŃme
Äį atÃ¡
Ġv et
Ġharmon ogram
Ġnem o
Ġzariad enÃ½
nov iny
Ġbrn e
ĠpodieÄ¾ aÅ¥
cov Ãº
Ġco ol
Ġident ifikov
Ġpodklad ov
o kam
Ġvyber Ã¡
Ġskrin ky
cov ou
Ġv ÃŃ
ĠnÃ¡klad nÃ©
Ġsamostat nÃº
Ġpri sad
cov om
Ġpo ÅĪa
Ġ vatr
ĠnÃ¡vÅ¡tev nosÅ¥
Ġ celt
ĠdiÃ©t a
Ġelektr ickÃ©ho
Ġ ruman
poved iac
Ġob rez
Ġz nÃ¡Å¡a
ajÃºce mu
Ġp ie
Ġuved enom
Ġda y
Ġ karbur
Ġneu plat
Ġvplyv ov
Ġ ovc
o rad
ĠvÃ½ zbroj
Ġstar Å¡ÃŃm
Ġplat ieb
Ġma sk
ĠvedÄ¾ ajÅ¡ÃŃch
ĠvÅ¡eobec nej
ĠmÃ¡rn e
Ġvin y
Ġpri chyst
Ġpredstav enÃŃ
ic ionist
Ġ dynast
Ġspoj iv
Ġfot ke
ĠportfÃ³li o
Ġ baget
ĠreÅ¾is Ã©ra
Ġvy pÃ¡l
Ġpozr ime
ci m
ĠpoteÅ¡ ia
8 3
Ġpevn osti
Ġ bali
Ġ vaÄį
Ġpri pev
Ġneod strÃ¡n
Ġ terÃ©zi
Ġmagist er
Ġ bin
Ġdoprav nÃ©ho
Ġ orchestr
ĠrozlÃŃÅ¡ enÃŃm
r ami
Ġj am
ĠkrÃ¡s e
Ġbrav Ãºr
k lo
Ġkonkur encia
Ġmi kr
kov skÃ©ho
ĠskÃºÅ¡ ka
ĠkrÃ¡s neho
Ġhlas ovania
ĠzÃŃsk ajte
ĠzaÄįÃŃn al
Ġtablet ky
Ġ ent
Ġden nÃ¡
Ġzaobstar aÅ¥
Ġminulo sÅ¥ou
Ġstih li
ĠÃº vÃ¤z
Ġrozhovor u
ĠdvadsaÅ¥ pÃ¤Å¥
Ġmodlit be
ĠprÃŃsluÅ¡ nÃ½mi
ti pln
Ġ fazÃ³n
Ġk it
Ġspria zn
ĠvyplÃ½ vajÃºcich
hadz ujte
Ġkonzult Ã¡cie
ĠzaujÃŃmav o
Ġ mizer
Ġ tl
Ġ alib
Ġsed aÄįky
Ġ dÅ¾entlmen
Ġrevol Ãºcie
Ġjazyk oved
Ġpo trvÃ¡
ĠmÃ³d nych
Ġspl nenÃ©
5 1
ĠvyÅ¡ Å¡ou
Ġkoncert u
ĠreÃ¡l ny
ĠneprÃŃjem nÃ½
Ġa pod
Ġproti Å¡myk
Ġinzer Ã¡t
Ġod par
Ġgajd oÅ¡
Ġpo rub
Ġpro porcion
Ġs chyt
ter s
Ġob rÃ¡Å¥
Ġpodstat a
Ġbon it
Ġbez z
Ġor gan
Ã¡d y
Ġse xi
Ġmatrac a
le m
ku b
Ġextravag ant
Ġimun itnÃ©ho
Ġpravidel nÃ½
ĠhrÃºb ka
Ġnez obraz
Ġboj ujÃº
Ġpotvrd enÃŃ
ateÄ¾ nÃ©mu
Ġsem ienka
ex port
Ġuhl iÄį
Ġslab Ã½
Ġkonzum Ã¡cia
Ġza mk
vrac ia
ĠuznÃ¡Å¡ ania
ĠpouÅ¾ÃŃv anÃ½ch
Ġkamera man
Ġumel ci
Ġkamer u
Ġnez maz
Ġzado k
ple t
iÄį kovÃ½
Ġ batol
Ġtechn ÃŃk
Ġneo per
es chop
ĠporozprÃ¡v aÅ¥
Ġvybav enosÅ¥
Ġ trampolÃŃn
Ġpo medzi
Ġnedo stal
Ġpred viedli
Ġna vod
ĠsprÃ¡v nou
Ġnik am
Ġod kÃºp
Ġza vod
Ġ lÅ¾
ĠodpoÄįi nku
Ġeko lÃ³g
Ġpest ovaÅ¥
Ġrakov inu
Ġ lÃŃÄį
Ġt zn
Ġekolog ickÃ©
f i
Ġod zrkad
ĠÅ¡myk Ä¾av
Ġzos il
Ġzv lÃ¡d
ĠÅ¡trukt Ãºre
druh a
Ġchod be
Ġstr Ã¡Å¾
ĠzmÃ¤k Äį
Ġlopt y
zel enej
Ġ bÃºd
Ġcelosvet ovo
Ġnepo Å¡kvrn
Ġvy hodnoc
Ġvrec kov
ĠklÃ¡Å¡tor a
ĠniÅ¾ Å¡ÃŃch
Ġmor Ã¡lne
n ickou
ĠsnÃŃm ok
Ġpri vlast
ĠprÃŃde m
Ġdokum ente
Ġkatast ra
Ġpust ili
Ġpodpor ili
Ġuzavr el
Ġjazyk ovÃ©
Ġ hrÃ¡d
Ġpriemysel nej
Ġzn enie
Ġcukr om
ĠpÃ´vod nÃº
Ġch at
Ġsled oval
Ġreal ite
ĠtrÃ©ner ov
Ġroz vÃ¡dz
ĠÄįes ka
Ġnep omÃ´Å¾e
Ġnena stav
Ġauto re
ĠzabezpeÄį ÃŃme
ĠbrÃ¡n a
Ġpol ostrov
Ġne alkohol
ste in
Ġ grÃ¡d
Ġmen y
ĠnepretrÅ¾ ite
Ġ iman
Ġw est
Ġmedail u
Ġvesel Ã©
Ġpo klon
ĠdÃ´ mysel
Ġkin a
8 6
Ġ agÃ¡t
Ġsvad be
b ovÃ©
ĠÄįip kov
Ġprirodz enÃ½m
Ġpreved enia
Ġvidiek a
Ġzaznamen al
ĠpÃ¡s ky
Ġpo zd
Ġhor nÃ©
liev ajte
Ġde ad
mys el
Ġdlh Å¡ia
Ġvernost nÃ©ho
Ġzab ezpeÄį
Ġpo n
ĠuÄ¾ahÄį ili
ĠnÃ¡kup nÃ½ch
Ġmagnez it
Ġfyz iky
Ġkozmo naut
Ġdohod ou
Ġ ont
hovor Äįiv
ĠprÃŃtom nÃ©
Ġtrend om
ĠzÃ¡nik u
Ġregul Ã¡cie
Ġvz ala
ĠvÃ¤z bu
Ã¡nsk ymi
ĠprÃ¡vomoc i
Ġpotvrd ÃŃ
Ġdiv Ã¡kom
skoÄį ÃŃ
Ġdozved ela
Ġfor d
Ġzmysl om
Ġpartiz Ã¡n
Ġre pres
Ġhr aÄįkÃ¡r
Ġa st
Ġnes klad
Ġvoleb nej
Ġpopul Ã¡rny
Ġdo bÃ½
ĠzvÃ½ raz
Ġ fraÅ¡k
Ġsrd cu
ĠÅ¾iar enÃŃm
Ġ sendviÄį
Ġ retard
th er
ĠposÃ¡d ky
Ġhlas ovanie
religi Ã³z
Ġ krokv
Ġkomunik aÄįnÃ½ch
ut ie
ĠkonÅ¡tat ovaÅ¥
Ġod ÃŃde
Ġ strat
ÃŃkov Ã©ho
Ġvy buch
ĠzaÄįÃŃn am
bÃŃj aÅ¥
Ġadministr atÃŃvne
Ġpatr ilo
Ġstanov enÃ¡
Ġpo let
Ġ dÃŃl
Ġz bieh
Ġod obr
Ġnedo d
Ġmodl iteb
Ġo Å¡kvar
ĠsmÃºt ok
Ġ krÃ¡ter
or Ä¾av
ĠkaÅ¾d ou
ber ala
Ġstar nutia
pomp Ã©z
Ġupozor ÅĪujeme
Ġne bud
Ġpri slÃºch
Ġprosto duch
ĠprijÃŃm anie
Ġfoto gal
Ġmechan ickÃ©
Ġmlad istv
Ġjemn ej
Ġ: (
ĠokrÃºh le
ĠÅ¡etr iÅ¥
ĠÃ¡z ii
Ġvyhov ovaÅ¥
ĠkÃ³d y
ĠÄįel o
Ġkomunik Ã¡ciÃŃ
o eurÃ³p
kav ejÅ¡ÃŃ
Ġnepre stav
roÄį nÃ½m
7 3
ĠjedineÄį nÃ½m
Ġpredpo veÄı
ia kovi
Ġ herkul
Ġde pil
ĠprevÃ¡dz kovÃ©
Ã¡Å¡ a
kav ejÅ¡ÃŃm
kav ejÅ¡ÃŃmi
kav ejÅ¡ia
kav ejÅ¡ou
kav ejÅ¡iu
kav ejÅ¡ÃŃch
kav ejÅ¡om
kav ejÅ¡ej
kav ejÅ¡ieho
kav ejÅ¡iemu
Ġ pÄ¾uzgier
Ġnepri prav
Ġdosta nem
Ġsp in
ĠodstrÃ¡n i
Ġpotrav inÃ¡ch
Ġterap ia
Ġzdvoj nÃ¡sob
Ġo x
ber Äįiv
do vrav
Ġmail ovÃ¡
Ġpripoj enÃŃm
Ġsam y
ĠvÃ½ Äįit
Ġ onom
Ġnepri stav
Ġnes chod
Ġza vÃ¡h
ifikaÄį nÃ½ch
liev ala
Ġde klam
Ġkom p
Ġna zlost
ĠpoteÅ¡ ilo
Ġmoc n
lie var
ĠnebezpeÄį nÃ½
Ġprezr ieÅ¥
ĠÅ¡pecif ickÃ½
Ġ kolibr
Ġ amfor
Ġne Å¡tek
Ġza mokr
Ġ ohav
Ġ buÅ¡
liev ali
Ġ obar
dum Äįiv
o zrn
Ġ epikur
vol ent
u Ã³z
Ġs priad
Ġnerozo stav
zekv ent
Ġ dragÃºn
Ġhyd inÃ¡r
di ferent
liev alo
mond Ã©n
Ġne veÄįer
Ġfabr ik
liev ajme
Ġgomb iÄįkÃ¡r
zÃ¡haÄ¾ Äįiv
odi Ã³z
Ġ georg
Ġdon chuan
Ġz hovÃ¤d
Ġ lagan
Ġ pozÃ©r
liev ajÃºc
drap Äįiv
Ġneu vÃ¤z
Ġne pr
Ġest Ã©t
kolon ialist
liev aj
Ġ cigÃ¡j
minuci Ã³z
Ġo plan
impertin ent
Ġnenad stav
Ġne sedl
Ġroz stav
Ġneroz stav
der Äįiv
Ġza braÅ¥
ĠvystÃºp iÅ¥
Ġtepl om
ĠprÃŃÄįin a
ĠdÃ¡m ska
sch nÃº
Ġdobr ÃŃ
ĠodporÃºÄį anie
ĠzÃ¡ voj
ĠbatÃ©r iÃŃ
ensk Ã©mu
Ġs and
Ġvlast enec
Ġsta vom
ĠprestÃ¡v ky
iv er
Ġ mdl
hadz ovali
ĠzabrÃ¡n ilo
Ġcent i
Ġfilt re
ĠvÃ¡pn ik
ĠoprÃ¡v nenÃ½ch
ĠspÃ´sob ili
Ġ frukt
Ġtet ovanie
Ġpohod a
Ġ tarif
Ġproti chod
ĠvÃ´Ä¾ a
Ġzel enÃ½ch
ti me
Ġobal y
is lava
Ġobec nÃ½
Ġ vran
ĠvrÃ¡t enia
ĠsÅ¥ah ovanie
Ġprebeh la
Ġdo wn
po ch
ĠzapÃŃs anÃ¡
Ġles och
Ġspor y
ĠchrÃ¡n enÃ½
Ġvysok Ã½mi
Ġodber u
Ġventil Ã¡tor
Ġ bazal
o straÅ¡
Ġnepodar ÃŃ
l iny
Ġverej noprÃ¡v
de z
ĠstratÃ©g ia
bur g
Ġkober ec
iÄį nÃ½ch
ĠvÃ¤Äį Å¡ou
Ġ kiv
Ġmiest ni
Ġpre pÃ¡j
ĠblÃŃz ke
Ġmzd a
Ġuz am
Ġu prac
Ġod farb
c ar
t il
Ġa sp
Ġ butik
Ġ oliver
Ġzasad nutie
ĠnedokÃ¡z ala
ĠneÃº nav
Ġ marihuan
tu re
Ġpriamo Äįiar
ĠnezÃ¡vis lÃ½
ĠpoÄ¾nohospodÃ¡r skej
Ġhovor ilo
nut iami
Ġn it
Ġobrovsk Ã½m
Ġ patin
ĠÅ¡tandard nÃ½ch
ĠhlinÃŃkov Ã©
Ġzd Ã´
Ġustanov uje
Ġo pl
Ġdiv iaÄį
ĠzÃ¡ men
Ġpo od
Ã¡nsk i
Ġgol d
5 3
Ġkolo beÅ¾
p as
ĠÄįist Ã©ho
b lo
Ġzaregistr ovaÅ¥
Ġsp am
ĠzabezpeÄį enÃ¡
ĠvedÃº ca
Ġ tiesn
ĠzÃ¡ bradl
Ã¡nsk emu
Ġzasn eÅ¾
Ġroz pÃ¡l
Ġ lenin
Ã©ri ÃŃ
ĠskutoÄį nosÅ¥ou
Ġroz mar
ĠochrÃ¡n i
ĠkresÅ¥an skej
Ġnedo hÄ¾ad
Ġdokument Ã¡ciu
Ġlet nÃº
ĠzaÄįiat ky
ĠdÃ´ver a
Ġkonekt or
Ġdo stÃ¡vaÅ¥
liv Ã©mu
on t
6 1
ĠvÃ½tvar nÃ©ho
Ġrozum ieÅ¥
Ġpred volen
ĠkrÃºÅ¾ ok
ĠÅ¡etr ÃŃ
Ġpre nech
ĠÄįist iace
Ġweb noviny
Ġoper Ã¡cia
ĠstÃ¡ roÄįia
Ġzvol il
Ġchorob e
ĠpÃ½t al
Ġnasled ovala
x a
Ġchod ba
Ġsad en
ĠoÄįak Ã¡v
Ġvstup nej
ĠfaktÃºr u
Ġveronik a
ĠkoÅ¾ enÃ©
Ġhotel ovÃ©ho
grad u
Ġi leg
Ġtret ina
Ġlod ÃŃ
Ġobec nom
zer ajÃº
iteÄ¾ skej
ate l
ĠtelefÃ³n ov
ĠpeÄį ivo
ĠÅ¡peci ality
Ġvytvor ÃŃte
Ġmer ia
Ġ jaj
Ġsyn ovi
Ġdlho pis
Ġra p
Ġ Å¡penÃ¡t
ĠhospodÃ¡r ske
Ġ motÃ½l
ĠnezÃ¡vis losÅ¥
ĠÄįiern ym
Ġ reprÃŃz
Ġprim itÃŃv
Ġdvoj rad
Ġz noÅ¾
Ġprepoj enÃ©
Ġobsah ujÃºce
Ġvstup uje
Ġpred vÃ¡dz
ĠpÃ¤t nÃ¡sÅ¥
Ġvy ÄįÃŃsl
k li
ĠvÃ½ rez
Ġvo de
ĠnajvyÅ¡ Å¡ÃŃch
ĠgrÃ©c ku
Ġzad nÃ¡
Ġplyn ov
ĠtelefÃ³n e
Ġ Å¡krup
r ovi
Ġpoist enÃŃ
at ickÃº
Ġtermo stat
Ġdvoj a
ĠnÃ¡kup nÃ©ho
Ġs kry
Ġ anabol
Ġakcept ovaÅ¥
ĠsÃºÅ¥aÅ¾ iacich
ĠvnÃŃm ajÃº
Ġzriad enie
Ġlimit y
Ġzel enÃ©ho
Ġzh rom
Ġzvol ÃŃte
Ġpod pluk
Ġzv Ã¡r
ia b
Ġza boj
Ġza plet
Ġskut ky
Ġvier oz
Ġvieroz vest
Ġdirig ent
Ġroz tras
Ġpust il
ensk Ã½mi
Ġ triezv
iteÄ¾ skÃ©ho
ÃŃkov Ã½m
n ickÃ½mi
ĠstrÃ¡c ajÃº
ĠtÃºÅ¾ ob
Ġvyprac ovaÅ¥
Ġdrev ÃŃn
Ġ byvol
ĠpoÄįÃº v
Ġautomobil u
ĠguÄ¾ Ã´Äį
Ġnedo jed
ĠprÃ¡vn ickÃ©
ĠdisciplÃŃn y
Å¾r Ãºt
Ġhu a
ĠruÄį nÃ©
Ġz s
Ġdet iÄįky
Ġ nÃ´t
Ġkabel ka
ÃŃ cii
Ġ osik
ĠkalendÃ¡r ny
Ġod Ä¾ahÄį
ĠÄı ur
Ġpri Äįin
Ġde mont
hadz ujeme
pe k
Ġo pek
ĠnÃ¡leÅ¾ito sti
ĠsÃºper ov
Ã¡vacie ho
ĠdodÃ¡v ku
Ġz vlhÄį
Ġcit livosÅ¥
sl anec
bÃŃj ali
Ġkilo watt
ĠkrÃ¡s nohor
ĠnajbliÅ¾ Å¡ej
Ġtrv anliv
Ġroz trÅ¾
Ġ estÃ³n
Ġ sax
Ġs nom
pol oviÄį
Ġdepres ie
Ġdod ajÃº
Ġ bord
Ġuvedom uje
Ġa mer
Ġzo sad
hadz oval
Ġmu s
Ġo par
Ġhal a
Ġna riek
Ġzamestnan osti
ĠÅ¡port ovÃº
ĠnenÃ¡vis t
Ġdopln kami
ĠprincÃŃp ov
Ġzodpoved nÃ¡
Ġzaplat ÃŃ
in skou
Ġ skanzen
Ġbakter i
Ġniektor Ã©ho
ĠvÃ½men ou
Ġ mnÃŃch
Ġza Å¥a
Ġsprav ÃŃ
ĠoficiÃ¡l nych
Ġkvap iek
atÃŃv nosÅ¥
Ġzad Ã¡vateÄ¾
iÄį u
ĠÃº mysl
Ġmat ke
Ġ majorÃ¡n
Ġregul ovaÅ¥
Ġkomun ita
hadz ujem
Ġex hal
Ġadministr Ã¡tor
Ġ tiah
Ġpre tav
Ġ grajciar
Ġz rohovat
Ġporn o
Ġhistor iograf
Ġne dobr
Ġ olovrant
ĠÅ¾iv Ã¡
Ġfutbal ovej
Å¾e l
Ġzhor a
Å¾i jÃº
zer ala
n ickÃŃ
on to
Ġuved enie
Ġk as
Ġmen Å¡ÃŃm
Ġ leÅ¾Ã©r
kav Ã½ch
Ġposkyt ovanÃ½ch
Ġs tmel
prie mysel
Ġteplot ou
Ġhriech y
Ġstred nom
Ġza pek
Ġliterat Ãºra
ĠrÃ½chl eho
ĠveÄį ne
Ġelektr ickÃ¡
Ġumel Ã½ch
Ġsoci Ã¡lnym
Ġprehliad ke
Ġprofil y
Ġcintor ÃŃne
Ġvy hladz
bÃŃj al
n ickÃ©mu
ĠprenÃ¡jm e
ĠzÃŃsk avaÅ¥
bi l
Ġpo maz
Ġo straÅ¾
Ġu drÅ¾iav
ĠskÃºs im
Ġ mÄ¾ask
ry te
Ã¡v kou
Ġ jahÅĪ
Ġza var
bÃŃj ala
ĠpÃ´d a
bÃŃj ajÃº
ĠukÃ¡Å¾ eme
ĠnÃ¡vÅ¡tev nÃŃk
Ġolymp iÃ¡
ensk ÃŃ
Ġ lokaj
ĠpÃ¡s u
Ġ Å¡af
Ġprinies lo
Ġpros eb
Ġcentri fug
Ġvzduch o
Ã©r ka
bÃŃj a
bÃŃj ate
Ġstaro mil
ĠÄįist otu
bÃŃj ajte
ov com
bÃŃj aj
Ġdoklad om
ĠruÅ¾ e
Ġvy sed
Ġstaro dÃ¡vn
Ġ Å¡tÃŃp
bÃŃj am
bÃŃj aÅ¡
Ġobmedz enÃ¡
ĠrodiÄį a
Ġ( <
p al
Ġkr ov
Ġpo praÅ¡
Ã©r ky
Ġne leÅ¾
Ġ manzard
ĠÅ¡tudent a
Ġ pÃ¡v
Ġdiv oÅ¡
Ġneo tras
Ġnepo ÄįÃºv
hadz ujete
Ġ galen
Ġnez Ä¾ahÄį
hadz ovala
Ġ ryp
Ġs kostnat
Ġne vÃŃt
Ġza snÃŃv
hadz ovalo
Ġ liliput
Ġpo Äįar
hadz ujÃºc
Ġfon oskop
bÃŃj alo
Ġ angor
Ġ Å¡anson
Ġne has
Ġ srk
ĠlahÃ´d kar
hadz ujeÅ¡
Ġ homoÄ¾
hadz uj
cudzo loÅ¾
Ġ gÃ¡Å¾
Ġ astrachÃ¡n
ĠfrÃ©z ar
hadz ujme
Ġpo bel
bÃŃj ame
Ġsu plik
Ġfrot ÃŃr
Ġ mliask
Ġ bahr
bÃŃj ajme
Å¡truk Äį
ĠÅ¡aÄ¾ biar
bÃŃj ajÃºc
Ġlig u
ĠÃºÄį tov
Ġs um
l ÃŃÄį
Ġvezm ite
ĠÅ¡anc ÃŃ
Ġne smel
Ġ17 0
Ġpotreb ami
Ġvyvi nutÃ©
c viÄį
Ġrod Ã¡k
Ġbar e
ĠzvÃ½Å¡ ila
ĠvyuÅ¾ÃŃv ali
Ġflash score
Ġ krÃ¡deÅ¾
Ġzate pl
Ġ Å¾old
Ġefekt u
ĠgrÃ©c ka
we i
Ġf an
Ġ marhuÄ¾
ĠÅ¾id ia
tu s
ĠÅ¡tudij nÃ½ch
tr ite
ĠvÃ½chod oslovensk
Ġ schem
Ġfirem nÃ½ch
Ġz viaz
Ġs pevÅĪ
Ġne lÃŃÅ¡
ĠobleÄį enÃŃ
Ġrezerv ovanÃ½
ÃŃkov om
ĠlÃ´Å¾ ka
Ġro l
Ġbi ograf
ĠnachÃ¡dz ate
in ca
Ġdivadel nÃ©
Ġlen ka
Ġ renesanÄį
ĠÅ¡ikov nÃ½
Ġobec nÃ©
ĠrieÅ¡ ili
Ġvy Ãºst
Ġodpad ovÃ½ch
Ġtest ovania
ĠÄįiern om
Ġvy ruÅ¡
Ġza kr
oÄį ke
Ġne stÃ¡
Ġm enia
Ġ jastrab
Ġ prompt
ĠohÄ¾adu pln
ĠkrÃ¡t kym
ĠvÃŃÅ¥az stva
Ġdo poludn
Ġzmier niÅ¥
ĠpohÃ¡r e
Ġdosiah nete
Ġz ssr
Ġ ananÃ¡s
Ġpo Äįin
Ġangel es
ĠvrÃ¡t ime
Ġnajpred Ã¡v
Ġde Å¡ifr
Ġdemokrac ia
Ġkon kret
Ġmis ky
Ġpredklad Ã¡
Ġbardej ov
Ġtich Ã½
Ġraz ant
Ġdoc ent
Ġenerget icky
ĠspoloÄįensk Ã½
ĠhÄ¾ad ania
Ġ2 20
Ġargument y
ĠÃº mys
Ġ kÃ´p
Ġmam iÄįka
mier u
ĠzaslÃºÅ¾ ia
Ġodpoved ÃŃ
ĠpripomÃŃn aÅ¥
Ġizol Ã¡cie
i kom
ĠsplÃ¡t ky
Ġprekr v
Ġdiv Ã¡ka
Ġk now
Ġjazyk och
hodn oÅ¥
ĠÃºspeÅ¡ nom
ber Ã¡m
Ġ chameleÃ³n
ida s
Ġkinem atograf
Ġr ndr
Ġpovrch y
ĠneprÃŃ stup
Ġnadmor skej
ĠÅ¡tÃ¡b u
ĠprÃŃsluÅ¡ nom
Ã¡l ie
no ruÄį
ĠneÅ¾iadu ce
ĠzÃ¡sad nÃ©
Ġriek a
iÄį ia
Ġvon ia
Ġpodstat ou
ber alo
Ġ rustik
ĠÄįist iÅ¥
Ġjubil ej
ĠnesÃº lad
ĠÅ¡tvor hr
Ġzved avÃ½
Ġpozer ala
Ġ cvern
Ġ wind
Ġwind surf
Ġzabav iÅ¥
Ġo l
Ã¡Äįikov ia
Ġsil ami
Ġna zd
ĠÄįas ovÃ©
Ġnemil osrd
Ġmy dl
cov Ã½mi
Ġvyraz iÅ¥
Ġhydrat uje
Ġobloh e
Ġnaf ot
ĠpotlaÄį ou
z iev
Ġ havÃ¡r
nu n
Ġauto servis
Ġdo hotov
Ġpresu nÃºÅ¥
Ġromant ickÃ©
in skÃŃ
Ġnech Ã¡m
ĠlÃŃd rom
ĠrozprÃ¡v anie
Ġkoncentr Ã¡cie
ĠÅ¾ivot nÃ½m
Ġkon greg
bo l
Ġvlast noruÄį
aliz me
ĠvrÃ¡t im
t en
Ġprob iot
Ġre organiz
Ġ vinÅ¡
Ġo plÃ¡ch
ĠnÃ¡boÅ¾ enstva
Ġne tvor
Ġporuch a
Ġele c
Ġodovzd al
Ġzamestnan covi
Ġob liecÅ¥
Ġvy pest
Ġvys Å¥ahoval
Ġuzn Ã¡v
Ġmat iek
Ġknih ov
ĠvÃ½ch ovno
Ġ chÃ³r
Ġ aspir
Ġprechod e
ĠzÃ¡klad ÅĪu
ĠmanÅ¾el ov
klad ali
Ġcel kovom
ĠÃºÄįin nosÅ¥ou
Ġudel enie
Ġp ala
ĠnekoneÄį nÃ©
Ġ orl
Ġzabud la
Ġ erud
ÃŃkov Ã½mi
ĠkrajÄį ÃŃr
Ġdokonalo sti
Ġ7 3
Ġkorek tor
Ġfilm ovÃ½ch
Ġbohat ej
Ġspokoj nÃ½ch
in skÃ©mu
Ġ:- ).
ĠrÃŃm sko
ĠrÃŃmsko katolÃŃc
Ġz let
ĠinÅ¡pir Ã¡ciou
Ġne me
Ġmikro bi
Ġstanov iÅ¥
Ġb c
Ġor b
Ġne vÃ½raz
Ġoran ge
Ġma ch
ĠspaÄ¾ ovanie
ĠnajobÄ¾Ãºb enejÅ¡ÃŃch
ĠdÃ´ vtip
Ġdom ovom
Ġvy ves
Ġident itu
Ġko z
Ġnasled ovne
ĠÅ¡pecif ickÃ½ch
Ġv aÅ¡
Ġ dev
ĠskÃºÅ¡ aÅ¥
Ġdispon ujÃº
ĠprÃŃj mom
Ġz nervÃ³z
Ġelegant ne
ĠÃºst nej
Ġ komÃ¡r
Ġvz tÃ½Äį
Ġnepo moh
ĠÅ¾ivot aschop
aÅ¾ Äı
Ġzariad enÃ©
Ġvar enia
ĠpoÅ¾iar u
za mestn
5 7
Ġdi sid
Ġ adriÃ¡n
Ġna no
Ġ9 8
do d
ĠÅ¡irok Ã½m
ĠakÃ© si
Ġseba krit
Ġcestov nÃ½ch
Ġo slÅĪ
Ġ tÃ¡p
Ġod ve
Ġurob ÃŃm
Äį ou
Ġdol nom
Ġne pÃ¡l
Ġne vkus
Ġvol Ã¡m
Ġzisk y
Ġpol ÃŃ
ĠmarkÃŃz a
Ġpoj my
ĠnÃ¡hod a
Ġ klÃ¡s
Ġreform y
Ġexek uÄį
ĠkÃºzl o
Ġnez rovn
ber ajte
Ġvy liez
Ġ Å¡unk
ĠÄįasopis e
Ġchut e
aÄį skÃ½ch
Ġne pas
Ġza cel
ĠfotoaparÃ¡t u
Ġsymbol y
ĠzruÅ¡ enÃŃ
Ġfar b
ĠÄįas o
ĠprÃŃjem nom
il in
ĠvzdelÃ¡vac ÃŃ
Ġ hobby
ĠzlepÅ¡ ujÃº
Ġinform ovanÃŃ
ĠmÃ¡l okedy
Ġ pier
Ġbiblio graf
Ġsmer nica
Ġneur ot
tek Ã¡
Ġ tolu
Ġde k
Ġbank ovÃ½
Ġ och
ĠzdruÅ¾ enÃŃ
ĠzlepÅ¡ eniu
ĠprÃŃ znaÄį
Ġkokos ovÃ½
Ġobal ov
Å¡ÃŃ va
Ġ asert
ĠÄįas ovom
cie n
Ġst and
len iv
Ġklas ic
Ġko her
ĠobyÄįaj nÃ¡
pis ujÃº
Ġnajstar Å¡ÃŃch
ĠveÄįer e
ĠhospodÃ¡r sky
Ġist otou
ĠÃºct yhodn
ĠsvÃ¤t Ã¡
ĠvÃ¡h e
ĠkoÅ¾ nÃ©
Ġpolit ik
Ġspo plat
Ġ prÃ³z
Ġd Ã¡val
lia Å¡
Ġ ivet
ĠzÃ¡ stav
Ġ placent
Ġbez cit
Ġnez let
Ġbund y
ĠnechÃ½b ajÃº
Ġ dupÄ¾
ĠvÃ½ hyb
ĠatraktÃŃv ny
Ġboja z
ĠpÃ´sob ila
hÅķÅĪ a
ĠmoÅ¾ nej
Ġevanjel ia
Ġzobraz ovaÅ¥
ĠkamarÃ¡t a
ĠslÃ¡v ny
Ġdvoj stran
ber Ã¡te
Ġro ad
Ġprepoj enia
ch op
Ġprofil ov
Ġo ld
Ġzverej nil
Ġper verz
ĠvyÅ¡etr ovateÄ¾
Ġstanov enÃ½
Ġinov Ã¡ciÃŃ
ĠnÃ¡ leÅ¾it
Ġ tromf
ĠnenÃ¡ sil
Ġcudz ÃŃ
Ã¡r ium
Ġbur Ã¡c
Ġsou nd
ĠzÃ¡ jsÅ¥
Ġvyjadr ili
Ġnepo znÃ¡m
Ġsklad u
Ġvyna chÃ¡dz
oÄį kou
Ġ faksimil
Ġ muÅ¡Ä¾
Ġosob nÃ¡
Ġurg ent
Ġzapoj enie
ĠschvÃ¡l enÃ©
Ġpribud li
ĠokamÅ¾ itÃ©
Ġ stroh
Ġhydrat Ã¡ciu
Ġne taj
ĠodtieÅĪ och
ĠzoÅ¡i t
Ġg el
ĠkniÅ¾ ku
ÃŃkov Ã©mu
Ġpoky n
in ci
Ġ atak
Ã³za ch
Ã¡vac ÃŃ
Ġ vlaÅĪ
ĠÅ¾el Ã¡m
Ġpo rob
ber aj
Ġ suÄį
Ġnevid ÃŃ
Ġpu zz
Ġvek ovÃ©
Ġ prefÃŃk
Ġspie vaÅ¥
ĠsvÃ¤t Ã©
ĠpodieÄ¾ ali
Ã©r ske
Ġ ker
ÃŃkov ÃŃ
ĠvÃ½po Äįt
ĠÅ¡tyrid siat
in skÃ½mi
Ġobsad ili
ĠdlaÅ¾ by
Ġ mantinel
Ġne chlad
Ġzhrom aÅ¾Äı
Ġprvo rad
Ġvod cov
Ġza hor
okÃ¡z al
Ġ ruin
Ġkultu rist
Ġpre voz
Ġ kyan
Ġnevy sed
Ġtepel nej
Ġzran enie
Ġzo mier
Ġ lia
ĠaustrÃ¡l ia
Ġzariadenia mi
Ġtvoj ich
o kok
Ġ strept
Ġus klad
ĠznÃŃÅ¾ eniu
klas ic
Ġ moldav
Ġmy d
Ġstredo pol
o cov
Ġpohlav ie
Ġvzdial enÃ¡
Ġpred ÃŃsÅ¥
o centr
Ġz nÃ¡sob
Ġpod maÅĪ
ĠvÃ½ strel
Ġneod vod
ato log
ĠuÄį il
Å¡l e
Ġ bÃºch
Ġzobraz enia
Ġ damask
ĠvnÃŃm am
Ã¡Äį ikovi
Ġslov nÃŃk
ĠÄįeÅ¡ t
Ġ gnÃ³m
Ġvy siÄ¾
Ġprez liek
Ġpo smeÄ¾
Ġim presionist
be rok
Ġvy lÃºp
Ġnes chyt
Äį enia
Ġz lÃºp
Ġrozvod y
Ġ hlahol
Ġcen ami
Ġ apokryf
moh ut
Ġbel ost
Ġ hatl
Ġneod let
v ÄıaÄį
Ġpsycho analyt
Ġdo suÅ¡
Ġnez nervÃ³z
kvizÃŃ tor
Ġ blyÅ¡Å¥
Ġpre Äįerp
Ġod vzduÅ¡
Ġnepri vol
Ġmiz antrop
zel enie
Ġza hat
Ġ cheml
Ġneob let
Ġu tlÃ¡Äį
Ġnes pust
Ġzjedn ocov
Ġnevy let
Ġneroz let
Ġdvoj takt
Ġneza sad
Ġza par
Ġex presionist
Ġroz sad
Ġ schol
Ġ burÅ¾uj
Ġna par
Ġnepre miest
Ġne tÃºl
Ġdo lieÄį
Ġne Å¡krt
Ġza les
Ġ kaliÅ¡
Ġ fuz
Ġnena sad
Ġnevy hlad
vraÅ¾ Äı
yl alkohol
um el
Ġpre sÃŃdl
Ġod tuÄį
Ġne sil
Ġnepo men
Ġneza cel
Ġ tetra
Ġneu sad
Ġnedo sad
Ġex libr
Ġnepo sad
Ġob rÃºb
Ġ Å¡kuÄ¾
Ġne bÃ¡s
Ġnevy lÃºp
Ġ fumig
pleÅ¡ iv
Ġne prd
ber Ã¡Å¡
Ġne zvon
Ġvandr ov
Ġnevy sad
Ġinter nacionalist
Ġne dun
Ġneza hat
Ġz intÃŃm
Ġnepo hlad
Ġnezo sad
Ġzemia kar
ber ajme
ducha pln
Ġnez malÃ¡t
ber ajÃºc
Ġz vrÃºc
Ġnez lÃºp
Ġ Å¡trÃ¡f
ĠsvieÄį kar
Ġ strigÃ´
Ġ Å¡lendr
Ġpol aro
Ġpolaro graf
Ġne brÃ¡zd
Ġnepri let
Ġneroz miest
Ġ argot
Ġz malÃ¡t
elektr ifik
Ġzo sÃºk
Ġne fuÅ¡
Ġroz vlÃ¡k
bur i
Ġnes prÃŃkr
Ġneroz sad
Ġs prÃŃkr
Ġkrep sil
lajd Ã¡Äį
slab ik
Ġne bed
kom penz
Ġne ten
Ġnez vrÃºc
Ġnez intÃŃm
drÃ´t ik
lump Ã¡Äį
Ġneob rÃºb
Ġneroz vlÃ¡k
ĠÅ¾lt ej
Ġstar Å¡ieho
Ã¡tor ky
Ġ modem
Ġchod cov
ĠskriÅĪ a
Ġo sln
Ġdevelo per
Ġprid Ã¡
Ġ balvan
Ġvad u
Ġdo lieh
ĠdÃ´sled ne
ĠdÃ½ch anie
ĠoprÃ¡v nenia
Ġvybav enÃŃ
ĠnedokÃ¡Å¾ em
Ġkonfer enciu
ĠgarÃ¡Å¾ e
ĠoÄį ist
ĠzÃ¡ hlav
ĠzÃ¡klad nÃ½mi
Ġmotiv Ã¡cia
Ġcel kovou
Ġodpad y
ĠkaÅ¡tieÄ¾ a
Ġp il
Ġpo pÃ¡l
Ġchyt il
Ġbohat Ã½m
Ġvy ÃºÄįt
an kami
Ġpre vrÃ¡t
Ġs klz
Ġslov es
Ġskal y
tr ie
ĠÅ¡vajÄįiar sku
Ġuni ted
Ġp i
Ġme di
Ġned ia
mÃ¡l o
aÄį skÃ½
ĠÅ¾iar eniu
ĠblÃŃz ky
Ġroz hnev
Ġpre mieÅĪ
Ġwh ite
ĠrieÅ¡ enÃ©
Ġar tr
Ġklas ika
Ġpo lepÅ¡
Ġ8 9
Ġpo ÃºÄį
Ġ topÄ¾
ĠÅ¾el anie
ĠreÅ¡taur Ã¡ciu
Ġ memor
Ġ filipÃŃn
Ġ vrÃ¡Å¥
Ġpred chÃ¡dza
Ġbieliz ne
ĠzÃ¡ moÄį
ĠkamarÃ¡t ka
Ġn m
Ġ jen
Ġvet u
Ġpredstav ÃŃme
sk ove
ing s
pis ovaÅ¥
Ġ tranzist
Ġna tiah
Ġs pÄºÅĪ
Ġ elen
Ġbox er
Ġlinu x
ĠneÃº pros
Ġpomal Å¡ie
Ġfakult a
ĠvyhlÃ¡s ila
Ġa i
ĠsÃºkrom nÃ¡
Ġvy kraj
Ġg Ã³
ĠobrÃ¡Å¥ te
ĠtÃºÅ¾ ite
Ġzamer ia
Ġv plÃ½
Ġdopln enÃ½
ĠnÃ¡kup om
Ġ salez
Ġ blonÄı
Ġ jarmok
ĠzÃºÄįast nila
Ġpokoj nÃ½
ÅĪ ovÃ©ho
ĠnetradiÄį nÃ©
Ġpod kop
Ġsklam anie
ĠsÃ©r um
skoÄį ila
Ġnez ist
Ġtrag ikom
Ġ sÃ©mant
ĠvÃ½hÄ¾ad y
Ġnevy jadr
Ġpart ia
Ġroz lÃºÅ¡t
ĠzloÅ¾ kou
Ġ orod
Ġza ch
Ġ vÃ¡clav
ĠmlieÄį ne
ĠruÅ¾om berok
Ġ mott
Ġ7 9
ĠmÃ³d u
ĠoriginÃ¡l nych
ĠbezvÃ½ znam
nÃŃ Äįek
ĠvnÃºtor nÃ½m
Ġ banÃ¡l
Ġzasad nutia
bo ra
Ġweb ovom
Ġme s
Ġch a
ĠhospodÃ¡r skych
Ġboj ÃŃm
Ġb am
Ġnapad ne
ĠambÃŃci e
Ġ kÄºz
ĠÅ¾ilin skÃ©ho
Ã¡Äį iku
Ġvyjadr ovaÅ¥
Ġspolu autor
Ġobklad y
Ġ194 8
Ġ kombajn
Ġochor eniach
Ġfilm ovÃ½
slas t
chyb y
Ġposkyt la
ĠpÃ¡d e
Ġnevy hr
Ġ svok
ri o
Ġnech c
Ġa korde
Ġ galb
Ġin klin
Ġot Ã¡Äį
Ġ myt
Ġz mar
Ġodbor nÃŃka
ĠvÃ½ pal
Ġpo trest
Ġ Å¡kandal
aliz ovanÃ¡
Ġpo pÃŃs
Ġ aids
Ġroz tier
ĠruÅ¾omber ku
Ġodkaz ov
Ġ siluet
ĠoÄįak Ã¡vajÃº
Ġper fekcionist
ĠmÅķt vol
Å¾ÃŃv aÅ¥
Ġ poval
Ġ baÅ¡t
ĠnÃ¡rod opis
Ġvyzn Ã¡vaÄį
Ġ fax
Ġe vol
Ġpiv nica
nal d
Ġl ub
Ġpoved ia
Ġgraf ika
Ġzodpoved ajÃº
Ġpodob Ã¡
Äį iu
ĠÅ¡Å¥ast nÃ©
ĠnastÃºp ili
Ġrastlin nÃ©
Ġrisk ant
ĠpÃ´vod om
va t
pÃŃÅ¡ u
an kÃ¡m
Ġcen Ã¡ch
Ġnanes te
ĠÃºÄ¾av u
viez Å¥
Ġangl icka
Ġ Å¥uk
aÄį skej
Ġvar enÃŃ
Ġrent abil
Ġproduk uje
Ġm am
iÄį nÃ©ho
Ġtatran skej
ĠzÃ¡Å¥aÅ¾ e
ĠÅ¾iad osÅ¥ou
Ġpri mieÅ¡
Ġ fikt
l il
ĠpÃ´sob ili
ĠvÃ½Å¥aÅ¾ ok
ĠsploÅ¡ t
Ġ rozptyÄ¾
ĠukonÄį enÃ©
ĠkonÅ¡tat uje
ĠvÃ½nimoÄį nÃ¡
it Ã¡n
Ġna vlhÄį
Ġna pÃ¡l
Ã©r skych
Ġpsych ot
ĠÅ¡ÃŃr ky
Ġvz ali
Ġvysokok val
ĠÄįud es
ci te
ĠtrÃ¡v y
Ġ2 30
ĠprekÃ¡Å¾ ok
ĠbezpeÄįnost nÃ½
iz ovanÃ¡
Ġpre hreÅ¡
Ġkontra bas
8 2
ĠÅ¡ir Å¡ie
Ġenerget ickÃ½ch
ĠÅ¡tÃ¡t no
Ġ abchÃ¡z
Ġ magistrÃ¡l
Ġin tel
Ġvrch ov
Ġ laborec
Ġ obozret
Ã¡z y
Ġrus kÃ©
Ġtele skop
Ġcest ujete
Ġmater skÃ¡
Ġval or
ĠplÃ¡v anie
kontin ent
Ġserv ice
Ġ mejkap
Ġod vah
ĠfunkÄį nosti
Ġ mang
ĠoriginÃ¡l nym
Ġza prÃ¡Å¡
ja li
Ġdia nia
Ġ Å¾enÅ¡en
ĠzÃ¡znam u
Ġhrdin u
ĠÃºpln Ãº
Ġak ryl
Ġpriemer u
Ġ hÅķb
ĠrozprÃ¡v al
ĠsuÅ¡ enÃ©
Ġp ne
ĠvÃ½kon ov
Ġgeor ge
Ġzmien ka
la b
Ġ12 2
Ġu kon
Ġorto dox
ĠchorvÃ¡t sko
Ġkom pl
Ġpostav e
Ġodpor u
Ġvrac aÅ¥
ĠbazÃ©n a
ĠchorvÃ¡t sku
Ġchod nÃŃky
Ġu sta
Ġ manÃ©vr
Ġpo pas
6 2
Ġko lÃ©g
ing ovÃ½
Ġf liaÅ¡
ĠnoÅ¾ e
Ġu pev
Ġzvyk nÃº
Ġzver ej
Ġu da
Ġ vodk
ing ovej
Ġsi g
Ġsp Ã¡lni
ĠsamosprÃ¡v a
Ġne rovn
Ġle Å¡t
Ġgrav ÃŃr
Ġsplat nosti
Ġzhodnot enie
iteÄ¾ skÃ©
Ġ cuml
Ġstret nete
ĠpÃ½t ali
Ġ gymnaz
Ġkanad e
Ġpredstav ujeme
Ġobstar Ã¡vanÃŃ
ĠzÃ¡ bran
ĠodstraÅĪ ovanie
Ġmodern om
ĠnÃ¡mah y
Ġdoo kola
ĠvyrÃ¡b ame
Ġobsad il
ĠÅ¾lt Ã©
Ġs pevn
ĠmanaÅ¾Ã©r ov
ĠprÃŃtom nÃŃ
ĠÃº mor
Ġ memorand
Ġ vrÃºc
ĠdoruÄį enÃ½
Ġ abraz
Ġh ac
ĠprÃŃloh a
ĠscÃ©n a
Ġstredo eurÃ³p
Ġklik nutÃŃ
Ġpocit ov
Ġnaprav iÅ¥
Ġpod krov
ĠnenÃ¡ syt
ĠÂ «
ĠdlhoroÄį nÃ©
ĠdoÄįÃŃt ate
nÃ¡ ch
Ġ gestap
Ġ12 5
ĠbetÃ³n u
Ġvyz er
Ġabsolv ovala
ĠnajznÃ¡m ejÅ¡ie
Ġze fektÃŃv
Ġsmartf Ã³nu
Ġpan oram
Ġod hliad
ĠtradiÄį nÃ¡
Ġdovol ÃŃm
ĠzÃ¡ kut
ĠÃºstav nÃ½
ple x
Ġzverej niÅ¥
ĠvyvÃŃj aÅ¥
ĠdÃ´kaz ov
Ġneod Å¡kriep
Ġprie boj
at Ã¡m
ĠoÄįak Ã¡vame
Ġlopt a
Ġdar Äįekom
Ġpre bÃºdz
v Ã¡t
ĠpohÃ¡r i
Ġ urban
Ġned Ã´
Ġpren aj
ĠvyÅ¡etr ovania
Ġm ol
Ġprevenc ii
Ġad idas
ta ge
Ġ klb
Ġhodn over
Ġpre klep
Ġjar nÃ©
Ġfot iÅ¥
Ġtehoten stvo
Ġch an
Ġ prelÃŃn
Ġb ad
Ġobdiv ovaÅ¥
ĠÅ¡tÃ¡t nym
n ier
Ġlicenc iu
Ġohroz enia
Ġvy kriÄį
Ġ exploz
Ġrelevant nÃ©
ĠvyhÄ¾ad Ã¡vanÃŃm
Ġrozpol t
ĠzÃ¡pal u
Ġlab il
Ġko laps
ĠnÃ¡ kres
Ġneo nac
Ġaminokysel ÃŃn
ĠlondÃ½n a
saÄı te
Ġviol on
Ġviolon Äįel
an kÃ¡ch
te o
Ġriad kov
ÅĪ ovanÃŃm
Ġjavasc ript
ĠlÃ´Å¾ ko
Ġdel ostrel
Ġpo tÃ¡c
tlaÄį iÅ¥
Ġsen il
Ġneza riek
ĠvnÃºtor ne
pier a
ĠdrÅ¾ ali
ĠobÄ¾ub e
ĠportfÃ³li a
a sti
Ġok r
ĠpokÃºs iÅ¥
Ġ karh
ĠzÃ¡ mor
Ġpred sien
ĠnÃ¡vod u
Ġpochop ila
ĠpodpÃŃs aÅ¥
Ġ impÃ©ri
Ġu Å¾as
Ġ nÃ¡ruÅ¾iv
Ġorganiz Ã¡ciami
Ġrekre aÄįnÃ©
ĠskÃºÅ¡ al
Ġdrah ocen
Ġ chrchl
ĠslÃ¡v u
Ġpre hÄºb
v en
ĠÄįerp adl
Ġlegislat ÃŃv
ĠkaÅ¾d oroÄį
Ġd b
Ġpiat ej
Ġnevy lieÄį
Ġ jeb
ÃŃv nosÅ¥
iteÄ¾ skÃ½ch
Ġsoch a
w al
Ġustanov eniami
Ġc amp
ĠlieÄį i
Ġroz pÃºt
Ġ dada
Ġutilit arist
Ġvyd anÃ½
ĠÄįast ÃŃc
Ġmodern e
Ġz hrb
ĠÅ¾iak mi
Ġtich Ã©
ĠlyÅ¾ ovanie
Ġe numer
Ġnerv oz
Ġuhor ska
ĠkonÅ¡truk tÃŃv
ĠÅ¡tart e
Ġ radar
Ġbez oÄį
ĠdrÅ¾ anie
Ġreag oval
Ġaktiv itami
Ġpre Å¡ib
Ġfarb o
Ġpo Ä¾ak
ĠÅ¡ep t
Ġu tis
Ġvisk Ã³z
Ġmater ialist
Ġu fÅĪuk
Ġpo mÃ¤t
Ġpa Å¾r
Ġadapt abil
Ġbez charakter
Ġza dub
Ġ vÅķzg
Ġpri dus
Ġani me
Ġpre Ä¾ak
Ġ rÃºh
Ġneo hrab
Ġtrad icionalist
Ġz Å¾ier
Ġdistrib ut
Ġ zurÄį
Ġ paskud
Ġdo Äįap
Ġ neokrÃ´chan
Ġjemn ocit
ĠliÅ¡ iac
Ġ skac
Ġ mÄ¾andr
Ġin vari
Ġna Ä¾ak
Ġna straÅ¡
Ġ etÃ¡Å¾
ĠdesaÅ¥ boj
Ġ Å¡vitor
Ġ tac
Ġ ÄįiÄįÃŃk
Ġliesk ov
ĠÃ¡ri j
Ġzisku cht
Ġ kaj
ĠcÃ¡r ov
Ġband it
Ġu smrk
ĠÃºtl ocit
Ġ efemÃ©r
Ġna plaÅ¡
Ġ drÃ¡v
Ġpolo vzdel
Ġroz radost
Ġabstrak cionist
Ġ mÃ¡toÅ¾
Ġz rÃºb
Ġ frnd
Ġna srÅ¡
Ġ drnÄį
Ġkon fÃºz
Ġ sonÃ³r
Ġ jastr
Ġcti baÅ¾
Ġpo turÄį
Ġ kolemb
pozit iv
Ġ druzg
Ġna paprÄį
Ġ Äįank
ĠpodrÃ½ vaÄį
Ġna strÃ¡ch
Ġneroz radost
Ġ lisk
Ġnedo Äįap
Ã³n ovÃº
ĠnÃ¡stroj mi
Ġnad prirodz
zr el
ii i
Ġnajkvalit nejÅ¡ie
on g
Ġzaist enie
Ġ pasc
ĠvÃ½skum ov
Ġpr om
Ġvy chud
ĠnedÃ´ver Äįiv
d is
Ġ Å¡mÃ½k
chÃ¡dz al
ss e
ĠÅ¡pecif ik
Ġa ca
ĠzaÅ¾i la
ĠÅ¾ij Ãºci
Ġza smia
Ġb Ã¡r
Ġ plis
Ġpot Ã¡p
ĠveÄ¾ko mest
Ġte a
Ġu sed
Ġ liat
ĠÅ¾iad ateÄ¾a
ĠomÅ¡ e
ĠuÅ¾i li
Ġmer anÃŃ
ĠpoteÅ¡ iÅ¥
Ġsepar at
Ġpot ent
z eÅĪ
ĠnÃ¡boÅ¾ensk Ã½ch
Ġeur Ã³p
Ġe mi
Ġhlbok Ã½
ĠsÃŃdl isku
Ġim pot
ĠchvÃŃÄ¾ ach
Å¡ÃŃ vaÅ¥
Ġ hliv
Ġ mojÅ¾iÅ¡
Ġm ie
Ġ peru
Ġdet stvo
ĠÄįr iev
Ġosam ot
ĠÃºnav y
ĠzabezpeÄį ujeme
ĠÅ¡tr b
Ġprs nÃŃka
ĠpoÅ¾iadav ka
Ġ Å¡tafet
Ġ rasc
ĠÅ¡port ovo
Ġnesm ieme
pÃŃn a
ĠnebezpeÄį nÃ½ch
Ġvzor ov
Ġtalian sky
Ġnaj tvrd
Ġspoj enec
ĠnÃ¡rod nÃº
Ġhr alo
Ġroz par
Ġkompakt nÃ½
Ġdefin ovaÅ¥
ĠvÃ½chod isk
o nom
Ġzamestnan cami
der s
Ġ interview
Äį ej
Ġpre nÃ¡Å¡a
Ġzin tenzÃŃv
Ġkomun ite
roÄį nou
Ġpod ceÅĪ
Ġde vi
Ġ der
Ġumelec kÃ½
ĠkresÅ¥an stvo
Ġzorganiz ovaÅ¥
Ġuh la
Ġs prÃŃsn
at ami
Ġpod p
ĠurÄįit Ã©ho
Ġhrd ÃŃ
ant skÃ½ch
ĠmaÄ¾ by
Ġ kvÃŃz
Ã¡Å¾ ach
ĠslÃ¡v nosÅ¥
ĠchrÃ¡n enÃ½ch
Ġzohr Ã¡va
Ġduchov nÃ½ch
iÄį ania
ĠÃº klad
to sÅ¥ou
ĠprihlÃ¡s enÃŃ
re k
Ġpre rez
Ġcyklot ra
Ġv lÃ¡m
Ġna rÃ¡b
Ġsled ovali
Ġchod nÃŃkov
Ġalbum e
ĠkameÅĪ om
Ġdotk nutÃ©
5 00
aliz mom
Ġcti Å¾iad
Ġoslav uje
Ġuklad aÅ¥
Ġne plÃ¡n
Ġk en
Ġu kotv
Ġzbier ke
Ġpe Å¥
at Ãºru
Ġbu l
Ġp ub
Ġn f
Ġna hovÃ¡r
Ġelektro mobil
iÄį kov
Ġodstup om
ac t
oÄį erv
Ġpevn Ã½ch
Ġumelec kÃ©ho
Ġroz tvor
Ġna program
Ġlegend a
Ġnepo zd
Ġ panam
Ġprst om
Ġpod per
on de
ĠspÃ¤t ne
ho st
Ġpo Äįa
Ġmet l
Ġvzduch om
ĠosvedÄį enie
Ġ country
Ã³n ovÃ½m
Ġbezpo chyby
Ġspol ok
Ġprinaj men
Ġmuz iko
Ġnere ag
ĠnepouÅ¾ÃŃv ajte
Ġ suvenÃŃr
Ġnedo voÄ¾
Ġo Å¡tep
Ġne toler
ĠÅ¡pecializ uje
ĠrozmÃ½Å¡Ä¾ aÅ¥
Ġvrac ajÃº
Ġvonkaj Å¡ÃŃm
Ġmater nice
Ġhmot u
Ġjednot kou
ĠpreÅ¾i la
Ġu top
ja z
ĠpouÅ¾ÃŃv ala
Ġna nov
dlh ova
eko log
ĠfÃ³r e
Ġprinajmen Å¡om
Ġmetabol izmu
Ġ lusk
Ġnos nosÅ¥
Ġbez mÃ¤s
ĠurÄįit Ã½m
Ġ Å¡ort
ĠkanÃ¡l ov
ĠÅ¡up in
Ġpo nÃŃm
ĠzÃ¡krok u
Ġtich om
Ġmodr Ã½
Ġnejak ou
klad ajte
ĠkonÅ¡tat oval
Ġ kalvÃ¡ri
Ġpolnoc i
Ġk ul
ÃŃv nosti
al itami
ali s
ĠkalendÃ¡r a
ĠslneÄį nej
Ġhor nÃ½
ĠoceÄ¾ ovo
Ġ home
Ġhome opat
Ã¡tor kou
b b
ĠpÃ¤t o
Ġ plyÅ¡
ĠnÃºt i
Ġautobus y
Ġpre ced
Ġtyp ograf
ĠdeÅ¥ och
ĠurÄį enÃ©ho
Ġstaveb nej
Ġbi later
Ġnevyhnut nÃ¡
Ġnasled oval
Ġvy farb
na men
Ġmoc ou
Ġznalo stÃŃ
ĠvÃ½bav e
Ġchod ila
Ġbiskup a
roÄį nÃ©mu
Ġg ard
Ġvzor iek
Ġporozum ieÅ¥
Ġi st
iev ania
Ġzl ÃºÄį
ĠÅ¾ivot nÃº
Ġth er
Ġ bÃºÅ¡
iÃ¡d y
Ġmail y
ĠhÃ¡dz an
Ġalerg ie
Ġh un
ĠpÃ¡s om
Ġslovensk Ã½mi
ĠodliÅ¡ nÃ½
alo sti
Ġpotvrd ilo
Ġpriprav ÃŃ
Ġpre vis
ĠzÃ¡ bal
Ġviero hodn
ĠskÃºÅ¡ ke
ĠvaÅĪ ou
Ġhua wei
ĠÅ¡Å¥ast nÃŃ
ĠdoporuÄį ujeme
ĠlÃ¡t kami
ĠÅ¡ampion Ã¡t
Ġ srÅ¡
Ġzmien ku
8 7
Ġod vrÃ¡t
Ġ toyot
Ġfareb nÃ¡
r z
Ġa po
Ġak redit
nu Å¡
Ġmesiac om
b ru
Ġza br
Ġob oma
Ġpod oÅ¡
ant skej
Ġzobraz enÃ©
Ġ gÃ¡l
Ġsamoo pel
Ġod teraz
ĠveÄ¾ko st
Ġph ili
Ġpod ali
dec ko
Ġpre Äįist
Ġkaviar ne
ĠprÃŃ bor
Ġa sexu
Å¾ enia
Ġ kontÃºr
an ovÃ¡
aÄį skÃ©ho
Ġdrah Ã½
Ġv jazd
Ġtrp ieÅ¥
Ġjadr a
Ġmliek om
Ġned ala
Ġpreklad y
ant skÃ©
Ġkrem en
ĠÃº plet
Ġ grÃ©Äįt
ito stÃŃ
Ġ trov
un kom
Ġ amsterdam
h ran
Ġzanech Ã¡va
ĠkoÅ¡ a
Ġ fyl
ov nÃŃky
Ġfantast ickÃ©
Ġ klÃ©r
Ġinform aÄįnej
Ġu zem
Ġ tul
enÄį nÃ½mi
Ġtoler ant
Ġch rom
Ġbe ach
Ġhoci jak
Ġsign Ã¡ly
Ġkoncert e
ĠtÃ½ kajÃºc
c y
Ġza cviÄį
Ġtlak omer
Ġneza drÅ¾ateÄ¾
ĠpÃ´jd eme
Ġdier y
Ġinici atÃŃva
Ġs klop
Ġod pÃºt
Ġcit Ã¡t
ĠneodporÃºÄį a
Ġ jasl
Ġobnov a
Ġvy hor
Ġnevys pyt
Ġtechn ologickÃ½ch
ĠobyvateÄ¾ mi
Ġzo brali
Ġpre or
Ġvozid lom
Ġ ÄįlovieÄį
Ġ vÃŃl
Ġzran enÃŃ
Ġblesk u
Ġ latex
Ġ vandal
Ġsoci alizmu
Ġrozdel enÃ¡
Ġvlas om
Ġelegant nÃ¡
ĠÄį len
Ġvel mi
Ġsyn od
Ġkomunik aÄįnÃ©
Ã´Äį ka
Ġvykon anÃŃ
Ġlokal itÃ¡ch
Ġdoj mom
ĠzÃ¡mer ne
Ġmam e
ĠromÃ¡n u
Ġla ur
un kou
Ġroz prav
Ġde fl
ĠpredÄįas ne
Ġka u
Ġ lingv
ĠnajrÃ´zn ejÅ¡ÃŃch
Ġinsta gra
aÄį skÃ¡
ĠvÅ¡im nÃºÅ¥
klad ala
Ġvibr Ã¡cie
Ġ vazal
Ġbez konflikt
Ġsum ou
Ġspoluprac ujeme
Ġjednotliv Ã½m
Ġbezo hÄ¾ad
Ġz dan
ĠhÄºb ka
Ġ pÃºÅ¡t
ĠpokroÄįil Ã½ch
Ġv p
Ġdres e
Ġo mÃ¡m
Ġ slogan
Ġbiel ou
at ickÃ½mi
Ġne vlast
ĠuÅ¾itoÄį nÃ½ch
it nou
Ġlist om
Ġo hn
Ġ ÄįinÄįil
o prÃ¡v
Ġformul Ã¡ri
Ġplech u
syn tet
Ġve decko
ĠtradiÄį nÃ½m
Ġobraz om
Ġaktualiz ujeme
Ġpo rt
Ġ florid
Ġrakov ina
Ġ komin
Ġdi verg
nut iam
sch e
ĠjedenÃ¡ st
ĠnÃ¡rod nou
Ġ tÃºt
to stÃŃ
Ġ tref
Ġl and
ĠteÅ¡ il
Ġposlan com
Ġpanel ov
Ġo strek
ĠbalkÃ³n om
Ġtelo cvik
Ġna smer
ĠkonkrÃ©t nom
ch est
Ġ faul
at ickou
Ġtop ograf
Ġb aÅ¡
lo sÅ¥ou
Ġafgan ist
voj vod
Ġkorp us
Ġvhod nou
Ġdoprav nÃ½
Ġodbor nÃŃkom
Ġnakup ovanie
ĠbatÃ©r iu
Ġ Å¡tikÃºt
Ġkon cip
Ġ dÅ¾ud
ĠschvÃ¡l enÃ½
ĠomÅ¡ i
pust ili
Ġ vulkan
ĠanestÃ©z i
Ġa glomer
iteÄ¾ skÃ¡
ĠÃºs chov
Ġkal i
Ġkali graf
iteÄ¾ skÃ½
Ġarci vojvod
Ġ perfor
ĠseminÃ¡r a
Ġ piesok
Ġu kriÅ¾
Ġpuzz le
Ã¡ kovej
tie p
ÃŃv nosÅ¥ou
Ġzobraz ia
ĠameriÄį ania
Ġ delikÃ¡t
Ġviac ÃºÄįel
Ġobran e
un kÃ©
Ã³n ovÃ©ho
Ġhavar ij
Ġuzavret Ã©
Ġ syÄį
Ġostro vtip
Ġbu n
Ġodosl ania
Ġj Ã¡no
Ġdvoj st
Ġkilo metr
un kÃ¡
ĠsÃºÄįas nÃº
ro r
ĠchÃ©m ie
Ġ hygroskop
ĠzÃ¡ vet
Ġmor alist
Ġvhod nej
Ġv plÃ½va
m ana
Ġfil atel
Ġ gadÅ¾
un kÃº
un kÃ½m
roÄį nÃŃ
Ġza dÃºÅ¡
ĠpÃ¤to liz
19 90
ajÃºc o
Ġroz dup
Ġindividu alist
Ġ pÃŃp
Ġ hvÃŃzd
Ġide alist
Ġ bendÅ¾
Ġnatur alist
Å¡ÃŃ vam
Å¡ÃŃ vaÅ¡
Ġneu dup
Ġsam ovzniet
ĠpÃ´do znal
Ġnes tvÃ¡r
Ġ Äįk
Ġzeme mer
Å¡ÃŃ vajÃº
Ġdolom it
Ġ bojar
Å¡ÃŃ vali
c ou
Ġne stÃºp
Ġdo rÃ¡ÅĪ
Ġvy dup
Å¡ÃŃ val
Ġvy plaÅ¡
Ġ lÃŃh
Ġ bruÄį
vy chov
Ġsucho pÃ¡r
Ġ gunÃ¡r
Ġbradav iÄį
Ġ blÄį
Ġ ÄįmÃ¡r
Å¡ÃŃ vala
Ġ dudl
Ġu dup
Ġ exul
Ġ tril
Ġtovar o
Ġtovaro znal
Ġpre rÃºb
Ġ kaukl
Ġ gaun
Ġfat alist
Ġpre pas
mÃ¤ dl
Ġad junkt
Ġ jatr
Ġpovraz olez
Ġne ob
Ġroz tÃºÅ¾
Ġ loÄįk
un kÃ½mi
Ġform alist
Ġ prÃ¡chn
Ġskal olez
Ġs tuÅ¾
Ġstrach opud
Ġracion alist
Ġpre straÅ¡
Å¡ÃŃ valo
Ġ prpl
un kÃ½
un kÃ½ch
un kÃ©ho
Å¡ÃŃ vate
Å¡ÃŃ vame
Ġ hochÅ¡tapl
Ġnes trosk
Ġ recht
to sÅ¥ami
Ġdo mÅķz
Ġnes kal
Ġroz hryz
Ġza ceng
Ġ Å¡kÅķk
vÅ¡ iv
un kej
Ġne dol
bunt oÅ¡
un kÃŃ
Ġza cink
ÃŃv nostÃŃ
Ġbez dej
Ġnevy dup
Ġfoto litograf
Ġza mih
Ġhuh ÅĪ
Ġne raf
to stiach
Å¡ÃŃ vajte
Å¡ÃŃ vaj
Ġnaj se
Ġza cup
to stiam
Ġgomb ikÃ¡r
Ġza cveng
Ġneroz dup
Å¡ÃŃ vajÃºc
ÃŃv nostiach
ÃŃv nosÅ¥ami
ÃŃv nostiam
Å¡ÃŃ vajme
un kÃ©mu
Ġneza cink
Ġneza cveng
Ġnepre rÃºb
Ġneza mih
Ġneza cup
Ġ ÄįiÄįr
Ġneza ceng
id u
ĠÅ¾en ÃŃch
a je
ĠuloÅ¾ enÃ½
Ġliet adlÃ¡
Ġsyn tÃ©z
Ã©r skej
Ġuver iÅ¥
ĠprikrÃ½ v
Ġvrel o
Ġne bol
Ġsyste m
Ġneu spokoj
ot Ã¡ch
ĠbÃ½ vali
Ġ klarinet
Ġsed eli
ĠakadÃ©m ia
Ġprote ÃŃn
Ġre kapitul
Ġ liv
ĠspÃ´sobilo sÅ¥
ĠÄįern oÅ¡
Ġpo rod
ovateÄ¾ nÃ½ch
iÄį nÃ¡
Ġtajomn ÃŃk
Ġdo pr
Ġ dyh
Ġpevn Ã©ho
Ġa maz
Ġ non
Ġsub dod
Ġudal ostiach
ĠvÃ½tvar nÃ½ch
ĠÄįud ovaÅ¥
ĠboÅ¾ ia
Ġpro jekc
Ġbrit skej
Ġz drv
Ġtovar e
Ġz Ã¡l
Ġ pÃ³z
sk Ã¡ch
Ġpeniaz mi
ĠpoloÅ¾ il
Ġ albÃ¡n
Ġdopln kovÃ©
Ġpodnik anÃŃ
Ġh us
c ÃŃch
Ġpo kon
ĠopÃ½t al
ĠopÃ¤t ovnÃ©
Ġpotvrd enÃŃm
Ġkomplex u
Ġpri pevn
na tel
Ġk er
Ġ emir
Ġkoncep cie
ĠpolÃŃc iu
ĠskÃºm aÅ¥
ifikaÄį nÃ½
Ġu tiÅ¡
Ġkvalifik Ã¡cie
ĠzloÅ¾ iÅ¥
Ġspozn ali
Ġdomin uje
Ġocen iÅ¥
Ġpriemer ne
Ġs enec
Ġcan on
ĠÃºnav u
Ġprakt ickÃ½m
ĠzÃ¡ruÄį nej
Ġtv rd
Ġsed ia
Ġpro spie
Ġvol al
Ġhmot a
Ġne funk
Ġ komiks
Ġtvoj om
Ġsubjekt om
Ġnoh e
ĠÃºpln Ã¡
Ġpri st
Ġre zist
ĠprÃŃrod nÃ½mi
Ġvy ply
Ġneu miest
Ġ faraÃ³n
Ġ alic
ĠbÃ¡s ne
Ġne Ä¾Ãºtost
Ġgeo morf
Ġa stigm
Ġaminokysel iny
Ġper for
Ġvyst uÅ¾
Ã¡tor skÃ©
Ġ likÃ©r
m al
ĠdovoÄ¾ uje
Ġ irit
ĠzvÃ½Å¡ enia
Ġvymaz aÅ¥
ĠvÃ¡Å¾ ny
ĠroÄį nom
Ġsmr t
Ġnez vrat
Ġpoly graf
Ġsmo oth
Ġv nuk
Ġhran y
Ġvek ovÃ½ch
Ġvy mÃ½Å¡Ä¾
Ġo stÃ¡vajÃº
Ġmih al
ĠvoÄ¾ nÃ½m
Ġpotreb ujeÅ¡
ĠscÃ©n ograf
Ġzist enÃŃ
Ġ Äįinel
Ġbez rad
Ġleg ion
ĠnÃ¡stup om
ĠvyÅ¡etr enÃŃ
Ġsvet lÃ©
ĠdÃ¡v ok
Ġ niesol
ber t
Ã©r sky
Ġod riek
la dz
Ġmiest na
Ġoptim Ã¡lnu
Ġvysvetl ila
Ġosta lo
Ġex tra
Ã´Äį ku
Ġblaho byt
ĠnÃ¡dych om
Ġpodlieh a
ĠeurÃ³p skym
Ġ vrstov
ĠÄįÃŃt ali
Ġpracov nÃŃkom
Ġ buldoz
ĠobÅ¾al ob
ĠpÃ¡d u
Ġo ko
Ġne tÃºÅ¾
Ġuzavret ie
klad Ã¡te
Ġexcel ent
iÄį nej
Ġhesl a
Ġ jahn
Ġnanov o
Ġ kork
Ġ plu
ĠzrÃºc an
ĠpreÄįÃŃt anÃŃ
Ġotvor enej
Ġbar man
Ġprie nik
Ġpokoj nÃ©
Ġrozdel enÃ½
ĠpodnikateÄ¾ skej
Ġturnaj ov
Ġgarant uje
ĠnÃ¡hrad nÃ½ch
Ġpo top
ĠzÃ¡Å¡tit ou
ĠsluÅ¡ nÃ½
dlhova st
Ġstol om
ke y
Ġeu gen
Ġkamen nej
Ġpovrch ov
ien d
Ġsadz ba
enÄį nou
ĠzÃ¡Å¾it ku
Ġvy tk
Ġvstup nÃ¡
ĠpodieÄ¾ ajÃº
Ġosud u
ĠÅ¾ivoto sprÃ¡v
ĠdÃ´chod kovÃ©ho
ĠpoÅ¾ad uje
ien kami
Ã©r ska
Ã¡dz anie
ĠdruhÃ½ krÃ¡t
ĠÅ¾up an
Ġosvet Ä¾
Ġne lichot
Ġvyhotov enie
Ġpozor ovanie
ĠvÃ½ rub
ĠkrÃ¡s nou
Ġident ifikaÄįnÃ©
ĠzastÃ¡v ka
Ġrozm noÅ¾
Ġnov ÃŃ
ĠdaÅĪ ovej
Ġaktu Ã¡lnom
Ġob viÅĪ
Ġspr enever
ĠminÃºt ky
Ġodol nÃ©ho
Ġzasl anÃŃm
Ġporad ca
Ġo klam
Ġned ali
8 4
Ġidentifik Ã¡ciu
Ġ193 9
Ġgener aliz
Ġpo hlc
Ġroz hreÅ¡
ĠtaneÄį nÃ©
ĠskÃºsen ostiach
Ġn ovÃ¡
Ġme Äįiar
Ġna vrstv
Ġroz or
matr ikul
Ġm ieÅ¡
Ġpostih nutÃ©
Ġminu le
Ġpre poÅ¾iÄį
Ġzim nÃ½
Ġ vÃ¡z
Ġmedzi Äįas
oh ned
Ġocit li
Ġpred Ã¡v
ĠzÃ¡kon nÃŃk
ĠsvedÄį ia
Ġo baÄ¾
Ġpevn ej
Ġ meÄı
ĠmesaÄį nÃ½
Ġdosiah nuteÄ¾
Ġ vakcin
ĠplÃ¡n ovanÃ©
ĠtroÅ¡ ka
ĠrozÅ¡ÃŃr ili
Ġsplnomoc n
ĠsÃº loÅ¾
ĠdrÅ¾ iteÄ¾om
ĠprÃ¡v nu
Ġw w
tlaÄį ÃŃ
Ġ6 7
Ġchlap i
Ġ Å¾emÄ¾
tlÃ¡Äį ajte
Ġdo Å¾iad
ĠnoÄį nÃ½ch
ent mi
chÃ¡dz am
Ġkultu ro
Ã©r sku
ovo ze
Ġml d
Ġkov ovÃ½
Ġcelo zrn
Ġserv ÃŃr
Ġd et
Ġdohovor u
Ġvy prÃ¡Å¾
ĠoÅ¾iv iÅ¥
ĠnÃ¡roÄį nosti
ĠpoÄįet nÃ©
Ġ kanibal
Ġ trosk
Ġnez lom
Ġkatedr y
Ġrozmer om
nenÃ© mu
Ġdram atiz
ĠpoÄ¾nohospodÃ¡r stva
Ġpo var
Ġspln ÃŃ
Ġ vezme
Ġproti lÃ¡t
Ġneprav depodob
Ã©r skeho
Ġdobr a
Ġhlas u
ĠinÅ¡tal Ã¡cii
ĠnahrÃ¡dz a
Ġum iest
ĠsÃºd y
Ġfakt ov
j as
Ġu jas
Ġvy jas
aÄį skom
Ġkozmet ickÃ½ch
ku ment
ĠzÃ¡ber ov
Ġvod Ã¡ch
Ġ laure
ĠdesaÅ¥roÄį ÃŃ
ĠobÄ¾Ãºb enou
Ġin kub
ĠprispÃ´sob ÃŃ
Ġc ast
ĠpieÅ¡Å¥ anoch
Ġgeo term
Ġ humus
al itÃ¡ch
Ġ watt
Ġz la
Ġza rez
ĠÅ¾iad nych
Ġneprie chod
Ġ kadet
Ã©r skom
Ġna pÄºÅĪa
Ġnaj hlb
Ġlip ov
Ġzad nÃ½ch
d ra
ĠbazÃ©n y
roÄį nÃ½mi
ĠtopÄ¾ ou
Ġ licenÄį
Ġpohor ia
Ġtemp om
Ġrozhovor ov
Ġnepo teÅ¡
Ġh vie
ĠpamÃ¤ti hodn
ĠlÃºk y
Ġste roid
Ġglob Ã¡lne
Ġnehroz ÃŃ
Ġpondel ka
ĠdrÃ¡h e
ry z
Ġzverej nila
ĠgymnÃ¡z ium
Ã´Äį kami
Ġpod Äįiark
Ġna kr
ĠÅ¾en skej
iteÄ¾ skou
Ġf k
Ġvy chutnÃ¡
Ġodol nosÅ¥ou
Ġpenis u
Ġ dÃºÅ¡
ĠneÅ¡ik ov
Ġspokoj ne
c uje
Ã¡tor ku
ĠkoÅ¾ nÃ½ch
Ġuch a
Ġ mecen
Ġ skalp
ĠoceÄ¾ ovÃ©
itÃŃ dy
Ġne dispon
Ġprines Ãº
ĠpoÄ¾ skej
Ġu veÄıte
Ġna tur
Ġsa int
Ġ ornit
Ġ sychr
ĠzÃ¡sad nÃ½
ej bal
Ġvid iteÄ¾ne
ĠprednÃ¡Å¡ ka
Ġnajroz Å¡ÃŃr
Ġoddel enÃ©
Ġpolu dn
ĠoznaÄį enÃ½
ĠpoÅ¡l e
Ġspozn Ã¡vaÅ¥
Ġpre citliv
Ã¡r ikov
Ġroz noÅ¾
Ġroz paÄį
Ġvyber ieme
Ġstrel ec
Ġ ortuÅ¥
ĠspÃ´sob ila
Ġtr avel
ĠÅ¡piÄį kovÃ©
ĠzloÅ¾ enÃ½
Ġprispie vateÄ¾
Ġo chlp
Ġ8 2
ĠÃº razu
Ġ minera
Ġmal ÃŃ
Ġpapier e
iteÄ¾ skÃº
Ġdefin uje
Ġr Ã¡d
ĠzÃ¡pas om
ĠÃº sud
aÄį skÃº
aÄį skÃŃ
Ġzv Ã¤ÄįÅ¡
Ġprakt ickej
o o
Ã©r skym
Ġsad nÃºÅ¥
Ġomiet ky
Ġcest ovania
Ġkilogram ov
Ġ fach
Ġorganiz ujÃº
Ã¡ nu
ĠsÃº druÅ¾
Ã¡tor iek
iteÄ¾ skÃ½m
Ġpol ar
ĠstruÄįn e
Ġclass ic
Ġho st
Ġma h
Ġprav iÄįiar
Ã¡tor ke
Ġjed Ã¡lne
Ġin st
ĠvÃ½hod nejÅ¡ie
Ġpotrav inami
ct iu
ĠzloÅ¾ ku
aÄį skÃ½m
Ã¡tor kami
Ġrodin Ã¡m
aÄį skÃ½mi
tÃŃsk a
o pot
Ġpred noÅ¾
Ġzne prÃŃjem
Ġplatform u
Ã©r skou
Ġh ov
Ġstriebr a
Ġ kasÃ¡r
Ġ puch
ĠzÃ¡ Å¡kod
Ġn ut
Ġ paraÅ¡ut
ĠÅ¡kÃ´l ka
Ġzmluv nÃ©ho
Ġdvoj Äįlen
Ġfundament alist
Ġnes trÃ¡c
Ġ7 1
Ġf ic
Ġorganiz ovanie
Ġ ratolest
Ġna ctiu
Ġin filtr
Ġo krÃŃdl
Ġmor skÃ©
Ġrozhod ujÃºci
Ġsprav ovaÅ¥
Ġ devast
Ġmanag ement
sÃ¡dz aÅ¥
Ġlexiko graf
av cov
Ġsled ujÃº
Ã¡tor skÃ½ch
aÄį skou
Ã©r skymi
Ġgraf iky
Ġnut ne
ĠeurÃ³p skou
Ġpo Ä¾ah
ĠbÃ¡ la
ĠprihlÃ¡Å¡ ku
iteÄ¾ skom
ulin kou
Ġlokal itu
ĠÅ¡kodliv Ã½ch
ĠspÃ¡j aÅ¥
ari sti
Ġ petrÅ¾len
Ġhod ov
cov ÃŃ
ĠrÃ½chl ej
ĠnÃ¡roÄį nosÅ¥
Ġ preliaÄį
Ġsoci o
Ġsocio lingv
Ġ Å¾Äºt
ĠmÃºdr osti
ĠzÃ¡ujem com
metr Ã¡Å¾
o trÃ¡v
Ġekvi libr
Ġmar y
Ġc ou
Ġ kunst
aÄį skÃ©mu
Ġ niz
Ã¡tor kÃ¡m
Ã©r ski
Ġaktiv itou
Ġdiv Ã¡k
ĠplÃ¡n ovania
Ġmoto cykl
Ġ klaun
Ã¡tor kÃ¡ch
rac k
Ġekonom iku
Ġo bohac
Ġpre rob
Ġobhaj ob
klad ajme
Ġ cÃ¡p
Ġsa p
ĠplÃ¡tn o
Ġ leÅ¡en
ĠtabuÄ¾ ku
ite l
Ġpre stroj
ulin kÃ©
ĠrÃ¡dio telegraf
Ġsklad bu
ĠzÃ¡hrad nÃ©
Ġ janov
Ġne hanb
Ġra y
klad Ã¡Å¡
ĠinÅ¡truk ciami
Ġnepre ruÅ¡
Ã³z am
iteÄ¾ skÃ©mu
klad alo
ulin kÃº
iteÄ¾ skÃ½mi
Ġ karlov
Ġmoto tur
klad ajÃºc
iteÄ¾ skÃŃ
ĠtechnolÃ³g iami
Ġsprievod cu
Ġ fejton
Ã©r skemu
Ġnactiu tÅķh
Ġspolu organiz
Ġobsluh a
Ġmalo roÄ¾
Ġza krvav
Ġ litograf
klad aj
Ġ klobuÄį
Ġuda vaÄį
Ġ felÄįiar
Ġen tom
mater ializ
Ġhrb oÄ¾
Ġfon otÃ©k
Ġpol druha
Ġ Å¡tuch
Ġ hoboj
Ġ erg
kilo metr
Ġhrm ot
Ġgen ea
Ġdier kov
Ġpale ont
Ġ dalmat
Ġz lievaÄį
Ġmed ovni
Ġcitr on
Ġz dur
Ġsveto obÄį
na pÃ¤Å¥
ĠtransfÃºz i
Ġbio elektr
Ġ punt
Ġ fotel
Ġdvoj dec
ĠzÃ¡ Å¡kol
Ġhydro bi
Ġ klept
Ġ mecÃ©n
Ġpale ograf
Ġagro bi
ulin kÃ½mi
Ġz mot
ĠartÃ©r io
Ġbi gam
Ġger onto
Ġ dendr
tÄºk a
hrom Å¾
Ġna plav
Ġfoto labor
ĠtÃ¡r aj
Ġ kupl
Ġ Å¾mÃºr
Ġ Äįembal
Ġdrevorez b
Ġ fakÃŃr
Ġbez prst
ĠkryÅ¡tal ograf
Ġ reneg
ulin kÃ½
Ġ epigÃ³n
slin t
Ġ hof
Ġ hispan
Ġ dÅ¾ban
Ġpetr ograf
Ġtox iko
Ġfyt opat
Ġalerg i
Ġnedb aj
Ġ examin
ulin kÃ¡
Ġ pom
Ġ plut
Ġ chrocht
Ġbiblio tek
ulin kÃ½m
Ġdou rÃ¡Å¾
e fektÃŃv
Ġ pn
ulin kÃ©ho
ulin kej
Ġne brech
Ġkarb ol
ĠpeÅĪaz okaz
Ġ dÅ¾g
Ġplan ograf
kon centr
ulin kÃ½ch
Ġ somat
Ġod hrdz
ulin kÃŃ
Ġsem azi
Ġfuf n
Ġ helmint
ulin kÃ©mu
Ġfil umen
Å¡pin t
Ġvlak y
ĠvyÅ¾iad ajte
Ġz rÃºt
ĠnÃ¡zor om
Ġprekvap il
Ġzvierat kÃ¡
ĠtlaÄį idlom
ĠÃº lom
lo Å¡
ÅĪ ovou
Ġ atÃ©n
Ġdlh Å¡ej
Ġpln ou
ĠnÃ¡pis om
Ġoby dl
Äį ian
Ġmenej cen
Ġprirodz enÃ¡
ĠlekÃ¡r stvo
ĠprÃŃsluÅ¡ enstvom
Ġskrat ke
Ġlo k
Ġ10 2
Ġpoly uret
ĠprameÅĪ ov
Ġzne Å¡kod
Ġbi ologicky
Ġok u
Ġ Äıasn
Ġ kretÃ©n
Ġelimin ovaÅ¥
Ġcholester ol
ĠÅ¡kol stvo
in ej
tiec Å¥
ne k
Ġpovin ne
Ġna Å¡ep
Ġ silvestr
Ġchod b
Ġsvetel nÃ©
h n
Ġpad la
Ġprimer anÃº
ĠÄįlÃ¡n koch
Ġzad nÃ½
Ġf t
Ġmesiac mi
ĠpoisÅ¥ ovni
Ġmedic ÃŃne
Ġ rand
ĠnÃ¡rok ov
ov iec
ĠvÃ½stup y
Ġkto vie
Ġan te
ĠaktÃŃv nym
ĠotÃ¡z kami
Ġ vitrÃŃn
Ġz uÅ¡
ant skÃ½
Ġvyzer ali
ant skÃ¡
hrie va
Ã³n ovou
Ġpravidel nÃº
Ġ mlÃ¡t
Ġde duk
Ġpotenci Ã¡lnych
ĠzdÃ´raz niÅ¥
ania nsk
Ġspolu jazd
Ġrozum nÃ©
o slÃ¡v
z em
nedÃ¡vn a
ĠnÃ¡boÅ¾ensk Ã©
ĠzbytoÄį nÃ½ch
Ġ titan
ĠkÃºpeÄ¾ och
ĠveÄ¾trh u
Ġkardin Ã¡l
bieh ali
Ġnez verej
Ġpovedz te
Ġ cnost
Ġfotore port
Ġman uÃ¡l
Ġjedin ej
Ġtel Ã¡
Ġne hyb
Ġnoh ejbal
Ġpo tuch
Ã³z ami
Å¡ie k
Ġdut iny
ĠspÃ´sob enÃ¡
Ġcestov iny
Ġpo krÃ¡j
Ġ tombol
Ã¤ k
ci me
Ġspust enie
Ġcintor ÃŃn
ĠdomÃ¡c nostiach
Ġzhor Å¡
Ġip ad
ĠpokÃºs il
Ġin tenc
Ġter ch
Ġ vÅķÅ¡
Ġneo myl
Ġkav iareÅĪ
Ġzvyk li
ĠÄįast Ã½m
ĠprestÃ¡v ke
bi li
ĠÃºpln ej
stÃ¡va m
Ġ aritm
Ġaritm et
Ġvlas och
ĠvesmÃŃr e
Ġvlas mi
Ġroz pÃ¤
ĠÅ¾ivoÄįÃŃch ov
Ġsp anie
Ġmas ÃŃvu
Ġkov ovÃ½ch
Ġku cia
Ġvode odol
Å¡pion Ã¡Å¾
Ġsvedom ia
ĠÅ¡vag r
Ġna rad
ĠnieÄįom u
ĠnÃ¡ ves
Ġpodstat y
Ġskvel ej
Ġkonzist ent
Ġelektron ickÃº
ĠÅ¡Å¥av u
Ġhe ad
ant skÃ©ho
Ġth omas
Ġo plod
Ġporaz iÅ¥
Ġ reg
Ġmotor ovÃ©
Ġb t
Ġpostav ÃŃ
Ġpovrch ovÃ¡
Ġdo or
ĠvÃ½ straÅ¾
ĠprevÃ¡dzkovateÄ¾ ovi
Ġse ver
ĠpoÅ¾ad ovanej
Ġtroj boj
Ġpod daj
Ġdoter ajÅ¡ie
ĠpredlÅ¾ uje
Ġne te
Ġstol ov
Ġne chyst
raz il
ĠmikulÃ¡Å¡ i
ĠspÃŃn aÄį
Ġzauja lo
Ġpoza dia
ĠÅ¡irok Ã©ho
at t
Ġpod sviet
Ġ zajac
ĠkoÅ¡ic kÃ©ho
Ġvol ajÃº
Ġmas ÃŃvne
Ġbio chem
Ġ pluh
ĠÅ¡ablÃ³n y
ĠtradiÄį nÃ©ho
Ġatrib Ãº
Ġin hib
Ġ bojkot
Ġauto kar
Ġpre hlt
Ġstvor enia
Ġkontrol Ã³r
Ġpan te
ĠÅ¾Ã¡n ru
Ã¡vajÃºc a
Ġproced Ãºry
Ġkoleg om
Ġvy rub
Ġvytiah nuÅ¥
Ġlabor atÃ³ri
ĠhrÃºb ky
ĠinÅ¡tal atÃ©r
Ġmraz uvzdor
ant skÃº
Ġk ys
ĠsÃºÅ¥aÅ¾ nÃ½ch
Ġz vrac
Ġroz hÃ½b
ĠvrÃ¡s ok
Ġakumul Ã¡tor
Ġza pred
ĠfasÃ¡d y
Ġb ack
Ġre e
Ġdlhodob ej
ĠnÃ¡jm u
ĠnetuÅ¡ ÃŃm
ĠkresÅ¥an skÃ½ch
Ġtechn ologickÃ©
Ġpre maÄ¾
Ġsvetel nÃ½ch
Ġneo pÃŃs
zer alo
Ġelektro energet
Ġpr itak
Ġp elle
Ġtakzv anÃ©
ĠzoznÃ¡mi Å¥
f ic
Ġnejedn Ã¡
ĠtrÃ¡p ia
Ġpozo stÃ¡v
Ġ komparz
Ġ armatÃºr
Ġ kyd
Ġnajstar Å¡ie
Ġ vÅĪaÅ¥
Ġpod mieÅĪ
iÃ¡l nej
Ġ bapt
a a
Ġchor Ã½
ĠzapÃŃs anÃ©
ĠprevÃ¡dz kou
Ġneza drÅ¾
Ġpo kÃ¡
ĠÃºÄįast nÃŃkmi
at ickom
c ej
ĠÅ¡Ã©f kuch
Ġdruh mi
ĠkamarÃ¡t om
Ġkompo st
Ġpal iv
Ġod tok
ĠvtÃ¡k y
ĠbezpeÄį ÃŃ
Ġzne ÄįisÅ¥
Ġna ÄįÃº
Ġa li
Ġsil nÃ©ho
Ġne Ä¾ud
Ġdopln enÃ¡
ov cami
ia ku
Ġ oscil
Ġs vet
Ġinter pel
Ġoboj Å¾ivel
Ġ br
Ġambul ant
zer ali
Ã¡tor skej
Ġvyd Ã¡vaÅ¥
sko p
ĠkÃºp im
Ġ ÃºÅ¾
Ġp ur
Ġdo nedÃ¡vna
Ġz mys
Ã¡tor skÃ½
no et
Ġdo kÃºpiÅ¥
Ġzastav enie
Ġprofil e
Ġtransak cie
Ġob stoj
at Ã¡ch
Ġ ÃŃl
Ġne ziÅ¡t
Ġdoprav ou
Ġpov stal
Ġnorm Ã¡lnych
Ġpre cit
Ġu Äįar
Ġpo chmÃºr
Ġhor Ãºci
ing ovÃ¡
ĠklÃŃm y
Ġ Å¡afran
Ġ mrch
ĠÄįervenka st
Ġspoj ili
ĠnauÄį ÃŃte
ĠÃºspeÅ¡ nÃº
Ġhroz nÃ©
ĠuskutoÄį nia
Ã¡r ik
Ġprst ami
Ġrad ou
zer Ã¡m
Ġkry tie
Ġ herald
Ġpoliev ky
ĠveÄ¾ moc
Ġ netopier
ĠsfÃ©r e
Ġmam u
Ġabece d
ĠmÅķtve ho
chÃ¡dz ala
Ġr t
Ġimun ity
Ġdlh Å¡om
Å¡t ÃŃ
Åķ t
ĠplÃ¡n ujÃº
wor k
Ġnaj chlad
ĠkÃºt ov
Ġznamen ajÃº
Ġinteligent nÃ½
tÄºk aÅ¥
Ġbezkon takt
Ġreport Ã¡Å¾
Ġbrok er
Ġepi dÃ©m
ĠzloÅ¾ enÃŃm
Ġokul iarov
byt ku
Ġkamen nÃ½ch
Ġdominik a
Ġtemat iky
ĠdaÅĪ ovnÃŃk
Ã´Äį ke
ĠÅ¡tip Ä¾av
Ġodpust enie
Ġtvor enÃ©
Ġr un
Ġ fidli
Ġhor nÃ½ch
Ġnaj akt
Ġmecen Ã¡Å¡
Ġcyklo kros
Ġhr avo
ĠbudÃºc na
Ġbyt ovÃ©
ĠkrvÃ¡c anie
Ġverej nÃ½m
Ġpro gnost
Ġ summit
Ġpo toÄį
ĠzÃ¡mer u
Ġbrusel i
Ġ bridÅ¾
Ġin ton
ĠzabezpeÄį enÃ½
ĠbezpeÄį ia
ovÃ¡ Äį
Ġob jed
Ġroz loÅ¾enie
Ġsl at
Ġnedo plat
Ġocit ol
ĠpÃ´Å¾iÄį ka
Ġ kraul
Ġhistor ickom
ĠhospodÃ¡r skeho
Ġ indonÃ©z
Ġpohodl ÃŃ
Ġz has
ant skÃ½m
Ġheter o
ovate l
Ġfilm ovÃ©
le k
Ġorient Ã¡cia
ĠveÄį nÃ½
ĠpÃ¡ch ateÄ¾
ĠÅ¡tvor st
ant skou
Ġblog y
Ġza pln
ovnÃŃkov i
ant skom
Ġneo vlÃ¡d
Ã¡ Ã¡
vÃ¤z ujÃº
Ġautobus ovej
Ġo mlad
ĠzÃ¡leÅ¾ito stÃŃ
Ġvy prÅ¡
ĠÅ¾en skÃ½
Ġplat nom
Ġ klik
Ġnut nosÅ¥
ĠvÃ½Å¾i va
Ġvy hol
ĠznaÄį nÃ©
ĠÅ¾iv nosti
ĠuÄ¾ahÄį iÅ¥
ĠkancelÃ¡r iu
Ġintenz itu
no n
ĠvÃ½nim ku
Ġstabil nÃ½
ĠspomÃŃn ala
Ġstih la
ĠkÃºpali sko
pri m
Ġkom prim
Ġ harf
Ġkal in
ovisk ami
Ġ rozmarÃŃn
Ġst Ã¡t
Ġproti smer
Ġdeleg Ã¡t
ĠzÃ¡ plet
Ã¡tor skÃ½m
Ġintu itÃŃvne
pla y
Ġpred zÃ¡
Ã¡tor skÃ©ho
Ġnajstar Å¡ÃŃ
Ã¡tor skÃ¡
ant skÃŃ
Ġsamot nÃŃ
Ġpln Ã½m
Ġ priad
Ã´Äį kou
Ġpra sk
Ġhor Ãºcich
Ġ mum
Ġ prozreteÄ¾n
Ġja s
Ġuprav ujÃº
Ġd anÃ½ch
Ġg i
ĠsprÃ¡v com
Ġauto krat
Ã¡tor skÃº
Ġcen ovÃº
Ġla c
Ġ teÄį
Ġkon Å¡tru
Ġkapit Ã¡lu
ant skÃ½mi
kr aÄį
Ġjog y
Ġchudob nÃ½ch
in nej
Ġ huÅĪ
ĠpodnikateÄ¾ om
Ġz drÅ¾iav
Ġs kopÃŃr
Ġbank omat
Ġ plesk
Ġ Å¡picÄ¾
Ġvykon Ã¡vania
Ġkraj inÃ¡r
Ġodhad nÃºÅ¥
Ġstrel u
ĠgymnÃ¡z iu
Ġelektro mechan
Ġpred o
Ġseri Ã¡li
as e
Ġzastav ili
ovÃŃ c
Ġanti faÅ¡
len ej
Ġanti gÃ©n
ĠnajbliÅ¾ Å¡om
Ġneod riek
Ġtes la
Ġanti komun
Ġza kry
Ġne stojÃŃ
Ġpomoc nÃŃk
Ġdezi luz
ĠkÃ¡b le
Ġ helen
Ġstret nutiach
Ã¡tor skÃ½mi
it Ãºr
ant skÃ©mu
Ġmodern Ãº
Ġ pacif
Ġeuro skept
Ã¡tor skom
Ã¡tor skou
Ġbio fyz
Ã¡tor skÃ©mu
Ġzvon ku
Ġfyzio gnom
Ã¡tor skÃŃ
ĠzaÅ¡l e
Ġvynik ajÃºcim
Ġbrit skÃ½
ĠÃºct y
Ġpreprav e
Ġan alfa
Ġanalfa bet
Ġ puding
ifikaÄį nÃ©ho
ist Ã©
ĠpomÃ¡h al
iar stvo
bieh am
Ġ noet
Ġla r
Ġgeo fyz
Ġgang ster
Ġde fet
Ġzried ka
Ġ ÄįastuÅ¡k
ĠlÃ´Å¾ ok
Ġchlad nÃ©
Ġ cvrÄį
ĠpÃ¡r ov
Ġu lov
Ġzu nov
Ġza slep
Ġ mnem
Ġmnem otechn
Ġauto stop
Ġelektro encefal
fren et
Ġkozmo polit
Ġ balkÃ¡n
Ġ datÄ¾
Ġum eno
Ġumeno ved
Ġcyklo tri
Ġ bejz
Ġbejz bal
Ġeuro optim
Ġeuro pesim
ĠrÃ¡dio techn
Ġ numizm
Ġ jut
Ġ citar
Ġpara olymp
as kÃºs
tÄºk ate
di rig
Ġ patrici
Ġ plosk
tÄºk ala
Ġ kvÃŃl
Ġ labour
smia t
tÄºk ame
Ġ chmat
Ġ knÃŃs
sn ÃŃ
ĠkameÅĪ o
Ġagro techn
Ġzo otechn
tÄºk ajÃº
Ġkraso reÄį
Ġ chlÃ¡chol
Ġ mezzo
tÄºk ali
Ġpre hmat
avÃ½ znam
Ġvz dÃº
Ġskejt bord
tÄºk al
fÃ³k us
Ġ plÃ¡k
Ġ fagot
Ġkrypt o
Ġkrypto komun
Ġ galop
Ġre viz
kapit alist
Ġ pozaun
Ġ damp
Ġo strap
Ġkraso jazd
Ġ frk
Ġsem iot
Ġdo hmat
Ġeu fem
Ġ droÅ¾k
Ġ avantur
Ġ liz
Ġ eskamot
Ġ fleuret
Ġgeo botan
tÄºk am
sprost ast
Ġ maltuz
Ġna pajed
Ġna huc
tÄºk ajÃºc
Ġ zun
tÄºk alo
Ġ Ã¡reÅ¡t
Ġ fide
tÄºk ajte
tÄºk aj
Ġznovu nastav
Ġ garazd
ulin kom
tÄºk aÅ¡
Ġ cin
Ġbicykl e
Ġbicykle bal
Ġ Äįvrk
eu zn
tÄºk ajme
Ġhont iansk
Ġne plÃ¡k
Ġdeviat ich
um en
b la
ili te
Ġpsych ickej
Ġved Ãºce
Ġdet skom
ĠobÃ½vaÄį ke
Ġ cyst
ĠrÃºr a
Ġmobil u
Ġpri hovor
ĠrÃŃm a
Ġza snÃºb
Ġvytvor enia
Ġ benjamÃŃn
ĠduÅ¡ev nÃ©ho
stup uje
Ġvy krÃŃk
Ġbohat Ã½ch
Ġvy pi
ĠnÃ¡ prs
ĠÅ¡pecializ Ã¡ciou
ĠÅ¡arm ant
Ġde rat
Ġzmier ÅĪuje
Ġ spÃŃk
Ġzab lo
Ġp ig
Ġ volv
us h
Ġspl nenia
Ġumel ej
ĠzÃ¡v ier
Ġlamp a
Ġved u
Ġpred sieÅĪ
er anie
Ã©r u
Ġosob nÃ½mi
Ġ din
Ġdin osaur
ĠjedÃ¡l niÄįka
ĠÄįerstv Ã©ho
Ġkoles o
Ġs tiesn
kav Ãº
ĠpÃ´rod u
chÃ¡dz aj
Ġporiad kom
Ġved enÃ½
Ġ muÅ¡kÃ¡t
Ġkarcin ogÃ©n
Ġ sekv
Ġkrit iku
Ġ bucht
Ġand re
Ġre wards
Ġtrakt or
ing er
ĠprÃºd e
Ġpod vrh
Ġde kÃ³d
ĠtomÃ¡Å¡ a
Ġstop u
ÅĪ ovÃº
Ġdelt a
Ġtret inu
Ġradik Ã¡lne
iz ovanej
ĠprechÃ¡dz ka
ĠvÃ½sled nÃ½
Ġanalyz ovaÅ¥
ĠvÃ½ kyv
Ġsek cia
Ġana tom
ĠspoloÄį nÃŃkom
ĠlekÃ¡r ovi
Ġpedagog ickej
ĠprieÄį ku
Ġkomun Ã¡lnych
Ġdlhodob om
ĠmÃºk u
ky s
Ġpre kys
pÃŃn ajÃº
Ġchyt Ä¾av
Ġ7 7
Ġodkaz u
Ġob jÃŃm
Ġmiroslav a
ÅĪ ovÃ½m
Ġzarad enÃ½
ĠhospodÃ¡r stvo
Ġ kopij
Ġhned Ã©
Ġby tia
ĠveÄ¾ko stat
Ġjesen nÃ©
sch ne
Ġsp anÃŃm
ĠtÃ¡bor e
Ġbez bolest
Ġuhl o
Ġuhlo prieÄį
Ġz voz
Ġodol nosti
Ã¡vac ÃŃch
Ġ inaugur
Ġpre poÄįÃŃt
ĠmÃ¤k kÃ¡
Ġvykon ali
ĠuÅ¡etr ÃŃ
Ġak ÃŃ
Ġcelib Ã¡t
Ġa h
Ġpodmien ka
ĠpoÄįÃŃtaÄį ovÃ½ch
ĠzaÄį atÃŃm
Ġspust ÃŃ
kt ÃŃvne
Ġ ortut
Ġpridel enÃ©
Ġpred kovia
ob il
Ġschod y
Ġdo Ä¾av
ĠdoÄ¾av a
b ovÃ¡
Ġmedic ÃŃna
hod iÅ¥
Ġdenno den
pÃºÅ¡Å¥ am
Ġ sia
Ġrozsiah ly
at ickÃ©mu
Ġtrest nej
Ġdig ital
leÅ¾ alo
ov nÃŃku
ĠnÃ¡jde m
Ġpovol anÃŃ
ĠnauÄį ia
Ġrovno prÃ¡v
Ġhor skej
Ġod vysiel
Ġteles o
lad iÅ¥
Ġho re
Ġgran it
Ġpo kroÄį
ĠrÃ½chlo var
b ack
Ġran nÃ½ch
Ġbi li
Ġdo chov
Ġkonzum ent
Ã©r ke
Ġobjem e
Ġcudz ieho
Ġb eb
Ġjazer e
Ġprizn Ã¡va
Ġ Å¡purt
Ġ sultÃ¡n
Ġrozsud ok
ĠpÃ´jd u
Ġverej nosÅ¥ou
Ġim plant
Ġ habilit
ectva mi
Ġtyp ickÃ¡
ĠuÄįiteÄ¾ ky
Ġneprie hÄ¾ad
ĠpovÃ½Å¡ enec
Ġneod vÃ¡Å¾
Ġ karneval
Ġ nin
skut ku
Ġzanik Ã¡
ot ur
ĠodstÃºp enÃŃ
Ġvychutn ajte
Ġlak u
up Äįiansk
ĠbÃ½val Ã¡
ĠÄįasopis ov
Ġrozum u
Ġod lep
Ġrepublik u
Ġr uÄį
ĠchÃ½b alo
Ġintu itÃŃv
Ġhom ogÃ©n
iÄį ÃŃ
Ġ aort
ĠnapÃ¡j anie
Ġpostav ila
Ġlep idlo
f el
Ġb lan
Ã©r ku
ĠtelevÃŃz ne
Ġ judÃ¡Å¡
ĠodÅĪ atia
ĠrozÅ¡ir ovaÅ¥
sta nÃº
Ġ xerox
Ġ orchide
Ġdosk e
Ġpahor kat
Ġtrest nom
Ġpoh Ã¡ÅĪ
Ġbe at
Ġ Å¡abÄ¾
Äį ÃŃch
Ġnepotreb ujÃº
Ġip ho
ĠsmÃºt ku
wo od
b ovej
Ġ bari
ĠvÃ½znam nou
Ġne trÃºf
Ġvrchol om
Ġprid anej
Ġ igel
Ġ anomÃ¡l
ĠmateriÃ¡l mi
ĠkaÅ¾doden nom
ĠbezpeÄįnost nej
ĠÃºz ke
Ġtat ran
rob ot
ĠlieÄįeb nÃ©
Ġ december
Ġsv id
or ia
Ġg ri
Ġvy skÃºÅ¡
ĠmÃ³d ny
Ġpripomen uli
ad enÃ©
Ġneu vid
f en
ĠpÃŃsm ena
Ã©r kach
Ġfot kÃ¡ch
Ġne drÃ¡Å¾d
Ġstran Ã¡m
Ġpod Ã¡vanie
Ġdat a
Ġ kulmin
Ġput in
Ã¡ zd
Ġotvor enia
Ġne Ä¾ut
Ġsud cu
Ġde ath
Ġ kÃ´Å¡
ĠÅ¥ah Ã¡
Ġ letarg
Ġ hegemÃ³n
Ġ12 00
Ġplat y
ĠdodrÅ¾ aÅ¥
Ġb ike
201 9
Ġnasled ujÃºcej
ĠnebÃ½ va
ĠprÃŃ jazd
spo riad
Ġpra vek
ĠrozprÃ¡v ok
Ġvz lyk
Ġprof es
Ġspod nÃ©
ĠzaujÃŃmav ou
Ġ pilul
ĠvÃ½nos y
ĠpÃ´sob iaci
Ġz hov
Ġpre glej
Ã´Äį ok
Ġi f
Ġhas iÄįov
Ġkamen nÃ©
bieh al
lia Å¥
ĠvedÃºci m
ĠslnieÄį ko
Ġnemus ela
Ġo Ä¾
Ġpriam ej
Ġnajpou Å¾ÃŃv
Ġpekn Ã½m
x x
Ġstup ne
Ġ krov
roman t
Ġpod plat
Ġdia Å¥
Ġtehotn Ã¡
ĠvÃ¡Å¾ i
Ġpo raÄıte
Ġmonitor ovanie
ĠÅ¡oÅ¡ov iek
ĠvÃ½ hrev
Ġ triesl
ĠinÅ¡tal ovaÅ¥
Ġlet nÃ©ho
Ġsachar idy
Ġ trÃ½zn
Ġgul e
ĠrozÅ¡ÃŃr ila
ĠsprÃ¡v nosÅ¥
roÄį ne
Ġ Äįul
Ġnajpo zor
Ġ4 50
ĠÃº hÄ¾ad
Ġkomis ii
Ġ36 5
Ġetap a
Ġslobod nÃ½
Ġroz Äįes
Ġ slang
Ġne svedÄį
Äį ieho
to nos
Ġ dividend
Ġvid enie
Ġjabl on
Ġ pancier
Ġrozmer och
Ġ ÄįardÃ¡Å¡
re y
Ġunivers ity
ĠzloÅ¾ enia
Ġpet rov
Ġpokr ytie
Ġ otÄį
Ġbulletin u
Ġod prat
Ġrus kÃ¡
ĠprÃ¡v na
Ġbyl ÃŃn
Ġs he
ĠvstÃºp ili
Ġzasiah nuÅ¥
Ġ Äįn
Ġangl ik
Ġrecenz ia
Ġoznam y
Ġvy plav
Ġvply vy
ĠpouÅ¾i jete
Ġlin iek
Ġ triesk
Ġex plicit
Ġsf z
ĠvÃ½stav bou
at ickÃŃ
pÃŃÅ¡ eme
Ġbok och
Ġoliv ovÃ½
Ġnaj tem
Ġizol Ã¡cia
Ġnevy svet
ĠÅ¥aÅ¾ kÃ½m
Ġreag ujÃº
oÄ¾ upÄįiansk
Ġobnov enie
Ġciev y
Ġhuman it
ĠleÅ¾ aÅ¥
ĠvÃ¡Å¾ im
Ġorient ovaÅ¥
ĠzvÃ½Å¡ ili
ĠnovinÃ¡r i
Ġ sibÃŃr
Ġza vÃ¡r
ĠneÃº Äįin
Ġovoc inÃ¡r
Ġmono tÃ³n
Ġkuchynsk Ã¡
Ġtur istiky
Ġzo stat
Ġodvetv ia
Ġovoc ÃŃm
ĠnezaujÃŃm a
re kord
Ġviac boj
Ġjednoduch ou
iar stva
Ġchlad niÄįke
tlÃ¡Äį ame
Ġpramen e
o lam
Ġ smaragd
ĠÃºtok ov
Ġaplik uje
ĠaktÃŃv nu
iva mi
Ġ6 1
lia Äį
Ġbez bariÃ©r
Ġpracov nÃŃka
ĠprivÃŃt al
ĠzapÃŃs aÅ¥
ĠtrÃ¡p iÅ¥
Ġpretek Ã¡ri
Ġ fosfÃ¡t
hoÄı te
ĠsÃºÅ¥aÅ¾ iÅ¥
hn al
Ġnastav enÃ½
Ġmi cha
ĠvrÃ¡t ia
ĠurÄį enÃŃ
ĠprÃŃ mor
Ġnark ot
Ġne ekonom
oh ut
Ġspomen iem
vy Å¾iv
Ġply nÃºÅ¥
Ġg y
ĠreÃ¡l nych
Ġneza chov
Ġ hyperbol
s et
Ġpenzi Ã³nu
Ġ epoch
Ġrozsud ku
Ġ tÅķp
Ġ eskort
Ġ snou
Ġsnou bord
ĠprÃŃ tul
ĠÃºtok om
Ä¾ Ãºb
kav Ã½m
Ġ Å¡e
Ġza blat
Ġpsych ickÃ©
Ġkvet mi
Ġdo jat
Ã©r kami
Ġmlado manÅ¾el
Ġorg az
Ġvykon anÃ¡
tlÃ¡Äį ala
ĠprivÃŃt ali
Ġspomien ok
tlÃ¡Äį al
tlÃ¡Äį ali
Ġide Ã¡lnu
Ġexpert ov
ĠaustrÃ¡l ii
Ġuzavret Ã¡
Ġv illa
ĠtÃºÅ¾ ia
Ġkr Ãºt
ĠgrÃ©cko katolÃŃc
ĠrÃ©Å¾ ii
Ġout lo
Ġlehot u
ÅĪa va
Ġpre viesÅ¥
Ġkorm idel
Ġvlast nÃŃka
Ġzvero lekÃ¡r
ĠrÃ½chl ejÅ¡ÃŃ
Ġ trÃ¡m
Ġo ÄįisÅ¥
Ġ pingpong
Ġgeo det
Ġspe vo
za hor
Ġpelle gr
Ġzopak ovaÅ¥
Ġdol nÃ½
u z
ĠzniÅ¾ ovanie
Ġserv ÃŃt
ĠuÅ¾itoÄį nÃ½
Ġmor om
Ġneroz met
Ġspomen ula
Ġkonop e
Ġnaj boj
Ġpeel ing
Ġindividu Ã¡lnej
Ġza tr
n Ã´st
Ġpovz nes
Å¡trukt Ãºr
Ġtrend ov
or b
Ġpre mium
Ġpoliev ka
Ġpre pych
Ġnep lat
ĠkrÃŃÅ¾ om
Ġf ol
Ġsed iment
Ġ pion
ĠdraÅ¾ ob
Äį ÃŃmi
nate la
ĠÅ¡tandard om
Ġy a
Ġs totoÅ¾n
Äį iemu
Ġd un
ĠpalÃ¡c a
Ġ Å¾ehn
Ġ spirit
Ġde ton
Ġokn om
Ġko exist
Ġdiv otvor
Ġkon dol
redund ant
Ġmili on
Ġl t
Ġvykur ovania
Ġnajnepo d
Ã©r kam
Ġpre ÅĪho
Ġzaplat il
Ġvad ÃŃ
Ġnepo ÄįÃŃt
Ġ Ä¾adv
Ġde valv
Ġ skart
Ġnaj trh
Ġfilm ovej
ĠkaÅ¾doden nÃ½
Ġtwit ter
Ġ Å¾ump
ĠkÅĪaz i
ĠtÃ½Å¾d ÅĪami
Ġreak cion
Ġr k
Ġdez integr
Ġdez oxid
ĠvÃ½kon nost
Ġumiest nili
Ġv dych
Ġnes Å¥aÅ¾
Ġvy svÃ¤t
Ġ7 4
Ġtri ang
Ġde mobil
Ã´Äį kach
ne bezpeÄį
ĠrÃ´zno beÅ¾
Ã´Äį kam
ĠmuÅ¾ mi
Ġlesk lÃ©
Ġ pank
tlÃ¡Äį ate
Ġ satur
Ġ hluÅ¡
Ġtroj skok
Ġroz sie
pÃŃn ali
pÃŃn ala
Ġkata log
glori fik
slov o
Ġde modul
pÃŃn ajte
Ġzelen inÃ¡r
tlÃ¡Äį am
Ġ pÅķhl
Ġ gilotÃŃn
Ġ sublim
Ġbyl inkÃ¡r
pÃŃn al
Ġde mor
Ġ Å¡luk
Ġde motiv
Ġ gÃ¡n
Ġkraj inkÃ¡r
Ġ otroÄį
pÃŃn aÅ¥
pÃŃn alo
Ġpunt iÄįkÃ¡r
Ġzel inkÃ¡r
ĠzÃ¡pad niar
ĠpÃ¤Å¥ boj
Ġ ÄįaÄįa
pÃŃn am
Ġde limit
Ġpo puk
Ġ licit
Ġna Å¡tiep
pÃŃn aj
Ġaut iÄįkÃ¡r
Ġryb in
Ġde karboniz
Ġroz Å¡tiep
Ġ egal
Ġin jekt
Ġ nostr
Ġ exhum
Ġin korpor
tlÃ¡Äį alo
Ġ komercializ
dis trib
tlÃ¡Äį ajÃºc
Ġpre hrÃ¡dz
tlÃ¡Äį aj
Ġ vulgar
Ġde kolon
a cht
Ġde nac
Ġmast iÄįkÃ¡r
pÃŃn ame
Ġdez organiz
ĠÅ¾obr aÄį
pÃŃn aÅ¡
Ġkarb oniz
body Äįek
Ġre privat
nate li
pÃŃn ate
Ġpred spev
Ġ virg
Ġkrmov inÃ¡r
Ġpunkt iÄįkÃ¡r
tlÃ¡Äį ajme
Ġ Å¡kart
Ġrukav iÄįkÃ¡r
Ġne Äįerven
Ġ bÃºÄį
tlÃ¡Äį aÅ¡
Ġneroz Å¡tiep
Ġre valv
Ġnaj hviezd
pÃŃn ajÃºc
Ġnaj mnoho
nate lo
Ġo sin
pÃŃn ajme
Ġne brn
Ġrastl inÃ¡r
Ġpo mÃ¡t
uhl ast
Ġnena Å¡tiep
Ġne hud
buj n
Ġne plan
iansk ohut
Ġdareb Ã¡Äį
sko zal
skozal uÅ¾
otr st
no kraÄį
Ġneo sin
ner Ã³nsk
Ã¡nsk oÄ¾upÄįiansk
Ġochran nÃ½ch
Ġdokaz ujÃº
ĠlÃŃst ka
Ġoptim Ã¡lny
ĠrozlÃŃÅ¡ enÃŃ
viaz aÅ¥
Ġdo hor
ĠzvÃŃÅ¥az il
ĠpobreÅ¾ ia
ĠtreÅ¥ ou
Ġplatform a
Ġautor skÃ©
Ġped iatr
Ġtkan iny
Ġpozr iete
ĠparÃŃÅ¾ a
ĠÅ¡tvor covÃ½ch
Ġplat nÃ©ho
Ġtu zem
ĠuÅ¾ÃŃv ajÃº
Ġ Å¡Ãºp
ĠÅ¾iv Ã©ho
ĠvraÅ¾ ed
ĠÅ¾elez nice
Ġnedo chÃ¡dza
Ġ7 8
Ġob Å¾iv
Ġnajnov Å¡ia
ĠoznaÄį ujÃº
ĠzÃ¡sluh ou
ĠÅ¡ten iatka
Ġ vÃŃd
Ġdefin itÃŃv
Ġ git
Ġe last
ÅĪ ovom
ĠzachrÃ¡n il
ĠneÃº nos
Ġgo od
Ġnemoh lo
Ä¾ad ovat
ĠpÃ¡s mo
Ġotest ovaÅ¥
Ġrezerv ujete
Ġch lo
Ġbez dÃ´vod
Ã¡vate lia
Ġv ra
Ġo tehotn
ĠseminÃ¡r e
ĠsmieÅ¡ ne
ĠtlaÄį idlÃ¡
ĠÅ¡peci Ã¡lnymi
Ġna Å¡lo
ĠspomÃŃn anej
ĠvÃ½znam e
Ġinsta gram
Ġdia lo
Ġmo der
Ġch il
kol o
Ġtak povediac
Ã©r kou
Ġdel ÃŃ
Ġpropag Ã¡ciu
Ġzap nÃºÅ¥
Ġjednot y
ĠpolÃŃc ii
Ġfilt ra
Ġodrod a
Ġadres Ã¡r
Ġtesn ej
Ġtyp ickÃ½m
kav ou
ĠodpoveÄı ou
ĠÃºspeÅ¡ nÃŃ
Ġpamiat ka
Ġiba Å¾e
Ġ ryÅ¡
ku la
Ġfoto dokument
ĠobeÅ¥ ou
ĠvÅ¡eobec nÃ¡
Ġtakou to
Ġpri viesÅ¥
vet Ä¾
Ġne ban
Ġmilosrd enstva
Ġneod poved
ĠovlÃ¡d anÃŃm
ĠskutoÄį nostÃŃ
krÃ½ vaÅ¥
ĠpohÄ¾ad Ã¡vok
Ġfo od
Ġnaklad ateÄ¾
ato sÅ¥
ĠplÃ¡n ujeme
ĠvÃ½po Äį
Ġsa bin
Ġpo krÃ½va
Ġpri sluh
Ġizrael a
ĠteÃ³r iu
ĠveÄ¾vy slanec
Ġnena zd
Ġarchitekt Ãºra
Ġvy vaÄ¾
ĠbezpeÄį nÃº
ĠoÅ¡etr ovateÄ¾
an ciou
ĠotÃ¡z ne
Ġastro nom
Ġ encykloped
ĠÄįerp aÅ¥
Ġneza Äįa
Ġpo bozk
Ġprievid zi
ĠzÃ¡bav nÃ½
Å¡t ud
Ġna Å¡tud
Ġpre Å¡tud
Ġsed ela
ĠtlaÄį ÃŃ
Ġintenz ity
Ġ plÃ¡Å¡t
Ġre klÃ¡m
Ġnaj sever
ĠlÃ¡sky pln
Ġmar ia
Ġv nem
Ġ Å¡alv
Ġ verand
Ġza klop
Ġles om
ĠrezervaÄį nÃ©
Ġvy produk
Ġpriemer nej
ĠuskutoÄį niteÄ¾
Ġ Å¡muh
Ġ viliam
ĠvÃ½raz nÃ¡
ĠvystÃºp ili
Ġsklen enÃ©
Ġsprievod cov
Ġmon s
Ġs Äįasti
Ġ brokol
Ġopak uje
Ġtm a
Ġnenapad lo
Ġ exakt
Ġf en
Ġded ina
ĠnavÅ¡tev ovaÅ¥
trans form
Ġ Å¡kriab
ĠÃºp en
skak ovaÅ¥
ectv Ã¡ch
ĠzÃ¡kon mi
Ġ0 8
Ġbez bran
Ġ ÃŃ
Ġhygien ickÃ©
Ġfyzioterap eut
Ġrodin nÃ¡
atÃŃv nosti
Ġprehliad aÄįi
ĠnainÅ¡tal ovanÃ½
ĠdieÅ¥at ka
Ġabsolvent i
Ġrespond entov
Ġpokrm ov
ĠnenÃ¡vis ti
Ġ breÄįtan
ĠfÃ³li a
isk ov
Ġhit ler
Ġb ot
Ġkompet enciÃŃ
Ġv skutku
ĠÅ¾ivot nosÅ¥ou
Ġprijat Ã½
Ġ7 6
Ġirak u
Ġelektr Ã³d
Ġsed la
ĠtelevÃŃz nej
Ġtyp icky
ĠkonÄįat ÃŃn
Ġpav l
Ġ galax
Ã¡ h
Ġpre sÃ½t
ĠlÃŃn ia
ĠÅ¾el ania
Ġs krac
Ġvy spe
Ġla s
ĠÃºloÅ¾ nÃ½
Ġ solvent
Ġzverej nenie
Ġzasiel ateÄ¾
Ġ mim
ja la
ĠlekÃ¡r ske
Ġu let
ĠprÃ¡d lo
Ġprokur Ã¡tora
Ġs plach
Ġpristup ovaÅ¥
ĠmÃ³d a
ĠzÃ¡ver y
Ġ Ä¾uboÅ¡
Ġ haluÅ¡k
ĠtelevÃŃz iu
r do
Ġ selÃ©n
Ġprej ed
Ġbibl ie
Ġstabil ity
Ġmisi j
Ġzim nÃ©ho
Ġ Å¡alamÃºn
g i
Ġpodpor ÃŃ
Ġjedin ca
Ġspod nÃº
Ġpredpis om
Ġvy tes
Ġ tatÃ¡r
str ie
ier ov
ĠvÃ½nimoÄį nÃ½ch
Ġzmysl y
Ġpod vÃ¤z
ĠlieÄį ivÃ½ch
a de
ĠÅ¾iad ame
ĠzÃŃsk ania
Ġsuch u
ĠÅ¡kod cov
Ġklik nÃºÅ¥
Ã© ne
Ġprirodz enej
Ġelektr Ã³n
Ġzo syp
Ġbun iÄį
Ġlet nom
Ġad v
Ġ katapult
Ġma de
Ġe st
Ġnov inÃ¡ch
Ġs cien
ĠvydavateÄ¾ stva
pÃºÅ¡Å¥ ame
ĠÃºpln Ã©ho
Ġz ded
ĠzÃ¡pal y
Ġenerget ickÃ½
j ar
Ġod loÅ¾iÅ¥
ĠpoteÅ¡ ila
ĠvÃ½skum e
Ġdo jed
od r
Ġ nektÃ¡r
Ġmotor ovÃ©ho
Ġbe a
Ġde montÃ¡Å¾
Ġvid iteÄ¾nÃ½
Ġsvedom ÃŃ
par k
ĠnÃ¡vrat u
Ġne mazn
Ġi relevant
ĠdiaÄ¾ kovÃ©
Ġcykl otr
Ġ fÃ¡d
Ġobjedn anÃ©ho
Ġpo tich
Ġuvid ÃŃm
ĠbrÃ¡n ia
Ġ kabaret
Ġboh ov
Ġsneh ul
Ġsil nou
Ġna ÄįÃŃt
Ġdiv nÃ©
ĠudrÅ¾ ÃŃ
Ġnes pl
Ġfrekv encia
Ġmi li
Ġapo kalypt
kav Ã½mi
Ġnepo staÄį
Ġnaj dol
Ġ balast
Ġdospel Ã½
Ġbiskup ov
ĠÅ¡tandard ov
Ġm oÄį
for d
ĠsÃ½r ii
Ġt aj
Ġpred hr
Ġzamer ania
Ġsl ovan
Ġ \
Ġpust at
ĠsÃºÄįas nÃ½m
Ġjazd ÃŃ
Ġpre kraÄį
Ġplem eno
Ġs pak
ĠnÃ¡vod y
i der
ĠÅ¡truktÃºr ou
Ġobran a
Ġpre zier
ĠÄ¾ud ovÃ¡
Ġd Ã¡vajte
Ġroz vaÄ¾
tier a
ni s
Ġbolestiv Ã©
Ġplod u
kav Ã©ho
Ġ hornÃ¡d
pro du
ĠÅ¡paniel sko
Ġbez myÅ¡lien
ĠÃºmr tia
ĠkaÅ¾doden nej
Ġzahr al
Ġvy plak
enÄį nÃ©mu
Ġpovsta nia
Ġzachov anÃ©
Ġobnov iteÄ¾nÃ½ch
Ġnez drÅ¾
Ġcharakter istika
ĠtrÃ¡v nik
Ġpol kruh
Ġ pivot
Ġhlo h
Ġse ces
Ġvynik ajÃºco
ĠÅ¡tvr tom
ĠvÃ½rob koch
Ġroz stup
Ġpre nÃ¡Å¡
Ġchod nÃŃku
ĠzastÃ¡v ky
Ġmajst rom
Ġ ant
Ġnevyhnut nÃ½
Ġpod farb
Ġg la
ĠpouÅ¾i jÃº
Ġpred vianoÄį
Ġviacer Ã½m
ĠvÄıaÄį nÃ½
Ġpracov nÃ½m
Ġo strih
ĠvÃ½ krm
Ġpovz dych
Ġporovn Ã¡vajte
ĠrozprÃ¡v ka
Ã³ d
ĠsvieÅ¾ i
Ġzobraz ujÃº
ĠzaÄį erven
Ġz dr
sch nÃºÅ¥
ĠprincÃŃp u
stÃ¡ Å¥
Ġ kÃŃl
Ġmor u
ĠmaÄ¾ ovanie
Ġzabi l
Ġbez podmien
Ġbezpodmien eÄį
Ġp lan
Ġkam ier
ĠznaÄį nej
ĠloÄı ou
Ġs chlad
ĠrÃ´zno fareb
Ġo pit
Ġmas ovo
Ġelektr ina
niansk ej
ĠÃºspeÅ¡ nosÅ¥
Ġposkyt ovateÄ¾om
Ġpapier i
Ġz hodnoc
ĠvÄįel y
ĠÅ¥aÅ¾ kÃº
Ġ dril
Ġar m
Ġles nej
Ġzhodnot iÅ¥
Ġsed adlÃ¡
Ġ maroÅ¡
gen er
Ġvy gener
Ġnez hor
Ġjo Å¾
g ia
ĠkoÅ¡eÄ¾ a
ifik Ã¡cie
Ġzdravot nÃŃctvo
Ġkontrol uje
Ġpresu nuli
Ġobran ca
Ġ Å¡pik
Ġnaj straÅ¡
Ġne tÃ½ka
Ġsamostat nÃ©ho
Ġlikvid Ã¡ciu
Ġobmedz uje
Ġnevy suÅ¡
Ġdo vÅķÅ¡
Ġ soc
ĠvÃ½ kop
Ġ flint
ĠuÄ¾ahÄį ÃŃ
Ġo plach
Ġpr ina
ĠdodÃ¡v anÃ½
Ġ cirh
sk osÅ¥ou
Ġdar Äįekov
Ġkysel inu
ĠprÃŃjem ca
Ġrodin nÃº
Ġodbor y
Ġkoal ÃŃcie
Ġm nÃŃ
Ġnena ruÅ¡
Å¡truk tÃŃv
enÄį nÃŃ
Ġverz iÃŃ
Ġv ip
ĠzÃ¡pad nom
Ġnedosiah nuteÄ¾
z rod
Ġg ir
Ġprip ÃŃs
Ġtaj upln
Ġspolu ÃºÄį
Ġ kravat
ĠinÅ¡truk tÃ¡Å¾
Ġzl Ã½m
Ġ silvi
Ġgraf iku
Ġin jekc
Ġnaj ruÅ¡
Ġkoncentr Ã¡cia
Ġklub om
Ġ garn
Ġdr Ã¡Äį
Ġopt icky
ĠnÃ¡po ja
Ġneza poÄįÃŃt
Ġglo b
ĠprÃŃjem nou
Ġpri sÄ¾Ãºb
Ġu sÃºd
Ġlog aritm
te ho
Ġ lopÃºch
Ġpostav enÃŃ
ĠÅ¡tandard u
Ġlok Ã¡lnych
Ġosud y
Ġneza znamen
Ġ zaryt
ĠÄįiern ou
Ġpln ia
ĠpeÅ¡ ej
Ġneod miet
Ġnaj im
ĠlÃŃn iu
Ġver ili
Ġdoby vateÄ¾
Ġkur iÃ³z
Ġo dr
Ġ0 2
Ġvybr anÃ½
Ġ armÃ©n
Ġsmer odaj
Ġ abort
al ov
ĠpÃŃsom nÃ¡
Ġprebeh ne
Ġde gust
Ġfor m
Ġetap e
ĠnÃ¡vÅ¡tev ou
ba ch
Ġneza bezpeÄį
pÃºÅ¡Å¥ ali
Ġvypad Ã¡vanie
ĠvnÃŃm ame
Ġsvet ovÃº
Ġ tyl
Ġ oplÃ¡t
Ġevid enciu
iÄį ÃŃm
Ġpod svet
Ġmil oval
Ġmot Ãºz
Ġza vrh
ĠefektÃŃv nosti
Ġph p
Ġnajz ane
Ġkrit ika
Ã½ ÅĪ
Ġvan e
Ġjedno smer
ĠÅ¡t and
ĠÅ¡Å¥av a
Ġostrov ov
ĠvÃ¤z ba
Ġro Å¾
ĠspontÃ¡n ne
Ġ Å¾mÃ½k
kar t
Ġsnow board
ĠdesaÅ¥ minÃºt
avo Å¾lt
Ġnepri hliad
kav Ã©mu
kav ÃŃ
Ġnesmr teÄ¾
Ġzdrav Å¡ie
Ġmark ant
" ).
ĠnachÃ¡dz ali
Ġma p
Ġliet aÅ¥
Ġ vehement
Ġnohav ÃŃc
za d
Ġnepre kys
ĠlÃŃÄį enie
ĠzÃ¡hrad nÃ½
Ġsmer och
ĠnajlepÅ¡ÃŃ mi
ĠfantÃ¡z iu
Ġz drob
Ġleuk ocyt
ĠkamarÃ¡t ky
Ġ totem
Ġpri cest
Ġ rakv
Ġbur iÄį
poÄ¾ Å¡Å¥
Ġnaj dÃ´ver
Ġnepre hr
Ġlex ik
Ġ tiesÅĪ
Ġnajne za
ĠvoÄ¾no myÅ¡lien
ĠvoÄ¾nomyÅ¡lien kar
av er
Ġsexu Ã¡lnej
Ġk t
iz ovanie
Ġ fagan
o beÅ¾
nÃ¡ vid
tÃŃsk ajÃºc
ĠsÃ¡n kar
Ġdis kont
Ġagr Ã¡r
Ġepi gram
Ġnaj vrch
Ġnaj modr
Ġnaj prekvap
brem eÅĪ
Ġ mul
Ġnajne nÃ¡
Ġnaj Äįud
Ġnajo sob
tÃŃsk ajÃº
Ġnaj bystr
Ġnaj niÄį
Ġnaj drob
Ġpust oÅ¡
tÃŃsk ala
Ġnaj Å¾iv
Ġcit oslov
Ġnaj charakter
Ġnaj inte
Ġabon ent
Ġnaj blat
tÃŃsk ali
tÃŃsk aÅ¥
tÃŃsk al
o mÃ¡n
ĠvÃ½ Å¾in
Ġz verb
Ġnajo hrom
Ġnajdobr o
tÃŃsk am
Ġdelikv ent
Ġza chrap
Ġnajne prav
Ġnaj trp
Ġnaj slobod
Ġnaj vlh
Ġnaj Å¡kod
Ġnaj guÄ¾
tÃŃsk ate
Ġo mast
Ġ hobÄ¾
Ġnajzne pokoj
Ġnaj senz
Ġnaj Å¡ib
Ġnajbez o
Ġnajprost o
Ġnaj cti
tÃŃsk aÅ¡
Ġneroz mazn
Ġ mangÄ¾
Ġ droÅ¾Äı
Ġnaj nenÃ¡
Ġnaj zÃ¡
Ġ rabiÃ¡t
Ġza chrup
Ġanti milit
tÃŃsk ame
Ġnaj Ä¾av
Ġnajak cept
tÃŃsk aj
Ġnaj chvÃ¡l
Ġ korteÅ¡
Ġnaj farb
Ġnaj Å¡kol
Ġauto model
tÃŃsk alo
mil osÅ¥
ÄįeÅ¡ Å¥
Ġnaj chrap
Ġnaj mrav
Ġnaj vlast
Ġnaj oper
teku Å¥
Ġnaj vrt
tÃŃsk ajte
Ġnaj obl
Ġnaj Å¡tiep
Ġnaj krÃ¡tko
Ġnaj kriv
pan Å¡Å¥
Ġnaj pich
grob ia
ĠnajÄ¾ah ko
Ġnaj Å¡uÅ¡
Ġnaj rap
Ġnaj drev
Ġnaj bod
Ġnaj hlin
Ġnaj Å¡kriep
Ġnaj Äįip
Ġnaj roÅ¾
eÄį Å¥
plem eÅĪ
Ġnaj jam
Ġnaj men
Ġnaj ryb
tÃŃsk ajme
Ġneza chrup
Ġnes chrap
Ġneza chrap
Ġs chrap
francÃºz Å¡Å¥
Ġchut nÃ½
Ġrozhod ujÃºce
ĠuÅ¾ÃŃvateÄ¾ ovi
Ġb ri
Ġnadviaz aÅ¥
Ġvy mÃ¡h
Ġneza rad
Ġs kamen
ĠpriateÄ¾ skÃ½
ĠÄįokolÃ¡d a
Ġpri Å¥ahuje
Ġnariad enÃŃm
Ġgener Ã¡ciÃŃ
Ġregul Ã¡cia
Ġ lojÃ¡l
at ur
Ġdiskus iÃŃ
Ġb ou
ĠodsÃºd enÃ½
Ġnazv al
ikov ej
ĠumÃ½ v
Ġenerget ickÃ¡
Ġsi r
bieh ame
ĠÅ¾iad ajÃº
ĠÃºÅ¾as nÃº
iÄį nÃº
Ġrozpozn aÅ¥
Ġodvod y
Ġbo je
Ġjemn Ã©ho
Ġzver i
ĠrukÃ¡v om
ĠÄįerp adlÃ¡
ĠpodpÃŃs ali
bieh ala
iÄį nom
Ġpokles u
nsk ej
Ġpot ter
Ġlo ng
Ġovoc nÃ½ch
tvr dz
Ġodv ÄıaÄį
ĠprevÃ¡dz kovanie
Ġelektr inu
Ġpo uliÄį
Ġseba zÃ¡
Ġsiah ajÃº
ĠinteriÃ©r ovÃ©
ĠvÃ½s tuÅ¾
Ġ vÃ´li
ÃŃÄį ok
ĠÅ¡p ec
ĠzÃ¡stup cami
Ġvoz ÃŃk
Ġ smrd
Ġbohat ou
Ġ viaÅ¾e
Ġk lo
ĠvÃ½bav u
Ġporozum enie
Ġpoz men
chod il
ĠpredoÅ¡ lÃ½ch
Ġzam iet
Ġna striek
Ġ dezolÃ¡t
Ġjedno tvÃ¡r
ĠnastÃºp iÅ¥
ĠpÃ½t ajÃº
ĠzaisÅ¥ ujÃº
Ġ klÃ¡r
Ġgum y
Ġvyjadr ila
Ġzdravot nÃŃcke
ĠnoÄį nÃ¡
Ġmechan izmy
Ġmodlit bu
Ġb enz
pÃŃÅ¡ ete
Ġblok y
Ġ penal
Ġbud ovania
Ġprezent Ã¡cii
ĠinÅ¡tit Ãºcia
ĠÅ¡tÃŃt nej
Ġsn ÃŃva
Ġpre hlas
Ġpr anie
ĠprÃŃves ok
ĠprÃŃj me
ĠzÃ¡ les
ĠsnÃŃm ke
ÅĪ ovÃ½mi
Ġ sÃºÅ¾
viez ol
Ġzachov anÃŃ
Ġvojensk Ã½
Ġpo tre
Ġelektr ickÃ½m
Ġnovo manÅ¾el
ĠrozÅ¡ÃŃr il
Ġpara bol
Ġst ot
Ġ litov
be ra
Ġle t
ĠzvÃ¤ÄįÅ¡ enie
iÅ¡ te
uÅ¡ ka
Ġo st
Ġsled ovania
ov nÃŃci
ĠodhaÄ¾ uje
Ġstriebor nÃ©
Ġnaj beÅ¾
Ġ piÅ¡kÃ³t
Ġhrd o
Ġslov e
Ġ vernisÃ¡Å¾
Ġbez pre
Ã¡le s
ito sÅ¥ami
ĠpoÃ©z ie
Ġmlad Ã½mi
Ġ pech
ĠnezÃ¡vis lÃ½ch
Ġb eÅĪ
Ġdi Å¡trikt
ĠÅ¡pecifik Ã¡cie
Ġ trivi
Ġraket y
Ġnaraz il
Ġvznik om
Ġana tÃ³m
Ġkrist om
Ġprie past
Ġnepoved al
Ġfavor it
Ġdunaj skej
Ġnepo vie
ĠrozÅ¡ÃŃr enia
ĠÅ¡tefÃ¡ni ka
Ġnadmer nÃ©
Ġvonkaj Å¡ia
Ġs kup
veÄı me
Ġn ova
Ġob sadz
Ġpo dlÃ¡h
ĠÅ¡tÃ½l ovo
Ġbiznis u
Ġneob rez
ĠvlÃ¡k no
Ġpri spel
Ġ piknik
Ġspln ili
Ġ idol
Ġtaj nÃ©
ri ka
Ġc b
Ġlet y
Ġvy svit
ĠÅ¡ am
Ġprotokol u
Ġnorm Ã¡lnej
Ġprakt ickÃ©ho
Ġjemn ou
Ġcykl otu
Ġreprezent uje
Ġvedom Ã½
Ġk i
Ġpod na
ĠÅ¾ivot nom
Ġma z
Ġ malag
al itÃ¡m
Ġmobil ity
ĠzÃºÄįast ÅĪujÃº
Ġviac nÃ¡sob
Ġmorav y
ĠsnÃŃm aÄį
ĠbÃ¡b kar
Ġod liÄį
ĠprieÄį ky
ĠhormÃ³n y
Ġdo tvor
Ġvypo ÄįÃŃt
niansk a
pil ot
ĠzloÅ¾ enÃ¡
Ġlin ke
Ġkapitol u
ĠÃº tek
Ġpolicaj nÃ½
Ġbez cen
ĠÄįak alo
o nÃ©
Ġvod nÃ¡
Ġnez bav
ĠrieÅ¡ eniu
Ġne traf
aliz Ã¡ciÃŃ
Ġnez mysl
ĠdÃ´sled ok
bieh ajme
ĠzÃ¡ va
Ġnasled ovali
Ġfilozof ia
ĠpodlaÅ¾ ÃŃ
Ġpred znamen
ĠvÃ½rob kami
Ġpapier ovÃ©
Ġsvet ovom
dvor ilo
Ã¡r ovÃ¡
Ġ skic
ĠvladimÃŃr a
Ġfirm Ã¡m
Ġpo hnut
Ãºv anÃŃ
Ġopas ok
Ġpod b
ĠotvÃ¡r ajÃº
Ġnepod daj
Ġna dvih
atÃŃv nosÅ¥ou
Ġdotk nutÃ½ch
Ġplat be
Ġtvor enÃ½
Ġ broÅ¡
ĠnÃ¡ sad
Ġpolic e
Ġpovin nÃ©ho
ĠprÃ¡Å¡ ku
Ġtablet u
Ġ diesel
Ġrezerv ovanÃŃ
Ġustanov enÃ©
Ġn ob
Ġautomobil y
Ġ rÃ½Ä¾
Ġhudob nÃŃkov
Ġzo stroj
Ġ magm
ĠvnÃºtro zem
Ġvz or
Ġvzor kov
ĠudrÅ¾iav anie
ĠvyhÄ¾ad Ã¡vaÅ¥
iÄį ie
ĠzvlÃ¡d nuteÄ¾
Ġ dÃ½z
Ġas us
Ġklimatiz Ã¡cie
Ġ kapot
Ġ pakt
o de
Ġinform ujte
ĠÅ¾iar u
Ġ8 8
Ġza oÄį
Ġudia lo
ĠpolÄįas u
Ġtestoster Ã³nu
ho n
Ġp ic
ĠvyuÅ¾i je
Ġkat ka
Ġ guÄ¾Ã¡Å¡
Äįi sÅ¥
Ġod reag
Ġ holokaust
Ġzo brala
Ġvy prav
Ġpre vier
ĠukÃ¡Å¾ ka
Ġtou ch
ĠstrÃ¡n kou
Äį enÃ©
vez ie
Ġhesl om
Ġbitco in
Ġplast ov
Ġpedagog ickÃ½ch
no pro
Ġtvrd Ã¡
Ġhor nÃ©ho
Ġtax i
Ã¡Å¾ ami
Ġprezent ovanÃ©
Ġneza d
Ġne prÅ¡
ĠÅ¡iroko spektr
Ġu hrÃ¡dz
Ġ193 8
Ġch i
Ġnemoc nÃŃc
Ġautor it
Ġon y
Ġpresad z
Ġ perÃ³n
ĠbÃ¡bÃ¤t ka
Ġreak ciÃŃ
Ġvyzv al
Ġko re
Ġneod luÄį
ĠstrÃ¡Å¾ e
Ġintelig encie
Ġdo pÄºÅĪaÅ¥
Ġsa r
Ġjedno rÃ¡z
Ġod kr
ĠnÃ¡dher nÃ½ch
Ġlamin Ã¡t
Ġzbier ok
Ġelektro motor
ol y
Ġpre mer
ch i
ĠnÃ¡kup nÃ©
Ġobchod nÃŃk
Ġmedzi Ä¾ud
Ġpre rÃ¡b
Ġmyst eriÃ³z
ĠchvÃ¡l yhodn
Ġ koktail
Ġobnov e
Ġpr aÅ¥
Ġprirodz enou
Ġbyto st
ĠzrÃ¡Å¾ ky
ĠreÅ¥az e
Ġ girland
ĠvÃ´n ÃŃ
ĠjuÅ¾ nom
ĠÄįak ateÄ¾
Ġsuter Ã©n
Ġnes trÃ¡v
ĠskonÅ¡tat oval
ce lo
Ġ alchym
le je
Ġsa dro
Ġu nÃ¡hl
Ġuprav enÃ¡
Ġtm y
Ġfond y
ĠÅ¥aÅ¾ko pÃ¡d
Ġtrest nÃ½ch
ĠhorÄį ÃŃk
Ġintenz ÃŃvnejÅ¡ie
ĠkultÃºr nym
ĠmanaÅ¾ Ã©ra
skoÄį ili
Ġpark ovisku
Ġspolu za
Ġpar y
Ġtechn ike
Ġpoby te
Ġm d
ito stiach
Ġpre tiah
Ġpol storoÄį
iar stve
chÃ¡dz ajÃºc
Ġobsluh u
in cov
Ġsed adiel
Ġo Å¾en
Ġpodrob nÃ½
Ġpotreb e
Ġkapitol e
Ġh k
ĠnaznaÄį ujÃº
Ġfotograf ovanie
Ġne vÃ¡Å¾
Ġ nekal
ĠpobreÅ¾ ie
Ġaudio viz
ĠnÃ¡plÅĪ ou
Ġ doboÅ¡
Ġz my
Ġded inky
Ġpred viedol
Ġhudob nÃ¡
Ġton y
ĠÃºÄįin k
Ġkontakt nÃ½ch
Ġseba u
Ġob rys
ĠmenÅ¡ iny
Ġprejav ujÃº
k en
ĠdoruÄį enÃ©
Ġdvoj mi
Ġpiv nice
Ġ fluid
Ġokolo id
Ġmedail y
Ġroz bit
Ġnepo sun
od bor
Ġlad y
Ġ kaktus
Ġvytvor enÃŃ
ito stiam
Ġd vad
ĠobyÄįaj nÃ½ch
Ġ piesÄį
Ġcon trol
Ġpovol enÃ½
z men
Ġauto sal
Ġ grapefruit
Ġposl ala
Ġ kolokv
Ġnez ver
Ġsvadob nÃ½
ĠmedzinÃ¡rod nÃ½m
Ġvy Å¡plh
Ġkondici onÃ©
Ġpre Ä¾ud
Ġpolit icky
Ġob nos
Ġok om
Ġstar Å¡ej
Ġobyt nÃ½ch
Ġorganiz aÄįnÃ©
ĠnajdÃ´leÅ¾it ejÅ¡ÃŃm
Ġmiest nym
ĠÅ¡tÃ½l ov
ĠotvÃ¡r acie
Ġ banal
inÃ¡ roch
ĠmaÄį iek
Ġminister stve
Ġ gurÃ¡Å¾
Ġdia gram
Ġjemn Ã½ch
Ġrecenz ent
kom pres
Ġh z
Ġprofes ora
Ġantioxid antov
Ġpad Ã¡
Ġsi mo
tvÃ¡r aÅ¥
Ġvysporiad aÅ¥
Ġsexu Ã¡lneho
ĠÃºÄįin nÃº
Ġsel f
Ġspotreb iÄįe
Ġdan ko
ĠstrÃ¡v enÃŃ
ĠpÃ³r y
Ġ bard
ÅĪ ovÃ©mu
iar stvu
Ġob Ã½v
Ġhovor ÃŃte
ĠprÃºd om
ĠdÃ½ch aviÄį
Ġbene fit
ĠpÃº ch
Ġ malach
ĠÅ¡tyl iz
Ġa mi
b av
Ġpoz bav
ĠsÃºper ovi
ur y
Ġte sco
ĠsÃºÄįas nosÅ¥
Ġ kontempl
ĠÅ¡tudij nÃ©ho
ist ÃŃ
sÃ½p a
chÃ¡dz ate
Ġ plomb
Ġ balans
vÃŃ d
Ġpotenci Ã¡lu
Ġnaj bohat
ĠpovaÅ¾ skej
Ġna Äįerp
ami n
Ġ urput
Ġelast om
Ġsem iaÄį
ĠvÅ¡ iv
Ġne dvoj
Ġteles nÃ©
ĠluÄį enec
Ġdomn ieva
ĠprÃ¡por u
Ġpo chut
Ġvlast nÃŃctvo
ĠbrÃ¡n e
ino k
ĠÄįiar y
Ġ fuk
ĠrÃ´zn ej
Ġz bÃºr
Ġnedo rast
aliz mov
iar stvom
ĠspoloÄį nosÅ¥ami
Ġspis ovateÄ¾ov
aliz my
ĠdrÃ¡h a
Ġhod il
ĠnÃ¡stup u
Ġvy raÄı
Ġfin alist
Ġ limb
Ġpozv aÅ¥
Ġprofesion Ã¡lnym
ĠhospodÃ¡r enia
Ġ ruksak
Ġne organ
Ġ kapi
Ġber g
Ġo hÃ½b
Ġsvadob nÃ½ch
Ġvykon Ã¡vanÃŃ
Ġposiel a
ĠbÃ¡j eÄį
ĠÅ¡kÃ´l kar
Ġmono gam
Ġmasl a
Ġpod dÃ´stoj
Ġ byzant
p ot
Ġ zubr
Ġchod nÃŃka
Ġhloh ovec
ĠmajiteÄ¾ ovi
ĠdiÃ©t u
Ġoprav d
Ġprejav ov
Ġnepre svedÄį
Ġsark ast
Ġzist ilo
p i
Ġnez Ã¡vad
Ġstaro slov
Ġjedno koÄ¾aj
ĠdoruÄį enÃŃ
Ġ garde
Ġtepl Ã½ch
Ġ Å¾arnov
Ġzlat Ãº
Ġza Å¾iar
ĠvÃ½ tok
Ġpravidel nÃ½m
Ġ choÄı
Ġ trÃ¡s
aliz moch
aliz mami
Ġtien i
Ġsprac ovanÃ½
ĠÃº por
Ġkolekt ÃŃvu
li vec
ĠfunkÄį nÃ©ho
Ġ kontr
Ġtem r
Ġnaj cen
Ġ sÄ¾uk
Ã¡Å¾ am
ĠbezpeÄį nÃ¡
ĠinteriÃ©r ov
Ġporiad ny
ĠoficiÃ¡l na
kÃ¡r stvo
Ġanti sept
Ġ Äįup
ĠÅ¡kod oradost
Ġne Äįit
iar stiev
Ġvytvor ÃŃme
ĠdatabÃ¡z e
Ġna proti
ĠpokraÄį ovanÃŃm
Ġmam ou
rÃ¡Å¾ alo
Ġkoncentr Ã¡ciu
Ġzdravot nÃŃckej
Ġmanipul Ã¡cia
Ġden nÃº
ĠpriebeÅ¾ nÃ©
Ġde klas
Ġpoly gam
Ġ trache
ĠobÃ½ vateÄ¾
Ġprav opis
ĠzÃ¡ kus
ĠodliÅ¡ uje
Ġt t
Ġfor Äįek
ÅĪ ovÃŃ
g el
chÃ¡dz ajte
Ġdis lok
Ġdvoj bod
Ġnepri drÅ¾
chÃ¡dz ajme
Ġorganiz ovanÃ©
ri ne
en ko
Ġne dÃ´stoj
Ġneroz bor
ĠnajÄıal eko
sk ostÃŃ
sk ostiach
sk ostiam
sk osÅ¥ami
Ġz vlh
Ġc ra
Ġ duchn
Ġpredklad anie
Ġo zim
Ġdekor atÃ©r
Ġzmrzl inÃ¡r
ĠnevÃ½hod y
Ġriad ku
Ġ dud
bieh aj
Ġ praj
Ġ synkop
Ġnepr ena
Å¡trik tÃŃv
Ġdo plet
Ġneo plak
Ġo plak
Ġnevy plak
Ġo tlÄį
bieh ajte
Ġ kalk
bieh ate
bieh alo
sÃ½p al
Ġek lipt
Ġauto strÃ¡d
Ġ reÄıkv
Ġfyt ocen
Ġ bucÄ¾
Ġpar o
sÃ½p ame
Ġpo lieh
chÃ¡dz aÅ¡
sÃ½p alo
Ġneroz Äįes
Ġ skulptÃºr
sÃ½p ajÃº
sÃ½p aÅ¥
Ġ liad
Ġpochyb ovaÄį
Ġinici Ã¡l
Ġ biedermeier
Ġultraprav iÄįiar
Ġkrp Äįiar
Ġ goliÃ¡Å¡
sÃ½p aÅ¡
bieh ajÃºc
Ġfoto amatÃ©r
Ġ smyk
ĠdÅ¾bÃ¡n kar
sÃ½p ala
Ġnez vlh
bieh aÅ¡
sÃ½p ali
Ġbio inÅ¾inier
Ġne chyb
Ġne pÄ¾u
Ġverz Ã¡l
Ġslov nikÃ¡r
kin et
ĠultraÄ¾av iÄįiar
Ġne naÅ¡
Ġsuch ot
Ġnedo vier
ĠbÃ¡j kar
Ġsedem sten
sÃ½p ajÃºc
sÃ½p ajte
sÃ½p ate
Ġne Äįup
sÃ½p am
Ġsedem hran
atÃŃv nostiam
atÃŃv nostÃŃ
iar stvami
krk ve
sÃ½p aj
sÃ½p ajme
atÃŃv nostiach
atÃŃv nosÅ¥ami
Äįerv enka
ĠÄįiap kar
Ġstrech e
Ġna moÄį
Ġaktualiz Ã¡cia
Ġspe str
Ġher nÃ©
Ġslab osÅ¥
Ġuk Ä¾ud
ĠdÃ¡v kov
ĠtabuÄ¾ a
Ġbez duch
Ġ kauÄįuk
Ġtrest uhodn
Ġturec ko
Ġutrp enia
Ã¡li ÃŃ
Ġkonkur enciu
Ġprekvap ila
Ġsran da
ĠÃºvod nej
Ġpotich u
ĠpokraÄį ujÃº
Ġosobit nÃ½m
Ġohroz iÅ¥
Ġnedo stane
Ġz vÃ¡dz
Ġnepri Å¡iel
Ġodvol ania
ĠÅ¡at nÃŃk
Ġvytiah ol
Ġhrozn a
ĠpoÄıak oval
Ġpo Äįn
ĠpoÄįn Ãºc
ĠdivÃŃz ie
Ġ keks
kÃ¡r stve
Ġ syndikÃ¡t
Ġ zbehl
ĠzÃ¡vis lÃ¡
ĠzvlÃ¡d aÅ¥
ĠslÃ¡v a
ĠvylÃºÄį enÃ©
m ot
Ġcudz orod
Ġchladno krv
blaho Å¾el
n Ã¡m
Ġnao kolo
Ġne hostin
Ġdetox ikaÄį
Ġ tÃŃnedÅ¾
ĠfÄ¾aÅ¡ a
ĠtlaÄį i
Ġpred mest
Ġ bajt
Ġopon ent
Ã³n ovÃ½mi
Ġupokoj uje
ĠzÃ¡kon nÃ©
ĠduÅ¡ev nÃ©
Ġopak ovanÃ©
Ġplem ien
Ġteras ou
? .
ĠneÃº stup
ĠÄį ÃŃ
Ġ fosÃŃl
ĠdojÄį enie
Ġvy Å¾reb
Ġstup ÅĪom
ĠvÃ½hr a
Ġzl Ãº
Ġosam o
Ġosamo stat
Ġ ech
Ġboh vie
Ġspolu obÄį
Ġ8 4
Ġ bubien
ĠfinanÄį nÃ½m
Ġobchod nÃŃkov
Ġnerozum iem
to Å¡
ĠÅ¡tÃºd ii
Ġslobod o
Ġslobodo mur
ĠlÃ¡t kou
ĠalternatÃŃv y
Ġfiltr ujte
ĠvÃ½ stred
Ġf lex
Ġza tia
ĠnezÃ¡ Å¾iv
b ovÃ½
Ġdo svedÄį
ĠdÃŃl er
Ġkarp Ã¡t
Ġpriprav enÃ½ch
pe d
ĠvloÅ¾ te
Ġ kÃ¡Äį
Ġnajkr ajÅ¡ÃŃ
ĠpokÃºÅ¡ a
Ġnepo kaz
Ġsved kom
Ġprevod u
Ġod Å¥ah
Ġmobil nej
Ġne Å¡etr
Ġ bumerang
r al
ĠpreÅ¾ÃŃv aÅ¥
Ġsubdod Ã¡vateÄ¾
Ġ barcelon
Ġnepri pad
ĠÅ¡ at
ĠspÃ¤t nÃº
ĠbritÃ¡n ia
ĠveÄįer nÃ©
Ġposkyt nutia
Ġrozhlas u
li ve
ĠpoisÅ¥ ovnÃŃ
Ġoslov il
Ġ kÃ³n
ĠoÄįak Ã¡vanÃŃ
Ġbe st
ĠÅ¡tat istÃŃk
Ġpo pÃŃsanÃ©
Ġdispon ibil
Ġzaober ajÃº
Ġin du
Ġvted ajÅ¡ÃŃ
ĠrÃºr e
zer ajte
Ġnevy luÄį
Ġod rÃ¡t
Ġhorizont e
ÅĪ o
Ġ molet
Ġnepre s
Ġ cht
ĠdokonÄį enie
ĠtrÃ©ning om
el ov
Ġn ok
Ġpo ru
Ġvy par
Ġstre am
Ġpre hlb
nuto sÅ¥
Ġ hrozien
Ġ trias
ĠpoÄ¾nohospodÃ¡r skych
Ġne hÃ½b
Ġ kaÅ¡Ä¾
Ġnevy zerÃ¡
ĠanalÃ½z e
Ġ tuct
Ġprekvap enÃ¡
Ġ srvÃ¡tk
Ġ bagatel
ĠlyÅ¾ e
Ġopor u
Ġbratislav skÃ½ch
Ġob Å¡ÃŃr
Ġ epitaf
Ġpellegr ini
Ġmot ori
ĠÅ¡ port
Ġh Ä¾ad
ĠchorvÃ¡t ska
Ġbez predmet
Ġkrvi laÄįn
Ġhygien u
Ġspa ce
ĠtÃºr y
ĠprichÃ¡dz ali
Ġdod Ã¡vaÅ¥
Ġpre krv
Ġnepre loÅ¾
Ġroz sviet
Ġelektr ickÃº
Ġs presn
Ġpod chyt
ĠzaÄįÃŃn ajÃºcich
Å¾ iÄį
Ġvypo Å¾iÄį
ĠÅ¥ah u
Ġrezerv y
Ġvrch y
ĠpodieÄ¾ al
Ġh aj
Ġstanov enie
Ġ araÅ¡id
Ġpo plach
Ġdar oval
ra Äı
Ġprevin il
ĠdÃ¡v kou
Ġ ozÃ³n
Ġpet rom
Ġzotrv aÄį
ĠÄįast ice
Ġod m
ĠvyhlÃ¡s enÃ½
Ġnezo hÄ¾ad
Ġv tel
Ġos voj
Ġmoskv e
Ġodsek ov
ĠmnoÅ¾ stvu
Ġdospel Ã©ho
ĠkrÃ¡tkodob Ã©
ist ejÅ¡ie
Ġpopros iÅ¥
Ġsled ujem
Ġneg ativ
Ġhrdin ovia
Ġdisid ent
Ġs em
Ġnapln enie
Ġz nud
skak uje
ĠzvlÃ¡d ol
Ġpovah a
Ġim a
Ġrobot a
Ġobjav ilo
kÃ¡r stva
Ġtr st
ĠÄįist oty
Ġp Ã¡l
ĠzÃ¡vereÄį nÃ©
ĠzÃºÄįast ÅĪuje
dor f
ĠÅ¡t Ãºr
Ġ mexic
Ġs pal
ĠnÃ¡ bor
Ġa sh
Ġliter Ã¡rnej
Ġintegr ovanÃ½
Ġc ru
Ġ mangÃ¡n
ectv u
an da
ve j
Ġnebav ÃŃ
Ġpover enÃ½
e vid
ĠnÃ¡ p
Ġo pÃŃs
ĠnadobÃºd a
ĠsnaÅ¾ ÃŃte
ĠÅ¾alÃºzi e
Ġbrzd y
Ġ famÃ³z
Ġsprostred kovanie
Ġprior it
Ġneo slov
ĠplÃ¡n om
Ġmater iÃ¡lne
Ġmon te
Ġusil ov
Ġokraj e
Ġproti prÃ¡v
ret Ã©
Ġfoto gen
Ġ Äįnost
Ġpodiv uhodn
Ġkon ce
l ic
Å¡i Å¥
le Å¡
Ġ Å¡pongi
Ġarch anjel
Ġzanech al
Ġpre plet
Ġ rabat
Ġre me
Ġob men
ĠnÃ¡ reÄį
Ġde siatimi
ĠÅ¡piÄį kovÃ½ch
Ġpln Ã½ch
Ġpovin nej
ĠznÃ¡m ok
Ġsestr u
Ġza sun
Ġtest ovanÃ©
ĠstÃ¡n ku
Ġde kor
ĠkoÄį ov
Ġpo poludÅĪ
ĠznÃ¡ mu
x e
Ġ bretÃ³n
Ġod prac
ing och
Ġv iet
tr ieme
Ġs tok
Ġprekon al
ĠkoÅ¡el e
Ġfa ir
ĠÃºsek y
Ġmedik ament
ĠkoÅ¡ ÃŃk
Ġkom pas
Ġna sÃ¡
o pr
ĠÄįerno byÄ¾
Ġc t
ĠkrÃ¡Ä¾ om
hria Å¥
Ġvrstv e
Ġzaplat ÃŃte
Ġtele sa
Ġ flirt
tera p
y e
Ġmer aÅ¥
Ġpo kop
Ġr f
Ġk ir
ĠkÃºs kom
f est
iÄį kovÃ©
ĠzrÃ¡Å¾ ok
Ġ privileg
Ġantioxid anty
Ġemis ie
ie Ä¾a
ĠotoÄį iÅ¥
Ġdobro srd
Ġdobrosrd eÄį
ĠpÃ´dohospodÃ¡r stva
Ġpo zlÃ¡t
ĠnÃ¡vÅ¡tev nÃŃka
al th
Ġnepozn ajÃº
Ġzrk adiel
la ch
Ġdosiah nutÃ©
Ġz nes
Ġminul ej
ĠvzÃ¡cn y
Ġpred stier
Ġpro porÄį
Ġ kvak
ĠklÃ¡s Å¥
Ġvytrvalo sÅ¥
Ġnaj ide
Ġovplyv ÅĪovaÅ¥
Ġtrv anie
Ġneza hr
Ġsprav uje
ĠnenÃ¡pad ne
Ġnahr Ã¡vky
Ġkrb om
Ġpercent u
Ġdetail ne
Ġhodnot ami
Ġrealiz Ã¡ciou
Ġ lapon
Ġmikr ov
Ġza kroÄį
Ġchorob ami
strel iÅ¥
Ġpre raz
Ġzje sÅ¥
lus ive
Å £
ĠpoteÅ¡ enÃŃm
Ġza mask
ĠtrÃ©ning ov
Ġ krÃŃdel
Ġhan eb
Ġklav i
Ġvoleb nÃ©ho
Ġ tra
Ġtra jekt
Ġsveto bor
Ġne fÃ©r
Ġumy Å¥
Ġedu ka
Ġro n
Ġvedec kÃ½
Ġza mraz
Ġpoz bier
Ġvln u
Ġtvrdo Å¡ij
Ġre Å¡
Ġjabl kÃ¡
Ġhrd Ã½
Ġzostav u
Ġch ladenie
Ġz lej
Ġneu d
Ġjednot ke
Ġnedo sp
Ġodpoved Ã¡
ĠÅ¡peci Ã¡lnou
Ġrov nÃ©
Ġz iÅ¡li
Ġka pr
Ġvy nÃ¡r
Ġ ombuds
Ġombuds man
Ġrekonval esc
ĠnepamÃ¤t Ã¡m
Ġpredpo sled
Ġelektro niky
Ġaktiv uje
Ġpred veÄįer
Ġ fiÄį
isk och
ĠÅ¡tvor takt
ĠspotrebiteÄ¾ skÃ½ch
Ġ torys
Ġbr zd
Ġzist ÃŃme
ĠÅ¡pecializ ovanÃ½ch
Ġnerozo zn
ĠneoÄįak Ã¡v
it ovÃ©
Ġpostar al
ĠÅ¡pecializ ovanÃ©
Ġvybud ovali
Ġpre lep
ĠzvlÃ¡d nete
Ġdvoj krÃŃdl
Ġ hÃºs
Ġshop y
Ġs top
Ġ tren
Ġobvin enÃ½
Ġop aÄ¾
Ġpri zv
Ġspozn Ã¡te
Ġ garsÃ³n
Ġp am
ĠpoÄįia t
Ġ Ã³
ĠpredloÅ¾ ÃŃ
Ġnespo men
Ġ malichern
Ġ sydney
Ġprv ku
Ġpovol iÅ¥
Ġper Ã¡ch
ĠriaditeÄ¾ stva
Ġjedno po
Ġmagn Ã¡t
Ġs on
Ġver nÃ½
ĠnavÅ¡tev ujÃº
Ġr Ã¡
Ġ insit
Ġ register
ĠprÃŃkaz y
Ġneo chvej
Ġcirkev nÃ½ch
Ġ statn
ĠÄįas ovÃ©ho
Ġpravda Å¾e
Ġza vi
Ġlamp i
Ġprid Ã¡m
ĠdokonÄį enÃŃ
kÃ¡r stvom
ĠposÃºd enia
chy b
Ġnespo chyb
Ġvz liet
iÄį kovÃ½ch
ĠvÃ½ sev
Ġprebeh lo
Ġf y
Ġk Ã¡d
Ġroy al
Ġ vever
Ġvy Ä¾ud
niansk y
kry te
Ġklas ickom
Ġsprch y
ĠniÄį ÃŃ
Ġv strek
Ġu bol
ĠveÄ¾ko duÅ¡
ĠnÃ¡vÅ¡tev nosti
ĠvzÃ¡cn ych
Ġ azerbajdÅ¾an
it ovÃ¡
ĠnedÃ´ver yhodn
te pl
Ġm oun
ĠÅ¡vajÄįiar ska
ĠplanÃ©t a
par Ã¡t
ĠkrÃŃdl o
ĠvÃ½ hovor
Ġment Ã¡lne
Ġpod lep
Ġrovna kou
Ġelektron ickÃ¡
Ġskrut ky
ĠzÃŃskav anie
Ġpred nosti
Ġstar ostÃŃ
Ġzaklad Ã¡
Ġvplyv mi
Ġvetr om
Ġpripoj enÃ©
Ġdopln ila
Ġstaro mÃ³d
ĠzÃ¡ruÄį nÃ½
Ġte t
Ġneo mrz
ĠrÃ³m skych
Ġraj a
ĠÄįeskoslovensk u
Ġblok ov
Ġru j
Ġna vlh
Ġz im
Ġo dobr
ĠzaÄįiat koch
ĠÄıaleko siah
kÃ¡r stvu
ĠtÃºt or
Ġplat nÃ½mi
mi s
Ġ mohyl
Ġne Äįuj
Ġ prak
Ġsprch a
Ġc ame
Ġk im
Ġpravidel nÃ¡
Ġvy vetr
Ġpo tÃ´Äį
Ġrizik u
Ġvy trat
ĠzvÃŃÅ¥az ili
Ġfirm Ã¡ch
Ġtroj nÃ¡sob
Ġroz Å¥aÅ¾
Ġroz rad
Ġ Å¾n
Ġpo lom
Ġk oc
Ġjednot livo
Ġide olog
Ġeurof ond
Ġ dural
Ġa ero
Ġ fÃºr
Ġvyber ajte
ĠkoÅ¾u ch
Ġpredstav oval
ĠnajlepÅ¡ om
Ġza Ä¾ud
Ġagreg Ã¡t
Ġvy plÅĪte
Ġvysoko hor
ĠzabrÃ¡n i
Ġneschop nosÅ¥
Ġroz jazd
vo n
Ġf ac
Ġslad kosti
Ġdistrib u
Ġrizik om
Ġochran nej
Ġkrk olom
Ġdozor u
Ġza pÃ´sob
Ġvy plÃ¡ch
ovateÄ¾ skÃ©
Ġobidv a
ĠnepÃ´jd e
Ġsrst i
Ġrez id
Ġ algebr
Ġved enÃ©
Ġuplat nenÃŃ
Ä¾av ejÅ¡ÃŃ
isk ovia
Ġspre hÄ¾ad
Ġabs trah
Ġrytm us
Ġroz hliad
Ġ pÅ¡tros
Ġpre farb
Ġ azimut
Ä¾av ejÅ¡ie
Ġ mÃŃt
ĠvÃ½raz nÃº
ĠprihlÃ¡s enÃ½ch
Ġ tan
Ġod sp
Ġcti hodn
iar stvach
ĠnepriateÄ¾ om
nies lo
ĠzloÅ¾ enÃ©
Ġ vincent
Ġvrch nej
ovisk Ã¡m
Ġanti tox
kÃ¡r stvach
kÃ¡r stiev
kÃ¡r stvam
kÃ¡r stvami
Ġza berÃ¡
Ġsystemat icky
Ġpod ala
Ġpalub e
Ġw ho
Ġ Äįuj
Ġne tm
Ġprirodz enÃ©ho
Ġkrit ickÃ©
hn ala
Ġkou Äį
Ġochran nÃº
Ġ meÅ¡tiac
Ġne prie
Ġ Å¡arlÃ¡t
Ġ pamflet
Ġ fregat
Ġjedno tried
ĠÅ¾lÄį ovod
Ġ Å¾ier
Ġkeram ikÃ¡r
Ġplam en
Ġna stol
Ġdekad ent
Ġza hrm
Ġ gub
Ġre likt
ĠÅ¥aÅ¾ko ton
ĠÅ¥aÅ¾koton Ã¡Å¾
Ġneur alg
Ġ lazar
Ġmalo meÅ¡tiac
liep ajÃº
Ġ meÅĪ
Ġeo cÃ©n
Å¡krupul Ã³z
Ġ trm
Ġ valal
Ġ florent
Ġfoto elektr
ĠÅ¡uÅ¡ Å¥
Ä¾av ejÅ¡om
liep ala
Ġcenz or
liep a
Ġz hrm
Ġ motyÄį
liep ame
Ġ lalÃ´Äį
Ġ diviz
Ä¾av ejÅ¡ÃŃm
Ġgaun er
Ġmakro molekul
liep alo
Ġ floskul
liep aÅ¥
ĠkoÅ¡ ikÃ¡r
ĠvÃ½ trus
Ġpo dol
Ġtrati vod
liep al
Ġ sÃ¡dz
Ġdo stred
Ġdrobnochov ateÄ¾
Ġ pasÃ¡t
Ġglob ul
Ġrozhadz ovaÄį
Ġrecht or
Ġpo driem
liep am
Ġizo bar
liep ate
Ä¾av ejÅ¡ÃŃch
Ġneza hrm
liep ali
Ġkras opis
Ġ trask
Ġhof ier
liep ajte
Ä¾av ejÅ¡ia
Ġza frf
Ġne driap
Ä¾av ejÅ¡ieho
ĠhochÅ¡tapl er
Ġne hrm
Ä¾av ejÅ¡iemu
liep aj
Ä¾av ejÅ¡ou
Ä¾av ejÅ¡ej
Ä¾av ejÅ¡iu
Ä¾av ejÅ¡ÃŃmi
iar stvam
liep ajÃºc
ĠÅ¾il kov
Ġnepo driem
liep aÅ¡
liep ajme
Ġbieliz niar
Ġneroz rad
Ġneza frf
Ġnez hrm
ĠÅ¡ud ier
ĠodporÃºÄį anÃ¡
Ġvkus u
Ġprodukt mi
Ġ afÃ©r
Ġzvuk ovÃ©
Ġpad lo
Ġznovu zrod
Ġod pred
Ġdek an
Ġmechan izmu
Ġsuch ej
ĠnÃ¡sled kov
Ġpoliev ku
Ġkoren ia
Ġk oj
Ġ skiel
ĠrozÅ¡ÃŃr enÃ½
Ġtechn ickÃ½m
Ġme chan
Ġ klauz
ĠzlepÅ¡ enia
ĠÅ¡tandard nej
Ġexkluz ÃŃvny
Ġvy nor
ĠspÃ´sob ovaÅ¥
Ã¡r ika
Ġstrm hlav
ĠovlÃ¡d aÄį
Ġspektr a
Ġoh roz
Ġz riek
Ġpod paz
Ġon d
ĠneprÃŃ Äįet
Ġinfant il
Ġrod inÃ¡ch
Ġsamo s
Ãº ÅĪa
Ġe lipt
Ġod um
ĠÅ¡tvr ti
Ġpek lo
ĠkanÃ¡l y
Ġhydro meteor
Ġvy chÃ½r
Ġi mu
mi na
Ġne miest
Ġex ces
Ġpodlah ovÃ©
ĠhlÃ¡s i
iÃ¡l na
Ġanti kor
niansk eho
Ġ Å¡Ä¾achet
Ġkap iel
ĠdrÅ¾ te
Ġdvad siatich
Ġper a
Ġ streÄį
Ġ pstruh
ĠumoÅ¾ nili
Ġa port
Ġpluk ov
ĠrelÃ¡c ii
ĠÂ ©
pÃŃj aÅ¥
Ġzhod li
Ġpriestran nÃ¡
Ġbenef ity
ĠuÄį en
aÄį o
lo we
ĠrÃ¡t aÅ¥
Ġzo dp
Ġdia metr
Ġrak ovine
ĠÄįokolÃ¡d u
ĠsÃºd ne
ĠvÃ½tvar nÃ©
pis ovali
Ġpo prac
Ġ antilop
sÃº stav
Ġjabl ko
Ġzvuk om
Ġ Å¡ij
Ġpatr Ã³n
Ġu rast
Ġ plen
Ġpr int
ĠvÃ½poved e
ĠsÃºstred enie
Ġz miet
Ġkruh y
Ġcentr Ã¡lneho
Ġzao stal
Ġrezerv Ã¡ciu
Ġnevy bav
Ġ Å¡ampiÅĪÃ³n
Ġ rozptÃ½l
mi ng
Ġ slÃŃÅ¾
ĠÄįerp adla
Ġpre mrÅ¡t
Ġozdob y
ĠÅ¡tandard nÃ½
Ġboj oval
Ġdo r
ĠprÃŃsad y
Ġkon i
Ġsled ujeme
el om
Ġob vi
ĠdialÃ³g u
Ġnedo konal
ĠprÃŃ kon
Ġsedl iac
Ġc sc
Ġuply nu
ĠprÃŃstup nÃ¡
Ġnahrad ÃŃ
Ġ solidÃ¡r
Ġobnov uje
Ġhran ia
Ġpo trÃ¡p
Ġfung ovalo
Ġobchod ovanie
Ġboj ÃŃ
z me
Ġpovrch ovou
Ġr ena
ÅĪ ujÃºcich
Ġchyst Ã¡m
Ġpozit ÃŃvnu
Ġdo pest
Ġodosiel ateÄ¾
Ġsliz nice
Ġza rovn
ĠstoroÄį ie
Ġist oty
ĠvajÃŃÄį ko
Ġus chov
prÃŃ stup
ĠcviÄį enÃŃm
Ġgen oc
ĠdistribÃº ciu
Ġpre stÃ¡va
Ġzim nÃº
ĠÅ¡at Ã¡ch
Ġv nÃº
Ġo pÃŃsal
Ġhran iciach
ĠzÃ³n u
ĠÄįak Ã¡m
Ġpredvol eb
Ġhvie z
in te
Ġplat nej
Ġprie mysl
Ġrezol Ãºt
Ġbicyk la
Ġchal len
ĠnÃ¡ hrob
ĠveÄ¾a vrav
t iac
Ġnad nes
Ġsused ia
p rac
Ġnes prac
ĠkrÃŃÅ¾ i
ĠmoÅ¾ nÃ½m
ĠinvestiÄį nÃ©
Ġ ponur
ĠunikÃ¡t na
Ġdiv adiel
tier aÅ¥
Ġsk lad
Ġs vo
ĠÄįisto krv
o ka
Ġdlh Ã½mi
ĠÄ¾ahko vÃ¡Å¾
ĠspomÃŃn aÅ¥
Ġli bier
ĠÄįerstv Ã½ch
ist Ã¡
Ġbor iev
ĠotuÅ¾ il
ĠÄ¾udovÃŃt a
Ġpribud ne
ĠpÃ¡ per
Ġkomplex nÃº
Ġroz drv
ĠdiaÄ¾ nici
Ġbomb ast
ĠÅ¥ah aÅ¥
Å¡ v
t ami
Ġelast ic
Ġen ter
ĠÃº boÅ¾
Ġukrajin a
Ġpo jazd
Ġnerez ovej
g s
Äį im
Ġreklam aÄįnÃ©ho
Ġd isk
Ġeur Ã¡
Ġa re
Ġz met
Ġneza nik
Ġod mlÄį
Ãº k
Ġpohon om
Ġs kÃ¡
ĠvyskÃºÅ¡ al
Ġpodlah e
Ġr aÄį
Ġspl nenÃŃ
fig ur
Ġprote ÃŃnov
Ġrozhran ia
Ġstred y
Ġpovedom ie
Ġpo chutn
Ġgraf ickÃ½
Ġzim nÃ¡
ĠÅ¾en skÃ½ch
Ġvar ov
Ġsmer ov
Ġkrv ou
Ġnebude Å¡
ĠÅ¾iar iv
Ġautomobil ky
hovÃ¡r aÅ¥
Ġdo sp
Ġboj ovÃ©
Ġpri stih
ĠpoÄ¾ut ovaniahodn
Ġ vÃ¡g
Ġo trias
skak ujÃº
aj i
Ġdot Ã¡ciu
Ġdisk o
Ġ flotil
c ovaÅ¥
Ġ vektor
Ġminul Ã©
Ġ tenor
Ġlev ice
ĠprednÃ¡Å¡ ku
Ġrov nosti
Ġ Ã¡r
Ġ rekviz
u sa
Ġkomplik ovanÃ©
ic ovo
Ġvyob raz
Ġkuchynsk Ã©
Ġu strÃ¡ch
ĠoÄįak Ã¡vali
Ġzariad iÅ¥
Ġvlast nostiam
Ġpre pÃºÅ¡Å¥
Ġzriad enÃŃ
ĠkÃ³p ie
Ġtepl Ã´t
ĠnÃ¡rod nÃ½m
Ġdvier ka
ĠpokrÃ½ v
Ġkrit Ã©ria
Ġboj ovÃ½ch
Ġevident ne
Ġvier ou
Ġpre dier
Ġ stacion
Ġvoleb nÃ©
em b
Ġ hvizd
Ġne forem
Ġ klamp
nim oÄį
Ġfutbal ovÃ½ch
Ġfran ci
ĠprÃŃrod nÃº
] ,
Ġprakt iky
ĠinvestiÄį nÃ½ch
ĠÅ¡tÃ¡t nom
ĠvysvetÄ¾ ovaÅ¥
ĠkolagÃ©n u
ĠÅ¡iest y
Ġprogram och
Ġ zinok
en ice
ĠsÃºd ov
ĠnadÅ¡ enÃŃm
ĠkoÅ¾ ou
ka ra
Ġzaplat enie
Ġreklam aÄįnÃ½
ĠÅ¡pecialist ov
Ġjazyk ovej
Ġen er
ĠvoÄ¾ be
ĠmÃ©di um
Ġ hollywood
Ġkomun itu
Ġu starost
Ġza hÃ¡j
a ce
ĠpovaÅ¾ ovali
Ġ cud
ce pt
Ġsa ud
Ġslovo sled
Ġ albert
Ġu spe
l ila
Ġletec kÃ½ch
Ġosobit nÃº
Ġkanal izÃ¡cie
Ġv il
Ġplem ena
Ġmater ializ
chod ili
Ġ povrÃ¡z
Ġprokur atÃºry
ĠgÃ©l u
Ġagres ÃŃvne
ĠrozÅ¡ÃŃr enÃ¡
ĠsÃºÅ¥aÅ¾ nÃ©
ĠprispÃ´sob enie
Ã¡le ÅĪ
ĠakÃ½m si
Ġreak cii
Ġs kryÅ¥
Ġtrik y
Ġvys Ãº
Ġumiest nil
ĠvÃ½ vi
ĠzaÅ¥aÅ¾ enia
Ġ mosadz
Ġvzdel Ã¡vaÅ¥
ĠzÃ¡ chyt
Ġlacn Ã½
Ġintenz ita
Ġflor bal
ĠnahlÃ¡s iÅ¥
Ġspozn al
ĠsÃ½t o
Ġ devÃŃz
Ġ oÅ¡arp
Ġporuch ami
Ġmatej a
Ġ sopk
ĠkresÅ¥an skÃ©
ĠskonÄį enia
Ġ ferdinand
ad r
Ġmilit ant
Ġs trp
Ġperspekt ÃŃvy
Ġochot nÃ¡
chod ÃŃ
ĠvÃ½ znaÄį
h i
Ġvoj nou
Ġum enÃŃm
Ġs pÅķch
Ġ hnuteÄ¾
Ġserv il
Ġpren ik
Ġprijat Ã½ch
Ġsamo Ä¾Ãºb
ri bu
ĠkÃºpeÄ¾ ÅĪou
erg et
Ġ tanzÃ¡n
Ġral ly
Ġserv era
Ġ steh
Ġnespo mÃŃn
Ġsviet idiel
Ġjednotliv ci
Ġupo nÃ¡hÄ¾
Ġne Äįest
Ġdobro myseÄ¾
ĠvÃ½ reÄį
Ġpodprs enka
Ġkvalit nÃ½mi
ĠsprÃŃ tom
zd rav
ka Äį
Ġin vekt
ĠpoÅ¾iad ali
Ġnekom petent
Ġparf um
Ġ frÄį
Ġu plak
Ġsam ej
Ġk b
Ġ pch
Ġmiest nostiach
iek la
Ġba y
sko prÃ¡v
Ġ plÃ¡st
Ġzas iah
ĠslÃºÅ¾ ili
ym pat
Ġ iu
ĠnazÃ½v anÃ½
Ġ tÃ½Å¾dÅĪ
Ġ spanil
Ġjazyk ovÃ½ch
Ġ urÃ¡n
ĠukonÄį ili
Ġ morbÃŃd
Ġhygien y
Ã¡v kami
ĠkalendÃ¡r nych
Ġnaj Å¡Å¥ast
Ġsky pe
Ġ197 0
Ġochot u
Ġpre bod
Ġsha re
Ġpos u
Ġrozo sp
ĠhÄºb ku
ĠvÃ½bor nej
nato sÅ¥
Ġpodob nÃ©ho
Ġnepre meÅ¡k
Ġbod mi
Ġminim Ã¡lnu
Ġodmiet li
Ġsign at
ĠÅ¾iv ej
w in
Ġ magnÃ©z
Ġ dian
Ġ tik
Ġnech Ã¡va
Ġprakt ickÃº
Ġz ves
ĠvyuÅ¾ÃŃv anÃŃ
Ġnehrdz avej
Ġpre nÃ¡Å¡aÅ¥
Ġprevz ali
Ġkamer ou
Ġstuden Ã©
Ġ lesb
ĠuvÃ¡dz aÅ¥
Ġsprch ovÃ½
Ġ vtÃ¡c
stÃºp ilo
ĠefektÃŃv nosÅ¥
Ġobraz ovku
Ġpust ila
Ġc ry
Ġstuden Ã½
Ġ krÃ¡j
Ġme tal
Ġs tÃŃch
Ġsmut nÃ½
Ġdu o
Ġ kÃ´ÅĪ
ÃŃnsk a
ĠsÃºstav u
ĠÄįes kÃº
Ġsaun a
ĠÄį sr
Ġv Ä¾Ãºd
Ġu chop
Ġtepl e
Ġ kostrb
Ġfareb nÃº
Ġ simultÃ¡n
Ġkilomet re
Ġpo chÃ½b
Ġ tranzit
ĠvÅ¡eli Äįo
ato sti
Ġsu p
hn ali
ĠohÅĪo vzdor
Ġnovin kÃ¡ch
ĠplÃ¡n ovanÃŃ
ĠnesÃº rod
bu t
ĠÄįin nostiach
ĠcieÄ¾ ovej
Ġkop ci
Ġ stel
Ġpo host
Ġstav ov
ĠexteriÃ©r u
sÅ¥ ah
Ġdva apol
ĠvankÃºÅ¡ e
Ġvy nÃ¡sob
Ġpo Ä¾av
Ġne div
Ġnena rod
Ġpriam u
Ġkrit iky
Ġhlad ine
Ġsitu Ã¡ciou
stup ovaÅ¥
Ġ ef
pl ant
Ġ ÃŃreÄį
Ġod u
ĠpresvedÄį enÃ¡
Ġdynam ickÃ½
Ġrozman itÃ©
Ġ viedeÅĪ
it nÃ½mi
ĠÅ¡piÄį ky
Ġcel zia
roz hod
Ġnedo byt
ĠurÄį enÃº
Ġpre ss
Ġfantaz ij
Ġ hamburg
Ġnijak Ã©
Ġ haluz
Ġinf orm
Ġke y
Ġzdob enÃ©
199 1
ĠotoÄį il
Ġdlh y
Ġnes pÃ¡j
Ġ hÃ¡kl
inÃ¡ rok
ĠvÃ½raz nou
ĠpokoÅ¾ kou
Ġne ty
ĠprestÃ¡v ku
Ġneu konÄį
Ġpri b
Ġne jazd
Ġpredaj ÅĪa
ĠtlaÄį idiel
Ġcudzin cov
Ġvy rÃ¡t
Ġbez ko
Ġfilm ovÃ©ho
Ġnes kÃºÅ¡
Ġdovol enÃ©
Ġkomis iu
Ġ ah
Ġah a
Ġ jazmÃŃn
Ġod hlas
Ġ autogÃ©n
Ġ kanÃ¡r
Ġhriad eÄ¾
Ġneod byt
Ġv d
ĠÃº tlm
Ġcon t
Ġodrod il
ĠvloÄįk y
ĠponÃºk li
ĠobjednÃ¡vateÄ¾ a
Ġne kvalifikov
Ġ plesniv
Ġt k
Ġ ziÅ¡t
ĠpriveÄ¾ mi
Ġko vy
Ġza mok
Ġsvoj byt
Ġo zvlÃ¡Å¡t
Ġ Å¾Ã¡ner
Ġpo ÄįesÅ¥
Ġdrah okam
h la
Ġhr Ã¡m
Ġ pracl
Ġfran ce
ĠkrÃŃz e
Ġholand sku
Ġseri Ã¡ly
atick ejÅ¡ie
ĠsoÄ¾ ou
ĠdaÅ¾Äı a
Ġtehoten stve
Ġin dÃŃci
do by
Ġblah osklon
Ġzmer av
ine r
Ġkreativ itu
Ġ labyrint
Ġ latent
Ġ apolÃ³n
Ġ obrus
ĠvÃ½skum nÃ½ch
Ġzado vÃ¡Å¾
chod ila
Ġ lakon
Ġpo druÅ¾
Ġroz voz
ĠnavÅ¡tÃŃv i
Ġ zÃ¡moÅ¾
Ġneo prav
ka vom
iv Ã¡m
Ġ198 8
Ġneuver iteÄ¾nÃ½ch
sk or
Ġzmes ou
Ġpre liez
Ġ raÅ¾
Ġ zanovit
Ġjednoduch ej
Ġpodiel om
Ġpan ovaÄį
Ġu bÃºd
chod ia
ĠnaplÃ¡n ovanÃ©
Ġminister ka
Ġpre Äįin
Ġ9 6
Ġusporiad aÅ¥
Ġstret Ã¡vaÅ¥
Ġpovrch ovej
Ġpres mer
Ġskom plik
Ġs qu
ĠurÄį ujÃº
chod ÃŃm
pis ujem
Ġhviez dos
Ġbod ky
Ġstar tu
ĠprÃŃ vrÅ¾
Ġbab iÅ¡
chod iÅ¥
Ġmalo myseÄ¾
ĠkocÃºr kov
chod ilo
ĠprerÃ½ v
Ġ atav
ĠÅ¡piÄį ku
Ġ obscÃ©n
ĠvÃ½zv e
Ġfyz ickÃ©ho
ovateÄ¾ skÃ½ch
Ġzdravot nÃŃckom
Ġza komplex
chod ÃŃme
chod ÃŃÅ¡
Å¡tv or
chod ÃŃte
Ġsko rmÃºt
chod iac
Ġpo latin
Ġdopyt u
Ġk ok
Ġkoncep cia
Ġz beh
Ġjednot a
Ġmel odram
Ġslab omyseÄ¾
Ġin venÄį
Ġmnoho vrav
Ġu star
Ġbez vÃ½raz
Ġducha prÃŃtom
ĠÄįÃŃn sky
ĠzabezpeÄį ovaÅ¥
Ġneprie duÅ¡
Ġne vis
Ġpomst ycht
Ġ ambivalent
Ġpoklad niÄį
ĠÄ¾Ãºb ez
ĠÄ¾ubo zvuÄį
Ġinteres ant
Ġu rodz
Ġvier olom
Ġnedo stiÅ¾
Ġneob rat
Ġprosto rek
Ġob saÅ¾
Ä¾Ãºt osÅ¥
Ġkorp ulent
Ġu Å¾ial
Ġdis harmon
Ġ brisk
Ġ chrabr
Ġne vrl
Ġz hÃ½ral
Ġjasno zr
Ġkak ofon
Ġneza konÄį
Ġ cyklÃ¡men
Ġcudzo zem
ĠniÄį ot
majst rov
Ġruko lap
ĠÃº trp
Ġvy umel
Ġza Å¡uÅ¡
Ġ frivol
Ġneprenik nuteÄ¾
Ġ bigbÃŃt
Ġokul iar
Ġa morf
Ġne seb
Ġu datn
Ġroz Å¡af
Ġs krÃºÅ¡
ĠmÃ¡lo krv
ĠÄįin orod
Ġ lax
ĠbezÃº teÅ¡
Ġslobod omyseÄ¾
Ġskriv od
ĠpoÅ¾ad ovaÄį
Ġ Äįer
Ġvrt oÅ¡
ĠnesÃº mer
Ġdoby vaÄį
Ġ celestÃŃn
Ġo hyzd
ĠmÃ¡lo vrav
rÃ¡Å¾ am
Ġ chatr
Ġ spurn
Ġu straÅ¡
Ġmalo ver
Ġ spupn
ĠÃºzko prs
Ġvy vr
ĠÄ¾ahko ver
Ġpo Äįest
Ġnepred urÄį
Ġzimo mrav
Ġnepo slovenÄį
Ġ mord
Ġzvuk omaleb
Ġ Å¡ered
Ġnena Å¾r
ĠÃº sluÅ¾
ĠneprÃŃ stoj
Ġzlo voÄ¾
Ġne mok
Ġ vetch
Ġu nud
Ġin dispon
Ġboha boj
Ġ cencÃºÄ¾
Ġ Ä¾st
Ġboj aschop
Ġvystat ovaÄį
Ġ bagr
Ġ bigot
Ġ oplzl
Ġza vÅ¡ivav
Ġtrud nomyseÄ¾
ĠvÃ½ smeÅ¡
Ġ nonÅ¡alant
ĠmÃ¡rn omyseÄ¾
Ġnepo vaÄ¾
Ġbezo styÅ¡
Ġmravo uÄį
Ġpo slovenÄį
Ġboja cht
Ġ kancerogÃ©n
Ġskaz onos
Ġpre pia
Ġchoro myseÄ¾
Ġreneg Ã¡t
Ġbez uzd
Ġu vaÄ¾
Ġne jaj
Ġmnoho znaÄį
Ġsu fix
Ġdrobno hÄ¾ad
Ġsvoj hlav
Ġneo hyb
Ġbez krv
Ġ tureÄįt
Ġzao bal
Ġ ilumin
Ġ bodr
Ġo hryz
Ġ rozgajd
Ġ potuteÄ¾
Ġu bied
Ġfotosenz ibil
Ġhypnot izÃ©r
Ġnevy vaÄ¾
Ġna dudr
Ġneu vaÄ¾
Ġnez voÄ¾
ĠsÃº zvuÄį
ĠÃº skoÄį
ĠnevÃ½ boj
Ġmrav opoÄįest
Ġneza dych
Ġrad odaj
Ġza Äįip
Ġhlboko myseÄ¾
Ġzo Å¾enÅ¡t
Ġpo maÄıar
Ġdvoj list
Ġ mrau
Ġneu svedÄį
Ġza mÅĪau
Ġu smokl
Ġnedo jazd
Ġnes ploÅ¡
Ġbez zÃ¡sad
Ġnezin tenzÃŃv
Ġ brud
Ġpod lÃŃz
Ġne prozreteÄ¾n
Ġneza mok
o noh
Ġ devÃ³n
Ġne stol
Ġ tvaroÅ¾
Ġ Äįuchr
Ġ blaze
Ġgalvan izÃ©r
Ġ pÄ¾aÄįk
Ġdobro duÅ¡
Ġ dÃºÅ¾
rÃ´sol ovat
Ġ frapant
Ġnecit eÄ¾
Ġkriv oprÃŃsaÅ¾
Ġpre duchov
Ġne rach
Ġnepo turÄį
Ġmono ftong
Ġneza Äįip
per fekt
Ġmalo duÅ¡
Ġblaho voÄ¾
Ġne mÃ³res
Ġza mosÃºr
Ġne treb
Ġz Å¾enÅ¡t
ĠslÃ¡vy baÅ¾
Ġneroz vaÄ¾
oct ovat
Ġdar ob
Ġza jaj
Ġ kypt
Ġne mrau
Ġne joj
Ġ alkyÃ³n
Ġnepo maÄıar
Ġneza Å¡uÅ¡
Ġneza joj
Ġza joj
Ġneza jaj
Ġne druzg
Ġneza mÅĪau
Ġnepo latin
Ġdo pustiÅ¥
Ġoblig Ã¡t
Ġma in
lo sÅ¥ami
Ġvy Å¡ko
Ġpreroz deÄ¾
Ġneo Å¡etr
ĠfaloÅ¡ nÃ©
Ġbez vedom
Ġzvol ila
av u
Ġtri lÃ³g
Ġvybud ovanÃ©
Ġnepod plat
ĠaudÃŃt or
ĠprÃŃspev kom
ĠkresÅ¥an stva
tek aÅ¥
ing ovÃ©ho
ĠpoteÅ¡ il
Ġ pern
g nosti
Ġh em
Ġodmiet ajÃº
Ġprezent ovali
Ġplien ky
ĠzÃ¡ver om
Ġin stant
ifikaÄį nej
Ġmulti med
Ġcharakter istiky
Ġvyz liek
Ġcypr us
ĠprÃ¡zdn y
Ġs kloÅĪ
pust ila
Ġneob nov
ĠkoÅ¡ic kej
Ġworkshop y
Ġznam enia
Ġnever ÃŃm
Ġ subtÃŃl
Ġpod noÅ¾
Ġjed Ã¡leÅĪ
Ġenerget ickÃº
Ġ anÃŃz
i Ã¡lnymi
Ġhind u
ĠprÃŃ mes
Ġvykon Ã¡vanÃ©
Ġ brali
ĠpodloÅ¾ ky
Ġsoviet skeho
Ġod liet
iz ovanÃ½ch
Ġprakt ik
ĠÃºÄįtov nÃŃctvo
ĠkrÃºÅ¾ ky
ĠakÃº si
Ġelektron ickou
Ġpre Äįk
Ġhit om
ĠzvyÅ¡ ku
ĠspomÃŃn ali
Ġhrud i
Ġteplo mil
Ġplyn ovod
ĠzÃ¡siel ka
ĠÅ¡tvrÅ¥ hodin
Ã³n ovom
Ġslad kÃ¡
Ġpriprav ovali
Ġst yl
Ġpopul Ã¡rna
Ġneo prac
Ġdefin ovanÃ©
ĠÅ¡port om
Ġfo Å¥
ĠpÃ´Å¾iÄį iek
ĠzÃ¡ liv
Ġpark ov
Ġprem iest
ĠoriginÃ¡l na
Ġre gres
Ã¡rensk Ã¡
Ġkonflikt ov
ĠÅ¾iar i
j skej
Ġodo z
Ġza vÃ¡Å¾
Ġneza s
p li
iÄį ovÃ¡
Ġnem Ã½
ĠÅ¡ikov nÃ½ch
Ġja kub
ĠzÃ¡kon nÃ½ch
Ġza taj
Ġpokrok u
Ġsmia Å¥
Ġvyd Ã¡vajÃº
Ġb iel
ĠpÃ¤t y
Ġz ve
Ġbar celo
ĠzÃ¡pad nÃ©
ĠukonÄį enÃ¡
Ġprofesion Ã¡lna
Ġdrevo rub
Ġ pa
Ġpa Å¾er
ĠÄįaj e
ikov Ã©
viaÅ¾ eme
Ġkon senz
Ġspev u
ĠÄįist iaci
ĠfrancÃºz ske
ĠvÃ¡Å¾ enÃ½
Ġ barel
Ġ klÃ¡d
Ġstred no
Ġ dukÃ¡t
ĠÃº hrn
ĠnadÅ¡ enÃ¡
ĠvÃ½ u
ĠvyÅ¾iad anie
ĠoceÅĪ ujem
Ġ disperz
Ġpre vetr
Ġout let
Ġobstar Ã¡vanie
Ġtur istickej
Ġpez inok
zer Ã¡te
Ġ tokaj
gen et
Ġza berie
Ġ vihorlat
Ġ kompÃ³t
Ġodovzd ali
Ġod chÃ¡dzajÃº
Ġpravidel nej
Ġstav en
for t
Ġzdravot nÃŃctve
Ġpred l
Ġod sudz
ĠpÃ´vod nÃ½m
Ġvyrovn anÃ½
ĠprihlÃ¡s enie
Ġvy fu
Ġk ost
Ġpo bud
Ġnespo zn
ov Ã´
Ġpest uje
Ġbod och
Ġkomplex ne
ĠvÃ¡h ou
Ġpodmien ku
Ġstras tipln
iÄį nou
8 1
Ġtr Ã©n
Ġpln Ã©ho
Ġpreu kÃ¡Å¾e
Ġleh Ã¡t
Ġkober ce
Ġstol iÄįku
Ġdoprav ca
Ġpotrav u
Ã³ ni
iÄį nÃŃ
Ġ tÅķÅĪ
Ġkapln ka
vac ÃŃ
Ġzodpoved nÃŃ
ĠdcÃ©r ou
ĠvÃŃz iu
Ġodo sob
Ġsyn erg
Ġh ÃŃd
ĠvyhÄ¾ad Ã¡v
Ġprij ÃŃm
Ġ volÃ¡n
tlaÄį il
ĠzÃ¡pad nÃ©ho
mat er
Ġprejav ili
ĠkrÃŃz u
Ġtepel ne
ig a
Ġ predsavza
Ġsprievod e
ĠblÃŃz kosÅ¥
ĠtrenÄį ÃŃna
Ġ paÅ¾
Ġos vie
ĠbezvÃ½chod isk
Ġnech Ã¡te
ĠÃºkon ov
ĠkatolÃŃc ka
ĠkrÃ¡s nymi
Ġ pejor
ĠpriateÄ¾ ka
Ġmetod a
Ġteles nÃº
ĠpoÅ¡t ovej
Ġob lep
ĠprÃŃstup nÃ½
ĠÅ¡port ovÃ½m
ĠkondÃŃc iu
bra Äįek
ateÄ¾ nosti
ĠdÃ¡m a
Ġsmo kov
Ġuhl ia
Ġ jezu
Ġhrub Ã½
Ġza ÄįÃŃt
Ġzahr ali
Ġm z
ĠvrÃ¡t enÃ½
Ġrozhor ÃºÄį
Ġpo dvoj
ĠtradÃŃ cii
Ġna pch
Ġmodul u
Ġpo tlesk
Ġe ss
Ġa da
bi la
Ġkarol a
Ġuply nutÃŃm
ĠposÃº vaÅ¥
Ġdvoj plat
Ġodpo ÄįÃº
Ġ lek
te Å¡
Ġsa f
Ġdek Ã¡d
Ġleso park
Ġautomobil ka
Ġpoly prop
ĠpÃ¡l Äįiv
Ġpre noc
Ġhor Ãºcej
ĠvystÃºp i
ĠprÃŃleÅ¾ito sÅ¥ou
Ġmimoriad ny
ĠprÃŃstav u
Ġdo chvÃŃÄ¾
Ġbudov Ã¡ch
isk ovi
ĠsÃº struh
Ġhlad u
ĠduÅ¡ ÃŃ
ĠnÃ¡klad mi
Ġneprie strel
Ġpa yp
ĠskÃºÅ¡ ala
Ġ eduard
Ġ afrodiziak
ĠprevÃ¡dzky schop
Ġpo Å¥aÅ¾
Ġ zeler
Ġvymer iava
Ġpod sek
Ġos tent
ĠoblasÅ¥ ou
Ġhlad o
Ġhlado mor
Ġ gor
Ġameric kom
Ġkanad y
Ġindik Ã¡tor
Ġop ak
Ġfaj Äįenie
Ġpremen y
ĠzruÄį nosÅ¥
chrÃ¡ÅĪ te
Ġschod och
Ġ hrian
ien kach
Ġbenz ÃŃn
Ġkompakt nÃ©
Ġvy prch
Ġ katalÃ¡n
Ġ tÃ¡c
Ġ novembr
vo sti
Ġ skÃºp
Ġpre kyp
Ġin solvent
Ġuvedom ili
ĠpÃ¡n ska
Ġz lia
Ġ fÃºk
o bi
Ġ bavor
ce st
ĠpoÄįt y
Ġobvod u
Ġdisk ov
ĠneprÃŃtom nosti
Ġkon trol
ĠnezÃ¡vis losti
Ġqu e
ĠchÃ½b al
Ġs anta
Ġsch o
Ġpred predaj
Ġf if
Ġkonflikt y
ĠÅ¡ÃŃp ky
Ġneob jas
Ġkultu risti
Ġtest ament
Ġ19 50
ĠzÃ¡ po
Ġne Å¥ah
Ġnez Ãºf
Ġs krot
Ġnasled ovalo
Ġ196 9
ĠsfÃ©r y
Ġzastup uje
Ġkonz erv
Ġprispie vaÅ¥
zd vih
Ġnevy dar
Ġpan orÃ¡m
ĠvÃŃz ie
ĠvÃ½let u
Ġ pohÃ¡n
an kov
Ġ stupÃŃd
it nÃŃ
Ġrozhod ovania
Ġsviat osti
ĠpouÅ¾ÃŃv anÃ¡
ĠzamestnÃ¡vateÄ¾ om
ĠrozmÃ½Å¡Ä¾ am
ĠfaktÃºr a
Ġmieru milov
nÃŃÄį iÅ¥
Ġv Ãºb
ĠvÃ½ pln
ĠprÃŃklad e
Ġchorob Ã¡m
Ġglob Ã¡lnej
Ġ bern
Ġpre plÃ¡ch
Ġnadpo ruÄį
Ġobl iÄįky
Ġnezd Ã¡
pri mer
Ġr c
ĠsÅ¥ah ovaÅ¥
Ġprej av
ĠsprÃ¡v anÃŃm
Ġpri farb
Ġinfra Äįerv
Ġpol ÃŃÄįko
Ġded inke
Ġvy pÃ½t
je t
Ġu domÃ¡c
Ġluk ostrel
Ġoslobod enie
ĠvÃ½Å¾iv nÃ©
Ġuniverz Ã¡lna
Ġpopoludn ie
ĠprekrÃ¡s ne
Ġv Å¡tep
Ġne plav
Ġdovol ÃŃ
Ġmi ro
ĠkomerÄį nÃ½ch
pis oval
Ġnariad enÃŃ
ĠobleÄį enÃŃm
ĠÅ¡tudij nÃ©
Ġparf Ã©m
ĠstrieÄ¾ aÅ¥
Ġne bank
ĠedÃŃc ie
Ġnepod lieh
Ġseba po
lo stiam
Ġexpert i
ĠÅ¡pecialist a
ĠvÅ¡et ka
Ġpodob nej
Ġob om
ĠÄįest nÃ©
Ġp ia
Ġgrand iÃ³z
i Ã©re
Ġrozhod ujÃº
Ġmor skÃ½ch
Ġz novu
Ġnevy jas
ĠschÃ´dz e
ko fil
Ġgram ofÃ³n
Ġcentr Ã¡lny
Ġnes prÃŃstup
ĠÅ¡tadiÃ³n a
Ġvyhov ieÅ¥
ĠbezpeÄįnost nÃ©ho
Ġokn ami
ĠpÃ½t ate
ĠvÃŃÅ¥az stve
Ġ trÃ©m
Ġsed lo
Ġobraz e
Ġtyp och
ĠÄ¾ud skÃ½m
ĠkolÃ¡Äį e
ovaÄį ovi
Ġzd anliv
Ġduch ovne
ĠveÄįer i
ĠalternatÃŃv nych
Ġnedo ÄįÃŃt
Ġmor Äį
ĠvÃ½Å¾iv ovÃ½
Ġb aj
Ġpriprav ilo
Ġpsych olÃ³gie
Ġ7 50
Ġ kros
ĠvÃ½ dych
Ġprebieh ala
Ġvyrovn anie
Ġna svedÄį
reÅ¾ eme
Ġx l
Ġne rez
ĠÅ¾ivoto dar
it ovej
ĠposteÄ¾ ou
Ġposkyt nutÃŃ
ĠvÃ½kon nÃ©
Ġhokej isti
vÃ½ j
Ġz uÅ¾
Ġslab Å¡ie
ĠdÃ´ver Äįiv
Ġzorganiz ovali
Ġpro minent
ĠÄįist Ã½m
Ġtk Ã¡Äį
ĠomÅ¡ u
Ġrozum iem
Ġorgan ickÃ©
Ġbud ovanÃŃ
ma Ä¾
Ġvy maÄ¾
Ãºci Ã¡ch
Ġobr ovskej
Ġnez ruÅ¡
Ġz hovorÄįiv
Ġ nÃ¡ramn
Ġ drÃŃst
Ġud Ã¡va
Ġst v
ĠÅ¾ilin skÃ½
Ġodpoved ala
l Ã©mu
Ġnevy kur
Ġo met
Ġnajnov Å¡ej
Ġskon takt
Ġhodnot nÃ©
Ġodhad uje
Ġspoj e
Ġiluz Ã³r
ĠkÃºp yschop
Ġs peÅĪaÅ¾
Ġpart icip
ĠprÃŃpad nÃ½ch
ĠvnÃŃm ania
iÄį nÃ½m
Ġpo dunaj
Ġk ni
Ġvy lov
ĠspÃ½t ala
Ġvid ÃŃÅ¡
ĠliÅ¡t y
ĠvÃ½znam nÃ©ho
Ġefektiv itu
Ġbruch u
Ġzo suv
ĠpÃ¤Å¥ sto
Ġpri pÃºt
Ġnena dch
Ġintenz ÃŃvny
b ovÃ½ch
ĠsystÃ©m ami
ing ovÃº
ĠtÃ©m ach
tÃŃn a
Ġpred nÃ½
o Å¾r
Ġ religiÃ³z
Ġje an
ĠvÃ½stup om
ĠÅ¡ik ovnÃ©
ĠskÃºm a
Ġmedz e
bi jÃº
Ġfareb nej
ovateÄ¾ nÃ½m
Ġprvo lig
Ġsvoj prÃ¡v
ĠbruÅ¡ ko
Ġhus it
Ġa mor
ĠuloÅ¾ enÃ¡
Ġsmer ovanie
Ġj oj
av Ã¡ch
ikov Ã½ch
ĠkÃ¡v e
ĠpriateÄ¾ skÃ©
Ġboj ovnÃŃkov
Ġteoret ickÃ©
Ġmlad Ãº
ien ke
Ġ pagÃ¡Äį
Ġignor ovaÅ¥
nÃŃÄį ili
Ġpresad il
Ã¡vajÃº cich
i Ã¡li
Ġlet m
Ġpozit ÃŃv
b ovom
nÃŃÄį ila
li d
Ġ elÃ¡n
Ġkomis iou
Ġpov ÄıaÄį
nÃŃÄį ia
Ġ pompÃ©z
ov mu
ĠznÃŃÅ¾ enÃ¡
Ġpekn om
Ġrefer encie
Ġroz dr
va Å¾
Ġban kou
stup ujÃº
Ġpre nÃ¡hl
Ġven ovanÃ©
ĠprehÄ¾ad ne
ĠÄįist iÄį
ĠmoÅ¾ nÃº
Ġvedom ost
Ġc ard
Ġseba ist
ien kam
Ġauto bi
ĠzabraÅĪ ujÃº
Ġminist rom
Ġ cÃºv
ĠÅ¾ sk
Ġrus ofil
Ġpriemer nÃ©
Ġumel ca
Ġautor skÃ½ch
Ġprid anÃŃm
Ġza syp
pis ujeme
nÃŃÄį i
Ġautobi ograf
Ġ rev
Ġdokument arist
Ġf el
ĠnovinÃ¡r a
ĠhasiÄį skÃ©ho
Ġpokry tec
Ġvy ostr
Ġ studien
Ġuvid ÃŃ
ĠbeÅ¾ nou
Ġsi mon
Ġdvoj diel
Ġneu pch
Ġrozpo ÄįÃŃt
Ġ ket
ĠextrÃ©m nych
ĠzÃ¡loh y
ĠspoloÄįensk Ãº
ĠstÃ¡ tisÃŃc
Ġpozostat ky
pÃŃÅ¡ eÅ¡
Ġbrit skÃ¡
tlaÄį ili
Ġpre draÅ¾
pis ovala
Ġne doj
ĠzÃ¡kaz ku
Ġspis ovateÄ¾a
rÃ¡Å¾ al
Ġpripoj enÃ½
Ġne f
Ġnemus ÃŃÅ¡
it nÃ©mu
ĠÄįe si
hovor iÅ¥
p ust
Ġneroz pust
Ġchyb ou
Ġjas nÃ½m
Ġb and
Ġbezob saÅ¾
Ġa la
Ġnedo zved
Ġtur istickÃ½
Ġzlyh anie
Ġbiblio fil
Ġpoved ie
mieÅ¡ aÅ¥
Ġ chas
rÃ¡Å¾ aÅ¥
Ġ kuj
tier al
Ġod vÃ¡dza
Ġ overal
ĠoÄįak Ã¡val
Ġcudz inec
ĠvÃ½hod ne
ĠÄįiast ku
nÃŃÄį im
ĠchÃ¡p e
Ġpravid lÃ¡ch
ĠveÄ¾ kovÃ½
Ġexhib icionist
Ġpozit ÃŃvnym
Ġpod priemer
Ã¡rensk ej
Ġtvrd ej
ĠkoÅ¡ic kÃ½
Ġ8 6
Ġna hluch
Ġkon son
nÃŃÄį il
ĠstÃŃh anie
Ġvy Å¾mÃ½k
ĠÃºz kosÅ¥
ĠvÃ¡Å¾ iÅ¥
Ġpre ves
ĠtelefÃ³n om
Ġs plod
Ġreprezent ovaÅ¥
viaÅ¾ em
pr ÃŃklad
Ġvyrob enÃ½ch
Ġsam om
Ġn y
Ġvy pros
Ġ amazon
Ġprav dovrav
Ġzlat om
Ġvysok Ã©mu
Ġnevy hÄ¾ad
Ġnezamestn anosÅ¥
Ġa sign
Ġ sylab
Ġ bary
Ġs krÄį
Ġ bifÄ¾
Ġk ia
Ġr aj
ĠÃºmys le
Ġvy pich
tier ala
rÃ¡Å¾ ala
ka vie
nÃŃÄį ilo
nÃŃÄį te
Ġpostup nÃ©
h ned
Ġhlad ko
ĠchrÃ¡m e
ĠÅ¡tÃ½l otvor
nÃŃÄį ite
Ġpo Å¡mÃºr
ĠnajÅ¥aÅ¾ Å¡ie
Ġducha pln
kontin u
Ġzlato nos
Å¡ enia
Ġmnoho tvÃ¡r
Ġnes klon
Ġ filc
Ġkraso korÄįuliar
Ġpo vi
Ġblaho praj
Ġakcie schop
Ġpover Äįiv
Ġod hÅķÅĪ
Ġ drichm
Ġnedb anliv
Ġne majet
rÃ¡Å¾ ali
ovateÄ¾ nÃ©ho
Ġne kultÃºr
oby vateÄ¾
Ġz hanob
rÃ¡Å¾ aÅ¡
skak oval
Ġdogm at
Ġ profÃ¡n
Ġs chÃ¡tr
skak ovali
Ġ Å¾oviÃ¡l
rÃ¡Å¾ ajÃº
Ġ marÃ³d
ĠzÃ¡ dumÄįiv
ĠguÄ¾ ato
Ġ lascÃŃv
Ġviac vÃ½znam
Ġ homÃ¡r
Ġprie berÄįiv
skak uj
Ġ preÅ¡
Ġin diskrÃ©t
Ġnad loÅ¾
ĠnÃ¡stoj Äįiv
Ġjemn ozrn
Ġ Å¡t
ĠzvrÃ¡s kav
Ġs prÃŃbuz
skak ujete
viaÅ¾ te
Ġuhran Äįiv
Ġne Å¡kol
Ġbene volent
Ġplno prÃ¡v
skak ovala
Ġ paprÄį
skak ujÃºc
Ġschizo fren
Ġ grup
Ġkon zekvent
viaÅ¾ ete
Ġgraci Ã³z
Ġ imbecil
Ġin diferent
skak ujme
pÃŃÅ¡ me
Ġrecid iv
ectv Ã¡m
Ġ mondÃ©n
ĠÅ¡krupul Ã³z
Ġslav iano
Ġslaviano fil
skak ujeme
Ġ obskÃºr
tier ali
skak ujem
Ġarci knieÅ¾
iÄį iu
Ġ ondatr
rÃ¡Å¾ ajte
ĠmonÅ¡tr uÃ³z
Ġ lapid
Ġre Å¡titu
Ġ Å¡turm
Ġ pikol
Ġ chmel
Ġper fÃŃd
Ġslovan ofil
Ġ zÃ¡haÄ¾Äįiv
rÃ¡Å¾ ame
ĠÃºstup Äįiv
skak ujte
Ġkrv av
Ġvydr i
rÃ¡Å¾ ate
Ġkon cÃŃz
Ġi reÃ¡l
Ġ mulat
viaÅ¾ eÅ¡
skak ovalo
Ġvedy cht
Ġ piad
ĠdruÅ¾ b
Ġko mÃ³t
tier ajÃºc
Ġ cip
Ġmor Ã³z
Ġsvetlo mil
ĠvÃ½voj aschop
Ġslova kofil
skak ujeÅ¡
Ġ uhr
tier alo
ĠzÃ¡ drapÄįiv
Ġne kÃ½
Ġ odiÃ³z
ĠzuÅ¾it kovateÄ¾
Ġ flekt
rÃ¡Å¾ ajÃºc
Ġchud orÄ¾av
Ġad jektiv
Ġ minuciÃ³z
viaÅ¾ me
Ġne centr
ĠkÃºp ycht
Ġgust iÃ³z
Ġnad tried
ĠmaÄıar ofil
Ġfoto vod
Ġ impertinent
rÃ¡Å¾ aj
pÃŃÅ¡ uc
Ġ dze
nÃŃÄį ime
rÃ¡Å¾ ajme
nÃŃÄį iÅ¡
nÃŃÄį me
nÃŃÄį iac
ĠzÃ¡ derÄįiv
Ġanal yt
Ġchov ateÄ¾ov
ĠrÃŃm skej
Ġktorej koÄ¾vek
Ġstvor enÃ©
ĠÅ¾iad ateÄ¾ov
ĠpamÃ¤t ajte
Ġjav y
ĠÅ¡ÃŃr ke
Ġpodvoz ok
ĠzlÃºÄį eniny
Ġ gejzÃŃr
niansk e
Ġagres iv
Ġup ch
Ġostr Ã½
Ġs trk
ĠÄįlen stva
Ġpover enÃŃ
ĠodstrÃ¡n enia
Ġes hope
ĠzvyÅ¡ nÃ©
Ġk Ã¡n
ĠkmeÅĪ a
Ġdeci bel
Ġvyjadr enÃŃ
Ġpohotov ost
Ġpopr itom
Ġkonces ion
Ġ ustaviÄįn
ĠdomÃ¡ci mi
Ġodtien i
ĠnapÃŃÅ¡ e
Ġ alÅ¾ÃŃr
Ġvy boÄį
Ġmak ro
Ġbole stiach
Ġsvetlo met
ĠtotoÅ¾n osti
Ġsmie chu
ĠnÃ¡z ve
Ġprac ujÃºci
ĠÄįas ovÃ½ch
Ġryb a
ĠbatoÅ¾ iny
Ġhodnot ÃŃm
om et
Ġf is
Ġpolo h
Ġdrev om
on z
Ġponech aÅ¥
Ġpopul Ã¡rnej
Ġocen ÃŃ
ĠvyuÅ¾it ÃŃ
Ġ chrÃ¡p
l ych
Ġbok y
Ġotvor u
Ġher nÃ½
Ġprv enstvo
Ġpriestran nÃ½
Ġunav enÃ½
Ġpre plat
sk Ã¡m
ĠhlÃ¡s ateÄ¾
Ġzasah ovaÅ¥
krÃºt il
Ġ emil
Ġnark oman
Ġ kalerÃ¡b
Ġ admir
Ġst u
Ġfareb nÃ½mi
ĠnekonÄį ÃŃ
ov iciach
Ã¡rensk Ã½ch
Ġprizn anÃŃ
Ġjedn aÅ¥
ĠzmieÅ¡ anÃ©
Ġdermato log
Ġvy kuk
Ġh iv
Ġ rÃ¡f
Ġo sek
ovateÄ¾ skÃº
Ġ sviÅ¡t
Ġvlast niÅ¥
Ġ munÃŃc
Ġv at
ĠvÃ½po moc
ĠpovaÅ¾ oval
Ġodkaz om
ĠhrÃ´z ostraÅ¡
ĠkÄ¾ÃºÄį ovÃ½m
ĠmoÄį u
ĠtohtoroÄį nej
Ġne siah
Ġprie Äįel
Ġprejav ovaÅ¥
Ġne risk
Ġneodo hr
ĠiniciatÃŃv u
Ġjedn alo
Ġtab le
Ġdo tÃ½ka
ĠknieÅ¾ at
pÃ¡Ä¾ te
Ġupr at
Ġne sn
Ġnajjednoduch Å¡ie
Ġjaskyn i
Ġ byr
ĠsvieÅ¾ a
ĠlÃŃd rov
Ġ driev
Ġaktiv itÃ¡m
hospod ar
Ġ hospodin
ĠÅ¡est nÃ¡sÅ¥
ac a
ĠzÄ¾av ovÃ½
Ġod or
Ġzra ku
Ġpodnet ov
ĠtrÃ©n eri
Ġkolekt ÃŃvnej
Ġas ist
to gÃ©n
Ġplast y
tek ali
it ovÃ½ch
Ġpo o
ĠprichÃ¡dz ame
ĠzÃ¡vod u
Ġpartner ovi
ĠberlÃŃn e
Ġpre b
Ġotvor ia
Ġzad nÃº
Ġma st
Ġsamo voÄ¾
Ġ oktÃ³br
Ġdvoj zÃ¡
Ġ ovul
ĠsÃ¡l y
ĠponÃºk anÃ½
nÃ¡ Äį
ĠkÅķÄį e
pier ajÃº
iz ovanÃŃ
3 00
Ġmi lime
ĠhlÃºp osÅ¥
Ġkin e
Ġbole sÅ¥ou
Ġtajom stvom
ĠvÃ½stup u
Ġpos il
Ġrezerv Ã¡cia
Ġpredsed nÃŃctva
Ġla st
Ġbio mas
Ġ mank
Ġnos enÃŃ
Ġobdob iach
b re
Ġstav bou
ĠskÃºs enÃŃ
Ġauto mechan
Ġvy Äįiark
ĠnespoÄįet nÃ©
Ġne mien
aj Å¡ÃŃmi
ĠÃºÄįtov nej
ĠnetuÅ¡ il
Ġvyvi nuli
Ġsprie chod
Ġski alp
Ġskialp in
Ġkatast ri
niansk ych
Ġnastav iteÄ¾nÃ½
Ġprof i
Ġbibl ia
Ġ hreÅ¡
ĠtreÅ¥ o
Ġ24 0
Ġc en
Ġu Äįin
Äį anom
Ġc ur
Ġklas icky
Ġp aÅ¡
Ġod rÃ´d
ĠÃº seÄį
Ġpodob a
ĠnÃ¡stup e
ĠvÃŃÅ¥az i
Ġantibakteri Ã¡lne
Ġvyhn an
Ġnezmen ÃŃ
ĠodvÃ¡Å¾ ne
Ġprid Ã¡vajÃº
Ġjar nej
ĠlÃŃd ra
ĠprÃŃ pon
a kov
Ġz ostr
Ġkost r
Ġzomr ieÅ¥
Ġzabud nite
Ġpozv anÃŃ
Ġpo pÃŃsaÅ¥
Ġodmen ou
Ġtel ovÃ©
Ġkon venÄį
c tion
Ġ rac
Ġ koefic
Ġzo h
Ġo liz
ĠtakÃ½mi to
ĠboÅ¾ ÃŃch
iat ri
Ġne i
f tu
Ġver il
ĠnajvÃ½znam nejÅ¡ie
Ġsval ovÃ©
ĠÃºspeÅ¡ nÃ½m
Ġdokonal Ã½m
Ġpreprav a
ĠuchÃ¡dz aÄįa
ĠsÃºd nych
Ġdre vo
Ġciel i
Ġ etud
ĠvyhÄ¾ad ajte
Ġzachov ala
mi k
ĠspomÃŃn anÃ©ho
Ġpre svit
ĠodporÃºÄį anÃŃ
Ġ ap
ĠÅ¾elezniÄį nÃ¡
ĠzruÅ¡ enia
Ġsyn chrÃ³n
Ġzmiz ne
Ġvzor ec
Ġnakr Ã¡j
Ġs in
pÃºÅ¡Å¥ al
Ġobet ovaÅ¥
Ġo hre
Ġturec ku
ĠuÄįeb nice
ĠkandidÃ¡t i
Ġne stav
Ġ kokteil
Ġanket y
ĠpoÄį Ãºvanie
Ġe stro
hotov ost
ĠpÃ¡Äį ili
Ġdrev enej
Ġnoteboo ky
na uÄį
ĠodchÃ¡dz ali
Ġj ad
Ġstanov enej
Ġpost gradu
ĠduÅ¡ ou
Ġobraz ovkou
Ġsed adlo
Ġkru p
Ġrevol ucion
Ġcyril a
Ġtalian skeho
ĠzniÄį enÃ©
Ġned Ã¡va
ĠdrÅ¾ ala
ĠukÃ¡Å¾ ku
Ġu tiah
ĠsÃºkrom nom
Ġtroj rozmer
Ġs tol
Ġpro stit
Ġz Ã©
ĠlÃºk e
Ġprid anÃ©
Ġneza me
Ġtaj ne
ĠschvÃ¡l ila
Ġroz prac
he re
re zon
b ovÃ©ho
ĠuskutoÄį nenie
Ġzvier aÅ¥a
ov ieme
Ġne Ä¾ak
ke l
Ġod luÄį
Ġf ast
ĠstraÅ¡ nÃ©
ĠslneÄį nÃ½m
Ġbiel ymi
no l
Ġros e
ĠobÄįiansk ych
Ġuved enÃ½mi
Ġdis ney
maÅ¾ e
Ġgener Ã¡tor
Ġbor ovic
Ġ anekdot
Ġpez inku
ĠzÃºf alo
ĠchÃ½b ala
Ġrelax ovaÅ¥
niansk om
Ġne ruÄį
ĠnajrÃ´zn ejÅ¡ie
Ġbez hotovost
f ield
Ġ western
Ġneza sp
Ġeg o
Ġlo ok
Ġpri druÅ¾
Ġnez bad
Ġ sym
Ġe g
Ġver nosÅ¥
Ġ pitv
ara k
Ġpopra du
pÃºÅ¡Å¥ ajte
ĠÃºrov nÃŃ
ĠÅ¾il y
Ġomyl om
ĠryÅ¾ a
Ġ brutto
Ġspoj enej
Ġ magdalÃ©n
Ġbez vlÃ¡d
pre par
Ġzried kavo
pier aÅ¥
ĠnachÃ¡dz al
Ġauto nom
Ġpozdrav om
Ġdruh ot
ĠrukÃ¡v y
ĠuÅ¾ÃŃv anÃŃm
Ġoprav e
ĠapartmÃ¡n och
ĠotÃ¡Äį ok
Ġnezo hr
ĠÅ¡ir Å¡om
ie la
b iÄį
Ġzarad il
ĠpÃ³di um
iÃ¡n ov
ĠnajvyÅ¡ Å¡ou
Ġjapon ska
Ġ prepoÅ¡t
Ġspolieh aÅ¥
ĠpoteÅ¡ ili
Ġpoh yb
ko c
Ġ Ä¾al
Ġban e
Ġ jehov
Ġd Å¾
Ġnos ÃŃm
Ġsuk ne
Ġjan ko
Ġv last
Ġvy toÄį
Ġ krÃ¡
Ġsvet lu
Ġo mladz
ĠÅ¡tvrt Ã©
ĠoceÄ¾ ovÃ½ch
Ġ singapur
Ġ zÃŃv
Ġmod ifikov
Ġ pokolen
Ġla p
ĠzloÅ¾ itejÅ¡ie
ĠtohtoroÄį nÃ©
Ġp ÅĻ
o fyl
Ġkata lyz
Ġu skrom
ĠkÃ¡b la
ĠskÃºs il
ĠoficiÃ¡l nu
ĠvyhlÃ¡s ili
Ġvy pÃ¤t
ĠÅ¡kol stve
Ġdvad sat
Ġsled ovanÃŃ
Ġh ero
Ġpit nÃ½
Ġrefer ent
Ġinstagra me
ĠjedineÄį nosÅ¥
ĠvÃ¤z enÃŃ
Ġdis pro
vÃ¤z ujeme
Ġdi zert
Ġne sviet
Ġ kel
ĠÅ¾en skÃ©ho
Ġustanov ujÃº
sÃ¡dz a
log y
Ġ bÃ´Ä¾
ĠsÃºstav a
ĠobrÃ¡t il
Ġbu b
Ġangl ickej
Ġhal lowe
Ġlegislat ÃŃvne
Ġrozpo Äįte
Ġhemo glob
zer Ã¡me
po et
ĠmÃ¡ri i
Ġprv Ã©mu
ĠÅ¡vÃ©d sku
ĠdeÅ¡truk tÃŃv
iÄį nÃ½mi
ĠsnÃŃv aÅ¥
Ġ atl
Ġnesk on
ĠurÃ½chÄ¾ uje
Ġserver y
Ġnevy nik
Ġ paÅ¾it
Ġ Å¾andÃ¡r
Ġstol nÃ½
ti ku
ĠÅ¡tudij nÃ½
u g
ĠdiÅ¡ put
Ġo sÃ¡d
Ġ198 0
Ġ tulipÃ¡n
Ġudal osÅ¥ou
ĠpouÅ¾i jeme
Ġvy svedÄį
Ġ hÃºt
Ġna naj
Ġpodob nÃ½mi
Ġlou is
ĠsprÃ¡v ajÃº
ĠoznÃ¡mi li
Ġb ec
Ġekonom ickÃ¡
dÅĪ ovÃ½
Ġd iv
ĠgÃ³l u
Ġza pr
Ġkraj skÃ½
Ġ vriesk
ate la
ĠinÅ¾inier ske
ĠÄįech ov
Ġpoist nej
Ġtvor enÃ¡
ĠpÃ´sob iaca
Ġ salmon
Ġne trh
Ġpri syp
ĠpoÄįÃº vam
ĠakadÃ©m ii
Ġsub stanc
Ġ opant
Ġprepoj iÅ¥
Ġplast ovÃ½
Ġgenet icky
vac ÃŃch
ĠzisÅ¥ uje
Ġnad poloviÄį
ĠvzÅ¥ah om
Ġvedec kÃ©ho
Ġneupo zor
Ġoch ut
ĠprÃŃtom nÃ¡
ĠboÅ¾ ÃŃm
Ġhumen nÃ©
Ġnepo vÅ¡im
u ge
ĠsplÃ¡c aÅ¥
Ġp ale
ie lok
Ġjazd ci
Ġkontajn er
Ġu Å¡tedr
Ġ ambrÃ³z
ĠdaÅĪ ovom
Ġkotl a
Ġspotreb e
Ġroz jed
ĠnÃ¡dher nÃº
Ġrov nÃ½
Ġpria nia
sadz uje
Ġsuch om
ĠpodnikateÄ¾ skÃ½ch
Ġ8 1
Ġspracov Ã¡vaÅ¥
deÄ¾ te
Ġzao krÃºh
Ġpostar ajÃº
Ġps ÃŃkov
Ġchlap com
Ġsprch ovacÃŃm
ĠuchÃ¡dz aÅ¥
Ġne lieÄį
Ġz mÅķtv
Ġvirtu Ã¡lne
Ġ" .
Ġ vÃ½s
pa g
Ġstrel ou
Ġdivadel nÃ½ch
Ġne Å¡ÃŃ
Ġspir itu
o bor
Ġz jemÅĪ
Ġ jater
Ġskon Å¡tru
ĠneznÃ¡me ho
Ġpo sr
Ġodovzd anie
Ġ tas
Ġliter Ã¡t
Ġvy mot
iz ol
Ġdigit Ã¡lneho
Ġmul t
f z
Ġne tÃ½k
Ġpokus ov
Ġtranzist or
Ġg ru
ajÅ¡ie mu
Ġneu voÄ¾
Ġtrolej bus
Ġporot y
Ġvran ov
Ġposluch Ã¡Äį
l ili
Ġnedo lieÄį
Ġ bac
ĠsÃºkrom ÃŃ
Ġ opovrh
Ġob liz
Ġpo chvaÄ¾
Ġbez fareb
ĠÅ¡irok ou
Ġplak aÅ¥
pe ri
Ġ septembr
Ġnez Ä¾av
pro fesion
ĠpripomÃŃn ame
ĠnÃ¡miet ky
ĠopaÄį ne
ĠvyÅ¡tud oval
Ġvyber Ã¡me
Ġ Å¾rieb
ĠÅ¡p aj
ĠzÃ¡vaÅ¾ nÃ½ch
Ġst art
Ġ maÅ¡kar
Ġtuh o
Ġne ad
Ġvynech aÅ¥
Ġ pardon
Ġr ias
ĠnÃ¡p ove
Ġ stoÅ¾
Ġmodel i
ĠumÃ½vaÄį ky
Ġlamp Ã¡Å¡
ĠnÃ¡rast u
Ġpo mysel
Ġvy zdrav
ĠlekÃ¡r ni
Ġplat u
ron t
Ġbez hlav
Ġdrob nosti
Ġpost komun
Ġpayp al
ĠkriÅ¾ovat ke
ĠvÃ½bav a
Ġr d
krÃºc ajÃº
Ġriad ky
Ġlegislat ÃŃva
Ġ cmuk
Ġod poj
Ġdus ÃŃka
Ġo plet
ĠzÃ¡loh u
ĠpoÅ¾iadav kou
Ġ vÅķb
Ġ radoslav
Ġ9 2
ĠobÄįan mi
le jete
iÄį nÃ©mu
Ġgastro nom
Ġtrpez livosti
ĠnedÃ´ jde
Ġslab oÅ¡
Ġilustr Ã¡cie
Ġne mÃ¡v
Ã¡n ke
Ġupevn enie
ĠzaloÅ¾ ila
Ġproblemat ika
ovateÄ¾ skÃ½
Ġpretrv Ã¡va
Ġt m
ĠzÃ¡kaz u
ĠschvÃ¡l ili
Ġhomo gen
Ġalkal oid
Ġanjel ov
Ġvhod nejÅ¡ie
Ġpredstav ovala
s iate
Ġ kelt
Ġ bÃ´r
Å¡i je
Ġ pÃ¤sÅ¥
Ġhrad om
ĠÄįiÅ¾m y
Ġnez Ã¡v
ĠukÃ¡Å¾ u
Ġco lor
Ġzobraz ujeme
Ġch ris
Ġak ÄįnÃ½
ĠslÃ¡vnost nÃ½
Ġ kaÅ¡eÄ¾
ĠmaÄıar skom
Ġleg o
tier ame
Ġo Å¥aÅ¾
Ġexistencia list
Ġnarod ili
ovate li
Ġspirit u
ĠÄį ad
ĠpoÅ¾ehn anie
Ġs krÃ¡Å¡
Ġza spomÃŃn
Ġvstup y
ĠdobrovoÄ¾ nÃ©
Ġface boo
Ġfareb nÃ½m
Å¡i jeme
Ġod rast
Ġvy Å¡vih
Ġcel kovÃ½m
Ġna chlad
Ġprotipo Å¾iar
ĠzÃ¡ blesk
Ã¡r nejÅ¡ie
Ġ draft
Ġod ruÅ¡
Ġ filist
ĠpokÃºs im
Ġnastav enÃŃm
ĠÅ¡tÃ½l ovÃ¡
na Å¾ÃŃv
Ġzor gan
tier ajte
Ġmel ÃŃr
ĠvysokoÅ¡kol skÃ©ho
Å¡i jem
pis uj
Ġelektro e
ot Ã¡c
Ġ aur
ĠtÃ³n ov
Ä¾ ovania
ĠÅ¡kol omet
Ġ kujon
Ġna hmat
Ġdis kontinu
Ġnajmodern ejÅ¡ie
Ġz vin
Ġentuzi ast
pis ujete
Ġ lavÃ³r
Ġ Å¡raf
Ġoslov ili
Ġ ÄįuÄį
Ġbezo dn
Ġ Å¡achor
Ġ hajt
Ġhajt man
Ġ alveol
ĠbÃ¡b ov
Ġgeo techn
Ġ tovariÅ¡
krÃºc aÅ¥
Ġza Å¡uch
Ġelektro mont
ĠpoÄįu teÄ¾
Ġdarmo Å¾r
krÃºc a
Ġneza vin
Ġ marionet
Ġhom onym
Å¡i la
Ġ ÄįalamÃ¡d
Ġchlp at
Ġ langust
krÃºc am
Ġopatr ov
tier ajÃº
Ġdekom pres
Ġelektro stimul
tier am
Ġauto chtÃ³n
Ġ exalt
Ġdych tiv
Ġimperi alist
Ġ blaf
ĠdrÅ¾ groÅ¡
Ġ mrml
Å¡i li
Ġ rajn
Ġdo fajÄį
Ġnoc Ä¾aÅ¾
Å¡i l
Ġ Äįemer
krÃºc al
ĠpraÅ¡ iv
Ġpred riek
Ġ mrÃ¡k
Ġpravdy milov
Ġpo fajÄį
krÃºc ali
pis ovalo
Ġporiadku milov
Ġ cÃ³l
Ġ viv
pis ujte
Ġne Å¡omr
krÃºc alo
Å¡i jete
ĠvrÃºb Ä¾
Ġa kred
Ġakred itÃŃv
Ġprivandr oval
Ġ bajadÃ©r
Ġne blb
Ġ chumaj
Ġ pelerÃŃn
Ġ struh
Å¡i jÃº
slovo vzat
Ġanti fÃ³n
Ġde klin
Ġ junker
Ġ ocelot
ĠverÅ¡ o
ĠverÅ¡o tep
Ġza Å¡trng
Ġ masel
ĠÄıatel in
Ġ rorÃ¡t
Ġ kyv
Ġpresbyt eri
Ġne chrÃ¡p
Ġpokoja milov
Ġkrvi smil
Ġne klok
Ġpo Å¡omr
Ġ ataman
Ġ Å¡arh
Ġnepo Å¡omr
krÃºc ala
krÃºc ajÃºc
pis ujeÅ¡
krÃºc ate
Ġod Å¡tiep
krÃºc ame
krÃºc aj
poly mer
Ġ bÅķk
Å¡i te
Ġspolu invest
krÃºc ajte
Ġbio indik
Ġ checht
Ġ pÃ¡Å¾
tier ate
Ġnedo fajÄį
Ġza Å¡trk
Å¡i jeÅ¡
Ġzlato tep
Ġ xer
krÃºc aÅ¡
Ã¡ÅĪ mi
Ġne pisk
Ġkolon ialist
pis ujme
tier aÅ¡
Å¡i lo
Ġpol strÃ¡n
Ġ jader
Ġne klas
Ġs cup
Ġneo pil
tier aj
Ġslobody milov
ĠÅ¡trajk okaz
pis ujÃºc
Ġne jag
Å¡i me
tier ajme
Ġneza Å¡trng
Ġne drk
Ġnepo fajÄį
Ġne gag
Ġa brevi
Ġne sip
Ġ buv
Ġneza Å¡uch
krÃºc ajme
Å¡i jÃºc
Ġadam it
Ġne huh
Ġne buv
Ġne Å¡krip
Ġneza Å¡trk
Ġnes cup
Ġpop is
lh Äį
Ġnut nÃ¡
Ġin to
Ġ lisabon
Ġkauz e
Ġzamer ali
Ġkomplet nej
Ġrob ÃŃÅ¡
ĠodtiaÄ¾ to
Ġvy rÃºb
Ġpet ro
Ġpre sahuje
Ġmokr Ã©
Ġob mot
ĠukonÄį ila
ĠinÅ¡tit Ãºciami
do ra
Ġ babylon
zr ela
Ġosad e
Ġvyhod noc
Ġtroj ice
li ght
Ġvyber ajÃº
Ġpak ist
Ġnevy prac
stÃ¡va me
Ġnepo slÃºch
tvÃ¡r ali
Ġumiest nite
Ġ serÅ¾
Ġod pyk
Ġnezo s
Ġnanaj vÃ½Å¡
ĠvoÄ¾no Äįas
Ġesenc iÃ¡lne
ĠÃºrok y
Ġhlad inou
ĠfrancÃºz skom
Å¾i jeme
ĠhypotÃ©k y
ĠpremÃ¡v ke
Ġprac ujete
Ġpria zeÅĪ
ĠzhromaÅ¾d enÃŃ
Ġ Å¡ek
Ġ halier
Ġza znaÄį
Ġodpoved ali
Ã¡c iach
Ġark Ã¡d
Ġolymp iÃ¡dy
Ġhistor ickÃ¡
Ġreal itnÃ¡
Ġ epilept
te ka
at Ãºre
Ġp ac
Ġne pÃ½t
Ġleg Ã¡lne
Ġsp p
ĠvÃ½ ziev
Ġpred nÃ½ch
Ġprofes ionÃ¡
Ġobrovsk ou
al s
Ġvy Å¡krt
Ġzad anie
Ġob koles
Ġne liet
Ġna mok
Ġbezplat nÃ½
Ġfrekv enciu
Å¾i va
Ġ banket
Ġm and
ovateÄ¾ skÃ¡
c ujÃº
Ġh il
ĠnÃ¡rod nosti
Ġ jedÄ¾
ĠÅ¾ iv
Ġsmer ujÃº
Ġ koÅ¡ieÄ¾
Ġprofesion Ã¡lnu
Ġvin tage
Ġpomer ov
ĠzÃ¡sah y
oviÄį a
su nÃºÅ¥
Ġnevy Å¡etr
Ġizol Ã¡ciu
ĠnoÄį nej
Ġzne ist
Ġintegr ovanÃ©
Ġzaved ie
Ġne top
ĠslÃºÅ¾ ila
Ġo plat
Ġochor eniami
len iu
Ġpre hÄ¾adom
Ġrozo zvuÄį
Ġpri or
Ġprehr al
Ġseg mente
Ġroz pak
Ġza lep
Ġmarketing ovÃ½ch
Ġpo Äįud
Ġnoc Ä¾ah
ĠslÃ¡v neho
Ġkari b
Ġdod anÃ½
ĠzÃ¡ tok
Ġpo chyt
Ġdo Å¾iÄį
Ġza vÅķÅ¡
ĠplÃ¡n ujem
Ġdo bod
Ġvynik ajÃºcou
Ġhm m
Ġautomat ickÃ½
Ġro t
ĠzabezpeÄį il
plÃ¡c a
ĠkÃºpe Ä¾a
Ġje r
ĠnÃ¡pad om
Ġfor tu
Ġredak cie
Ġroz lep
Ġpoz me
ĠkrÃ¡Ä¾ov stve
Ġnevyz dvih
ing ovÃ½m
ĠkultÃºr ou
pi je
Ġpodmien eÄį
Ġpohyb ov
Ġvklad u
ĠkoÅ¡ iar
Ġekonom ike
ĠpÃ´sob iacich
ĠnezabudnuteÄ¾ nÃ©
Ġ heligÃ³n
Ġkom Ã¡rno
ĠrÃ³m ovia
rov a
Ġdol nÃ½ch
ĠÃºrad nÃŃkov
ĠtermÃŃn om
ÅĪ ovanÃ½
ĠpouÅ¾i teÄ¾nÃ©
Ġ Å¡tiav
Ġpresadz ovaÅ¥
Ġobsad enie
Ġhned Ã¡
Ġ lÃŃby
Ġne toÄį
Ġ kovboj
Ġ motÃ½Ä¾
Ġpreklad u
Ġpovied ok
ĠdoruÄį ÃŃ
Ġkon feder
Ġchem oterap
k Ã³n
Ġzmest ÃŃ
Ġvykon Ã¡vateÄ¾
Ġpredstav ivosÅ¥
Ġnena znaÄį
Ġnes pr
Ġohroz enÃŃ
ĠbudÃºc u
Ġv suger
Ġnez ried
Ġod Äįerp
Ġ flanel
Ġnedo hr
Ġroz ves
ĠzaÄįÃŃn ala
Ġvykon Ã¡vame
Ġneu tÃŃch
Ġ nikot
Ġspomien ka
b ovou
Ġdunaj i
Ġvertik Ã¡lne
Ġ8 3
Ġ red
Ġpredstav ovali
Ġrebr ÃŃÄįka
de duk
Ġreproduk tory
pÃºÅ¡Å¥ ala
ĠvÅ¡e moÅ¾
Ġk ro
Ġ bujÃ³n
Ġpro dek
Ġcharakter izuje
Ġaktiv ovaÅ¥
Ġ krym
Ġ kaÅ¡tiel
Ġ tlam
Ġ krhl
Ġne du
ĠadekvÃ¡t ne
Ġnoh a
ĠuÅ¾i jete
ĠtrÃ¡v enia
Ġmar ket
Ġ koridor
tv Ã¡
Ġekonom ickÃº
ĠzÃ¡hrad ou
ĠzÃ¡pach u
Ġstar nutie
tol Ã³g
Ġpod beh
Ġpre sak
Ġbar u
Ġfilozof iu
Ġpol ÃŃÄįka
Ġneu blÃŃÅ¾
Ġpestr Ã½
Ġperfekt nÃ¡
Ġne cviÄį
Ġpovol enÃŃ
Ġnespo zor
Ġnezo sob
ĠrÃ¡d u
ĠprijÃŃm ajÃº
Ġ1 01
Ġvedom ÃŃm
ĠlÃŃn ii
ĠoprÃ¡v nenÃŃ
Ġdrah Ã½ch
de k
ĠzÃº rod
kov skej
Ġna puÄį
Ġne drÅ¾
Ġnevy stih
Ġproduk cii
Ġna trvalo
Ġd d
Ġ mnÃŃchov
Ġv av
Ġza sych
ĠtÃºÅ¾ bou
Ġnemoc niÄį
ĠlyÅ¾iar skych
ĠvÃŃkend y
Ġne bel
ĠosvedÄį enia
Ġpod titul
Ġvyzr et
Ġtrakt u
ĠapartmÃ¡n ov
Ġnev er
zer aj
Ġgener Ã¡cii
ĠmyÅ¡lien kami
Ġk Ã´
Ġporuch ou
ĠsprÃ¡v anÃŃ
Ġs pÃºt
ĠneznÃ¡m ych
ĠstrÃ¡v ila
Ġjednoduch osti
Ġna pÃ¡d
c s
Ġkrat Å¡ÃŃ
Ġplatob nÃ½ch
it ovÃ½
c ÃŃm
Ġza or
Ġpolit ickÃ½m
dez infik
Ġreklam Ã¡cii
Ġu tÃŃch
Ã³n ovÃ©mu
Ġhypo tÃ©z
Ġvojensk Ãº
tlaÄį te
Ġbel uÅ¡
Ġ kaskad
Ġ rajt
Ġob or
Ġz rÃ½chÄ¾
Ġzasl anie
av ka
Ġryb Ã¡r
ĠnÃ¡ Äįrt
Ġotvor ov
Ġlad islava
Ġtitul om
Ġnevy Å¥aÅ¾
aliz Ã¡ciami
Ġroz voÄ¾
Ġp Ã¡r
Ġproduk ujÃº
Ġ kerat
Ġpre cest
Ġdet in
Ġodmiet la
Ġpoz or
ĠtaÅ¡ ku
ĠseminÃ¡r ov
Ġs et
Ġmzd u
ĠnapÃŃs anÃ½
ĠpeÄį iva
Ġvymen ili
Ġvy kazuje
Ġpol litr
prÃŃ rod
Ġnez do
Ġne veÅ¡
Å¾i jete
ko tvor
Ġpo nem
Ġpobyt om
ĠpÃ¡s ikov
ĠneskutoÄį nÃ©
Ġpo striek
Ġza mont
Ġvyvi nÃºÅ¥
Ġdosah ovaÅ¥
tek ala
ĠzahraniÄį nÃ©ho
Ġn ight
Ġ ÄįinÅ¾
Ġza vÃ¡dza
Ġza trh
ĠsÃºstav e
Ġjav ov
ate li
ĠkrÃ¡Ä¾ov skej
Ġne Å¡ÃŃr
Ġpozer ali
Ġobjedn ala
Ġvy piÅ¥
Ġ granad
Ġprezrad ila
te v
Ġ knÃ´t
ĠumoÅ¾ nil
ĠzvlÃ¡d la
Ġmas ÃŃvneho
Ġpark ovacÃŃch
Ġhned ej
Ġmar ian
ĠÅ¾e l
Ġ drÅ¾k
Ġ Å¾etÃ³n
Ġpapier om
sÃºÄı te
Ġhokej ovej
Ġnahrad il
Ġlet Ã¡k
Ġ blÃ¡zon
ing mi
Ġf and
ĠnÃ¡roÄį nom
Ġ bermud
Ä¾ ou
Ġvy rat
es s
Ġbystr iÄį
Ġelektro roz
Ġpo ter
Ġspolu ob
Ġbavln enÃ©
ĠpomÃ´Å¾ te
Ġ kried
Ġ198 5
Ġsa gan
ing ovom
aliz Ã¡ciÃ¡ch
vÃŃ rus
Ġnorm Ã¡lnu
Ġpohodl nejÅ¡ie
ĠÄįaj ov
Ġtoalet y
Ġnevz ruÅ¡
Ġmo Å¾
Ġkomplik Ã¡ciÃŃ
ĠvÃ½ber ovÃ©ho
t Ã½ch
Ġod plav
Ġnena miet
pÃŃj ali
Ġneod sÃº
Ġpri podob
ĠinvestÃŃ ciu
Ġv id
Ã¡v kach
Ġza kvit
Ġnepre ver
Ġprac oviska
Ġwol f
ĠzÃ¡ k
ĠvaÅĪ a
ĠdodÃ¡v ok
Ġnena Å¡la
Ġ prepel
Ġ vÄºÄį
ĠÅ¾old nier
Ġingredien ciÃŃ
Ġ karfiol
Ġdoraz ili
Ġplynu le
rid ge
Ġvolant om
Ġvianoc ami
Ġ peÄįaÅ¥
Ġ Å¾eliar
Ġnepo kor
Ġpod maÄ¾
Ġnevy lep
Ġza kaz
ĠdvanÃ¡ stich
ĠkondÃŃc ii
ĠzÃ¡ujem ca
ĠpÃ¡l enie
Ġpokut a
Ġk Ä¾
ĠpoukÃ¡z al
for iem
ĠvstÃºp ila
Ġzverej nenÃ½
Ġpoukaz ujÃº
ĠsprevÃ¡dz ajÃº
Ġod vr
ĠprÃŃjem nÃ½ch
Ġpoh nÃºÅ¥
Ġ Äįepel
Ġdo pred
Ġsmartf Ã³nov
ĠmaÄıar skÃ©ho
Ġpod stÃºpiÅ¥
Ġhran icami
tek ajÃº
Ġnevy uÄį
Ġvyraz ili
ĠÅ¡Ã©f trÃ©n
tom ograf
Ġ vanÃ¡d
Ġkvalit nejÅ¡ie
Ġkriv ky
Ġvrch nÃ½
Ġplatob nej
Ġne suÅ¡
Ġnepou Å¾
Ġna mot
Ġohroz uje
ĠpÃŃÅ¡ eÅ¡
Ġ tomograf
Ġs kap
Ġstud io
ĠplanÃ©t u
Ġneob jedn
ĠschvÃ¡l enÃŃ
Ġklient mi
Ġtel ovÃ½chov
Ġpat ogÃ©n
Ġ leopard
ĠvÃ½let ov
Ġza hml
ĠgÃ³l om
ĠÃºvÃ¤z ok
Ġroz liet
Ġvy Äįas
Ġodhodl anie
Ġbit ky
ia tok
Ġroztok u
Ġu tuÅ¾
Ġ zbeÅ¾
ĠnÃ¡rod o
ĠnajvÃ¤ÄįÅ¡ om
ĠprÃŃtom nosÅ¥ou
ĠsleÄįn a
Ġvod ca
Ġtemat ikou
Ġkarik atu
Ġchud oby
Ġ komp
Ġnepri or
Ġnepo hr
aliz Ã¡ciÃ¡m
Ġza drÅ¾iav
ĠvÃ½voj Ã¡ri
Ġupozor nÃŃ
Ġinformat iky
Ġpresn osÅ¥ou
Ã©r ium
Ġluxus nÃ½ch
Ġ chliev
Ġroz net
ici p
Ġnerob ia
Ġexist encii
Ġekolog icky
Ġne stanov
Ġv w
Ġne Å¡peci
Ġkuchynsk Ã½
ĠumÃ½ vaÅ¥
Ġoslav a
Ġob mÃ¤k
Ġnepo pad
ĠtradiÄį nÃº
Ġvymysl el
Ġr ub
ĠÅ¾en skÃ¡
ĠÅ¡vÃ©d ska
Ġporoz hliad
Ġo prac
ka ri
Ġ sitn
Ġmaz an
niansk ym
Ġnerovn ovÃ¡
ĠpodloÅ¾ ka
Ġpodzem nÃ½ch
ĠhÃ½b aÅ¥
Ġslov Ã¡ch
Ġpri m
Ġroz pred
Ġus ÃºvzÅ¥aÅ¾
ĠvzruÅ¡ ujÃºce
Ġmimozem Å¡Å¥
Ġpo tÄ¾ap
Ġneo svedÄį
baÄ¾ te
ĠÄįin o
ĠÄįino her
Ġneu nav
Ġposud ok
Ġpodlieh ajÃº
Ġles nÃ©
Ġdopln ÃŃ
ĠbeÅ¾ nÃº
Ġriad enÃŃ
Ġr ud
Ġdivadel nej
Ġza krÃºÅ¾
Ġneza farb
ovateÄ¾ nÃº
Ġ piÅ¾m
Ġples e
Ġnena hr
Ġpre meÅ¡k
Ġbez prÃ¡v
eb n
Ġkom o
ĠdaÅ¾d i
Ġroz syp
ĠvÃ½prav y
Ã¡l ku
Ġsk i
Ġ pÅķhÄ¾
ĠprÃŃ tok
Ġg aÅ¡
Ġzav ÄıaÄį
Ġsu gestÃŃv
Ã¡n ovi
iek oÄ¾ko
Ġjazd ec
Ġbu g
Ġpo tk
Ġnepre sp
Ġnez lep
Ġkontra produktÃŃv
Ġhl Ã¡s
Ġhust Ã©
Ġvo Å¡iel
ĠmÅķt vo
Ġst laÄį
Ġnez novu
Ġmodel och
Ġpublik Ã¡ciÃŃ
Ġ az
ĠnetuÅ¡ ÃŃ
Ġhor skÃ©
Ġroz chyt
vy bav
Ġneza ostr
ĠÅ¾ it
Ġplat ne
Ġvys tuÅ¾
Ġstr ojnÃ¡sob
Ġorto pÃ©d
Ġvy vlast
Ġz veÄįer
Ġnevy pro
Ġnepo Ä¾av
Ġne chov
Ġ platon
Ãº sk
ĠmedzinÃ¡rod nou
Ġzem nÃ©ho
ĠÅ¾r alo
in nÃ©
Ġ fosf
Ġ kmÃŃn
Ġned i
ĠbÃ¡s nik
Ġcertifik Ã¡tu
Ġbral a
ĠkrÃºÅ¾ ku
Ġstvor il
Ġnepre prac
Ġu tutl
Ġnevy boÄį
Ġnevy kÃºp
ĠneznÃ¡ zor
Ġ grg
Ã¡l niÄį
Ġ doz
ĠzrekonÅ¡tru ovanÃ½
Ġ narcis
ĠdovoÄ¾ ujeme
Ġroz mot
val il
Ġnepo let
Ġrez anie
Ġ dlÃ¡t
Ġdospie v
Ġmajst ri
krÃºt ila
Ġnepris pÃ´sob
Ġregistr ovaÅ¥
Ġpre mrh
Ġihr iskÃ¡
Ġ karmel
Ġroz pitv
Ġvypl nenie
ĠÅ¡port ovom
ĠmontÃ¡Å¾ i
Ġprevz duÅ¡
Ġnedo prac
ĠÄįerno kÅĪaÅ¾
Ġnad Ä¾ahÄį
ĠspoloÄį nostiam
Ġ vres
va ciu
Ġsymbol izuje
Ġ titÃ¡n
vac ou
Ġnekon venÄį
sus pend
Ġne hran
Ġsprie hÄ¾ad
Ġvy ÄįaÄį
ĠÄ¾ah kÃ½ch
Ġsad ol
Ġodo zv
Ġji ÅĻÃŃ
Ġneu pr
Ġpsych oterapeut
Ġneu zdrav
Ġod prav
Ġnevy hotov
Ġneza prac
Ġdistrib Ãºcie
Ġpozor ovania
ĠÃº chyt
ĠsvieÅ¾ osÅ¥
Ġ kopul
Ġnepre Ä¾ud
niansk u
Ġnerozo hr
Ġhokej a
Ġtri d
Ġposkyt nutÃ¡
Ġnez hust
Ã³n ovÃŃ
ĠÅ¡tart om
ĠospravedlÅĪ ujem
Ġstup ÅĪoch
ĠbÃ¡bÃ¤t kÃ¡
Â ¾
Ġ bengÃ¡l
Ġin dol
Ġnes nÃŃm
Ġnepred hr
Ġkaros Ã©rie
Ġnik e
ĠdÃºf aÅ¥
Ġneod ovzd
ĠvÃ½raz om
Ġspo hodl
Ġneu chov
Ġod mot
Ġz vec
hod not
Ġpek la
Ġbohat stva
Ġneb om
Ġ kalich
Ġne strieÄ¾
Ġnepre pas
Ġprvo plÃ¡n
Ġp ec
ĠbeÅ¾ cov
Ġotvor te
Ġverz iou
Ġod klon
ĠâĤ¬ /
Ġpokryt Ã©
Ġs funkÄį
ĠsluÅ¾ bÃ¡m
Ġnena vrh
Ġpre hluÅ¡
Ġnes poj
Ġkontra re
Ġ skelet
Ġnapln enÃ©
ĠzÃ¡bav ou
Ġu dobr
ĠkrÃ¡Ä¾ov nej
ĠkniÅ¾ nicu
Ġmichal ovciach
Ġneod d
Ġ dinÃ¡r
Ġnepo sp
Ġne fu
Ġp ÃŃ
ĠblÃŃz kym
Ġroz ved
ĠnÃ¡lez y
Ġextern Ã½ch
atick ejÅ¡ÃŃ
Ġpre mast
Ġza ver
Ġnevy farb
Ġnepri farb
Ġsamo ÃºÄįel
Ġbi kin
Ġne beh
Ġo chudob
Ġpri Å¾iv
Ġfoto chem
Ġnepri hr
Ġlo r
Ġ smog
Ġpre berÃ¡
Ġv Ã½m
ĠpozÃ½v ajÃº
Ġpre tlak
Ġ poker
Ġnev streb
Ġpre plav
Ġneu Ä¾ahÄį
Ġnevy rub
Ġneod chyt
Ġpred cviÄį
Ġu hr
Ġdrevo kaz
Ġodkaz uje
ĠzneÄįist enia
ss on
Ġnez vÃ½hod
Ġod kvit
Ã¡ ÅĪom
Ġ kalamÃ¡r
Ġneob jed
Ġsp ÃŃ
Ġsc re
Ġalbum ov
Ġnevy ruÅ¡
Ġpo Å¡uÅ¡
Ġpovy trh
Ġnedo hor
Ġnez hr
ky vo
Ġregistr ovanÃ¡
Ġkvapal iny
ĠzÄ¾ah ka
Ġ okÃ¡zal
Ġ Å¡kÃ´d
Ġdo kriv
Ġzameria vaÄį
Ġu noÅ¾
am ater
Ġspolu Å¾it
ĠomÅ¡ a
ĠÄįerp adiel
Ġpri ostr
Ġnepre Å¥aÅ¾
Ġgrav imetr
Ġv lam
Ġneod vr
Ġne lis
Ġpodpor il
Ġvyvol Ã¡vajÃº
Ġneod hodl
ĠpÃŃsom nou
ĠveÅ¾ u
Ġneu pad
Ġw el
Ġza ples
Ġnepoza stav
ĠpoÅ¡l eme
Ġd h
Ġnad prac
ĠbroÅ¾ Ãºr
atick ejÅ¡ÃŃch
Ġpoob hliad
Ġdo strih
Ġpri maÄ¾
komerc ion
ĠÃºdol ÃŃ
Ġ klia
ĠnezabudnuteÄ¾ nÃ½
Ġpred nosÅ¥ou
ĠÅ¥aÅ¾ by
Ġegypt e
Ġkompar at
Ġ brandÅ¾
Ġroz tav
Ġneod sp
Ġnepre Å¡etr
Ġneza Ä¾ud
ĠzloÄįin u
Ġzapoj ilo
Ġpr ov
Ġ empÃŃr
Ġkunst histor
Ġvy lÃºh
Ġvy sviac
Ġ kreol
Ġ frnk
Ġneza kotv
Ġob trh
ot kÃ½
re par
Ġd ejÃº
Ġorech ov
Ġbyt ovom
Ġnez jav
Ġneroz prac
Ġnezne vÃ½hod
Ġnedo hotov
Ġne pest
Ġpracov noprÃ¡v
ĠtÃ½Å¾d ÅĪom
Ġpo prask
atick ejÅ¡ia
Ġneod stav
Ġz mÄºk
Ġvy striek
Ġne kvit
Ġneza do
Ġneroz chyt
Ġpovy pad
Ġob sek
Ġnepre cit
Ġu skor
Ġprostat y
ĠplÃ¡v aÅ¥
ĠzÃ¡vis lÃ©
ĠhosÅ¥ ami
Ġh at
Ġi sa
Ġnepo Å¾iÄį
im pon
Ġnevy boj
Ġ ÄįuÅ¡
Ġne fik
o die
Ġnepre roz
Ġnepo od
Ġnepre lep
ĠotvÃ¡r aÅ¥
Ġantibiot ikÃ¡
Ġzad anÃŃ
Ġvesel Ã½
Ġnena cviÄį
Ġnevy jedn
Ġneroz ruÅ¡
Ġ kvok
Ġneu prednost
Ġapolog et
Ġnevy ves
Ġneob Å¾al
Ġzo cviÄį
Ġne kur
Ġnezne tvor
Ġ ciling
ĠprijÃŃm aÄį
Ġ hip
Ġauto tur
Ġnevy prav
Ġneobo hr
Ġ gnoz
Ġgnoz e
Ġnepo nech
Ġnepre cviÄį
Ġvy kvit
Ġne gener
po chod
Ġneza par
Ġneob star
Ġnepred vol
atick ejÅ¡ÃŃmi
Ġnena mer
Ġnedo jedn
Ġnena fu
Ġnes farb
deÄ¾ n
Ġnepre farb
Ġneza cviÄį
Ġnevy mer
Ġnepod farb
Ġneroz lep
Ġnepre maÄ¾
Ġne kart
Ġstredo slovensk
Ġod pr
Ġkompatibil nÃ©
Ġmich el
Ġneod u
Ġbrat o
Ġnevy lov
Ġnedo hliad
Ġ frng
Ġs kuj
Ġus Ãºstav
Ġnes kuj
Ġa polit
Ġpracov ne
Ġdomov ov
Ġroz jatr
Ġzemia kov
Ġne part
Ġod bav
Ġnepre Å¾ehn
Ġne sign
Ġza pÃŃsk
ĠvyÅ¡in ut
Ġ dlÃ¡v
Ġroz lept
Ġvy hmat
Ġpre pch
dÅĪ ovÃ©
Ġ smrk
a kumul
Ġfil harmon
Ġo hlod
Ġod mraz
Ġod pros
Ġo krÃŃk
Ġza kokt
ana riek
Ġne hÃ¡d
Ġu kriv
Ġne opovrh
Ġvz pruÅ¾
Ġo cukr
Ġz bedaÄį
Ġroz bÃºr
Ġz lievar
Ġ dÅ¾okej
Ġneu taj
Ġauto erot
Ġnena pch
Ġch arak
Ġneza vrh
Ġ baÅ¥
Ġ firn
Ġstere oskop
Ġne straÅ¡
Ġob Å¡Å¥ast
Ġne podnik
Ġvy bÃºr
Ġnevy has
Ġpre tk
Ġo mdl
Ġne obed
Ġneu pÃºt
Ġod hmot
Ġna vyk
Ġnez veliÄį
pÃºÅ¡Å¥ aj
hoÄı me
Ġroz drob
Ġs pap
Ġpri svoj
g om
ĠpriÄ¾n avosÅ¥
Ġza pch
Ġpre kvas
Ġvy biÄį
Ġne voz
Ġne pÃ¡ch
Ġnevy puk
Ġna du
Ġped ik
Ġneo svieÅ¾
dlÃ¡Å¾ d
Ġstarou sad
Ġne trÃ¡v
Ġneus klad
Ġpo Å¥ap
Ġnepo sil
Ġneu verej
Ġza priah
Ġ demiÅ¾Ã³n
Ġne vlÃ¡Äį
Ġnepo prask
Ġpre vÅķt
Ġvy dlab
Ġne fix
Ġvy kyd
Ġz lacn
Ġne meÅ¡k
pria tel
Ġne bÃºch
Ġpo Å¡liap
Ġmalo spotreb
Ġne Å¥uk
Ġpre Å¾ehn
Ġu mor
Ġroz hojd
Ġ grc
Ġneo svoj
Ġroz dÃºch
Ġod kuk
Ġne pÃŃsk
Ġo Äįuch
Ġneod had
Ġvy dobÃ½
Ġza drap
Ġ kastrÃ³l
Ġvy vrt
Ġdi morf
Ġneza mier
Ġv liet
Ġne vr
zer Ã¡Å¡
Ġzo Å¡myk
Ġzavz dych
Ġnepre boj
Ġzmrz aÄį
Ġne krv
Ġob lap
Ġnevy Å¾iv
Ġneu priam
Ġne striek
Ġ kÃ½ch
Ġza sneÅ¾
Ġods trk
Ġu tÃ¡bor
Ġu tÄ¾ap
Ġne Å¡tip
Ġvy mur
pro test
Ġneo vis
Ġ dratv
Ġpre suÅ¡
Ġne aktiv
Ġne brÃºs
Ġ janiÄįiar
Ġne zlyh
Ġnezne moÅ¾
Ġneob liz
Ġza meÅ¡k
Ġo pekn
Ġnad produk
Ġnezo vÅ¡edn
Ġneu div
Ġneroz hÃ½b
Ġ chomÃºt
Ġautogram iÃ¡d
Ġneza taj
Ġ sÃŃnus
Ġneza var
Ġin kvizÃŃtor
Ġza Å¾ehn
Ġvy meÅ¡k
Ġneod boÄį
Ġvy triezv
Ġne rat
Ġneod Å¡Å¥av
Ġne hreÅ¡
atick ejÅ¡ieho
Ġgeo chem
Ġlazar et
Ġnepri pÃºt
Ġvz bÄºk
Ġna hlod
Ġ kostym
atick ejÅ¡ej
Ġu srk
Ġnepo zdrav
Ġne svrb
Ġneod lep
Ġroz diskut
Ġne pch
ĠprÃŃ klop
Ġ abitur
Ġz hudob
Ġ fing
Ġpod oken
Ġza taras
ĠneznÃ¡ sil
Ġvy ÅĪuch
Ġzo Å¡uch
Ġza boÄį
Ġz hutn
parc el
Ġna priam
Ġvy Å¥uk
Ġne dus
leÅ¥ te
Ġnevy plav
Ġne obet
Ġob veÅ¡
Ġvy trep
Ġroz veÅ¡
Ġneo trep
Ġnes kom
Ġneza Å¾ehn
Ġnepri vlast
Ġod vyk
Ġnes pestr
Ġvy strek
Ġneza vr
Ġ dabl
Ġna Å¡trb
Ġneza dlÅ¾
Ġneo dÃ´vod
Ġnepre mrh
Ġpre vrh
Ġnez mraz
Ġnev nik
Ġne kÃ½ch
Ġne slz
Ġne vÅķt
Ġ osop
Ġnez hnus
Ġo Å¾obr
Ġvy cic
Ġnena var
Ġne kÅķm
Ġneu mÄºk
Ġnepre poÄįÃŃt
Ġneza ves
Ġnez vrh
Ġneroz poj
Ġna liet
Ġdo pros
Ġus pÃ´sob
Ġroz Å¡liap
Ġnevy prÅ¡
Ġneu drÅ¾ateÄ¾
Ġneroz pitv
Ġne vrh
Ġne titul
Ġneza straÅ¡
Ġneu dobr
Ġpo pad
ĠdesaÅ¥ korun
Ġ stevard
Ġneo ver
Ġza kuc
Ġ Äįiah
Ġzne funkÄį
Ġza mdl
Ġneo mdl
Ġu vÃ¤d
Ġnedo prav
Ġpo trep
Ġvy plaz
Ġnevy buch
Ġne Å¡um
Ġzo Å¡krt
Ġo mak
Ġne takt
Ġne hundr
Ġnevz bÄºk
Ġne fiÄį
Ġo ÅĪuch
Ġsamo vlÃ¡d
Ġod grg
Ġ milic
Ġpo pich
pro blematiz
Ġvy zob
Ġpre krst
Ġnepo kriv
Ġnev siak
Ġfer o
Ġfero magnet
Ġroz striek
zer ajÃºc
Ġob kuk
bi lanc
Ġz ohav
Ġpre striek
Ġneo cit
atick ejÅ¡iemu
Ġpre priah
Ġneod strk
Ġza mor
Ġne dym
Ġo prÅ¡
Ġnepre pch
Ġnevy var
pÃºÅ¡Å¥ ate
Ġ cvÃ¡l
Ġu veleb
Ġ divÃ¡n
Ġneroz vod
Ġopo vÃ¡Å¾liv
Ġu salaÅ¡
Ġroz Äıav
Ġne dÃŃv
Ġ zviech
Ġneza prisah
Ġvy Å¡myk
Ġneza pch
Ġvy bÄ¾ak
Ġ beduÃŃn
Ġne Å¡Ãºch
Ġnepri vyk
Ġza tÃŃch
Ġne tÄ¾ap
Ġnespr enever
Ġ kustÃ³d
Ġ hotentot
Ġuz mier
Ġpri vyk
Ġrozo Å¡tv
Ġpred paÅ¾
Ġza skl
Ġneu skrom
Ġdo cup
Ġna dÅ¾g
Ġ chit
Ġnevy staÄį
Ġne gest
Ġvy sÃºk
Ġ Å¡icht
Ġ korheÄ¾
ĠzdruÅ¾ stev
Ġvy kutr
Ġnes kÄºz
Ġnena lep
Ġnezne pokoj
Ġdo poÄįÃŃt
Ġneu pokoj
Ġneo chab
Ġs profan
pÃºÅ¡Å¥ aÅ¡
Ġne krÃ¡Äį
Ġnepo stih
Ġne zotav
Ġ karot
Ġplno krv
Ġne syp
Ġdo dÃ½ch
Ġne Äįerp
Ġpre skup
Ġnena mok
Ġza hrk
Ġnepre vlÃ¡d
Ġneroz mnoÅ¾
Ġneroz syp
Ġpo striebr
Ġneod farb
Ġnevy zob
Ġ goni
Ġgoni ometr
Ġvy cuc
Ġnevy ÅĪuch
Ġ neres
Ġpo dvih
Ġklept oman
Ġo Å¡omr
Ġneza hml
Ġneza obl
Ġpo mrml
Ġnes kap
Ġza guÄ¾
Ġne vetr
Ġzo Å¡liap
Ġ chryz
Ġvy chyst
Ġ vnad
Ġob syp
Ġne maÄ¾
Ġo vlaÅ¾
Ġneza sych
Ġna klÃŃÄį
Ġne vriesk
Ġnezav ÄıaÄį
Ġpo hojd
Ġnevy prch
Ġnepre tav
Ġpre debat
Ġu chvat
Ġzo vÅ¡edn
Ġnepre hreÅ¡
Ġneu Ä¾av
Ġpri Å¡pendl
Ġpre Å¡tep
Ġne Å¾lt
Ġne slep
Ġvy priah
Ġpri svedÄį
ĠpokrÃ½ vaÄį
Ġdo cviÄį
Ġne drb
Ġnepre miet
Ġza kvaÄį
mal omyseÄ¾
Ġpre siak
Ġza Å¡tip
Ġne znaÄį
Ġne cÃºv
Ġvy kynoÅ¾
Ġdefekt oskop
Ġne Äıak
Ġza liz
Ġneza klop
Ġneroz mraz
Ġnepre nech
Ġneu smer
Ġdo Å¡koÄ¾
Ġ gofr
Ġnevy cuc
Ġ dubi
Ġne praÅ¾
Ġ habÃ¡n
Ġne sÃ¡l
Ġo sprost
ĠzÃ¡ pec
Ġnevz liet
Ġnepo Å¡liap
Ġnedo uÄį
Ġnevy vÃ¡Å¾
Ġ aglutin
Ġpo cukr
Ġrozo dn
Ġnes teles
ĠÅ¾art ov
ĠpÃ¤Å¥ korun
Ġna Å¡por
Ġo Å¥uk
Ġnevy kuk
Ġo Äįern
Ġneza guÄ¾
Ġnez jednoduÅ¡
Ġnez vÃ½raz
Ġz rat
roz paÄį
Ġnedo Å¾iÄį
Ġakv arist
Ġ raps
Ġne brigÃ¡d
Ġne strÃ¡Å¾
Ġnepo tk
Ġnezaob star
Ġdo mot
Ġvys klad
Ġne or
dendr on
atick ejÅ¡ou
Ġnes pevn
Ġpod syp
Ġneza mrz
Ġneo zdob
Ġnepo znaÄį
Ġneroz horÄį
trans port
Ġvy rev
Ġz vnÃºtor
Ġnepre draÅ¾
Ġo svit
Ġne Å¾murk
Ġnepre prav
Ġnezo syp
Ġs kop
Ġ viÅ¥Ãºz
Ġvy grc
Ġpre glg
Ġpred izb
atick ejÅ¡iu
Ġroz hraniÄį
Ġ balalaj
Ġpo lap
Ġneo Å¡Ãºch
Ġneu povedom
pÃºÅ¡Å¥ ajme
Ġpri cap
pÃ¡Ä¾ me
Ġne kÄ¾ak
Ġnevy poÅ¾iÄį
Ġneod cudz
Ġroz prask
Ġnes trk
Ġneu kriv
Ġ franfor
Ġdo kvit
Ġneroz drob
Ġ mrd
pÃºÅ¡Å¥ ajÃºc
Ġnedo vÃ¡Å¾
Ġnez hotov
Ġs kvapal
Ġne inter
ĠinÅ¡truk tÃŃv
Ġne babr
Ġne Å¡plh
Ġdo liet
Ġroz neÅ¾
Ġza pÃŃp
Ġkon fid
Ġnes prÃŃjem
Ġneod vyk
Ġu chlip
Ġnepre vÃ¡Å¾
Ġnepre sak
Ġnepo ver
Ġvy Å¾obr
Ġnepri stih
Ġneo chudob
Ġnezo skup
Ġpre kvap
Ġnezao patr
Ġnena hliad
Ġneza mor
Ġ lÃ©n
Ġza tuÅ¡
Ġauto klamp
Ġnevy rÃºb
Ġnepre kyp
Ġnedo staÄį
Ġnezne prÃŃjem
Ġnez dÃ´raz
Ġnepri poÄįÃŃt
Ġnez has
Ġnepre syp
Ġnespln omoc
Ġza ryb
Ġneo hrom
Ġneza kvit
Ġsuk ces
Ġnepod sek
slad z
Ġnevy Äįk
Ġpre tromf
Ġdo Å¡liap
Ġdruh oroÄį
Ġs priah
Ġpo kaÅ¡l
Ġnevy dÃ½ch
Ġs ceÄ¾
Ġneod zn
zer ajme
Ġneod vÄıaÄį
Ġnepo mst
Ġneod par
Ġnevy par
Ġ bÃŃreÅ¡
Ġneod poÄįÃŃt
Ġne stop
Ġs priemysel
kachl iÄį
Ġplet en
pÃºÅ¡Å¥ alo
Ġpre kypr
Ġneza vÃ¡Å¾
Ġbubl in
Ġpo Å¡tip
Ġroz zvuÄį
Ġs prob
Ġnezo stav
Ġpara pleg
Ġnepre svit
Ġnepoz dvih
Ġne Å¾obr
Ġpo moÄį
Ġ doch
Ġ haspr
Ġspar od
Ġspre jazd
Ġpri zdob
Ġnes kvalit
Ġpod prÃ¡por
Ġnad prÃ¡por
Ġne pÃŃp
Ġnezdvoj nÃ¡sob
Ġs kypr
Ġobo hr
Ġz veÅ¡
Ġna drap
Ġa spir
Ġza rat
Ġneod reag
Ġza bÅķd
Ġ myks
Ġne pap
stigm atiz
Ġbio klim
Ġnepre bod
Ġnevy Äįas
Ġnepre debat
Ġroz vrstv
Ġvy mok
ĠhÃ¡d an
Ġz hÄ¾ad
Ġnepre hlt
Ġne kuk
ĠdvadsaÅ¥ korun
Ġne cukr
Ġ komsomol
Ġneob mÃ¤k
Ġneo Å¥aÅ¾
Ġod puch
Ġdo has
Ġnevy zdrav
Ġ Å¡tram
Ġbronch oskop
Ġnes cvrk
Ġna tav
Ġ seladÃ³n
Ġz jazv
Ġzne jas
ĠlÃºÄį niÄį
Ġod syp
Ġpri klinc
Ġ mrnk
Ġo hlÃºp
Ġne kvap
Ġz drev
Ġnepre poj
Ġpre ÄįÃŃsl
Ġne kmit
Ġod nÃ¡rod
Ġo veÅ¡
Ġo blaÅ¾
Ġza baf
voÅĪ av
Ġneroz kvit
Ġne mrk
Ġnevy vetr
Ġnepre krv
Ġ exekv
atick ejÅ¡ÃŃm
ĠpÃ¤Å¥desiat korun
Ġvy kriv
Ġnepre vetr
Ġne bozk
Ġnez otroÄį
Ġ bÃ¡r
Ġneu vÃ¤d
Ġnepre hluÅ¡
Ġnevy zbroj
Ġneu mor
Ġnepre mast
Ġpiad i
Ġdo hrab
Ġneod kvit
Ġpo Å¾murk
Ġpo ihr
Ġneroz pÃºt
Ġnepri lep
Ġne grav
Ġne tÃ¡r
Ġne doch
Ġz drsn
Ġnez viditeÄ¾
Ġnepri buch
Ġ blazn
Ġne lap
Ġnevy trep
Ġneod mer
Ġpri klop
Ġne verb
Ġdo cukr
Ġnevy jav
Ġneza boÄį
Ġs predmet
Ġza Å¡krab
Ġnepo Å¾ehn
Ġneod prav
Ġne Å¡Å¥uk
Ġneo meÅ¡k
Ġnepo hojd
Ġzas trk
Ġne hÃ¡Äį
Ġnena hmat
Ġza vÃ½sk
Ġob Ä¾ahÄį
Ġneu bezpeÄį
Ġvy kut
Ġnepre mlÄį
Ġne vÃ¤z
Ġpovy hrab
Ġin Å¡pic
Ġdo tl
Ġplur alist
Ġ strÅ¾
Ġne krach
Ġnepri svoj
Ġnena Å¡ep
Ġfach man
Ġneza sneÅ¾
Ġne kef
Ġ heg
Ġnepoz bav
Ġne Å¡Ä¾ah
Ġnez nÃ¡sob
Ġ spieÅ¾
Ġnezo Å¡myk
Ġne Å¡tuch
Ġneza streÅ¡
Ġpoza pich
Ġnepred stih
Ġod faj
Ġne krop
Ġnez veÄį
Ġneod liet
Ġneod Ä¾ahÄį
Ġo vis
Ġneod bav
Ġneo hluÅ¡
Ġne Å¡kriek
Ġnez bedaÄį
Ġpo hm
Ġne Å¡pÃ¡r
Ġnepre suÅ¡
Ġo klep
Ġnez dÃ´vod
Ġna kypr
Ġneza vlaÅ¾
Ġ barchet
ĠnezÃ¡ sob
Ġneo samo
Ġneosamo stat
Ġza dym
Ġneza bÅķd
Ġnepre poÅ¾iÄį
Ġneur asten
Ġ cÃŃb
Ġnevy meÅ¡k
Ġneod pÃºt
Ġnepo striek
o rÃŃt
Ġnena dÃ½ch
Ġza kvas
Ġo rÃ¡m
Ġo krÃºÅ¾
Ġne chmat
Ġneo dobr
viaÅ¾ uc
Ġneo Äįern
Ġnedo svedÄį
Ġ fiak
Ġzo tl
Ġnezo Å¡liap
Ġnevy triezv
Ġne myk
Ġnespre hÄ¾ad
Ġneu jas
Ġneod plav
Ġroz drap
Ġpo mrk
Ġneod straÅ¡
Ġneuspo rad
Ġneza lep
Ġne lÃŃh
Ġnena Å¡trb
Ġ dextr
Ġnena vyk
Ġpre rat
Ġnena hlod
Ġne Å¡vih
Ġne serv
Ġpre skl
Ġnena vÃ¡Å¾
Ġneo Å¡klb
Ġ syfilit
Ġneod Äįerp
Ġpred klÃŃÄį
Ġnev suger
Ġdo dier
Ġneroz dvoj
Ġne typ
Ġneza vod
Ġbronch it
Ġnepo prav
Ġpri buch
Ġvy telefon
Ġpri taj
Ġvy lept
Ġnez ves
Ġvice konzul
Ġza Å¡tik
Ġneroz ves
Ġneza trh
Ġne Äįuch
ne chc
Ġneroz drv
Ġnepo pich
Ġne kuÄįer
Ġneza meÅ¡k
de gust
Ġnevy krÃŃk
Ġneza syp
Ġnepri Å¾iv
Ġpre plÃ¡k
Ġnevy sÃºk
Ġnepre dier
Ġ fanfarÃ³n
Ġnad dvih
Ġroz bes
Ġrozpo Å¾iÄį
Ġ asten
Ġneo liz
Ġnepred cviÄį
iekoÄ¾ko nÃ¡sob
Ġneza pÃŃsk
Ġu staj
Ġnepr itak
Ġneo zrejm
Ġvy ryp
Ġnez doch
Ġneza mask
Ġob liet
Ġnevz pruÅ¾
Ġna kroj
Ġne zÃŃv
Ġne svit
Ġneo puch
Ġneza krÃºÅ¾
Ġne drv
Ġneroz bes
Ġod sad
Ġnes profan
Ġpri priah
Ġnena puÄį
Ġdvoj verÅ¡
Ġnevy rev
Ġne hÃ¡j
Ġnepo tÄ¾ap
Ġneza plav
Ġneob naÅ¾
Ġroz mok
Ġne dÃ¡v
Ġpre cl
Ġnevy zdob
Ġnes tÃŃch
Ġneza tem
Ġneza priah
Ġne preliaÄį
Ġvy plÃ¡k
Ġneo tuÅ¾
Ġpod strk
Ġneu moc
Ġu mÄºk
Ġnes pisov
Ġnepri podob
Ġnedo dÃ½ch
Ġnevy pich
Ġnepre siak
Ġne Å¡por
Ġneza znaÄį
Ġz nech
Ġnez nech
Ġpre drap
Ġne bÃ¡d
Ġneod zbroj
Ġneroz vetv
e rod
Ġnev nuk
Ġnez druÅ¾
Ġnepo syp
Ġroz suÅ¡
Ġne Å¡tep
Ġneod bÃºr
Ġnena striek
Ġpo hundr
Ġne blÃ½sk
Ġo hundr
Ġnepri Äįap
Ġnevy Å¡trb
Ġneroz drap
Ġnevy Å¾mÃ½k
Ġnedo has
Ġneob klop
Ġneob Äįerstv
Ġnez mÄºk
ĠnezÃº rod
Ġne dier
Ġneo suÅ¡
ĠnezÃº Äįt
Ġne strÃºh
ĠpodkÃº vaÄį
Ġne durd
Ġza kutr
Ġnevy Å¡myk
Ġnes kup
Ġs fac
Ġne klip
Ġnepre kvas
Ġsedmo sp
Ġne prsk
Ġ iÅ¡pÃ¡n
Ġnepod kop
Ġneo plod
Ġnedo cviÄį
Ġneza ryb
Ġnena dvih
Ġna fac
Ġnezo Å¡uch
Ġnepre vrh
Ġroz dur
Ġnepri sad
Ġnepre Äįerp
Ġneza rat
Ġneroz cviÄį
Ġne grc
Ġnevy kvit
Ġnepri druÅ¾
Ġnevy vrh
Ġza zver
Ġo Å¡uch
Ġnevy pest
Ġneza pÃŃp
Ġneo klep
Ġneo sprost
Ġs kruÅ¡
Ġne hospit
Ġ chalÃ¡t
Ġ kamizol
Ġnevy kynoÅ¾
Ġneo hundr
Ġne kyd
Ġpre kut
Ġnena par
Ġne dur
Ġnevy pch
Ġnevy Å¡krt
Ġnepre hmat
Ġneob Ä¾ahÄį
Ġneza or
Ġneroz zvuÄį
Ġne rÃ¡m
Ġnerozo zvuÄį
Ġroz fÅķk
Ġneu Äįar
Ġnevy svit
Ġneod pyk
Ġnepo cukr
Ġnez lacn
Ġza lÃŃc
Ġnevy plÃ¡ch
Ġnevy nov
Ġneza ples
Ġnepre vzduÅ¡
Ġvy rÃ½p
Ġnes pÅķch
Ġpri tlm
Ġhon el
Ġneroz bÃºr
atick ejÅ¡om
Ġnespre jazd
Ġnepo tup
Ġnevy kyd
Ġne vÃ¡b
Ġz viacnÃ¡sob
Ġpo zob
Ġnepo puk
Ġroz drÃºzg
Ġpovy let
Ġnevy kup
Ġnev Å¡tep
leÅ¥ me
Ġneod hlas
Ġdoz imetr
Ġnez veleb
Ġnevy fu
Ġnevz lyk
Ġnepre glg
Ġne Å¾ehn
Ġnez rat
Ġnepri klinc
Ġtoxiko man
Ġnedo bÃ½
Ġnepre ÄįÃŃsl
Ġneo zvuÄį
Ġneza skl
Ġneroz hliad
Ġne tas
Ġne grg
Ġnezne Å¡kod
Ġne hust
Ġnespo tvor
Ġne boÄį
Ġne laÅ¡
Ġnerozhor ÃºÄį
Ġneod pros
Ġod drap
Ġne frajer
Ġnes prÃŃtom
Ġu jarm
Ġnevy kriv
Ġnepo o
Ġnena Å¡por
Ġ dÅ¾ug
Ġnezavz dych
Ġne bzuÄį
Ġneroz poÄįÃŃt
Ġnedo poÄįÃŃt
Ġneo rÃ¡m
Ġod vlÃ¡Äį
Ġnepre Äįk
Ġnez drev
de krÃ©t
Ġnevy nÃ¡sob
Ġnepre cl
Ġnepo var
Ġ tÄ¾osk
Ġnevy Ä¾ud
Ġneuz mier
Ġnevy striek
Ġnena mrz
Ġne mÄ¾ask
Ġneo sek
Ġne drev
Ġne cmuk
Ġzo spoloÄįen
Ġpod richt
Å¾ivo tvor
Ġnevy plaz
Ġ pÄ¾ask
Ġnena kroj
Ġpri rat
Ġne lup
Ġpo srk
Ġnevy vrt
Ġza kroj
Ġnepovy pad
Ġvy frk
Ġneroz vrh
Ġneroz tav
Ġnevys tuÅ¾
Ġne Å¾mÃºr
Ġnevy dlab
Ġnev rÃºb
Ġnedo hrab
Ġ drnk
Ġnevz priam
Ġne prch
Ġnevy bÃºr
Ġneza jak
Ġneo Å¾obr
Ġod mor
Ġzne kvalit
Ġvy drob
Ġnepre kvap
Ġne bubn
Ġroz Å¡klb
Ġneroz hryz
Ġod myk
Ġneza dym
Ġnesprie chod
Ġnevy vlast
Ġneza mraz
Ġne mliask
Ġneu Å¡tedr
Ġne klÃŃÄį
Ġne pol
ĠveÄ¾ko spotreb
Ġza puk
Ġneo trh
Ġnepo moÄį
Ġne bahn
Ġpres trk
Ġpoz hÄ¾ad
Ġdisko tek
Ġneob syp
Ġnespo hodl
Ġnes kop
Ġneo Å¥uk
Ġ bzÃŃk
Ġnena drap
Ġneod mlÄį
Ġneu tkv
Ġneu tuÅ¾
Ġnena klÃŃÄį
Ġ kopÅķc
Ġnes pap
Ġnepri Å¥aÅ¾
Ġne tep
Ġne dlb
Ġneza taras
Ġnepr ina
Ġneo mak
Ġpre sÃºk
Ġnepre noc
Ġna Äįuchr
Ġneob koles
Ġnepri maÄ¾
Ġne cvik
Ġneo Äįuch
Ġnena liet
za uÅ¡
Ġneroz lept
Ġne dlÃ¡v
Ġneodo sob
Ġneob hliad
Ġnevy strek
Ġne buj
ĠartÃ©rio sklerot
Ġroz gniav
Ġnepo hm
Ġv kvap
Ġneod Å¡kod
Ġne syk
Ġnes kvapal
Ġnena tav
Ġne pump
Ġnevy Å¥uk
Ġneod puch
Ġza Å¡Ä¾ap
Ġnez hudob
Ġne Äįvirik
Ġneo strek
Ġne mot
Ġpov pich
Ġnevy chyst
Ġne mar
Ġnedo kriv
Ġneo vlaÅ¾
Ġne Å¡ant
Ġnes funkÄį
Ġnepri rat
Ġneo prÅ¡
Ġnez hÄ¾ad
Ġne chat
Ġ voltiÅ¾
Ġnev liet
Ġneod grg
Ġnepre kypr
Ġneo pekn
Ġneza tÃŃch
Ġnevy cic
Ġpri chlop
Ġnedo cukr
Ġneod sad
Ġne smrk
Ġneu tutl
Ġnepre or
Ġzob ec
Ġneroz dÃºch
Ġne mrnk
Ġpod mok
Ġnepod mok
Ġne Äįiah
ĠÅ¡Ã©f pro
ĠÅ¡Ã©fpro duc
Ġo mac
Ġnes peÅĪaÅ¾
Ġnez hutn
Ġnepri svedÄį
Ġne chor
Ġne Å¾reb
Ġod rÃºb
Ġnez ostr
Ġne cvÃ¡l
Ġnepre mer
Ġza paÅ¾
Ġvy Äıob
Ġpri Äįap
Ġneza mdl
Ġnevy Å¡vih
Ġne ÄįuÅ¡
Ġnepre vÅķt
Ġne reÄį
Ġnedo pros
cukor nat
Ġne hrdl
Ġroz prpl
Ġne brejk
Ġ Å¡prih
Ġne heg
Ġneza kriv
Ġne hÃºt
Ġ chriak
Ġnerozo dn
Ġ balÃ¡ch
Ġneod nÃ¡rod
Ġpod kas
Ġzo svet
Ġnevy pros
Ġne brat
Ġnevy rÃ½p
Ġnepod strk
Ġneu zem
Ġneza slep
Ġneroz hojd
Ġz hodnover
Ġdo chyst
Ġneza interes
Ġneroz suÅ¡
Ġnepo kaÅ¡l
Ġz medzinÃ¡rod
Ġnedo objedn
Ġnes prob
Ġneza strk
Ġneroz Å¡liap
Ġna Å¡trk
Ġnez vnÃºtor
Ġneod tuÄį
Ġneob kuk
Ġ curg
Ġnepre Å¡tep
Ġne tk
Ġne dÅ¾g
Ġneo hlÃºp
Ġneza les
Ġnepred sed
Ġneo duÅ¡ev
ab solut
Ġnepo Å¥aÅ¾
Ġza chlop
Ġnevy mur
Ġroz glej
Ġvy cl
Ġne ples
Ġnepo ihr
Ġneza kutr
Ġnevy or
Ġpos prat
Ġroz Å¡kÄ¾ab
Ġneza tuÅ¡
kÃ´r nat
Ġnena dÅ¾g
Ġneo hlod
Ġroz lÃºp
Ġnez mrzaÄį
Ġnes chÃ´dz
Ġne klus
Ġne krÃ¡
Ġnes tÅķp
Ġroz kyd
Ġnezo stroj
Ġnena plav
Ġneod vzduÅ¡
Ġnepod vrh
Ġvy ceng
Ġnezne funkÄį
Ġneu tÃ¡bor
Ġnepre plÃ¡ch
Ġpovy Å¡krab
Ġob Å¡tip
Ġnepo dvih
Ġna mac
Ġ Äıug
Ġ dlb
Ġneo ÅĪuch
Ġne hÄºb
Ġneob trh
Ġnedo suÅ¡
Ġs tl
Ġneroz neÅ¾
Ġneu chlip
Ġne frc
Ġneo zbroj
Ġnedo Å¡liap
Ġnad Å¡trk
Ġneroz poÅ¾iÄį
Ġroz Å¾ehn
Ġneod vlÃ¡Äį
Ġneod prat
Ġneob Å¡Å¥ast
Ġpre inaÄį
Ġneod kuk
Ġnepo Äįar
Ġnevy grc
Ġnev strek
Ġneo cukr
Ġne Äįliap
Ġnezo tl
Ġpopre Äįiar
Ġnerozo Å¡tv
Ġne hlod
Ġ pidlik
Ġne osop
Ġne ciling
Ġnepo striebr
Ġnepri syp
Ġvy Å¡trb
Ġnepre skup
Ġne parod
Ġnevy rat
Ġnezo Å¡krt
Ġnes priah
Ġnepona d
Ġnepri taj
Ġ rih
za vier
Ġnepri cap
Ġs pochab
Ġ fling
Ġneza drap
Ġnevy plÃ¡k
Ġnevy biÄį
Ġne ÅĪuch
Ġneu veleb
Ġo pink
Ġneob liet
Ġnenad Ä¾ahÄį
Ġnepre ves
Ġnepre klep
Ġneza kuc
Ġnesprie hÄ¾ad
Ġne pestr
Ġne sÃºk
Ġneod hliad
Ġneod moc
Ġnedo liet
Ġne bÄ¾aÄį
Ġneza mont
Ġneroz or
Ġneod rÃºb
Ġnevy cl
Ġnevy ostr
Ġne glaz
Ġnez ohav
Ġnevy mok
Ġneroz jatr
Ġnevy bÄ¾ak
Ġne ÄįaÄį
Ġneza hrk
Ġnedo or
Ġneod syp
Ġne mum
Ġnepo Å¡uÅ¡
Ġne struÅ¾
Ġneroz liet
Ġnepo lap
Ġneo sam
Ġnepod beh
Ġnevy dobÃ½
Ġroz kypr
Ġ bahurin
Ġ cmuÄ¾
Ġneod mraz
Ġnevy kutr
Ġne blazn
Ġnena vrstv
Ġnepo trep
Ġnepre striek
Ġnes tl
Ġneroz vrstv
otav ou
Ġnevy frk
Ġnepo Ä¾ahÄį
Ġnevy Å¾obr
Ġneroz veÅ¡
Ġne pal
Ġneo veÅ¡
Ġneo krÃŃk
Ġneod pich
Ġne strak
Ġnez jazv
Ġne kvok
Ġneroz prask
Ġnepoob hliad
Ġnepre krst
Ġnez veÅ¡
Ġneza paÅ¾
Ġnedo tl
Ġne mac
Ġnedo hmat
Ġnes tr
Ġnestr ojnÃ¡sob
Ġneob sek
Ġnepre vis
Ġneo Å¡omr
Ġz jatr
Ġnepovy trh
Ġneroz vlÃ¡Äį
Ġneo Å¡uch
Ġ Äıav
Ġnez veÄįer
Ġnepre rat
Ġneu salaÅ¡
Ġneo blaÅ¾
rasÅ¥ te
rasÅ¥ me
Ġnepre stroj
Ġnena fac
Ġnena Äįuchr
Ġ abÃºzabÃŃ
Ġnes kruÅ¡
Ġnedo o
Ġneroz kyd
po siel
Ġne glej
Ġnepri chlop
Ġnezo svet
Ġnez jatr
Ġne kopÅķc
Ġne Äıav
Ġne Äįep
Ġnepredo hr
Ġnepred paÅ¾
Ġnepovy let
Ġnevy priah
Ġneza fidli
Ġnes pochab
Ġneu sÃºstav
Ġneroz mok
Ġneob veÅ¡
Ġnepo mrk
Ġza fidli
Ġne plet
Ġneza zver
Ġneroz hraniÄį
Ġne blysk
Ġnepo mrml
Ġne rih
Ġneporoz met
Ġneu tÄ¾ap
Ġne bÅķk
Ġneroz Äıav
Ġneza kvaÄį
Ġneroz glej
Ġzo Å¡por
Ġnepre priah
Ġneza Å¡tip
Ġnevy ryp
Ġneod mor
Ġneroz voÄ¾
Ġnepre strk
Ġne fluor
Ġnezne jas
Ġne Äįvrk
Ġne gajd
Ġdo drg
Ġnepos prat
Ġnezo cviÄį
Ġne mrd
Ġnepopre Äįiar
Ġneroz hreÅ¡
Ġnepred klÃŃÄį
Ġnepri tlm
Ġod hmyz
Ġnepovy rat
Ġ curig
br onz
Ġneroz Å¡kÄ¾ab
Ġnepoza pich
Ġnepred noÅ¾
Ġne frng
Ġnezo Å¡por
Ġneroz dur
Ġnena mac
Ġne drnk
Ġnepo hundr
Ġneob Å¾iv
Ġneu srk
Ġneus pÃ´sob
Ġne garazd
Ġneod Å¡ker
Ġneus ÃºvzÅ¥aÅ¾
Ġnes fac
Ġnez viacnÃ¡sob
Ġnes parod
Ġneu noÅ¾
Ġnevy Äıob
Ġnedo chyst
Ġnena huc
Ġne cÃ¡r
Ġpovy rat
Ġne bzÃŃk
Ġne frnk
Ġ addis
Ġaddis abeb
Ġnepri Å¡pendl
Ġneod or
Ġneroz lÃºp
Ġne Å¡luk
Ġnepre inaÄį
Ġnepre skl
Ġne bronz
Ġne glg
Ġneroz Å¡klb
Ġroz kut
Ġnenad prac
Ġne pochab
Ġnepo srk
Ġneza Å¡krab
Ġnez vec
Ġne cmuÄ¾
Ġneza chlop
Ġnepod kas
Ġne debn
Ġne baluÅ¡
Ġnepre drap
Ġnepo zob
Ġne trm
Ġneod hmyz
Ġnedo dier
Ġne kÄ¾uk
Ġroz kutr
Ġne fÄ¾och
Ġneroz diskut
Ġnezne kvalit
Ġnepriz dob
Ġne srk
Ġnes kypr
Ġneza liz
Ġneznovu nastav
Ġnepovy hrab
Ġneu jarm
Ġneod myk
Ġnevy ceng
Ġne curg
Ġnevy hmat
Ġneo strap
Ġne pidlik
Ġnepo Å¥ap
Ġnepoz hÄ¾ad
Ġneroz noÅ¾
Ġneza Å¡Ä¾ap
Ġnez hodnover
Ġnev kvap
Ġneza lÃŃc
Ġne fling
Ġneza puk
Ġnepovy Å¡krab
Ġne Äįrp
Ġneroz kutr
Ġneroz kypr
Ġnez noÅ¾
Ġneza vÃ½sk
Ġnepov pich
Ġneza ver
Ġnezob ec
Ġnepre plav
Ġnepre sÃºk
Ġnedo drg
Ġne blk
Ġzne zreteÄ¾
Ġnezo struh
Ġnepri priah
Ġnedar eb
Ġne jarab
Ġnepopri beh
Ġne strm
Ġne belas
Ġnez dur
Ġneo pink
Ġnes tuÅ¾
Ġneroz Å¾ehn
Ġne bon
Ġnevy ÄįaÄį
Ġnevy telefon
Ġneza baf
Ġnez druÅ¾stev
Ġneod ruÅ¡
Ġneod hrdz
Ġne liz
Ġnedo Äįiar
Ġnepo nem
Ġne gÃ¡g
Ġneza Å¡tik
Ġneroz prpl
Ġneroz striek
Ġneroz par
Ġnezo spoloÄįen
Ġnepod maÄ¾
Ġnede natur
Ġneob lap
Ġod Å¡ker
Ġneo krÃºÅ¾
Ġnena priam
Ġnepod syp
Ġnes predmet
Ġneod faj
Ġne zviech
Ġneob or
Ġnepri klop
Ġneu skor
Ġneod drap
y hodÅĪ
Ġneza kvas
Ġne galop
Ġneod hmot
Ġ baluÅ¡
Ġneporoz hliad
Ġnevy lept
Ġnenad dvih
Ġnenad Å¡trk
Ġnez drsn
Ġnepri ostr
Ġdo Äįiar
Ġnedo kvit
Ġne civil
Ġne sieÅ¥
Ġne system
Ġne bÄ¾usk
Ġne chlip
Ġne Å¡prih
Ġneroz mer
Ġne fidli
Ġnedo strih
Ġzo struh
Ġnezne zreteÄ¾
Ġ bÄ¾usk
Ġneroz ihr
Ġnepre tromf
Ġnezo sÃºk
Ġne Å¾grl
Ġne cvrÄį
Ġneroz gniav
Ġne Äıug
Ġneroz fÅķk
Ġnevys klad
Ġnepre tk
Ġnedo cup
Ġprivandr ovan
Ġne bac
Ġne dÅ¾ug
Ġne chriak
Ġne curig
Ġneu staj
Ġnepo bel
Ġnepod miet
Ġnepo Å¾murk
Ġne koÅ¡
Ġnez medzinÃ¡rod
Ġne Å¡tÃºr
Ġnepo Å¡tip
Ġne myks
Ġnena Å¡trk
Ġne tÄ¾osk
Ġneo mac
Ġneroz drÃºzg
Ġpopri beh
Ġneob Å¡tip
Ġnena kypr
Ġneob lep
Ġ jucht
Ġnesprie mysel
Ġne balÃ¡ch
Ġneza kroj
Ġnepre plÃ¡k
Ġnepod lep
Ġnevy drob
Ġkres by
Ġzachov anÃ¡
Ġ espress
kov skÃ¡
Ġstuden a
ĠkaÅ¾doden nÃ½ch
Ġe asy
Ġpre sedl
tr ela
len Ã©ho
Ä¾ ujÃº
Ġla u
d in
Ġstaro ba
Ġdom obran
ĠmateriÃ¡l och
Ġ Å¡tÃ³s
ĠvoÄ¾ na
Ġdet skÃ½m
Ġned eje
Å¡kr t
Ġza Å¡krt
Ġec b
Ġples o
Ġvy koÄ¾aj
niansk ou
ĠotvÃ¡r anie
Ġ hÃºb
Ã¡vac ej
Ġrol e
ĠÅ¡ af
Ġstrat enÃ©
Ġkoleg u
Ġikon u
Ġnedosta la
Ġsd kÃº
Ġnaj tepl
Ġzrk adla
Ġdvojpo dlaÅ¾
ĠmedzinÃ¡rod ne
Ġvy nÃŃm
ĠhÄºb ke
b ovÃ½m
Ġmie zd
bi jeÅ¡
Ġnevy rovn
ĠÃºspor u
Ġstred ÃŃsk
Ġmest skÃº
Ġpomer om
Ġdo t
Ġ kozub
ĠaustrÃ¡l ie
Ġkanal izÃ¡cia
Ġp un
Ġakr y
ĠzabezpeÄį enÃŃ
ĠnÃ¡dher nej
Ġ bojl
Ġvznik ali
Ġgomb ÃŃky
Ġoutlo ok
plÃ¡v aÅ¥
Ġsklam anÃŃ
Ġbon bÃ³n
riaÄı te
Ġklad Ãº
par ku
Ġtest e
ĠopozÃŃ cie
ĠzÄ¾av ovÃ©
Ġrobot mi
Ġextern Ã©
ĠÄįasopis y
se y
Ġ bug
Ġ kapilÃ¡r
Ġolej i
Ġtur bo
Ġ manchester
Ġpopred ia
moh ol
Ġhmot nej
Ġ sviec
ĠmedziÄįas om
Ġne hlas
Ġdynam ickÃ©
Ġsever nom
b ovÃº
Ġinvest ora
Ġpripoj enÃŃ
Ġmas mÃ©di
Ġodvetv iach
Ġarchitekt Ãºru
ing ovÃ½mi
ĠuÅ¾ÃŃv ajte
Ġ mikrÃ³b
ĠnahrÃ¡dz ajÃº
Ġsuch Ã½ch
Ġod z
ĠzÃ¡kon nÃ½
iÄį kovej
b ovÃ½mi
Ġintegr Ã¡cie
Ġcest ovanÃŃ
Ġcvik ov
Ġskrat ka
Ġhlin ÃŃk
Ġdo nuc
Ġpre vezme
Ġkomun istickej
Ġmimoriad nu
Ġunav enÃ¡
Ġce lo
ĠdrÃ¡m a
Ġtvrd osÅ¥
Ġneo pr
Ġ aerob
ovateÄ¾ skÃ©ho
Ġuchyt enie
Ġparf Ã©
Ġmier ny
ĠnebrÃ¡n i
ĠvÃ½po Äįtu
Ġ kvÃ³t
Ġcirk vÃŃ
Ġvy Å¡ÃŃv
niansk i
niansk emu
Ġ kor
ovateÄ¾ nej
Ġg lu
ĠbezproblÃ©m ovÃ©
kovan Ã½mi
ĠfrancÃºz skych
Ġporad il
ĠpozÃŃ ciÃ¡ch
Ġnarast Ã¡
ĠuÄį ÃŃme
Ġhotov Ã¡
Ġak ÄįnÃ©
Ġtax ikÃ¡r
ri x
stÃºp ime
ĠchvÃŃÄ¾ a
Ġe ps
Ġnad vlÃ¡d
ĠtrÃ¡v ia
Ġkampan i
le jem
Ġpercent Ã¡
Ġhotel ier
ĠprepÃ¡Äį te
aliz ovanÃ½ch
ifikaÄį nÃ½m
Ġpri sudz
ĠbeÅ¾ aÅ¥
Ġ luxembur
ĠoÄ¾ ano
Ġnov oroÄį
Ġrozhran ÃŃ
ĠsvetonÃ¡ zor
Ġjas nÃº
Ġ grÃ³n
Ġobsah ujÃºci
Ġz los
Ġnarod enÃŃn
Ġsedem nÃ¡sÅ¥
Ä¾ ov
tÃŃn ajÃº
Ġneroz d
Ġpekn ej
Ġuklad ajÃº
Å¡kr iab
Ġpo Å¡kriab
Ġaudioviz u
z it
ĠvÃ½Å¥ah u
Ġu bliÅ¾
Ġpod kro
Ġteror izmu
Ġbal ÃŃÄįkov
Ġzdroj mi
ÃŃ ciou
Ġdunaj skÃ¡
Ġn ico
Ġna pnut
ĠspÃ´sob enÃº
Ġvic tor
Å¡p ir
Ġna vo
ĠprevÃ¡dz ok
Ġgam a
Ġ ÄįÃŃÅĪ
Ġ ypsilon
Ġza sÃº
Ġkomun izmu
ing ovou
Ġ oÃ¡z
stÃºp ia
Å¾i jem
Ġ mÃ¡p
ĠspracÃºv anÃŃ
ĠÅ¡tvorhr y
Ġbronz ovo
Ġflexibil itu
ĠprÃŃsluÅ¡ nÃ©mu
Ġnes krÃ½
Ġ jantÃ¡r
ĠpoloÅ¾ ka
Ġporn ograf
Ġchor Ã©
Ġplatform e
Ġ slast
Ġspracov Ã¡va
ĠvÃŃrus y
Ġpas tie
ĠmÃ¤so Å¾r
Ġkysl ÃŃk
sÃ¡dz ajÃº
ĠprekÃ¡Å¾ kou
Ġkol Ã¡ch
Ġkrok och
Ġposkyt nutÃ½ch
Ġfilozof ickej
ĠÅ¡tÃ½l y
Ġvid iteÄ¾nosÅ¥
Ġposluch Ã¡Äįov
Ġa rab
Ġpe uge
Ġam b
Ġemocion Ã¡lne
ne ra
Ġsymbol ov
reÅ¾ te
Ġdobr oty
Ġdekor Ã¡cia
ovateÄ¾ nÃ½mi
Ġstrop u
Ġ derby
ĠpetrÅ¾al ka
Ġrozhod nutÃ©
Ġvy leÅ¡t
Ġbran islav
Ġhlad kÃ¡
Ġkapel u
Ġjoh an
Ġdoj my
% )
ĠrÃ´znorod Ã©
Ġdan ce
aj Å¡ou
Ġmetal urg
ĠÅ¡at nÃŃku
Ġ punÄį
Ġpenzi Ã³ne
Ġikon y
Ġos em
Ġzre duk
Ġ cÃ©dr
Ġelimin uje
Ġne veÄ¾
ĠzaruÄį iÅ¥
ĠklÃ¡ves nice
ĠvÃ½tvar nej
Ġnestih li
Ġde centr
Ġhrdin om
Ġdist ribu
Ġdvoj dom
Ġr iad
Ġhotel och
Ġpec e
Ġnad mieru
Ġ liez
Ġreprezent ant
Ġtemp e
Ġgor al
Ġauto imun
ĠneÄįak ajte
Ġprincez nÃ¡
Ġd Ã¡vate
Ġprie cest
Ġjabl oÅĪ
Ġ kÅ¡eft
Ġ eben
ĠuvoÄ¾ ÅĪ
Ġi x
Äįer p
Ġzdob ÃŃ
Ġprid Ã¡vam
Ġslov nÃ©
Ġmeta fyz
ĠsÃºbor e
p oved
onov ove
Ġroz top
Ġsval stva
Ġrozloh a
Ġzrk adlÃ¡
ĠneÄįak al
ĠkomÃ©d ia
ĠnÃ¡ leÅ¾
Ġnepozn al
Ġ rokfort
an covi
w ell
Ġanjel i
Ġzarad ili
Ġhran icou
Ġposu nul
Ġsved kov
Ġploch Ã©
Ġ olomouc
Ġhol ÃŃÄį
Ġ propolis
Ġpod raÄı
Ġja z
Ġvol iÄį
niansk ymi
ta in
Ġweb ovÃ©ho
ĠzÃ¡l oh
l ÃŃk
Ġzlep Å¡
d an
strel ili
ĠpriateÄ¾ stva
ĠnadÅ¡ enÃ½
Â ·
Ġpostar anÃ©
Ġlet eniek
ĠznÃŃÅ¾ il
zÃ¡ znam
ĠchrÃŃp ky
Ġvy zdvih
Ã¡ ÅĪov
Ġsen Ã¡t
ĠvÃ¡Å¾ nych
Ġbal ÃŃky
ĠangliÄįt ina
Ãºci mi
iÄį ou
ĠvyÅ¾iv uje
ĠvzÃ¡jom nÃ½ch
Ġpozem kom
ĠpÃŃsom nÃº
ĠkrÃ¡Äį aÅ¥
ĠdÃ½ch a
us om
ĠÅ¾i lo
ĠnajniÅ¾ Å¡ie
Ã© nom
Ġobchod ovania
Ġza sk
Ġ Å¡upl
Ġnamiet aÅ¥
Ġnahr Ã¡vanie
Ġdb ajte
Ġsexu Ã¡lny
Ġ kÃŃn
Ġzatepl enie
Ġ blyÅ¡t
il ler
Ġza Å¾ÃŃv
Ġur b
Ġpodl oÅ¾
ĠprÃŃ val
Ġzamil ovala
Ġe rÃ³z
ĠnÃºt enÃŃ
Ġvy bit
Ġsek ciu
ar om
Ġturec ka
Ġpri loÅ¾iÅ¥
Ġpostih uje
Ġseba obran
Ġob rast
Ġspozn ala
ĠprÃŃloh u
Ġ sto
Ġdz ur
Ġpoly te
ĠarmÃ¡d u
ĠroÄį nou
it ovÃ©ho
ĠmÃºze ÃŃ
Ã©z y
Ġobchod nÃº
Ġvyjadr ujÃº
Ġovc e
Ġbank u
av ku
Ġpostav ami
ĠspoloÄį enstiev
Ġsestr ou
ĠzakÃ¡z aÅ¥
ĠsvÃ¤t Ãº
ĠcisÃ¡r a
a x
Ġ bÃ½k
Ġzatvor enÃ©
y ÅĪu
ĠnabÃŃj anie
Ġvystav enÃ½
Ġpad li
Ġpri kroÄį
Ġdokument Ã¡cia
Å¾er ie
Ġli tra
Ġtepel nÃº
Ġpolystyr Ã©n
Ġne pÃŃs
ĠmlÃ¡deÅ¾ ou
Ġ sekulÃ¡r
ĠalÅ¾bet y
Ġhumor u
Ġna mÃ¡Äį
ĠnaplÃ¡n ovaÅ¥
Ġpod anÃŃm
le jÃº
tiah nu
Ġkarikatu rist
ĠdÃ¡tum om
ĠÅ¾ivo toch
Ġvyskyt nÃºÅ¥
Ġcel kov
Ġmlad ÃŃk
ĠprekroÄį iÅ¥
Ġobed e
Ġumiest nenÃŃ
Ġu Å¡ÃŃ
Ġ muÅ¡ket
k ingu
Ġzmier nenie
ĠvÃ½ hon
ensk o
ĠzÃ¡klad ÅĪa
Ġod prezent
Ġdebat y
ou t
Ġanalyt ics
Ġkom ent
Ġfit nes
Ġpotvrd enÃ©
ĠtovÃ¡r ne
Ġos teo
Ġmonitor ing
Ġuhor sku
Ġba g
Ġnena kaz
ĠvylieÄį iÅ¥
Ġevid encii
ĠtopoÄ¾Äįan y
Ġ kalif
ĠpÃ¡r u
ĠsÃº boje
Ġ plieÅ¡
ĠfinanÄį nÃ½mi
Ġ ramp
ĠpredÄįas nÃ©
Ġun der
ĠdÃ¡v kach
Ġtakzv anÃ½
Ġ prasl
ĠpouÅ¾it iu
Ġegypt a
Ġne stabil
Ġvysiel a
l ina
ĠÃºÄįt ovnÃ©
Ġstred iskÃ¡
Ġm os
Ġ talmud
Ġ vrkoÄį
Ġpas ÃŃvne
Ġkol Ã¡
Ġo hrad
min ul
av iek
Ġ adept
b ovÃŃ
ĠlekÃ¡r sku
Äį enÃ½
ĠopozÃŃ cia
Ġplech ov
reÅ¾ e
Ġarci diecÃ©z
Ġv let
ĠmoÄį ov
Ġ drieÅĪ
Ġ198 6
ĠÅ¡tÃºd iom
ĠmlieÄį nych
Ġvoja ka
Ġ vojtech
Ġ vazelÃŃn
ĠmuÅ¾ skÃ©
enc y
me s
Ġ sviÅ¡Å¥
Ġkres liÄį
ĠvÃ½ strah
Ġdo stÃ¡vali
Ġzad ku
Ġpes niÄįkÃ¡r
Ġmail ov
Ġfotograf ov
ĠreÃ¡l neho
Ãºce mu
Ġnepod rob
ĠodstrÃ¡n enÃ©
Ġne Å¾iv
vÃ¤z ujete
Ġ sÃ¡d
ĠsÃº tok
ĠneznÃ¡m a
Ġro c
ĠsvÃ¤t Ã½m
ĠÅ¾iad al
ĠgarÃ¡Å¾ i
vÃ¤z ovaÅ¥
Ġ migrÃ©n
ĠsÃºkrom nÃº
Ġven ujte
ĠvyÅ¾ iv
Ġpri nÃ¡
ĠopaÄį nej
ĠsÃºd nej
Ġroz mach
tlaÄį ia
ovateÄ¾ nou
pÃŃj ajÃº
Ġnes ÄįÃŃt
i Ã©roch
ic ÃŃ
Ġ suÅ¾
ari Ã¡t
Ġvy sÃº
ĠdlhoroÄį nÃ½
ĠeurozÃ³n y
Ġ lÃ½tk
ĠÄįist ou
Ġudel iÅ¥
Ġpokoj nej
Ġs ro
ĠkÃºp i
Ġuhl ie
Ġupr es
ĠvyhlÃ¡s enÃŃm
Ġpod niet
iÄį ÃŃch
Ġkapac ÃŃt
Ġako st
Ġpost e
ĠmesaÄį nej
Ġaktualiz Ã¡ciu
Ġs ku
Ġza defin
Ġob es
Ġnevy medz
Ġp t
Å¾ iad
Ġnevy Å¾iad
Ġo jazd
ĠbÃ¡d ateÄ¾
y ka
ĠkeÅ¾mar ku
Ġinvest ori
otav Ã½
Ġnevy pred
Ġbud ovou
Ġabsenc ia
Ġnos enia
Ġrad och
Ġkofe ÃŃn
ĠpamÃ¤t nÃŃk
uk i
Ã¡l ovÃ©
Ġpra pÃ´vod
Ġneroz pred
Å¡t art
Ġre Å¡tart
Ġ rokl
Ġh ud
ikov ou
b ovÃ©mu
ovateÄ¾ skom
Ġpo kÃ½m
Ġsvrb enie
ĠnÃ¡ram ky
stoj a
ĠdodÃ¡v ka
ĠspÃ¡j kov
sÃ¡dz ali
Ġubyt ovaÅ¥
Ġbu t
Ġod pustiÅ¥
ĠvÃ½ ves
Ġregistr ovanÃ½ch
iÄį ej
Ġmi t
vrac ajÃº
Ġnevyu Å¾it
d ov
Ġsek Ã¡Äį
de Äį
ist ejÅ¡ia
ovateÄ¾ skÃ½m
Ġporuch u
it ovou
Ġnemal Ã©
Ġstaveb nÃ¡
Ġmatemat ika
Ġger iatr
otav Ã©
Ġpostup ujte
ĠÅ¡ kr
Ġs erg
Ġregul uje
Ġnevy rieÅ¡
Ġo re
Ġvoz iÄįkÃ¡r
it ovÃº
Ġmodul y
Ġpest icÃŃd
otav Ã½m
ist ejÅ¡ÃŃ
Ġpribud lo
Ġliter Ã¡rne
Ġsadz ob
Ġzaznamen ala
ĠkÃ´r y
re kt
otav om
Ġneu ct
ate lo
9 2
Ġ prÃ¡sk
ĠtrÃ¡v i
ĠpeÄįiat ky
Ġbu ng
Ġfi x
bal l
Ġlog a
ĠÃºst ne
pe ut
ĠkonÅ¡truk tiv
Ġne rod
Ġpolicaj nÃ¡
ĠpeÄį ieme
ĠbazÃ©n ov
iÄį ieho
Ġmet onym
ist ejÅ¡ÃŃch
Ġ taut
Ġromant ickÃ½
Ġ tiel
Ġpre Å¡Ä¾ap
Ġpo trp
Ġprihliad nutÃŃm
Ġspod nÃ½
Ġpoprav de
Ġmon ote
ist ejÅ¡ÃŃm
Ġ kongru
Ġstriebor nej
Ġdiagnost ik
Ġ kufor
Ġzriad iÅ¥
Ġslab Ã¡
Ġnad real
Ġnedo pred
Ġka ra
Ġnepod d
iÄį ÃŃmi
ĠÅ¡ped it
ovateÄ¾ skou
Ġultra nacionalist
Ġmater in
ovateÄ¾ skÃ©mu
ovateÄ¾ skÃ½mi
ist ejÅ¡ÃŃmi
Ġ sezam
Ġori gin
Ġ19 60
iz o
Ġply nÃº
Ġspotreb iÄįov
ĠÅ¡ach ov
Ġv mieÅ¡
Ġstar inÃ¡r
Ġkombin ovanÃ©
Ġna trias
ĠnÃ¡dher nÃ½m
ĠkÃºpali ska
Ġplav o
Ġneza hanb
Ġ chimÃ©r
ĠnÃ¡boÅ¾ensk ej
Ġtox ÃŃny
Ġo sedl
tek al
Ġneo faÅ¡
Ġvy trias
tek Ã¡me
reÅ¾ Ãº
le jeÅ¡
Ġsenz itÃŃv
Ġfon iatr
ist ejÅ¡iu
Ġ dolk
Ġnes prevÃ¡dz
ist ejÅ¡ou
otav Ã©mu
Ġauto kros
reÅ¾ ete
ĠmÃŃn omet
Ġlet opis
Ġ striÅ¾
reÅ¾ Ãºc
tek aj
Ġopt o
Ġopto elektr
tek Ã¡m
tek alo
Ġnezneu ct
Ġneza kroÄį
zel enÃŃ
Ġneza Äįu
Ġ pahol
Ġ skif
Ġnezne ist
in fek
Ġ chin
Ġoper et
Ġzneu ct
ĠnezÃº roÄį
Ġ lama
Ġiluz ionist
Ġ peleÅ¡
Ġgeo centr
Ġneza medz
ĠklÃ©r o
ĠklÃ©ro faÅ¡
a greg
otav Ã©ho
Ġdvoj moc
Ġreviz ionist
sÃ¡dz ala
Ġdrobno zrn
prÃ¡m ik
reÅ¾ em
Ġnes tÃ½k
Ġnepri kroÄį
Ġhypochond r
Ġnepre sedl
sÃ¡dz al
Ġ hnet
ĠÅ¡uch t
Ġ dohÃ¡n
ĠÃºd en
Ġvelik Ã¡Å¡
otav Ã½ch
Ġelektroencefal ograf
tek Ã¡te
Ġpiadi muÅ¾
le jme
Ġdeziluz ionist
Ġspolu trp
reÅ¾ me
Ġ menÅ¡ev
Ġizol a
reÅ¾ eÅ¡
otav Ã¡
Ġneza ÄįÃŃt
Ġneza pred
otav Ãº
tek ajte
Ġantimilit arist
Ġobiln inÃ¡r
ist ejÅ¡ej
Ġdobro dej
iÄį iemu
tek ajme
Ġdo krkv
Ġnovo pozitiv
Ġnevy Äįiark
ist ejÅ¡iemu
Ġsatan Ã¡Å¡
otav Ã½mi
Ġskuhr oÅ¡
Ġencefal ograf
Ġnedob od
ovateÄ¾ skÃŃ
otav ej
tek Ã¡Å¡
Ġauto krit
ĠcÃ¡r ofil
sÃ¡dz alo
Ġ dubl
Ġneod pred
le jÃºc
Ġnepo kon
otav ÃŃ
tek ajÃºc
Ġdvoj kl
Ġneo sedl
ĠtoÄį ov
ist ejÅ¡ieho
ĠÅ¡ÃŃ j
ist ejÅ¡om
ĠabÃºzabÃŃ j
ĠneÅ¡ÃŃ j
Ġnedareb Ã¡Äį
Ġ petit
Ġpripoj ÃŃ
Ġra w
Ġzomr ie
Ġbratislav u
stÃ¡v ajte
ÃŃ vam
Ġ198 7
Ġuvedom ujeme
Ġerik a
Ġo lÃºp
ĠwebstrÃ¡n ky
Ġzasiel anie
Ġbal ÃŃÄįky
ĠinÅ¡pir ovanÃ½
Ġform Ã¡ch
Ġzastav ila
Ġww w
Ġlek Ã¡reÅĪ
Ã©r iami
ĠbrÃ¡n ky
Ġpodklad e
spie Å¥
Ġpriazniv ci
ĠkultÃºr na
Ġliek mi
ĠvÄıaÄį nÃŃ
Ġnov el
Ġvyhod iÅ¥
ĠÄįlen skÃ½
Ġzorient ovaÅ¥
Ġeleg anciu
Ġneex ist
Ġroz nÃ¡Å¡
ĠmetÃ³d ami
ĠÃºz kosti
Ġkraj ov
Ġbez Å¡v
ĠnajdÃ´leÅ¾it ejÅ¡ia
Ġexkurz ie
Ġsh ar
Ġ; -)
Ġx box
Ġbole stÃŃ
Ġrevol Ãºcia
Ġmodel ky
Ġchod u
Ġpartner skÃ½ch
ĠÄįerv enou
ĠÃºtul ku
Ġobjedn ajte
kresl il
fer enc
Ġza Å¾el
Ġrisk ovaÅ¥
Ġprekvap enia
Ġzmen ia
Ġjapon sko
Ġohroz enÃ©
Ġeuch arist
Ġgabriel a
ĠÅ¡tÃºd iÃ¡ch
Ġminc ÃŃ
Ġz p
Ġsln o
Ġslno vrat
Ġkvet ÃŃn
Ġra jec
ĠzÃ¡ rez
Ġhroz bou
Ġs ie
Ġopust ili
Ġrand e
Ġzdravot nom
Ġo pi
ĠvypoÄįÃŃt aÅ¥
Ġj im
Ġat d
ĠpoboÄį ka
Ġzisk om
Ġ komÃ©t
Ġusporiad anÃ©
Ġminister stvu
ĠmaÄį iatka
Ã¡n kou
Ġ ranÄį
Ġolympij skÃ½ch
Ġpri vÃ¡dz
it ion
Ġ fraj
ĠnadobÃºd ateÄ¾
ĠprechÃ¡dz ali
Ġex trah
ĠohÄ¾ad e
Ġd Ã¡vala
Ġdom ove
Ġpo lep
Ġlo n
Ġdo Å¡tud
pre str
Ġvy vod
proces or
Ġs klÃ¡p
it ovÃ½m
Ġpresn Ã¡
it ÃŃvny
Ġsever nÃ©ho
Ġ198 4
Ġ dÃ½k
Ġuplat nÃŃ
ĠnÃ¡ por
Ġnem cov
Ġwo od
ĠvÃ½raz y
Ġniektor om
ĠlyÅ¾ic e
Ġsamozrejm osÅ¥
ĠpeÅĪaÅ¾ enky
Ġuchov Ã¡vaÅ¥
skÃº m
ĠzaujÃŃmav Ã½mi
Ġte h
ĠmoÅ¾ nÃ©ho
Ġneustanov uje
Ġ avivÃ¡Å¾
Ġ kalibr
ĠdoÄįk ali
ĠnezÃ¡v Ã¤z
Ġtur istickÃ¡
ĠÄįÃŃn ska
Ġor chest
rv Ãºc
Ġbezplat nÃº
Ġn ick
Ġpredstav iteÄ¾mi
iz ovanÃ©ho
bi lo
ĠtÃ¡bor y
Ġpohyb ovÃ©ho
Ġj ob
Ġzostav iÅ¥
ĠhÄ¾ad ajte
Ġ punk
Ġuvedom ujem
Ġ marin
Ġuzavret Ã½
Ġzavol al
Ġzaznamen anÃ©
ĠkrÃ¡s ou
pusÅ¥ te
Ġsamostat nÃ½m
Ġ miech
Ġdvoj h
Ġdizajn ovÃ©
Ġcitliv Ã½
Ġnav Å¡tev
Ġza sahuje
Ġdobro di
Ġnajvhod nejÅ¡ÃŃ
Ġrozprestier a
Ġfer ra
ĠnoÄį nÃº
Ġdoprav nÃ¡
ikov Ã½m
Ġvy trÃ¡c
Ġber ieme
ĠvÃ½nimoÄį nÃº
Ġplyn ovÃ©
ĠenzÃ½m ov
Ġ prÃŃm
ov iem
Ġjahod y
Ġ glÃ³b
Ġozv al
ant u
Ġorient ovanÃ©
ĠzhorÅ¡ uje
Ġpreved enÃŃm
Ġpo ch
ĠpoÄ¾ skom
Ġm Ã¼
na r
Ġblaho reÄį
l ilo
ĠzakÃºp enÃ½
ĠpoÄ¾ skÃ©ho
Ġf ami
Ġsaun y
Ġperson Ã¡lne
ĠprÃŃ liv
Ġstres om
ito ri
Ġ stonk
ĠÃºzem no
Ġturisti ka
Ġnor m
Ġpotreb nej
at vÃ¡r
Ġrimav skej
Ġmil ost
Ġzvon ka
Ġc all
av ia
Ġ rest
Ġre trans
ĠlekÃ¡r sky
ÃŃn anie
Ġ estrÃ¡d
Ġzvyk nutÃ½
Ġuniverz ÃŃt
ĠspomaÄ¾ uje
Ġspoluprac ujÃº
Ġtalent y
Ġpodpis u
Ġad hÃ©z
Ġvol ali
nÃ¡ ste
Ġpodo tÃ½k
Ġdo nos
Ġvyber Ãº
ĠodstrÃ¡n enÃŃ
Ġ imrich
nia Äį
Å¾ÃŃva m
Ġerekc ie
Ġpri stÃºpiÅ¥
Ġpo vojn
Ġsp Ã´sob
ĠuloÅ¾ ÃŃ
Ġstvor enÃ½
Ġhor nÃº
ĠneÃº mer
Ġbi pol
ber ry
Ġpredstav iteÄ¾
ĠdostatoÄį nÃ½m
Ġpo spol
Ġkapit Ã¡na
Ġpark y
ĠtÃ½k aÅ¥
Ġpriam ych
Ġnon stop
ĠmanÅ¾el stve
Ġprever iÅ¥
pÃŃj a
ka rov
Ġst ro
Ġodol aÅ¥
Ġstriebor nÃ¡
Ġlesk u
Ġprispe je
Ġl ut
s al
Ġnepatr ia
Ġuspokoj enie
Ġs totoÅ¾ÅĪ
Ġprior ÃŃt
ĠÅ¡kÃ´l ke
bi jete
ĠkatalÃ³g ov
Ġp enta
Ġjog a
Ġpriestran nÃ©
Ġmechan icky
je kt
Ġstrel a
Ġ balt
val iÅ¥
Ġpovah e
Ġeurofond ov
ĠfÄ¾aÅ¡ t
ĠtisÃŃc roÄįia
Ġohrie vaÄį
Ġhviezd ou
Ġply nie
Ġprezent oval
Ġu b
ĠnÃ¡lep ky
Ġods kÃºÅ¡
sÃ¡dz ame
iÄį kovÃ¡
Ġde mo
ĠÄįerv enÃ½m
Ġhor skÃ½
Ġchud nutÃŃ
ĠÅ¡port ovec
Ġkvalit nou
Ġo vi
ĠmuÄį enÃŃ
ĠkÃºt ik
ĠboÄį nÃ½ch
al d
st u
ĠmaÄıar skÃ½
Ġglyc er
Ġochran nÃ¡
Ġciel ene
Ġ kalamit
nÃŃÄį kov
ĠpresvedÄį ili
Ġprokur atÃºra
ĠchÃ½b ali
Ġmarg o
Ġmeta stÃ¡z
Ġ lagÃºn
im ente
Ġpevn ou
ĠzvlÃ¡Å¡t nu
Ġod cest
ĠÃ Ĺ
ĠvÃ½rob nej
Ġh eli
ato sÅ¥ou
ĠÄįel ÃŃ
Ġad min
Ġbo ss
ĠÅ¡tvrt Ã©ho
Ġne nesie
ĠsÄ¾Ãºb il
ĠvÃ½znam nÃ¡
Ġkanon ier
Ġdvoj kol
ĠnebezpeÄį nÃ¡
nic tva
Ġmodul ov
Ġriek u
Ġ dublin
ĠÅ¡ampion Ã¡te
ĠvyhlÃ¡s enÃ¡
Ġmi x
ĠstÃ¡v ky
Ġ hyen
ĠvÃ½nimoÄį nÃ½m
Ġe ras
Ġ alen
Ġdefin ÃŃcia
ĠstÃ¡ ly
Ġdo Å¾ad
ĠpoÄ¾nohospodÃ¡r stvo
Ġak Ã©mu
ĠpostieÄ¾ ky
fÃº kaÅ¥
fic iÃ¡l
Ġa log
Ġnepre ber
Ġsil ver
Ġodp ovie
ĠnachÃ¡dz ajÃºci
ĠzÃ¡jazd y
ikov Ã½
en erget
Ġkur acie
f re
Ġnepred po
ĠvÃ½bav ou
Ġdiak oni
ĠnÃ¡klad nÃ½ch
Ġaktu Ã¡lnym
Ġa x
Ġde taÅ¡
it ovom
Ġ Ã¡tri
Ġpozv al
ĠpresvedÄį enia
Ġcharak ter
Ġg p
Ġorient ovanÃ½
ÃŃt ka
Ġ alb
ĠzvyÅ¡ nÃ½ch
Ġunik nÃºÅ¥
ĠtrinÃ¡ sÅ¥
Ġbb c
Ġ pankreas
Ġkrv nÃ½ch
Ġmik ina
Ġjuni orov
Ġdlh Ã©ho
stÃ¡v aj
ĠpÃŃsmen o
ĠÅ¾ iar
ĠtyÄį inky
ĠpÃŃsm enÃ¡
ĠvÃ½hrad y
ĠdoruÄį enÃ¡
Ġpre loÅ¾iÅ¥
ĠkonkrÃ©t nym
Ġvy rozprÃ¡v
Ġproti ko
ĠzÃ¡sob nÃŃk
Ġ diet
Ġdiet et
Ġpri Å¾mÃºr
ĠnÃ¡mah u
Ġcel ist
ĠveÄįer y
Ġvol ala
Ġz rovn
pÃŃj al
no j
ĠnezvyÄįaj nÃ©
Ġvyslov il
ĠnavÅ¡tÃŃv ila
Ġzo smieÅ¡
Ġas yn
ĠnÃ¡hrad nÃ½
ĠoceÃ¡n u
lu v
Ġukaz ovateÄ¾
ĠkorÄįul e
Ġ bag
vaÅ¾ ovaÅ¥
Ġz nÃ¡Å¡aÅ¥
du Å¡
Ġbal Ã¡Å¾
ger s
Ġzobraz enÃ½
ĠÅ¾lt Ã½
ĠnetuÅ¡ ila
he ime
it iv
Ġhotov osÅ¥
ĠÄįlen skom
Å¾ÃŃva me
Ġklim atickÃ½ch
Ġf f
ĠnajnÃ¡roÄį nejÅ¡ÃŃch
Ġf s
tr i
po ruÄį
Ġproblemat ickÃ©
Ġnaj hlav
g og
Ġviz Ã¡Å¾
Ġ remeÅĪ
Ġ helm
Ġled va
Ġracion Ã¡lne
pÃŃj ame
Ġprija teÄ¾nÃ©
ÃŃnsk y
ĠnavÅ¡tÃŃv ite
Ġstried ajÃº
Ġ hÅķst
skoÄį te
ĠÄįist Ã½ch
Ġna rob
hÅķÅĪ ajÃº
ĠzÃ¡vÃ¤z ku
Ġh ist
ĠvakcÃŃn y
Ġo kysliÄį
Ġkvap ka
ĠvÃ½rob kom
Ġne invest
va p
Ġzobraz enÃŃ
Ġdemokrac iu
ĠvysokoÅ¡kol skÃ©
Ġpoly amid
ĠefektÃŃv na
Ã¡ÅĪ ovi
Ġs toÄį
Ġpravidel nom
sadz ujÃº
Ġregion Ã¡lny
Ġdestin Ã¡ciu
Ġher nÃ½ch
Ġsprac ovanÃ¡
bi te
Ġr ov
Ġkam koÄ¾vek
Ġo Å¡
ĠinÅ¡truk cie
iz aj
Ġmodr Ãº
Ġkles ne
Ġkop a
Ġexter iÃ©ri
it ovÃ½mi
ĠbezdrÃ´t ovÃ©
Ġnavrh li
Ġparadaj ky
ĠvÃ½zdob u
Ġd k
Ġstu h
ikov Ã½mi
9 8
Ġpokr aÄį
Ġvoj skÃ¡
ĠspoloÄį nÃŃk
Ġnoh ou
Ġaplik ujte
ĠlepÅ¡ om
lÃ¡k aÅ¥
Ġneza slÃºÅ¾
Ġstrel il
Ġe ver
Ġriad ok
Å¾i lo
kol ÃŃk
Ġfantast ickÃ½
ĠbezvÃ½ hrad
ĠharmÃ³n iu
Ġvznik nÃº
Ġsvedom ie
Ġfareb nÃ©ho
Ġintra vilÃ¡n
Ġne sl
ĠvoÄ¾ nosÅ¥
Ġmikrov lÃ¡k
Ġ exil
ĠnÃ¡rodo hospodÃ¡r
ikov ia
ĠzvÃ½Å¡ enou
ĠsprÃ¡v covi
ĠtrÃ¡v a
ĠdojÄį enia
Ġd ud
ĠvytvÃ¡r ania
Ġlikvid Ã¡cie
Ġ hÃºÅ¡t
Ã¡rensk Ã½
Ġneak cept
ne hod
Ġtepl ovod
tlaÄį ÃŃme
ikov om
ĠÃºÅ¾as nÃ½ch
ĠroÅ¾ ÅĪava
Ġpre star
Ġodosl anÃŃ
ĠprotizÃ¡pal ovÃ©
Ġmisi a
Ġpul z
Ġprevz ala
Ġz visl
Ġobloh a
Ġ platÃ³n
Ġpot laÄį
Ġumo Å¾
Ġspust ila
ĠÅ¡etr nÃ©
Ġvyh nite
na hr
ĠneÃºspe ch
ĠbeÅ¾ eckÃ©
Ġsad la
Ġ alojz
ĠuÄį ÃŃm
Ġsoci Ã¡lnom
Ġ hebrej
Ġ poklop
Ã¡rensk Ã©ho
Ġkapln ky
ĠlekÃ¡r skeho
ĠnajdÃ´leÅ¾it ejÅ¡ÃŃ
fÃº kal
) ?
Ġ bit
Ġobchod nÃŃci
stre am
Ġml s
Ġoper y
ĠvÃ½ kal
ing ovÃ©mu
Ġpolyuret Ã¡n
ĠÄįakan ie
ĠnÃ¡sled nÃ½m
Ġs trÄį
ĠmuÅ¾ stvÃ¡
Ġna let
Ġne ru
Ġher ca
Ġproje kt
Ġobvin enia
Ġspust ili
Ġmysl ite
Ã¶ r
Ġporiad nu
ĠvyrieÅ¡ i
Ġbud ÃŃk
ing ovÃŃ
l iac
ĠnadvÃ¤z nosti
ĠpreÅ¡ov skÃ©ho
Ġposudz ovaÅ¥
Ġcit livo
Ġhroz bu
krÃ¡d eÅ¾e
ĠtÃ©m am
ĠpeÅĪaÅ¾ nÃ½ch
ĠnemÃ´Å¾ eÅ¡
Ġstarost ov
Ġvol anie
Ġreklam e
Ġpo rov
Ġ vÃŃchr
Ġpre hni
sadz ovaÅ¥
ĠhrÃ´z y
ĠvlÃ¡d nej
Ġprezent ujÃº
ĠkÃ¡b lov
Ã¡rensk Ã©
Ġmiest nymi
tvÃ¡r ajte
Ġpod h
c am
ĠskrÃ¡t iÅ¥
Ġhodn e
Ġslovensk Ã©mu
Ġslobod nÃ©
Ġosad enÃ©
Ġvy kroÄį
Ġpol str
ĠpodnikateÄ¾ skÃ©ho
Ġex tat
k ne
Ġdotk nÃºÅ¥
ĠuvaÅ¾ uje
it ovÃ©mu
Ġnajnov Å¡iu
Ġ brÃŃf
Ġvytvor eniu
Ġtechn ik
ĠÅ¡tart u
vÃ¤z ujem
Ġuza vier
Ġbal ÃŃkov
Ġtajom stva
ĠvÃ½po Å¾iÄį
ĠtrÃ¡v iaceho
Ġsed enia
Ġbrosk yÅĪ
val ila
ikov Ã©ho
Ġsmer ovaÅ¥
ĠvÃ½roÄį iu
Ġpre klen
fin alist
Ġzoz nam
ist Ã½
Ġ ryh
ĠÄįak Ã¡me
ĠinÅ¡pir Ã¡cia
Ġdiabet es
ĠzÃ¡ strÄį
Ġbea uty
Ġ milÃ¡n
ĠzapÃŃs anÃ½
Ġgam e
g ie
ov Äį
Ġsamo rast
Ġslabo zrak
Ġna tion
Ġodbor och
Ġvy pÃŃs
val ia
Ġ santal
Ġ brloh
k ni
ĠfanÃºÅ¡ ikmi
Ġmen ami
ĠjuÅ¾ nÃ¡
Ġdruh ÃŃ
Ġstol ice
Ġpre teku
Ġz rieÄı
ĠzaÄį atÃŃ
Ġcent ov
if t
Ġ vestibul
ĠnazÃ½v anÃ©
Ġaut Ã¡ch
Ġle ona
Ġ turnus
Ġhroz by
ĠhÃ¡Äį ik
Ġautor skÃ©ho
ĠniÄį omu
Ġduplik Ã¡t
it ovÃŃ
Å¡ti me
Ġroz uzl
ĠnÃºt enÃ½
Ġ nepÃ¡l
Ġpod pÃ¤t
Ġvy vrch
ĠmotÃŃv mi
Ġfutbal istov
Ġtkan ivo
ĠÅ¡Å¥ast ne
pÃŃj am
Ġtepel nÃ½ch
Ġodbor nou
Ġ jÃ¡noÅ¡ÃŃk
Ġspust enÃŃ
Å¾ÃŃva te
ĠprÃŃde me
Ġporc i
Ġreklam ovaÅ¥
Ã³ ga
Ġvzduch otechn
Ġasyn chrÃ³n
tvÃ¡r am
Ġne artikul
Ġa histor
strÃ¡ÅĪ te
Ġnez lepÅ¡
Ġad jekt
Ã¡nsk ejÅ¡ie
Ġproduk ovaÅ¥
Ġnaj vÃ¡Å¾
ĠlekÃ¡r ne
Ġ4 000
ĠÃºrod u
Ġsir ot
Ġmag ickÃ©
Ġi q
ĠÅ¡iest ej
Ġzdo benie
Ġusmia l
Ġkon zervatÃ³r
Ġvy hrn
Ġkauz y
vÃ¤z oval
nÃ¡ stin
Ġneu has
Ġz ÃŃde
Ġzlyh ania
ĠÅ¡iroko pÃ¡s
Ġeu for
Ġreal itnej
hn alo
le Å¾
Ġmen Å¡ieho
Ġann y
Ġamerik a
Ġtime s
Ġtuh Ã©
Ġc ab
Ġoxid u
tv Ã¡m
Ġ sÅķk
vÃ¤z ovalo
Ġlav ÃŃn
Ġkonvert ibil
Ġt s
Ġauto kemp
Ġteplo krv
Ġvolv o
ĠvÃ½mer a
vrac aÅ¥
ĠvylÃºÄį enie
ĠvÃ½ klop
ĠoÅ¡etr enia
ĠÃºÄįast inÃ¡r
bi jeme
Ġpras aÄį
Ġnevy trv
ĠkÃºr en
pÃŃj ala
Ġnedob ie
pÃŃj aÅ¡
Ġ faÄį
bi jem
Ġnez mieÅ¡
Ġspol Äį
ĠslovenÄį inÃ¡r
Ġne mlad
stÃ¡v ajÃºc
Ġpatrici j
Ġkrimin alist
k il
Ġ klÄį
Ġ kompromit
pÃŃj ajte
Ġpo rÃºb
vÃ¤z ovala
Ġsplnomoc niteÄ¾
Ġkorm idl
ĠangliÄįt inÃ¡r
krÃºÅ¥ te
Ġpo hrÃºÅ¾
Ġmilic ion
vys vetÄ¾
Ġod klop
nÃŃck ejÅ¡ia
tÃŃn ala
ĠdruÅ¾ inÃ¡r
Ġschol ast
Ġps iÄįkÃ¡r
tÃŃn ali
tÃŃn am
Ġnezv al
Ġ fÃ¡r
Ġne dlh
stÃ¡v ajme
Ġz havran
Ġnezo trv
pÃŃj ate
tÃŃn aÅ¥
Ġkolor atÃºr
pÃŃj ajÃºc
Ġ fortieÄ¾
Ġaugust in
Ġ Å¡mirgÄ¾
a ÅĪou
ĠÄįern uÅ¡
Ġnem ÄįinÃ¡r
Ġstras t
Ġbacil onos
pÃŃj aj
vÃ¤z ovali
vÃ¤z ujme
vraÅ¡ t
ĠfrancÃºz Å¡tinÃ¡r
Ġnepre trv
Ġnepre mieÅ¡
Ġ hrvoÄ¾
Ġfyt oterapeut
pÃŃj alo
Ġneo kysliÄį
pusÅ¥ me
Ġorient alist
Ġkonfirm and
tÃŃn al
Ġz exekv
Ġerg oterapeut
ĠruÅ¡t inÃ¡r
Ġ Äįachr
ĠstvÃ¡r ÅĪ
saÄı me
Ġnepri mieÅ¡
Ġo vin
tÃŃn ajte
Ġskup inÃ¡r
tÃŃn ame
ĠzboÅ¾ ÅĪ
tÃŃn alo
vÃ¤z ujeÅ¡
Ġkondici on
Ġdvoj zub
Ġgondol ier
Ġnev mieÅ¡
nÃŃck ejÅ¡ÃŃch
ĠpoÅ¡ep t
ĠsamozÃ¡ pal
Ġgrob ia
Ġ tuch
tÃŃn ate
vÃ¤z ujte
Ġne slov
vÃ¤z uj
ĠgrÃ©Äįt inÃ¡r
Ġsuchot inÃ¡r
Ġpobeh aj
Ġu hniliÄį
tÃŃn ajÃºc
krÃºÅ¥ me
Ġlatin ÄįinÃ¡r
Ġokt av
Ġspoluu Å¾ÃŃvateÄ¾
Ġdisk ofil
bi jÃºc
bi me
ĠarÃ³m oterapeut
Ġne dvor
Ġdoktr inÃ¡r
nÃŃck ejÅ¡ÃŃ
nÃŃck ejÅ¡ÃŃmi
tÃŃn ajme
Ġdo richt
vÃ¤z ujÃºc
pÃŃj ajme
ato stiach
trÃºchn iv
nÃŃck ejÅ¡ie
nÃŃck ejÅ¡ÃŃm
ĠmlÃ¡d enÄį
tÃŃn aÅ¡
nÃŃck ejÅ¡ieho
ĠneÅ¡ep t
tÃŃn aj
nÃŃck ejÅ¡ou
Ã¡ ÅĪoch
nÃŃck ejÅ¡ej
ato sÅ¥ami
ato stÃŃ
nÃŃck ejÅ¡iu
nÃŃck ejÅ¡iemu
nÃŃck ejÅ¡om
ato stiam
Ġneu hniliÄį
ĠnepoÅ¡ep t
Ġneza brnÄį
Ġza brnÄį
ĠÄįÃŃn Å¡tinÃ¡r
pri kaz
s tÃ½k
Äįerven kav
Ġpremen ÃŃ
Ġnevz hÄ¾ad
ĠaparÃ¡t u
Ġvy rozum
ĠvyuÅ¾i la
Ġu muÄį
ifikaÄį nÃ¡
Ġpred nedÃ¡vn
ĠprednedÃ¡vn om
Ġv lÃ¡d
ĠvlÃ¡d nu
Ġrozdel ili
Ġnepri zn
Ġna rez
ĠschÃ´dz i
Ġsprievod com
Ġmodern Ã½mi
ĠzastÃºp enÃ©
Ġpostreh y
Ġka z
ĠzarÃ¡b aÅ¥
Ġnerozpo zn
Ã¡vac ÃŃm
Ã©ri ou
Ġrelax aÄįnÃ©
ĠrÃ½chl ych
Ġvojn ovÃ½ch
Ġpo hrom
Ġnepre kraÄį
Ġnepod ceÅĪ
Ġdych u
ĠangliÄįt inu
Ġpozr ie
ĠzÃ¡Å¥aÅ¾ i
Ġdokonalo sÅ¥
Ġnez rozum
Ġprote ÃŃny
Ġpr ost
Ġvonkaj Å¡
st al
Ġviaz anÃ½
Ġkonzum Ã¡ciu
ist Ãº
ĠÅ¡Ä¾ah aÄį
Ġko gn
Ġdiel ni
Ġrastl inu
ikov Ãº
Ġsval ovÃº
Ġ sÃºÅ¡
Ġe sp
Ġval nÃ©
Ġme z
n eniach
Ġpro spekt
Ġ justiÄį
ĠnedÃ¡vn ej
ad enÃ½
ĠplagÃ¡t y
Ġprojekt ovej
Ġar Ã¡b
en ica
hovÃ¡r a
ĠÅ¡tvrÅ¥ finÃ¡le
Ġosad a
Ġpr Ã¡Äį
ĠÅ¡piÄį kovÃ½
ĠÅ¡tÃºr a
Ġniektor Ã¡
Ġnemoh Ãºc
ĠvÃ½rob nÃ©ho
ĠvÃ½uÄį bu
Ġ twist
ĠdrÅ¾ ÃŃme
ĠznÃŃÅ¾ enia
Ġza kriÄį
Ġfakt u
Ġne ni
Ġsp otreb
ĠrÃ³m skej
ĠvÃŃÅ¥az stvom
Ġ kmen
Ä¾ ovaÅ¥
Ġduchov nÃº
Ġj n
Ġvet e
Ġnasled ujÃº
Ġfyz ickou
tr ied
Ġrozman itosÅ¥
Ġv as
Ġnahr aÅ¥
ĠnajzaujÃŃm avejÅ¡ie
ifik uje
ĠzvlÃ¡d nutie
Ġne tried
Ġmat t
Ġh ill
Ġsval stvo
Ġsmut nÃ¡
Ġudel il
ĠroÅ¾ kov
Ġmedz ery
ĠÅ¾en Ã¡ch
Ġhudob nÃº
Ġ Å¡ikan
Ġnastav iteÄ¾nÃ¡
le ran
Ġpre stoj
Ġmil Ã©n
Ġdot Ã¡ciÃŃ
Ġpochop ÃŃ
ĠprÃŃpoj ka
Ġval nÃ©ho
Ġpoly et
Ġ10 5
Ġfo x
Ġ brunet
vys ok
n enejÅ¡ie
Ġstrateg ickÃ©
te ky
Ġ arzenÃ¡l
Ġcen nÃ½mi
Ġ rÃ½p
tr Ãº
Ġrenom ovanÃ½ch
va z
ĠpoÄ¾ skÃ½
Ã¡ du
Ġne h
ĠpriblÃŃÅ¾ ila
Ġriad iaci
Ġspolu pÃ¡ch
Ġcentr Ã¡lna
ĠprÃŃpad om
ĠdispeÄį er
lia k
Ġsk en
ĠÅ¡kol skÃ¡
Ġvedec ky
ĠakÃ¡ si
Ġpripo ist
Ġspr ch
Ġza hod
Ġpod Ã¡vame
Ġup eÄį
ÃŃ ciÃŃ
Ġbud uje
ĠarmÃ¡d e
ot ne
Ġkatastrof a
Ġsuk niÄįkÃ¡r
Ġph en
ĠpoÄįÃŃtaÄį ovÃ©
Ġcertifik Ã¡ty
Ġgarant ujeme
Ġskl om
c oval
ĠrieÅ¡ il
Ġods Ãº
Ġplat iteÄ¾
Ġupokoj iÅ¥
Ġpravid lom
ĠsÃºvis losÅ¥
c en
Ġnedo cen
Ġpoj mu
nÃŃÄį kom
Ġad opc
ĠuÅ¾ÃŃva m
Ġsto re
ĠfinanÄį nom
Ġnevest a
kov anÃº
ĠsnÃŃm ka
Ġf otov
Ġst ret
Ġhrdin ka
Ġzverej ÅĪuje
Ġpuzdr a
ĠtrÃ¡v e
Ġnevy nÃŃm
Ġ amulet
Ġ irÃ³n
Ġzauj mÃº
Ġnaje sÅ¥
Ġw atch
ĠsÃº Äįet
st Ãºp
Ġschop nosÅ¥ami
Ġvyh li
anÃŃ c
Ġ kmeÅ¥
Ġvy tÃ¡Äį
Ġnech ajÃº
Ġnevyhov uje
ĠurÄį enom
ĠzbraÅĪ ou
Ġne hrad
Ġvojensk Ã¡
Ġ bust
Ġvol ÃŃ
Ġse ve
mÃ¡h alo
Ġobjav te
ĠskÃºÅ¡ ali
ĠdÃ¡m sky
ĠspomÃŃn anÃ¡
Ġhr Ã¡me
ĠÄ¾ahko sÅ¥ou
Ġagent Ãºre
ĠpoÄı te
Ġf l
ĠnÃ¡ vest
Ġbez trest
ĠvÃ½Å¾iv ovÃ©
Ġsem a
ĠÅ¾elez obetÃ³n
Ġsprac ÃºvaÅ¥
t Ãº
ĠÃºvod nom
Ġva jec
Ġvy klÃ¡p
Ġvy str
Ġ urn
Ġdre v
Ġza mot
Ġhov or
Ġ nÃ¡tur
moh la
Ġmimoriad nej
Ġsi s
Ġstrel y
ĠsymptÃ³m y
Ġsepar Ã¡t
Ġ hÃ¡dÅ¾
Ġusil uje
pi jem
ĠruÅ¾ ovÃ½
Ġod vahy
Ġkontakt nÃ½
ĠsÃºhlas il
Ġ malajz
ĠvÃ½ stel
ĠoÄį kovanÃŃ
Ġpatr onÃ¡
Ġnos ili
Ġbole sÅ¥ami
ĠpÃ´ Å¾itok
Ġpo dlhovast
ĠÅ¾ilin skej
tis ol
ĠÅ¡at nÃŃka
ĠobÃ¡l ky
ĠmanaÅ¾ Ã©ri
Ġvoleb nÃ½ch
Ġ trus
Ġpre zu
Ġpomen ovaÅ¥
ĠÄįist enÃŃ
Ġ labut
Ġdek lar
ĠnoÅ¾ nice
ov icu
ĠrÃ¡dio amatÃ©r
Ġdo ber
ĠznaÄį kovÃ©
Ġpovied ka
Ġbank ovÃ©ho
Ġautobus ov
v Ã©
ĠÃºÄįin nej
ĠleÅ¾ ia
ĠlieÄįeb nÃ½ch
Ġpr u
Ġintelig encia
Ġ sr
Ġpriemysel nÃ©ho
Ġpodujat ÃŃm
Ġserv eri
ĠÅ¡ÃŃr ia
ĠpÃ¡s a
h el
Ġal lian
Ġpoveternost nÃ½m
Ġpochop iteÄ¾nÃ©
Ġsta vajÃº
Ġ hrsÅ¥
Ġex ter
ĠnadÅ¡ enÃŃ
ĠbÃºr ka
Ġv ino
Ġrad ia
Ġtrnav skej
Ġneza stup
Ġnadobud nutia
Ġpri lepÅ¡
Ġ radl
tvÃ¡r aj
Ġ lÃ½ce
Ġse arch
Ġmoskv a
ĠsystÃ©m ovÃ©
Ġkomun ÃŃt
Ä¾a p
Ġved Ãºcej
ĠÅ¾iv nosÅ¥
Ġ fakl
Ġsti mul
Ġ Å¡ampan
Ġre plik
Ġ Å¡korpiÃ³n
ĠblÃŃz ka
Ġ ken
ĠodvÃŃj a
cÃŃt iÅ¥
ĠmnoÅ¾ stvÃ¡
ĠpokÃºs ime
Ġhlbok ej
Ġvirtu Ã¡lnej
Ġ vÃ¡d
Ġpr it
ĠodsÃº hlas
Ġfotov ol
ĠÅ¡ÃŃr enia
ĠÅ¾iv ÃŃ
Ġsmooth ie
ĠvraÅ¾ d
Ġusmie va
Ġnapoved Ã¡
Ġvil a
Ġspust il
Ġrod nej
ĠpokÃºs ili
Ġpodpor ovanÃ©
Ġmlad osÅ¥
Ġze x
Ġu tiecÅ¥
ĠmoÄį iar
Ġu viaz
Ġana log
Ġs voj
ĠsÃºrod encov
Ġzodpoved ajÃºce
ou s
Ġatrak tiv
Ġprenos e
Ġz ir
Ġstrav ou
Ġrast e
Ġzlom ok
ĠzvlÃ¡d a
Ġarch ÃŃvu
Ġpo koch
Ġ chren
Ġrozozn aÅ¥
ĠmesaÄį nÃ©ho
Ġdo chuc
ĠzÃ¡vereÄį nÃ½
ĠpohÃ¡r ov
ĠnÃ¡ tier
Ġne menej
Ġhrub Ã¡
tvÃ¡r al
ĠnÃ¡hrdel nÃŃk
Ġ Å¡mrnc
Ġlea gue
Ġpri viedol
Ġgitar a
Ġkoll Ã¡r
Ġpozo stÃ¡vajÃº
ĠtelevÃŃz ny
ĠzÃ¡chran nej
a ÅĪa
ĠÄįrt y
Ġpo vrÃ¡v
Ġobmedz enÃ½m
ĠpribÃºd ajÃº
Ġhit parÃ¡d
Ġ miniÅ¡tr
Ġkomun Ã¡lne
Ġnepo ÄįÃº
Ġzoznam y
ych v
prav od
Ġratolest i
Ġvin u
Ġzaplat ili
Ġ chve
Ġs trÃ¡t
Ġkonzist enciu
Ġkvalit atÃŃvne
Ġorganiz ujeme
Ġelektro lyt
Ġokol ÃŃm
Ġhlas iv
Ġza viedol
ifik ovala
ĠrakÃºs kej
ti Å¡
Ġpevn Ã½m
va Äįe
alo sÅ¥
Ġ bÃ³r
tvÃ¡r ala
oÅ¥ te
ĠvnÃºtor nom
ĠnavÅ¡tev uje
Ġmiest u
Ġfotograf iami
kov anÃ½m
c al
Ġcest uje
Ġuzavret ia
Ġsing el
Ġmy jav
ĠrieÅ¡ enÃ½
ĠvÃ½ber ovÃ©
Ġnavrh la
ĠjeÅ¾iÅ¡ om
Ġuzatvor enÃ¡
Ġxen ofÃ³b
Ġ gepard
ĠÄįitateÄ¾ ovi
Ġtanc ovaÅ¥
Ġsil on
ÃŃnsk eho
r ovej
Ġliek om
Ġpovzbud iÅ¥
Ġsol Ã¡rne
Ġkaviar ni
Ġpo stroj
Ġregistr ovanÃ½
199 5
Ġuvedom el
Ġocen ili
Ġorient Ã¡cie
Ġpotre st
su nul
Ġv stal
Ġodhal ÃŃ
Ġ Å¡tokholm
Ġnaju zn
Ġrealiz ujeme
Å¾ÃŃv ajte
Ġhlod av
Ġsever u
Ġpozer ajÃº
ifik ujÃº
ĠkresÅ¥an skÃ©ho
Ġne rÃ¡t
Ġ lecit
hrÅĪ me
ĠstudÅĪ a
Ġkur ku
ĠbÃºr ky
Ġdvoj icu
Ġdrev iny
Ġplat nÃ¡
Ġk oÄįne
Ġl ic
Ġ salÃ¡m
f y
Ġpretek Ã¡r
ĠparÃ¡d ne
da te
Ġpomal Ã©
ovateÄ¾ nom
Ġ rifl
ĠÅ¡pecif ickÃº
Ġpo kos
Ġkali ÅĪÃ¡k
Ġne sÃºd
ifik ovali
Ġmart a
iÃ¡l nu
Ġne smrd
Ġhom olog
Ġsa k
Ġvystup ovaÅ¥
Ġelegant nÃ½m
Ġtrest ov
Ġ197 6
ĠÃºzem nÃ½
Ġdvoj ici
Ġvychlad nÃºÅ¥
ĠublÃŃÅ¾ iÅ¥
Ġpomal iÄįky
ĠvÃ¤z be
Ġobjekt om
ĠzÃ¡ sluÅ¾
tr eli
Ġbank ovÃ©
ved Ãº
Ġil u
Ġza Å¾it
Ġgitar y
Ġhotel ovej
Ġhanb iÅ¥
stÃ¡va te
Ġvisk oz
Ġ miÅ¡kov
Ġju st
Ġad res
Ġor g
ĠzloÅ¾ itÃ½ch
Ġsmart p
Ãºci Ã¡m
ĠÃºmysel ne
Ġglyk ogÃ©n
Ġod jak
Ġodjak Å¾iva
Ġpriazni vÃ½
Ġne krÃ¡t
ĠsvÃ¤t om
Ġ korien
Ġ vavrÃŃn
Ġ swing
c ovali
ifik oval
Ġstan ovi
Ġprenik Ã¡
Ġgl ut
Ġzdrav Ã½m
Ã¡r iu
Ġpublik a
Ġ9 7
ĠrozprÃ¡v ajÃº
Ġpod tlak
Ġne strÃ¡n
Ġmaxim Ã¡lnou
mi mi
Ġzad ania
ĠprezrÃ¡dz a
Ġ8 7
Ġroz v
Ġoper aÄįnÃ½ch
ĠurÄįit Ã¡
Ġzo Å¡tÃŃhl
Ġ chyÅ¾
ĠdÃ´ver ovaÅ¥
Ġotvor enÃº
Ġ hÄ¾a
Ġ nestor
Ġkorun y
Ġver iteÄ¾
Ġmnoho stran
Ġprie hlb
Ġpr ac
Ġnepo tvrd
Ġpredstih u
Ġreprezent Ã¡ciu
Ġnahliad nuÅ¥
Ġod hrn
ĠÄįÃŃr o
v ille
Ġklik nete
sa ch
ĠprincÃŃp om
Ġ zÃ¡pol
ĠÃº pÃ¤tÃŃ
Ġo ÅĪ
Ġtoyot a
Ġhlas ovanÃŃ
Ġcitliv Ã¡
Ġtext ovÃ©
Ġzaves iÅ¥
Ġnezamestn anÃ½ch
Ġpapier mi
ĠschÃ©m y
Ġlacn o
Ġpohon u
Ġv ul
Ġvrec ku
Ġmami na
Ġanim Ã¡cie
ĠplÃ¡tn a
Ġcigar ety
ĠÃºtvar u
Ġtr um
ĠtÃ¡bor ov
ĠÄ¾ ud
ĠÅ¡ok u
Ġnez dan
Ġnepre vÃ¡dz
Ġne let
Ġd um
Ġtroj Äįlen
ci d
Ġtepl Ã©ho
ĠkÃ³ re
ifikaÄį nom
Ġdnes ka
Ġpod hÄ¾ad
Ġs cel
ma rok
Ġan alg
Ġanalg et
Ġchlad nÃ½
ĠvÃ½ hraÅ¾
Ġ eden
ĠvyhlÃ¡s enÃ©
Ġz hon
ie z
Ġbit ke
Ġbyto stÃŃ
u er
Ġden nÃŃku
Ġpod cen
Ġoptim alizÃ¡cia
ĠtoÄį ÃŃ
Ġ luÅ¾ic
Ġnepotreb ujem
ĠzaloÅ¾ enÃŃ
Ġlov u
Ġn s
ĠkoÅ¡ ÃŃku
Ġzvyk nÃºÅ¥
ĠÄįes kÃ½m
Ġbi ceps
Ġoslov ila
Ġrozvod ov
ĠsmÃºt oÄį
Ġhodnot Ã¡ch
ĠrÃ½chl om
Ġindividu Ã¡lneho
ĠlieÄį ivÃ¡
ĠvytvÃ¡r ali
ovateÄ¾ nÃ©mu
ĠdÃ¡vn ych
Ġ balaton
Ã¡ct vo
Ġpion ier
Ġ and
ĠkÃ³d om
Ġobed a
Ãº l
Ġdrah Ã¡
Ġlok Ã¡lnej
Ġsad ov
ĠpÃ½t ala
ĠohÅĪo stroj
Ġ plex
Ġ platin
Ġenerget ickÃ©ho
mÃ¡h ali
ĠnÃ¡sten nÃ©
Ġhor Å¡ÃŃ
Ġza let
kresl ila
Ġpra star
Ġsek er
Ġhviezd ic
pre hr
ifik ujeme
Ġ tibet
Ġde sk
Ġste ph
Ġs kÄºb
Ġram ena
ĠÅ¾Ã¡n rov
Ġdo g
Ġkl ad
Ġ fÃ³b
Ġ krÃŃv
Ġzd ieÄ¾a
Ġvyhov ujÃº
ĠvÃ½skum nÃ©
ĠpamÃ¤t Ã¡te
Ġsed aÄįka
Ġ panÃ³n
Ġkron ikÃ¡r
ĠodstraÅĪ ovaÅ¥
ĠoprÃ¡v nenej
ĠjuÅ¾ nÃ©ho
ĠvÃ½hod nÃº
Ġproje ct
ĠpovÅ¡im nutia
Ġza prÃŃÄįiÅĪ
Ġmaxim alist
Ġne tvÃ¡r
Ġkrv opot
ifik ujte
Ġ verdikt
Ġhnev u
tvÃ¡r ame
Ġintern Ã¡t
Ġnepod chyt
Ġvlak ov
ĠÅ¡ampion Ã¡tu
ĠtÃ³ th
Ġporaz enec
Ġrobot nÃŃkov
Ġreduk uje
Ġunav enÃŃ
Ġoutf itu
Ġnyl on
Å¾er Ãº
arom atiz
Ġrozo smia
ĠnÃ¡ let
ĠnÃ¡jom nÃ©
Ġbezod plat
Ġnevy stup
nÃŃÄį koch
Ġne prÃºd
ifik ujem
Ġverz iÃ¡ch
ĠvyhÄ¾ad Ã¡vajÃº
Ġprid anie
Ġsad ne
Ġ chmÃ¡r
Ġjedno hlas
Ġply nulo
Ġza viedli
Ġauto do
Ġdvoj fareb
ĠjÃ¡no Å¡ÃŃ
Ġ bach
Ġ venezuel
Ġ hrazd
Ġnevy chlad
ifik ovalo
ĠzboÅ¾ ÅĪujem
ĠbÃ¡s eÅĪ
Ġvysiel aÅ¥
ov coch
Ġne nov
ĠvÃ½Å¡ kovo
Ġluxus nÃ¡
ĠprÃŃ rub
Ġhistor ik
Ġexek Ãºcie
Ġzovr et
stras t
Ġ keÄįup
Ġnaj nut
Ġsmartf Ã³ny
Ġdo chyt
ikov ÃŃ
ifik ujete
Ġorganiz ovanÃŃ
Ġsvetel nÃ½
pier al
Ġnevy chyt
ĠpetrÅ¾al ke
Ġtrat ÃŃ
Ġnevyhnut nou
ĠstruÄįn Ã½
Ġmier i
ĠzreteÄ¾ ne
ri no
kompres or
ifik uj
Ġtrv anlivosÅ¥
ĠÄįÃŃt ate
Ġprof il
tv Ã¡ch
Ġneod stup
Ġnedar ilo
ĠÅ¾iad nou
Ġpozit ÃŃvna
ĠnezÃ¡ vid
Ġod paÄ¾
Ġdys funk
Ġ ric
Ġnepo ru
tvÃ¡r ajÃºc
ifik ujeÅ¡
ifik ujÃºc
ifik ujme
Ġzlo vest
Ġsuper man
ateÄ¾ nosÅ¥ou
oÅ¥ me
ĠnezÃ¡ hrad
ĠuvoÄ¾ nÃŃ
Ġprenik nÃºÅ¥
kul tÃºr
Ġs kultÃºr
Ġjar nÃ½ch
ĠpoÄ¾nohospodÃ¡r ske
Ġcen nÃŃk
Ġ Å¾in
ĠmÃ¡lo ktor
Ġvted ajÅ¡ieho
tlaÄį ila
ĠÅ¡tvrÅ¥ storoÄį
Ġ chrchÄ¾
tvÃ¡r alo
ikov Ã©mu
ĠspoÄ¾ah livosti
Ġ pavÃºÄį
Ġstret Ã¡vam
Ġliber alist
Ġnepri chyt
ĠopaÄį nÃ½
Ġ encyklopÃ©d
Ġ kolib
Ġodpad om
Ġvir Ã³z
Ġad verb
ĠdvojnÃ¡sob ne
ĠovlÃ¡d ajÃº
ĠvzduÅ¡ nÃ½ch
vek y
ĠkalendÃ¡r i
Ġelec tro
Ġkoz Ä¾
Ġo pyt
Ġneo chlad
Ġfeder alist
ĠvodiÄį om
Ġobvyk lÃ©
Ġ texas
Ġu mÅķtv
Ġza vrt
Ġnev let
Ġod masÅ¥
Ġ majonÃ©z
Ġnepo klon
Ġpotenci on
val ÃŃ
Ġ ochrn
Ġnepo horÅ¡
Ġo pevÅĪ
Ġz hospodÃ¡r
fial ovej
Ġneu let
Ġz rovnoprÃ¡v
Ġvy zvÃ¡ÅĪ
Ġvy jed
Ġvy slobodz
ĠÃºÄįtov nÃ½ch
Ġzo Å¡tÃ¡t
Ġ Å¡kÃºl
Ġzne citliv
Ġvy chlÃŃp
Ġne chvÃ¡l
Ġdvoj tvar
Ġne hol
Ġnepre chlad
Ġ baganÄį
Ġne Äįel
Ġ muflÃ³n
Ġne blÃºzn
ĠelektroinÅ¡tal atÃ©r
ĠÅ¡tuk atÃ©r
Ġneo hrd
Ġelastom Ã©r
a ÅĪami
Ġspolu ÃºÄįin
Ġne kamarÃ¡t
Ġo hrd
Ġnez mÃºt
Ġroz hrn
proti reÄį
Ġsprisah anec
Ġnena let
Ġneza hrn
stÃ¡va Å¡
Ġnepo bud
tvÃ¡r aÅ¡
Å¾ÃŃva Å¡
Ġne klebet
Ġza tvrd
Ġ chrÃºst
Ġne sol
tvÃ¡r ajme
Ġtroch Ã¡r
Ġ Äįried
Ġne troch
Ġfrukt Ã³z
Ġz reÃ¡l
Ġpre sÃŃdÄ¾
Ġcup it
Ġna hÄ¾ad
Ġnevy hrn
Ġza trÃ¡v
Ġ topl
Ġz mladz
Ġpre klÃ¡p
Ġ trbl
Ġne smÃºt
Ġne krot
Ġnedo let
Ġz mlad
Ġhrdz avo
Ġnez hrn
Ġne svÃ¤t
Ġagro nÃ³m
Ġnez vrÃ¡s
Ġnevy koÄ¾aj
tvÃ¡r ate
Ġ ali
Ġali ment
Ġneo pÃ¡l
Ġnepo chyt
Ġneu domÃ¡c
Ġne blÃºd
Ġnes chlad
Ġnedo chyt
Ġne pÃŃl
ĠÅ¡truktur alist
Ġnezo smieÅ¡
Ġne hniezd
Ġneo lÃºp
Ġnes prÃŃsn
Ġne mlÃ¡t
Ġne lÃºÅ¡t
Ġza chech
Ġradik alist
ĠpeÄį iv
Ġne ochrn
Ġnez rovnoprÃ¡v
Ġneza tvrd
Ġryb nikÃ¡r
Ġnes cel
Ġpo Å¡in
Ġsenzu alist
Ġzmoc ÅĪ
Ġod praÅ¡
Äįerv enÃŃ
Ġz mÃºt
Ġnena hÄ¾ad
Ġkolon izÃ¡tor
ev anjel
Ġne Å¡kÃºl
Ġnena vlhÄį
Ġstrak at
Ġneo mlad
Ġz vraÅ¡Å¥
Ġdo sÃºÅ¡
Ġnezao krÃºh
Ġpasien kar
Ġne smrad
Ġneu mÅķtv
Ġs plyn
Ġne nÃ´t
Ġnez efektÃŃv
Ġod Å¡tÃ¡t
Ġne hub
Ġneod hrn
Ġroz chech
Ġneo zvlÃ¡Å¡t
Ġza klin
Ġod zrÅĪ
Ġne Ãºd
Ġod kÃ´r
Ġneroz trpÄį
vÃ¡pen at
ĠdrogÃ©ri st
Ġroz vrt
Ġs produktÃŃv
Ġverb alist
Ġzne rovnoprÃ¡v
Ġneza let
Ġnez ex
Ġnezex tenzÃŃv
Ġkonjunktur alist
Ġnes kultÃºr
ex hib
Ġnezo Å¡tÃ¡t
Ġpred chyt
Ġz vlÃ¡k
Ġnezne citliv
Ġnezo Å¡tÃŃhl
Ġneza trÃ¡v
Ġnevy chlÃŃp
Ġneza vrt
Ġnez mlad
Ġne bied
Ġne Å¡at
Ġne ÄįalÃºn
Ġneza chech
Ġnecup it
Ġnes plyn
Ġneod Å¡tÃ¡t
Ġnez vlÃ¡k
Ġneza klin
Ġnes produktÃŃv
Ġdo mieÄ¾
ĠÅ¡tvrto roÄį
Ġnepo Å¡in
Ġzex tenzÃŃv
Ġne Å¡kamr
Ġnezne rovnoprÃ¡v
Ġnez reÃ¡l
Ġne chalup
Ġneod kÃ´r
Ġnez hospodÃ¡r
Ġneroz hrn
Ġnepred chyt
Ġne dok
Ġneroz chech
Ġne furman
Ġneroz vrt
Ġne Å¡melinÃ¡r
Ġvo z
n enosÅ¥
Ġnud iÅ¥
Ġte re
Ġprav ou
Ġmuzik Ã¡l
Ġvymysl eli
ĠkonÄįat iny
tiah lo
Ġuzatvor enie
Ġinternet ovÃ¡
Ã¡va Äįom
b at
Ġnez v
ĠgÃ©l y
ĠmotÃŃv ov
Ġgluk Ã³zy
mÃ¡h al
Ġsn d
ie ÅĪ
Ġhni lo
Ġ gÃ©ni
ĠroÄį nÃŃky
ĠdistribuÄį nej
ĠzaslÃºÅ¾ ili
ĠoÄį nÃ½ch
dr ive
Ġdistrib Ãºcia
Ġsp ec
Ġdrasl ÃŃk
Ġpauz u
Ġu spieÅ¥
ĠambasÃ¡d or
Ġbr it
ĠfunkÄį nÃ½ch
ĠprechÃ¡dz ke
Ġnud a
ĠÄı u
Ġchyst ajÃº
Ġgal a
ĠpostÃºp ili
ĠkrÃ©m om
ĠnoÄį nÃ©ho
Ġzmier iÅ¥
Ġrozum ejÃº
ut a
Ġvystih uje
Ġdr Å¾
Ġobo je
in nÃ½ch
te kov
moh li
Ġ mnÃŃÅ¡
ĠvzÃ¡jom nÃº
ĠkonÄį inÃ¡ch
ĠpeÅĪaÅ¾ enku
Ġrepublik ou
ovateÄ¾ nÃŃ
ĠstreÅ¡ nÃ©
Ġcharakter istickÃ½
Ġpohodl nÃº
ĠtohtoroÄį nÃ½
an ÃŃn
ĠokrÃºh ly
Ġb alo
Ġrebr ÃŃÄįek
Ġzabal enÃ©
ĠoÅ¡etr enÃŃ
Ġob ÃŃsÅ¥
tr ieÅ¡
Ġkraj skÃ©
Ġ Å¡kandinÃ¡v
ĠÅ¾iad ali
Ġste f
Ġspad Ã¡
Ġk id
Ġpiat ku
ĠÅ¡tet ec
ĠvytvÃ¡r ame
Ġ piecÅ¥
Ġkr ajÅ¡ÃŃ
Ġnedb al
Ġ reÄıkov
Ġreum at
Ġkov ovÃ¡
ĠruÅ¾ ÃŃ
Ġnap ÄºÅĪ
ĠdojÄį iace
ĠdisciplÃŃn e
Ġdovol il
Ġsled ovala
ti p
Ġnob el
ĠmuÅ¾ skej
Ġdar iÅ¥
Ġlet Ã¡ku
Ġza stih
av Å¡tev
Ġprirodz enÃ½ch
Ġstred nÃ½
ĠÃº Å¾itok
ĠuÅ¾ÃŃv ali
ĠnÃ¡roÄį nÃº
Ġd ur
Ġklin iky
Ġnavrh ujeme
Ġved eniu
Ġ lÃ©g
Ġsymbol icky
ĠporuÅ¡ il
Ġdiv oÄį
Ġpri ber
Ġdominant ou
Ġpl Ã¡vajÃºce
ĠvÃ½skum nÃŃci
ĠpoÅ¾iad ala
Ġ trÄį
Ġna teÅ¡
ĠjÃ¡n om
de pres
Ġtvor ivÃ½ch
Ġ palestÃŃn
Ġ horoskop
ĠkopÃŃr ovanie
Ġjoh na
Ġkont a
Ġdoda tok
Ġrozdel enÃŃ
ĠÅ¡tudent mi
Ġvetr anie
Ġmagistr Ã¡t
k to
Ġsklad ovacie
Ġdefin ÃŃcie
Ġrizik ovÃ©
Äį len
Ġklav ÃŃ
ist ej
ĠzvyÅ¡ ovania
Ġprijat ÃŃm
Ġ ametyst
Ġt rub
f ix
Ġza fix
Ġklam aÅ¥
Ġeu kalypt
skoÄį ÃŃm
Ġpri kÃ½v
Ġkoren ÃŃm
ĠprÃŃstup y
Ġac cess
Ġak ciou
Ġsema for
Ġmoment om
ĠÅ¡Ã¡l ky
g ur
Ġzdravot nÃŃckeho
Ġlak y
Ġspolu Å¾iaÄį
ĠreÅ¡taur Ã¡ciÃ¡ch
ĠÄįÃŃt ajÃº
Ġlep Å¡ÃŃch
Ġinfek cia
ĠmaÄıar skÃ½ch
Ġm noÅ¾
Ġu brÃ¡n
Ġzvuk ov
. ?
Ġpark ovania
Ġpokus e
Ġtox ÃŃnov
ĠpoÅ¾ad ovanÃ½ch
Ġ miloslav
ĠpresvedÄį il
ta ur
Ġmini bar
Ġskl Ã¡
Ġintenz ÃŃvnej
Ġkomplet nou
Ġvlast nÃŃci
Ġhl Ã¡Å¡
ĠdÃ¡v ke
Ġ mÃ³l
Ġ leporel
Ġlo b
ifik Ã¡cia
ĠreÅ¥az ec
Ġvypr Ã¡zd
krÃ½ vali
Ġmlad ist
Ġ kÃ¡non
ifikaÄį nÃº
Ġ jark
Ã¡Äį u
Ġspoluprac oval
Ġcivil iz
Ġindividu Ã¡lna
il ding
Ġlaure Ã¡t
Ġdobrodi n
Ġsamo ob
Ġla b
ĠslÃºch adiel
v is
Ġdruh och
Ġuch op
Ġobrat om
Ġrok ovaÅ¥
ĠurÄį il
Ġinter fer
ĠspracÃºv anÃŃm
Ġpokaz iÅ¥
ĠpreukÃ¡z ateÄ¾ne
Ġfotograf iÃ¡ch
an ciÃŃ
Ġpriam a
Ġdlan e
Ġodhal ili
Ġdver Ã¡m
Ġoper Ã¡tora
Ġoh ni
Ġc lin
ri Å¡
Ġfoto kÃ³p
Ġb is
skoÄį ilo
ĠvÃŃÅ¥az oslÃ¡v
Ġnik Ã½m
ĠÄįas ov
Ġnorm Ã¡lna
ĠpodrÃ¡Å¾d enie
Ġneu ro
Ġinzul ÃŃnu
Ġmoment ov
Ġne klad
n av
Ġskup inami
Ġvo jde
Ġpro rektor
ĠvyÅ¡ Å¡om
Ġbrit skÃ©ho
Ġnasta li
Ġpolyet ylÃ©n
Ġtroj ica
ko d
Ġreg ul
Ġ vÄºn
Ġkles la
ĠnedokÃ¡Å¾ eme
Ġnerv ovÃ©ho
Ġ0 7
Ġza ber
Ġskrut kov
Ġp m
Ġdia gnosti
Ġrealiz ovanÃ½
Ġmis y
Ġzasiah la
Ġpoznamen aÅ¥
Ġporad cu
Ġdatab Ã¡za
ĠkariÃ©r a
ic an
Ġz vliek
ĠdÃ´leÅ¾ito sti
ĠvÅ¡et kej
ma x
Ġspolu tvor
Ġdan ka
Ġtepl ice
Ġgitar u
Ġdop ÄºÅĪ
Ġdol nÃ¡
Ġre fund
ĠÅ¾alÃºdk u
ĠpreukÃ¡z ali
Ġinvent ariz
Ġsil Ã¡ch
Ġ trs
Ġ kondÃ³m
ateÄ¾ mi
j skom
Ġnaj zÃ¡sad
ĠlepÅ¡ie ho
ĠtlaÄį ovÃ¡
Ġrozum om
ĠnÃ¡roÄį nej
Ġagend y
ĠÃºmr tÃŃ
Ġpar al
ĠvÃ½ mysel
Ġod znak
Ġpestr Ã©
kovan ejÅ¡ie
Ġ tkv
Ġintera ktÃŃvne
Ġne x
s er
r at
Ġna gy
Ġz Ä¾ut
Ġnajz loÅ¾
Ġdvesto tisÃŃc
ist ou
Ġdvoj metr
Ġhist am
ĠÅ¡vajÄįiar sko
Ġch yt
Ġtr om
Ġmen Å¡om
Ġvy hrie
Ġpred nÃº
Ġsp art
Ġspart ak
Ġpo put
Ġzn ieÅ¥
Ġag ro
ĠnechÃ½b ali
Ġvychutn Ã¡vaÅ¥
ĠvyÅ¾ ar
Ġtort y
ĠprÃŃsluÅ¡ nÃº
lie h
tr iete
Ġz dvorilo
Ġvstreb Ã¡va
Ġ tun
ĠnazÃ½v ame
Ġpotreb nÃ©ho
Ġnadobud ol
sch nÃºc
Ġ tlk
vrac iame
Ġzaklad ateÄ¾a
Ġprefer encie
Ġvek ovej
ĠomeÅ¡k ania
Ġhlav iÄįkou
vie zd
ĠoÄį nÃ½
Ġdia krit
tr iem
Ġ natÃ¡li
Ġpekn Ã©ho
Ġzmiz ol
ĠÅ¡paniel sky
ĠskÃºs enÃ©ho
slov ak
Ġhrdl a
ĠznaÄį nÃº
ĠkniÅ¾ nÃŃc
Ġvytvor enÃŃm
ĠzÃ¡vi tov
te kom
Ġpotrub ie
ĠvianoÄį nÃ©ho
Ġmest ami
Ġskr Ã¡Å¡
Ġsen ica
ĠnÃ¡lad e
Ġpho tos
Ġpred pon
ĠsÅ¥aÅ¾ ovaÅ¥
Ġjednot nÃ½
Ġmanipul Ã¡cie
Ġ amÃ³n
Ġbar ov
Ġkryt iny
ĠzohÄ¾ad niÅ¥
Ġtabul i
ĠnekoneÄį ne
Ġvyrob ili
krÃºt iÅ¥
Ġskrin ka
Ġ Å¾Ã¡nr
Ġ trust
Ġkorup cie
ĠlieÄį bou
ĠpoÅ¡t u
Ã¡ nik
Ġblo ck
ĠnepÃ¡Äį ilo
Ġ kulm
pi la
Ġ oregan
ĠpÃŃs anÃ©
ĠpÃ´jd ete
Ġocen il
Ġstrav ovacie
Ġmil ujete
ĠhormÃ³n u
Ġko rig
Ġosvet lenÃŃm
ĠÅ¡kandal Ã³z
ta st
me st
Ġ buÄ¾v
Ġ chromozÃ³m
Ġne hluÄį
es e
Ġbrut Ã¡lne
ĠzaÅ¾i jete
Ġelen a
Ġ tiket
Ġspoj a
Ġmed om
Ġspoluprac ovnÃŃkov
Ġz Ä¾ud
Ġb Ã©
Ġodo p
ĠpÃ¡r krÃ¡t
ĠprÃŃsluÅ¡ nosÅ¥
Ġdoprav cu
ĠzÃ¡ snub
Ġarchitekt ov
Ġosta nÃº
Ġpost up
Ġton er
Ġeuro po
Ġvidiek u
ĠÄįerv enom
ĠpoÄįÃº va
Ġosp al
Ġemail u
Ġc oc
Ġuzatvor enÃ©
ĠprÃŃdav nÃ©
Ġex tÃ¡z
Ġspo loÄį
ĠpomÃ¡h ame
Ġkofe ÃŃnu
Ġspoj enÃº
Ġpre mieÅ¡ame
ĠzÃ¡vis lÃ½
Ġnah romad
ba Ä¾
Ġpre baÄ¾
Ġvytrvalo st
ino tvor
ĠspoluÅ¾ iakov
ĠzamestnÃ¡ va
Ġod predaj
Ġx ia
ĠtrÃºf al
ari te
kov skÃ©
ĠzÃ¡ hyb
Ã¡v kam
tlaÄį ÃŃte
Ġbd el
ĠnÃ¡sled nej
pi li
Ġ Ã©ry
Ġ amen
Ġtvar ovanÃ©
Ġv rast
jÃŃm a
ĠpokÃºs i
Ġword press
Ġslov ana
strel ÃŃ
ĠÄįlen ka
ĠpokraÄį ovanÃŃ
ĠpoÄįÃŃtaÄį ovej
ifik Ã¡ciu
ĠlyÅ¾iar skeho
Ġa kviz
pi te
Ġa e
ĠmÃ¡g ie
nuto sti
Ġkoal ÃŃcia
Ġmy o
ĠneÅ¾iadu cich
Ġbez pred
Ġzah Ã¡j
Ġstuden Ã¡
ĠkoneÄį nÃ¡
ĠneprÃŃjem ne
Ġobdiv ujem
ĠdvadsaÅ¥ tisÃŃc
ĠuÄįeb nÃ½ch
ĠpouÅ¾it Ã©ho
Ġstabil ita
Ġnijak Ã½
Ġnarod en
Ġza hrie
Ã¡Äį ek
Ġb ac
iat ku
ist Ã½ch
ĠÅ¡kÃ¡l a
ĠvyhlÃ¡s iÅ¥
ĠnepamÃ¤t i
Ġkabel ku
ia tie
ĠprispÃ´sob enÃ½
hrÅĪ te
ĠvychÃ¡dz ali
k iet
ĠvÃ½ beh
ĠsebazÃ¡ chov
Ġkompres or
Ġ mega
Ġpre tvor
Ġdod acia
ej a
rovna teÄ¾nÃ©
Ġ chryzantÃ©m
ov oÄįerv
Ġglob Ã¡lneho
ĠprÃ¡v nik
Ġspad ol
ĠprevÃ¡dz kovaÅ¥
Ġbonus y
Ġ tÃ½Äį
Ġpo Å¾ier
Ġalo bal
ovate la
Ġpod stiel
ĠvÅ¡ÃŃm aÅ¥
ĠkÄ¾ÃºÄį a
Ġmost om
lu Å¾
Ġci r
Ġbav ilo
Ġposlan kyÅĪa
Ġ Å¾iabr
po rub
ĠÃºtvar ov
Ġklad ieme
ĠabsolÃºt na
Ġto l
Ġdokt ora
b it
Ġca si
ĠoboznÃ¡mi l
Äįe kovi
âĤ¬ ,
Ġpes niÄįku
Ġparc el
Ġryb Ã¡rov
Ġk n
Ġvzd al
Ġzaves enie
Ġuplynul Ã½
ĠprÃŃruÄį ka
Ġna hod
Ġde but
Ġseri Ã¡lov
Ġinvest ig
ĠneÄįak anÃ©
ĠprechÃ¡dz al
ĠspoloÄį enstve
Ġhistor ickÃ½m
Ġ henr
Ġcelo skl
Ġener gy
ĠÅ¡ir Å¡ÃŃ
ĠvloÅ¾ ÃŃme
Ġzlia v
Ġkoment Ã¡ra
ĠseriÃ³z ne
ĠÅ¾iar ovka
Ġbos ch
stÃºp ite
roz chod
Ġmiest nu
Ġskvel Ã©ho
Ġpodob nom
Ġ koch
Ġr p
ik i
Ġ batÃ´Å¾
ĠkopÃŃr ovaÅ¥
Ġjedno bun
Ġmilosrd enstvo
Ġ plac
ĠvÃ½ krik
Ġslad kÃ½
Ġstan oviska
Ġac tive
Ġnorm a
Ġcen nÃŃka
Ġinto leran
Ġpolo roz
Ġodovzd Ã¡
Ġpo jm
Ġkop e
Ġg il
Ġe in
Ġ oblÃ¡t
Ġpopular itu
Ġam f
ĠzaÄįÃŃn ali
Ġvyjadr enÃŃm
Ġpart iu
Ġp ova
Ġhistor ickÃº
Ġ liverpool
je dz
Ġ sudÃ¡n
a p
ÃŃna m
j skou
Å¡ u
Ġ pozd
Ġzre gener
Ġ9 3
Ġ kamufl
Ġroz baÄ¾
Ġ197 2
ĠpoloÅ¾ ili
Ġzd ajÃº
Ġstol u
Ġakci ovÃ©
Ġ libanon
b ac
Ġjack son
Ġhlav iÄį
Ġ muÅ¡t
Ġzdu Å¾
Ġzved avosÅ¥
Ġbyl iniek
ik Ã¡ri
Ġsen Ã¡tu
ĠpÃºzd ro
ĠvÃ½ lev
Ġvysoko Ãº
Ġod rÃ¡dz
Ġste el
Å¾i te
Ġprah u
Ġc ash
4 00
ĠurÄį enÃ½m
ĠpeÅĪaÅ¾ nÃ©
Ġneza miet
ĠÄįasÅ¥ ami
Ġnehrdzavej Ãºcej
ien kou
Ġ opÃ¡l
Ġrov nosÅ¥
Ġdlho pisov
Ġne ka
Ġbez dÃ´
ĠtakÃ©mu to
Ġroz bal
ĠzÃ¡sob u
Ġokol itÃ©ho
Ġ maur
Ġvyhr iev
Ġ slobÃ´d
Ġnemec ky
Ġpacient ovi
ĠfinanÄį nou
Ġse greg
ĠustÃ¡ len
ĠkasÃŃn o
Ġmodern ou
aÅ¥ te
ĠrozprÃ¡v ku
Ġmodr ast
ĠznÃ¡m ku
Ġ smotÃ¡n
ĠveÄ¾ ryb
Ġv k
Ġliter Ã¡rno
Ġud ania
ĠnapÃŃÅ¡ ete
Ġklimatiz Ã¡ciu
ĠvnÃº tro
Ġ krÃ¡deÅ¾e
Ġ sveter
Ġ travertÃŃn
Ġzhodnot il
Ġjedno myseÄ¾
Ġ gong
Ġ obrÃºs
ĠvÃ½voj u
ĠsÃ¡l a
pa Ä¾
ĠkeÅ¾ marok
ovateÄ¾ nosÅ¥
ĠveÄ¾ko ploÅ¡
9 6
ĠalÅ¾bet a
kresÄ¾ uje
Ġrozsah om
Ġnajn avÅ¡tev
ĠstrÃ¡c aÅ¥
Ġnad obl
Ġpre jed
Ġpokrm y
lo ad
Ġvrstv Ã¡ch
Ġusmia la
ĠsÃºÄįiast ky
Ġnasad iÅ¥
ĠchrÃŃp ke
Ġ driek
ĠsÃºstreÄı uje
Ġpo sviac
Ġprovok atÃ©r
Ġplno automat
Ġzips om
Ġaktu ality
ĠbÃ¡b iky
ĠspomÃŃn ajÃº
ĠrozprÃ¡v ania
Ġ handicap
Ã¡ct vom
Ġproblemat ikou
ĠzÃ¡bav nÃ¡
Ġplnohodnot nÃ½
Ġmi h
Ġmat iÄįiar
tek mi
ĠvÃ½stup ov
Ġprejav il
len a
Ġhydrat aÄįnÃ½
Ġopo vÃ¡Å¾
pi jÃº
Ġnez miet
Ġmien ky
Ġneschop nosti
Ġdel ia
ĠnÃ¡prav y
Ġfil tr
Ġ purpur
Å¾ a
Ġ tetan
Ġvyraz il
Ġ Äįmel
t vie
Ġdozvie me
Ġneposkyt uje
Ġbo om
Ġne solvent
h lav
ĠzahraniÄį no
Å¡tit uÄį
Ġsv Ã¤
Ġskres len
ĠenzÃ½m y
Ġnevy rÃ¡b
ĠsÄ¾ub y
ĠpomÃ´c kou
Ġjedin ec
Ġskombin ovaÅ¥
Ġp ila
Ġbal er
Ġletec kÃ©
Ġneb ovo
skoÄį ia
pat ogÃ©n
Ã¡c tvu
Ġvidl ic
Ġdvoj tvÃ¡r
ĠnÃ¡ kov
Ġoddel iÅ¥
Ġz dvoril
Ġsprac ovaniu
ĠbariÃ©r y
ĠsprevÃ¡dz anÃ©
Ġw all
Ġup u
ĠpreÅ¾ÃŃv ajÃº
Ġmh z
Ġcirkev nÃ©
Ġp el
Ġod skÃºÅ¡
Ġinternet ovÃº
Ġdospel Ã©
Ġrealiz ovali
Ġtroch ou
Ġcelo veÄįer
Ġuplat ÅĪovanie
ĠkniÅ¾ ke
Ã¡ct ve
Ġvod nom
Ġtich Ã¡
ch ut
Ġdo chut
Ġst n
Ġdobro Äįin
Ġkozmet ike
Ġon dr
Ġtermin Ã¡l
Ġbratislav skÃ©
Ġzmys lu
ĠneodmysliteÄ¾ nou
Ġdemokrat ickej
Ġbal ÃŃ
Ġmf k
Ġ venuÅ¡
Ġspokoj nÃ©
Ġkr ÃŃÄį
Ġcesnak u
ĠrÃ¡di u
ĠvstÃºp i
lia s
Ġjed lu
ĠÃº p
ist Ã½m
a ÅĪu
Ġskrin i
ĠmÃºr y
Ġpri rast
ĠpoÅ¡kod enÃ½ch
Ġnespokoj nosÅ¥
Ġviac hlas
Ġ agÃ¡v
Ġbez vod
te koch
ĠvoÄ¾ nÃº
Ġna rovn
Ġstried avo
ĠposÃ¡d ka
ĠzÃ¡ moc
Ġzverej ÅĪovaÅ¥
ĠzmieÅ¡ ame
val ili
aÄį nejÅ¡ie
sl enie
Ġkeram ickÃ©
ĠsvieÄį ka
in com
Ġod Å¥aÅ¾
Ġmac oÅ¡
Ġ196 7
ĠpÃŃsom nÃ½
Ġdlhodob Ã¡
Ġpreved ie
teÄ¾ nÃ¡
Ġgraf ickÃ½ch
Ġved enÃ¡
Ġsh mÃº
t ak
Ġvy sviet
ĠÄįad iÄį
Ġ hex
Ġhex a
ĠÄįerveno hned
ĠhrÃºb ku
Ġkopan iÄįiar
plaÅ¥ te
Ġnez vliek
pier ali
ĠmagazÃŃn u
Ġnere Å¡pekt
ĠslÃ¡v ne
Ġne hmot
ĠpodnikateÄ¾ skÃ½
Ġ oÅ¡umel
Ġkeram iky
Ġviac diel
Ġdvoj cent
Ġod vi
Ġcel kovÃ½ch
Ġchlad nom
Ġspor Ã¡k
ĠÃºÅ¾it kovÃ¡
Ġbez ok
ĠvoÄ¾ nÃ¡
Ġpopis u
ĠÃºdol ia
o tom
Ġ gÃ¡fr
Ġneo miet
Ġnezabud li
Ġbre x
stÃºp te
Ġmnoho bun
Ġnaj podstat
Å¾i jeÅ¡
stÃºp im
ĠobÃ½vaÄį ka
Ġ dÃ³r
ad Ã´ver
ĠplÃ¡n ovaÅ¥
Ġ baklaÅ¾Ã¡n
Ġneo s
vrac al
Ġspolu vÃ¤z
Ġnajpro ti
Ã¡c tvami
Ã¡ct iev
Ġ eskadr
Ġsynchron iz
Ġpo chÃ´dz
krÃºt i
Ġ kotÃºÄ¾
vrac alo
Ġnevy tvor
ĠvÃ½Å¡ kar
vrac iam
ĠvÃ½rob nÃ½
Ġz muÄį
Ġ dyÅĪ
Ġohn iv
Ġkriv ola
sÃ¡dz am
hrkÃº t
ĠchvÃ¡l iteb
Ġ frenet
Ġnez vÃ¤ÄįÅ¡
Ġsalmon el
Ġ urÅ¡ul
kovÃ½ chod
vrac aj
krÃºt iÅ¡
vrac ala
ĠÄįas ovkÃ¡r
Ġhudob no
Ġoper atÃ©r
Ġnepo znamen
ĠzÃ¡ Å¾iv
Å¾er iem
tlaÄį ÃŃm
Ġ exerc
avo biel
krÃºt ia
Ġmlad ÃŃc
ĠstÃ¡n ok
Ġu zim
Ġauto Å¾eriav
Ġsvet askÃºs
Ġumelec ko
ĠÅ¡tvor stran
Ġhrad l
Ġcelo kraj
Ġdvoj klÃŃÄį
ĠnÃ¡ plav
Ġneroz vi
ĠprÃºt ikÃ¡r
hÃ½n am
hÃ½n aj
Ġstredo Ä¾av
Ġstredo prav
stÃºp iÅ¡
Ġ Å¡ram
Ġzlo po
Ġzlopo vest
sÃ¡dz ajte
vrac ali
hÅķÅĪ am
krÃºt ilo
Ġnajrov no
ĠdiaÄ¾ kar
Ġelektro inÅ¾inier
hÅķÅĪ ala
hÃ½n alo
vrac ajme
hÃ½n a
ĠvÅ¡e Ä¾ud
hÃ½n ate
krÃºt ili
ĠstÃ¡v kar
Ġna radost
Ġza tÃ½k
Å¾er av
ĠveÄ¾ avÃ½znam
Ġu lÃŃz
hÅķÅĪ ate
Ġpo ondia
sÃ¡dz aÅ¡
ĠkrÃ¡tko vln
krÃºt ite
ĠkrÃŃÅ¾ ovkÃ¡r
Ġpro nÃ¡rod
vrac ajte
tr elo
Ġvzdel anec
Ġ used
Ġdi son
ĠrozprÃ¡v kar
hÅķÅĪ aÅ¥
tlaÄį ilo
sÃ¡dz aj
sÃ¡dz ate
ĠdÃ¡Å¾d ni
hÅķÅĪ ali
hÅķÅĪ ame
Ġ kanton
ĠÅ¡anson iÃ©r
hÃ½n aÅ¥
stÃºp me
Ġpo kresÅ¥anÄį
Ġu Ä¾Ãºtost
Ġpovied kar
Ġnad norm
Ġ lil
Ġbez limit
hÅķÅĪ ajÃºc
Ġcelo gum
Ġpod hrdl
hÅķÅĪ al
Ġ opovrÅ¾
iku laÄį
tlaÄį ÃŃÅ¡
Ġseba iron
vrac ajÃºc
Ġ skrut
ĠdesaÅ¥ cent
hÃ½n ajÃº
ĠsvrÄį in
sed adl
Å¾er iete
Ġekv ato
Ġdlho vln
ĠÃ¡Äį kar
Ġ fÄ¾andr
hÃ½n ajte
Ġnepri lepÅ¡
ĠchÃ½r eÄį
Å¾i me
ĠveÄ¾ko pan
Ġna dut
ole hot
krÃºt im
Å¾er ieÅ¡
Ġrozkaz ovaÄį
Ġna sprostast
ĠpoboÅ¾ nostkÃ¡r
Ġpro reform
Ġfono amatÃ©r
krÃºt ime
tr ime
Å¾er te
Ġ kaÄ¾avn
Ġnepred znamen
Ġsveto dej
vrac iate
Ġneo vi
hÅķÅĪ aj
tr Ãºc
ĠsÃºkrom no
vrac iaÅ¡
Ġnevy znamen
ĠprekÃ¡Å¾ kar
Ġneod vi
hÃ½n ame
Ġdvoj elektr
Ġnezao bal
tlaÄį me
hÃ½n ali
sÃ¡dz ajÃºc
Ġsilno prÃºdar
Ġslabo prÃºdar
hÅķÅĪ ajte
krÃºt iac
stÃºp iac
ovate lo
kilo gram
Ġ ihel
Å¾er ieme
ĠfuÅ¡ kÃ¡r
Å¾i jÃºc
hÅķÅĪ alo
sÃ¡dz ajme
ĠneprÃŃ hod
hÃ½n ala
s Å¥aÅ¾
hÃ½n al
Ġpolit icko
of ikaÄį
ĠnevÃ¤dz ovo
ĠburÅ¾oÃ¡z no
Ġhexa metr
tlaÄį iac
hÃ½n ajÃºc
Ġtri en
icko materialist
hÅķÅĪ aÅ¡
ĠÃ© ÄįkÃ¡r
hÅķÅĪ ajme
Ġnepo kresÅ¥anÄį
Ġne starost
ĠbezdÃ´ kaz
Ġden nikÃ¡r
Ġinter vok
ĠcÃ© ÄįkÃ¡r
hÃ½n aÅ¡
Å¾er Ãºc
Ġnes pÃ¤t
hÃ½n ajme
Å¾er me
Ġneu Ä¾Ãºtost
Ġdolno harman
ĠnefuÅ¡ kÃ¡r
Ġexcerp tor
Ġdolno jelen
ĠdÃ© ÄįkÃ¡r
ĠgÃ© ÄįkÃ¡r
Ġsten otyp
kol emb
Ġlaborec ko
Ġnena vi
sopÄ¾ av
Ġnezdu Å¾
Ġsamot av
brb t
Ġseb adÃ´ver
ĠvyuÄį ovanÃŃ
ĠfunkÄį nÃ¡
Ġpredstav iteÄ¾om
Ġprin ce
ĠzÃ¡ bez
ĠzÃ¡bez pek
lad enÃ©
Ġopak ovanÃŃ
ĠkrÃ¡Ä¾ ovskÃ½
ĠnedÃ¡vn om
Ġkre atÃŃvny
Ġind ia
Ãºh las
ĠslÃ¡vnost nÃ©ho
Ġsever us
Ġusmie vav
Ã¡rensk om
Ġabs orb
Ġl ov
Ġkvant it
Ġrozdiel ov
ĠzruÅ¡ il
Ġ Ä¾ubic
Ġefekt ov
ĠÃºprim nÃ½
Ġod niesli
Ġ rar
Ġpartner stvo
Ġvys iel
Ġplno let
Ġodohr Ã¡
Ġu Å¡kod
Ġ sumatr
ĠÄįist ota
Ġsitu ovanÃ¡
ĠzriaÄı ovateÄ¾skej
cht iac
Ġusklad nenie
ĠzÃºÄįast ÅĪovaÅ¥
Ġuplat ÅĪujÃº
Ġbe h
Ġkrab ice
Ġna hromad
ĠÅ¡piÄį ke
Ġcic av
ĠzÃºÄįast nÃŃ
Ġinteligent nÃ½ch
Ġchalan ov
Ġcudz ej
ĠsÃ©ri ÃŃ
Ġs tory
Ġpalet u
Ġdrv ivÃ¡
ĠfÃ¡z u
ĠtrÃ©ning ovÃ©
Ġne chtiac
Ġsval ovÃ½ch
Ġsympat iz
Ġzrad cov
Ġbrit skÃ½ch
ĠnapÃŃs anÃ¡
Ġdopoludn ia
ĠbazÃ©n om
de ra
Ġzamil ujete
Ġmi ke
Ġps ovi
ĠuÅ¾itoÄį nÃ¡
ĠoÅ¾iv enie
Ġmotiv Ã¡cie
Ġ vloh
Ġk ie
ĠbezpeÄį nejÅ¡ie
ĠÅ¡irok om
ĠponÃºk la
Ġprenos nÃ©
Ġuzatvor iÅ¥
Ġo list
Ġo kÃºs
g re
Ġ6 50
ĠzdrÅ¾ anliv
Ġupozor ÅĪujÃº
Ġzbor ov
Ġna pas
Ġ klon
Ġne hÃ´d
Ġza zvon
Ġobo znam
Ġstabil nÃ¡
Ġvariant u
Ġeras mus
Ġj ud
ĠvÃ´n i
Ġpolit ikou
Ġ kladn
Ġfyz ickÃ½
Ġtechn ickÃ½mi
Ġorganiz Ã¡tora
Ġkrv otvor
Ġdefic it
Ġzvierat Ã¡ch
Ġpodozr ivÃ©
Ġ vlaÅ¡
Ã³ mu
ĠukÃ¡Å¾ em
ĠktorÃ½ koÄ¾vek
ĠpredchÃ¡dz ajÃºcim
Ġzub nÃ¡
ĠzvlÃ¡d nu
Ġkoz oroÅ¾
ĠsluÅ¾ob nÃ©ho
sta nem
Ġzvolen a
Ġrakov inou
ĠvÃ¡Å¡ ne
Ġinov atÃŃvny
Ã½ vateÄ¾
ĠsieÅ¥ ou
Ġ karantÃ©n
Ġ hÃ©li
Ġplat ov
ĠmÃ©di ami
Ġintenz ÃŃvna
Ġinzer Ã¡ty
ĠmanÅ¾el ovi
Ġkomunik Ã¡ciÃ¡ch
Ġbav ili
Ġ malÃ¡r
ĠreÃ¡l nej
k nite
Ġadapt Ã©r
Ġmana ger
Ġfilt rov
Ġzelen o
ĠponÃºk nu
Ġpred al
Ġso b
Ġmanipul Ã¡cii
Ġfran k
Ġpoly mer
Ġdve tisÃŃc
Ġnezmen Å¡
ĠinÅ¡pir ovanÃ©
Ġnaj optim
ĠnachÃ¡dz ala
Ġale rg
ifikaÄį nou
ĠzvÃŃÅ¥az iÅ¥
ĠumoÅ¾ nila
vajÃº ce
ĠnÃ¡ beh
k nete
Ġ visl
ĠzaslÃºÅ¾ ene
Ġpribud la
Ġkoment Ã¡roch
Ġpre smer
Ġnesm iete
ĠplÃ¡t ky
Ġsk in
Ġpanel i
ĠprÃŃsluÅ¡ nÃŃk
Ġchoro bo
ĠlyÅ¾ iach
Ġbez vad
ĠtrÃ¡p ne
Ġ pÃ¡dl
ĠbÃ½ vala
Ġfotograf a
Ä¾a cht
ĠpoÄįas iu
tiah neme
sol ÃŃme
Ġla y
Ġfareb nosÅ¥
Ġtvor ivosÅ¥
ĠÃºpln ou
Ġreklam ovanÃ½
Ġostrov och
ĠcibuÄ¾ u
ĠzlepÅ¡ ovanie
ĠzÃ¡hrad Ã¡ch
Ġods Ãºhlas
Ġzbad al
ĠÅ¡tandard nÃ¡
ĠodporuÄį il
Ġnos om
ĠÅ¾iad u
Ġ konÅ¡tantÃŃn
ĠzÃ¡kon u
l aÅ¥
Ġpol topÃ¡nk
Ġoznam ujeme
ifikaÄį nÃ½mi
Ġdokonal ej
Ġnehod a
Ġber te
Ġustanov enÃ½ch
Ġp lav
ĠtyÄį e
ĠkoÅ¡ic kom
Ġ oÄ¾g
Ġizol aÄįnÃ©
Ġbab ka
ĠnÃ¡ hon
Ġpracov nÃŃkmi
ĠÃº hlav
Ġelektron ickÃ½m
Ġzasiah ol
Ġteles nÃ©ho
g al
ĠudrÅ¾ ali
ĠÅ¥aÅ¾ ob
ĠchÃ½b ajÃºce
Ġalkohol om
ĠoÄįist iÅ¥
Ġ aparat
Ġkonzum Ã¡cii
Ġesenc iÃ¡lnych
Ġu Ä¾ah
Ġ197 5
Ġl ym
Ã© Ã©
Ġe pil
Ġvy platÃŃ
Ġvrchol u
Ġ tunis
Ġne Å¾ivot
Å¡t ia
Ġvybud ovanÃ½
Ġokol iu
ĠnÃ¡dej ou
Ġlav iÄįke
ĠreÅ¾im om
Ġz mil
Ġorganiz aÄįnÃ½ch
ĠjedineÄį nej
bu c
Ġgr Ã©
aliz aÄįnÃ©
Ġneo zv
Ġfar nosÅ¥
ĠnÃ¡jom ca
Ġbu s
Ġdizajn Ã©rov
ĠtextÃŃl ie
ĠregiÃ³n y
Ġto x
ĠÅ¡pecif ikÃ¡
Ġpara digm
ĠmÅ¡ k
Ġservis nÃ©
Ġ ÅĪuf
Ġhyper tenz
Ġf lu
Ġ udic
Ġmisi u
h en
Ġza toÄį
Ġop rac
le ry
Ġje m
Ġin tox
j o
Ġpre byt
Ġrozpo Äį
Ġnepr in
Ġne bodaj
Ġgratul ujeme
Ġnepriazniv Ã©
Ġusporiad ania
Ġorav e
ĠtrenÄįiansk eho
i doch
Ġ cejlÃ³n
Ġplat nÃ½m
Ġprijat Ã¡
Ġkuchynsk Ã½m
Ġv Ã´
ĠgaÅ¡ par
ĠnÃ¡pove da
Ġporad cov
Ġzvuk ovÃ½
se a
ĠjedineÄį nou
Ġrealiz ujÃº
Ġk Ä¾u
Ġ hemi
Ġnevy Å¡lo
Ġmotiv Ã¡ciou
ĠinfraÅ¡trukt Ãºru
Ġrecenz iÃŃ
Ġden nom
Ġ odr
Äº b
ĠkoÄ¾k okrÃ¡t
Ġpestr Ã¡
Ġtraf il
Ġhemi sfÃ©r
Ġram ienka
Ġopor ou
Ġpre klia
ĠdoporuÄį ujem
Ġter it
ĠschvÃ¡l il
Ġnajkrat Å¡om
ĠpÃŃÅ¡ ete
Ġzriad enÃ¡
krÃ½ val
Ġu e
199 2
Ġvla do
Ġmil ujeme
ist Ã©ho
Ġdar ov
ĠchÃ´dz i
Ġnevest y
Ġnepo vaÅ¾uje
c ujem
ĠnÃ¡ lev
Ġchlap a
ĠnÃ¡dob a
Ġhydro gen
Ġlegend Ã¡rny
Ġsho w
Ġd Ã¡Å¡
uÅ¡ kou
ĠÃº lov
ĠvÃ½chod niar
ĠnajÃºspeÅ¡ nejÅ¡ÃŃch
ĠpoboÄį ke
Ġrumun sku
Ġ serpentÃŃn
Ġpast a
ĠslovÃ¡ kom
Ġodve tr
Äįak Ã¡v
ĠprehÄ¾ad nÃ©
Ġuznes enÃŃm
ĠÅ¡tud uje
pa u
Ġh ub
Ġskut ok
cov o
Ġch or
Ġher mi
Ġkapel ou
Ġver ne
ĠslÃ¡vnost nom
Ġvystav enÃ¡
skoÄį ÃŃte
itÃŃ d
vlÃ¡k n
Ġran u
Ġtepl Ãº
Ġcen ovÃ½ch
Ġdo hÃ´d
Ġg ly
val ilo
Ġten kÃ½
Äį ana
Ġmanipul ovaÅ¥
Ġ mauzÃ³le
Ġkontext u
ĠlekÃ¡r ska
Ġofic iÃ¡lnym
Ġtehl y
Ġh ab
Ġprem iÃ©re
Ġpodotk nÃºÅ¥
Ġporaz il
Ġpi je
ĠbÃ½val ÃŃ
Ġkapel e
Ġn in
Ġ asunciÃ³n
Ġpodozr enia
Ġpria nie
Ġdvoj hodin
Ġjakub a
ĠnÃ¡ mraz
Ġcest ovali
og ra
Ġ revu
Ġbi cie
av kami
ĠpoÅ¡t e
Ġ panÄįuÅ¡
ĠchÃ´dz a
Ġslobod nÃ©ho
ĠkrÃ¡t keho
Ġnedostat oÄįne
ĠÄįiern ymi
ĠobÄ¾Ãºb ila
Ġ pÅķs
Ã¡ de
Ġuter Ã¡ky
Ġ miriam
Ġdo cen
k nem
ĠnestaÄį ilo
ĠpresvedÄį te
Ġambul ancie
Ġ delikat
Ġflexibil nÃ©
Ġpozoruhodn Ã©
Ġzliat iny
Ġ cannes
ĠprÃ¡zdn a
ĠzbraÅĪ ami
Ġvyslov iÅ¥
Ġbratislav skÃ¡
Ġbox u
Ġ0 4
ĠsvieÅ¾ e
Ġum b
Ġholand sko
Ġnor d
ĠzaujÃŃmav osÅ¥
Ġplu g
Ġf ly
ĠbezpeÄįnost nÃ½m
Ġjadr ovej
Ġad am
Ġv eÅ¡
ĠdochÃ¡dz aÅ¥
Ġl k
Ġ plytv
Ġinc lusive
Ġcest opis
Ġpis ateÄ¾
Ġ kefÃŃr
Ġcharakter om
Ġne jeden
Ġ chop
ĠabsolÃºt nu
Ġjesen nej
Ġeng ine
Ġp d
ĠpribÃºd a
viaz al
ĠvÃ½Å¥ah om
ĠveÄ¾ kÃŃ
nom oc
ĠÃºvod nÃ©
ĠnakrÃ¡j ame
Ã¡rensk Ãº
Ġ rizling
Ġist otne
ĠumoÅ¾ nilo
ĠvÃ½znam nej
Ġz em
Ġprehr y
Ġi mobil
Ġ formaldehyd
Ġ pÃ¡nt
Ġdosiah nutÃŃ
Ġ depart
ĠÅ¾id ovskej
Ġ niv
Ġpostar ali
ĠzÃ¡pis nice
Ġmasl om
Ġuz atvÃ¡r
Ġaspekt ov
ar s
Ġvchod om
Ġkrit icky
ĠnaÅ¡tart ovaÅ¥
Ġco re
Ġza du
Ġindividu Ã¡lnu
ĠprevÃ¡dz kach
ĠmoÅ¾ nom
ĠÅ¡tvrt Ã¡
ĠrozliÅ¡ ovaÅ¥
ĠglÃ³b us
Ġmalo karpat
Ġnitr ianskeho
Ġt Ã©m
Ġpre br
Ġotvor enÃ½m
Ġpremen il
Ġdou ble
ĠÅ¡e sÅ¥
ĠÄįÃŃn skych
Ġfinanc ovaÅ¥
Ġrecept u
Ġo il
Ġus m
Ġauto bazÃ¡r
Ġme m
Ġpot u
Ġprid Ã¡te
Ġpred pÃŃsanÃ©
Ġod ÄįÃŃt
Ġ0 5
ĠprÃŃhovor e
Ġvlasti ved
Ġpri stane
Ġorto ped
ĠdÃ´chod kov
Ġposchod ia
kÃ¡Å¾ u
ĠjuhovÃ½chod nej
Ġmedi Ã¡lne
Ġpo kryÅ¥
ĠprÃŃrod nom
Ġfo li
Ġoz dÃ´b
Ġjazd nÃ©
Ġvar ovanie
Ġkop cov
Ġko lo
Ġj avor
Ġ vagin
ĠdneÅ¡ nÃ½m
ĠnÃ¡klad och
ov icami
Ġobsluh y
Ġmagnet ickÃ©
Ġnajpo mal
Ġ debet
c ovala
ami ng
ĠhlÃ¡s enie
Ġspoj enÃ©ho
ĠkalendÃ¡r nom
ĠprinÃ¡Å¡ am
Ġvoj en
ĠvyuÅ¾ÃŃv anÃ½
ĠnapÃ¤ tÃŃm
tis la
ĠnÃ¡strah y
Ġvy ÄįÃŃ
ĠbetÃ³n ovÃ©
Ġkontin uÃ¡lne
Ġzver enci
ĠhrÃºb kou
Ġado be
Ġuspokoj ÃŃ
Ġhriech ov
ĠzÃ¡sah ov
ĠÃºst ami
Ġ piÅ¡tol
ĠprihlÃ¡s ili
Ġscho ol
Ġ litomyÅ¡l
Ġslav Ã³n
Ġalbum y
Ġautomat ickÃ©ho
ĠÃºmysl om
Ġja pon
nato sti
Ġlipt ovskej
Ġhromad nej
ĠkancelÃ¡r skych
ĠkultÃºr nu
Ġanton a
Ġnevy rast
Ġdvojpo steÄ¾
Ġded ÃŃn
Ġp ant
Ġzaplat enÃ©
Ġprebeh ol
Ġprih las
Ġdopad y
ĠapoÅ¡tol ov
Ġzomr eli
Ġsklam anÃ½
ĠzahÅķÅĪ aÅ¥
ĠzastupiteÄ¾ stve
Ġvid iteÄ¾nÃ¡
Ġzoskup enia
Ġvid enia
Ġslov u
Ġneurob il
Ġwik ip
Ġlist ine
Ġ: /
Ġja ko
Ġhal ogÃ©n
ĠÄ¾ad ovej
ĠÄįlen ky
Ġ novohrad
ĠjÃºli us
ĠdisciplÃŃn ach
Ġpredsed nÃŃÄįka
Ġprv ovÃ½rob
dÃ¡vn a
Ġ isch
ĠtaneÄį nej
Ġosno v
ĠpoukÃ¡Å¾ ky
Ġ koÅĪak
Ġtel ies
ĠzamestnÃ¡ vatelia
ĠdÃ¡vno vek
Ġa nul
Ġpotvrd enÃ¡
Ã¡l enie
Ġnapoj enie
Äį ÃŃka
ĠÅ¡ tiep
Ġboh Ã¡Äį
Ġlen ovo
Ġhit y
Ġnenech Ã¡
ĠzÃ¡vÃ¤z nÃ½ch
Ġp n
Ġpod pol
Ġ194 2
vaÅ¾ oval
Ġre verz
ĠraÅĪaj kÃ¡ch
ĠrozmÃ½Å¡Ä¾ ala
ĠtuÄį nia
Ġpod brad
Ġre kvalifik
Ġrecep cii
Ġodber ateÄ¾ov
viaz ali
e y
Ġsad e
Ġsused nÃ½ch
ĠkabÃŃn y
Ġsuk ÅĪa
Ġplod ÃŃn
ĠÃº bytok
Ġm anÃ©
Ġslabo prÃºd
Ġdosk ou
Ġvrav el
ĠpoloÅ¾ enÃ©
Ġspolu vin
Ġprot inÃ¡
ov ici
ust enÃ©
Ġstrach om
Ġs tmav
Ġjedin ci
ĠvyhÄ¾adÃ¡va Äįe
Ġvystup ujÃº
Ġmart in
Å¡ik ov
Ġ bartolomej
Ġ kimon
ĠspÃ¤t nÃ©
ĠdÃ´stoj nosÅ¥
Ġneprehliad nuteÄ¾
ĠskutoÄį nou
po Äį
Ġdo Å¡li
Ġbio top
Ġhus ac
ĠÃº teku
Ġgratul ujem
Ġ komÃ´r
de sia
skoÄį ÃŃme
Ġmar c
Ġgener Ã¡la
Ġchod ÃŃme
Ġsmel o
ĠÅ¾ivot nÃ¡
Ġliter Ã¡rnych
ĠsÃºbor om
Ġturnaj e
Ġlipt ovskÃ©ho
Ġrozhod cu
Ġuzatvor enej
tiah nite
tiah nem
Ġ Å¡ajn
Ġleg Ã¡t
Ġpublik ovanÃ©
ĠnauÄį te
Ġpresta lo
Ġpod ko
Ġzvol ÃŃ
tiah nete
Ġposud ku
Ġv Å¾it
ĠfrancÃºz Å¡t
Ġimplement Ã¡cie
ĠzÃ¡ vor
Ġgal Ã©riu
Ġnekon form
Ġmal iÄįka
Ġpeuge ot
Ġuvedom ujÃº
ĠvÃ½chod nÃ©
Ġu Å¾iv
ul u
l ovanie
Ġhetero sexu
val ÃŃm
k neme
ĠtelefÃ³n nom
Ġna vrch
ĠnachÃ¡dz ajÃºce
Ġreme siel
Ġkontrol nÃ©
Ġjur is
Ġne kaÅ¡
Ġposudz ovania
Ġpredaj covia
ĠÅ¡paniel skej
ĠmÃ½t us
Ġspev Ã¡ka
Ġzaznamen Ã¡va
ĠdievÄį aÅ¥a
Ġpri vie
Ġroz nec
j skÃ©ho
Ġpreprav nÃ©
f la
Ġtalian skych
Ġnud nÃ©
Ġte hot
ĠdodrÅ¾iav ania
Ġpol ot
Ġl ÃŃ
Ġreferend um
Ġzr ied
Ġvz lÃŃn
ĠrevÃŃz or
Ġpred obed
k neÅ¡
mÃ½ va
Ġ litv
Ġpr Ã¡Äįky
ĠrozÅ¡ir ovanie
Ġnepri Å¡li
Ġpohyb ovÃ©
Ġ skrÃŃn
ĠÅ¡pec ializ
e per
Ġpod vyÅ¾iv
Ġharmon ikÃ¡r
Ġnapo men
ĠvianoÄį nÃº
Ġzaklad ateÄ¾om
Ġ graham
ĠskÃºÅ¡ kou
Ġsilno prÃºd
Ġe voluÄį
Ġ maÅ¡taÄ¾
Ã¡rensk ou
Ġneprin ies
Ġlekc ie
ÃŃ Å¾
ĠÄ¾ah kej
Ġs tvrd
Ġmi c
Ġlav ice
ĠzÃ¡ kop
ÃŃva mi
rod il
Ġsuch Ã¡r
Ġnem Äįin
Ġsfarb enie
Ġc iel
Ġkto si
Ġneza rast
ĠzÃ¡ mien
Ġsamozrejm Ã©
Ġorav skej
Ġ198 2
Ġo lej
Ġtovar y
Ġposkyt ovanÃŃm
Ġlist ami
Ġstrom ami
ĠkalÃ³r ie
kresl ili
l Ã¡t
ĠnoÅ¾ om
ĠpÃŃÅ¡ te
Ġba z
ĠpoÅ¡kod enÃŃ
Ġ basr
Ġod lÃŃÄį
Ġjemn Ã½mi
ĠuÄ¾ahÄį ujÃº
Ġtried ach
Ġza chyc
Ġ aragÃ³n
Ġfoto syntet
ĠnerieÅ¡ i
Ġ end
Ġ vÃ¡n
ĠpoÅ¾ad ovanÃ©ho
ĠporuÅ¡ enÃŃm
Ġosem nÃ¡sÅ¥
ĠÄįak an
Ġneleg itÃŃm
ob rÃ¡b
Ġtitul ky
Ġhudob nÃŃk
ĠmenÅ¡ÃŃ n
ĠjednoznaÄį nÃ©
Ġ Å¡kvÅķn
nenia mi
Ġ maÅ¡l
Ġparlament nÃ½ch
Ġelektr ifikov
Ġstan ovisku
ĠzÃ¡sah om
Ġ guine
Ã¡rensk Ã½m
Ġoslov ÃŃ
Ġras y
Ġsviat osÅ¥
Ġdiskut abil
Ġpo prs
Ġo Å¡tiep
Ġ197 9
ĠprÃŃ let
Ġvyvi nutÃ¡
ĠpokÃºÅ¡ al
Ġnaj ten
Ġdo zr
Ġvy sÃºÅ¡
Ġne jestv
Ãºv ania
Ġspe ed
Ġra z
ĠÅ¡Ä¾acht ic
Ġza mieÅĪ
ik Ã¡rov
Ġlan ovky
Ġspev Ã¡Äįky
ĠnÃ³r sku
ĠÃŃr sku
Ġregener uje
Ġvymen Ãºva
Ġbrez oviÄį
Ġdiagnost iku
Ġsmol u
Ġsuch Ã©ho
Ġdu et
Ġ Å¾iraf
pier ala
Ġ slÃ¡Äį
Ġuvedom ovaÅ¥
kÃ¡z al
Ġ oÅ¡emet
ĠÅ¾iv iÄį
Ġpsychot ro
aÅ¥ me
Ġaut u
ĠnÃ¡zor mi
Ġzmien ky
ÃŃÅ¡ Å¥
Ġim plik
Ġne kal
ĠzvÃ½Å¡ enÃ½m
Ġzaist e
ĠzlepÅ¡ ila
Ġpr akt
ĠfantÃ¡z ii
ĠkÄ¾ÃºÄį ovÃ½
Ġobstar oÅ¾
Ġvyvrch o
Ġhrub ej
ry s
Ġvedec kÃ¡
ĠmyÅ¡lien ke
Ġna syp
Ġtrans vest
Ġnez rast
Ġvytvor enÃ½ch
Ġsuch a
Ġpo stran
ĠprÃŃ mest
ist Ã©mu
ĠzÃ¡vid eniahodn
Ġprot inÃ¡rod
Ġvyvi nula
Ġples nÃŃ
Ġsax ofÃ³n
ĠfolklÃ³r ny
Ġ maket
Ġ lÃ³Å¾
Ġzaplat enej
Ġ tantal
Ġ akkr
Ġkuchynsk ej
ĠznÃ¡m ou
Ġod strÃ¡ÅĪte
Ġvyrovn anÃ©
Ġvy kÄ¾u
Ġkur ac
Ã¡rensk Ã©mu
Ġpro demokrat
nes Ãº
ĠsÃºÅ¥aÅ¾ ou
Ġsvet ovÃ½m
Ġch el
ĠÄįas ovej
Ġnekom plet
Ġplno Å¡tÃŃhl
Ġ redundant
Ġvykon ania
Ġza hnoj
ifikaÄį nÃ©mu
Ã¡rensk Ã½mi
ateÄ¾ nostÃŃ
Ġtepl ou
Ġ12 8
Ġpo pod
Ġ194 0
pl an
Ġkin et
ĠhorÄį ÃŃka
Ġs trpÄį
Ġnon konform
Ġdis junkt
Ġ gniezn
Ġ vientian
Ġreak ciou
Ġd rac
Ġpredpoklad Ã¡me
Äįat ami
ĠzahraniÄį nÃ½mi
Ġna u
Ġ pitoresk
Ġprofesion Ã¡l
Ġtroj tisÃŃc
ĠnenÃ¡ leÅ¾it
ifikaÄį nÃŃ
val iac
k nime
ateÄ¾ nostiam
ateÄ¾ nostiach
ateÄ¾ nosÅ¥ami
ĠÅ¾ivot ne
Ġneu r
Ġs lim
Ġdel enie
Ġci tro
Ġtort u
ĠstÃ¡ lej
Ġraj Äįiansk
Ġ ÄįadÄį
Ġnena rast
Ġ axiÃ³m
mÃ¡h ala
Ġnepo rast
ĠneznÃ¡Å¡ anliv
Ġnepre rast
Ġ patrol
Ġbu Äįiansk
Ġ fantazmagor
Ġna veky
Ġzasp aÅ¥
Ġod sun
ĠÅ¾ivotu nebezpeÄį
Ġihl ic
vraÅ¾ ed
Ġakcept abil
Ã¡rensk ÃŃ
Ã¡ctva ch
ĠÄıaleko nos
Ġjemn osÅ¥
Ġdo riad
patr iÄį
Ġenerget iky
Ġkolen o
Ġzelen inou
Ġboha pust
Ġmedzi tried
Ġmin ÃºÅ¥
ĠÄįip Äį
Ġsenz ory
ĠzvlÄį il
Ġpoist enec
est et
Ġpur itÃ¡nsk
tiah nime
Ġ kot
pi jete
Ġ aristotel
Ġ hrtan
ĠÅ¡ikm ook
ist Ã½mi
Ġ Å¡vÃ¡r
mÃ¡h ajte
Ġ jaÄįmen
Ġpo jeb
Ġcen ovÃ©
Ġpre hryz
Ġ mlÃ¡Å¥
Ġnaj mon
Ġnev rast
Ġu slz
pi jeme
Ġpodprs enky
Ġsamar itÃ¡nsk
Ġbuk v
pi jeÅ¡
ĠmlÄį anliv
Ġne Å¡teb
pier ame
Ġne tras
Ġnumizm at
tiah neÅ¡
tiah ni
Ġpo vÃ¡Å¾
mÃ¡h am
Ġchrap Ãºnsk
ĠzÃ¡ nov
viaz ala
Ġhlin ast
Ġpostih nuteÄ¾
Ġzmoc n
val ÃŃme
Ġkop Äįiansk
ĠznÃ¡Å¡ anliv
Ġnem Äįiansk
val ÃŃte
pier ajte
Ġo ziab
Ġ chrÃºm
Ġu stat
pier alo
pier ate
Ġnes tmav
Ġosir el
Ġsmr tonos
Ġnajo Äįar
Ġsuch omil
ĠdrÃ¡h ar
ĠrÃ½chlo noh
skoÄį ÃŃÅ¡
Ġ trÃŃm
Ġneod rast
pier am
mÃ¡h ame
Ġtanca cht
mÃ¡h ate
Ġmatr ikÃ¡r
Ġrozo kl
Ġprotekc ionist
Ġ kuc
Ġnovo romant
Ġvlhko mil
Ġintro spekt
Ġvy jeb
Ġnaj Äįar
ĠÄ¾ahko noh
pi lo
Ġpod bruÅ¡
Ġpo Äįern
Ġuzn anliv
ĠÅ¾liab kov
Ġ trist
val ÃŃÅ¡
Ġpostreh nuteÄ¾
Ġchvast Ãºnsk
Ġanti eurÃ³p
Ġne tmav
sviat oÄį
Ġnajne mil
Ġintenc ion
viaz alo
Ġrent ier
Ġnajz mysl
Ġihl iÄįkovit
ĠÃºzko profil
ĠÃ© Äįkar
Ġko refer
Ġzvon Äįekovit
ĠÄ¾udo Å¾rÃºt
Ġnedo chrÃ¡m
Ġstrom Äįekovit
ĠcÃ© Äįkar
Ġnes trpÄį
ĠkriÅ¾ ov
pier ajÃºc
Ġ verkl
Ġanti liber
mÃ¡h aÅ¡
Ġpal iÄįkovit
Ġdvoj miliÃ³n
tiah nuc
Ġosp anliv
ĠkrikÄ¾ Ãºnsk
Ġzbohat lÃŃc
ĠmaÄıar Ã³nsk
Ġbrod z
Ġkarb o
Ġpo Äıob
Ġspoluinvest or
mÃ¡h aj
Ġanti sexu
Ġs chrÃºm
Ġfon em
Ġna prac
Ġu sopl
mÃ¡h ajme
Ġrab Äįiansk
ĠkraÄ¾ ov
Ġkrp el
Ġdo chrÃ¡m
Ġ kalvin
pier aÅ¡
pier aj
Ġo srien
skoÄį me
Ġvy pas
Ġnajpo chyb
Ġreces ij
Ġkarb Ã³nsk
ĠÅ¡lendr iÃ¡nsk
ub jekt
Ġnez rÃºb
mÃ¡h ajÃºc
Ġneroz rast
Ġobl iÄįkovit
Ġnevz rast
Ġneob rast
Ġnez vlhÄį
skoÄį iac
ĠbÃ© Äįkar
Ġpo chrÃºm
ĠkrÃ¡tko noh
Ġnes chrÃºm
Ġnaj Äįlen
Ġostro uhl
Ġnaj fund
pier ajme
Ġneo ziab
Ġpre tuÄį
Ġostro um
Ġstuden omil
Ġne chrÃºm
Ġdo Å¡matl
Ġalt sax
Ġnajpln o
Ġdeder on
Ġnez lÃ¡m
Ġpo Å¡tiep
imperi alist
Ġu pÃŃsk
Ġnez Ä¾ud
Ġ dalton
Ġzvi nuteÄ¾
Ġparoch niar
ĠzhovÃ¤d il
sme v
pi jÃºc
Ġnajz mÃ¤t
ĠdÃ© Äįkar
Ġ medvied
Ġnepo pas
Ġpolic h
ĠÅ¡plh Ãºnsk
Ġnaj ped
Ġnepod rast
Ġnepri rast
Ġ grenobl
ĠÅ¡tvor uhlast
ĠtrÃºf anliv
Ġskl eniansk
Ġten konoh
Ġcicer Ã³nsk
Ġvetr omil
Ġdo Å¡tiep
Ġnaj Å¡pekul
Ġne sÃ¡Äį
Ġdeskrip tiv
Ġhuspen in
Ġnajbez vÃ½
Ġiskr en
Ġnaj koren
Ġdolno chleb
Ġdetv ianskohut
Ġo tmav
Ġnena pas
Ġne kuc
Ġpo chrÃ¡m
ĠÄįerv eniansk
ĠrÃºb aniansk
Ġnajpo raz
Ġnaj ana
Ġnaj ÄįaÄį
ĠhrnÄįiar skozaluÅ¾
Ġcukr ikÃ¡r
Ġnedo Å¡tiep
Ġnevy pas
Ġslovin Äįiansk
Ġne Å¡matl
Ġnez machnat
ĠzemplÃŃnsko kopÄįiansk
Ġdolno zahor
Ġnepo Å¡tiep
ĠÄįuÄįoried kar
Ġdobr ovol
Ġhontiansk otrst
ĠpeÄį eniansk
Ġstaroba Å¡t
Ġne Äįurk
ĠsoÄ¾ niÄį
Ġz machnat
ĠprietrÅ¾ t
Ġ Äįvik
Ġbruch aÄį
Ġneporoz vieÅ¡
Ġjun Ã³nsk
Ġdrob Äįiv
Ġpo hÃºÅ¾v
Ġne zurk
Ġne hreb
Ġ Äįurk
Ġneo tmav
Ġnepo chrÃºm
Ġne trÃŃm
Ġnepo chrÃ¡m
Ġne Äįvik
Ġ vieliÄį
ĠgÃ© Äįkar
Ġkap Å¡t
Ġ nerÃ³nsk
Ġnepo hÃºÅ¾v
Ġpartiz Ã¡nskoÄ¾upÄįiansk
Ġporoz vieÅ¡
ĠtrenÄįiansk otur
Ġkostol nokraÄį
ĠÅ¡peh Ãºnsk
Ġnedo Å¡matl
Ġdosta neÅ¡
Ġg am
Ġex spir
ĠkÅĪaz om
ĠÃºrad nej
Ġchlap ov
k nÃºÅ¥
9 7
Ġz blÃ¡zn
ur b
ĠznÃŃÅ¾ ili
Ġprebieh alo
Ġ masakr
Ġ cistern
Ġobloh y
Ġstrikt ne
ĠveÄ¾konoÄį nÃ©
Ġv iny
it z
ĠslÃ¡v nej
ĠreÅ¡pekt uje
Ġvy plet
Ġ kar
ĠzneÄįist enie
Ġexperiment ovaÅ¥
Ġsklad ovaÅ¥
Ġvozid lÃ¡ch
ĠlÃ¡k adlom
Ġdol nÃ©
Ġnos iteÄ¾om
Ġpod Ã¡
Ġin jekÄį
Ġpre bÃ½
Ġ vnuk
Ġvec nÃ©
Ġinov atÃŃvnych
Ġterm Ã¡lne
Ġzlat Ã©ho
Ġtvrd Ã©ho
ĠdokÃ¡z anÃ©
Ġobjav ovanie
Ġnezaob ÃŃde
Ġkyt ice
Ã¡n kami
ĠskÃºs ila
ĠhypotÃ©k u
ĠprÃŃkaz u
Ġlesk om
Ġsr d
ĠarÃ³m u
ĠzvÃ¤z ku
ĠzÃ¡ prah
n iny
Ġmost y
Ġkart Ã³n
Ġobmedz ovaÅ¥
Ġvzor ca
Ġdohod nutÃ½
Ġorganiz Ã¡ciÃ¡m
Ġvol iÄįi
Ġ aret
Ġbezprostred nej
Ġsadz bou
Ġzo dr
vier a
ĠÄįerstv om
y ni
Ġprinc a
ĠpredloÅ¾ il
Ġraz y
Ġzdo kona
Ġnepre staj
ĠmÃ¡ri u
Ġumiest nenÃŃm
Ġau str
Ġpre vahu
Ã³r ej
Ġ hovÃ¤d
Ġre pet
Ġcitr Ã³nov
Ġzb ier
Ġobohat iÅ¥
Ġte Äįie
Ġza tanc
Ġ cambridge
c ujeme
Ġr h
ĠkrÃŃ del
Ġdod rÅ¾
e h
ĠvieÄį ka
Ġkolie sk
Ġ198 3
Ġspomen uli
ĠspoloÄį nostiach
Ġdoktor ka
b ec
Ġmigr Ã¡cie
Ġfung oval
Ġnaj cit
Ġla ura
Ġza chc
Ġmrz ut
ĠÅ¡ m
[truncated: 84,459 more chars]
