# Supplementary material for: Slovak morphological tokenizer using the Byte-Pair Encoding algorithm
Source: PeerJ Comput Sci. 2024 Nov 19;10:e2465. doi: 10.7717/peerj-cs.2465 (PMC11622830; doi:10.7717/peerj-cs.2465)
Supplement: Supplemental Information 1 [file peerj-cs-10-2465-s001.zip › SuppFiles/0 Tokenizers/SKMT/SKMT_lib_v2/tokenizers/SKMT_BPE/vocab.json]

{
  "<s>": 0,
  "<pad>": 1,
  "</s>": 2,
  "<unk>": 3,
  "<mask>": 4,
  "!": 5,
  "\"": 6,
  "#": 7,
  "$": 8,
  "%": 9,
  "&": 10,
  "'": 11,
  "(": 12,
  ")": 13,
  "*": 14,
  "+": 15,
  ",": 16,
  "-": 17,
  ".": 18,
  "/": 19,
  "0": 20,
  "1": 21,
  "2": 22,
  "3": 23,
  "4": 24,
  "5": 25,
  "6": 26,
  "7": 27,
  "8": 28,
  "9": 29,
  ":": 30,
  ";": 31,
  "<": 32,
  "=": 33,
  ">": 34,
  "?": 35,
  "@": 36,
  "[": 37,
  "\\": 38,
  "]": 39,
  "^": 40,
  "_": 41,
  "`": 42,
  "a": 43,
  "b": 44,
  "c": 45,
  "d": 46,
  "e": 47,
  "f": 48,
  "g": 49,
  "h": 50,
  "i": 51,
  "j": 52,
  "k": 53,
  "l": 54,
  "m": 55,
  "n": 56,
  "o": 57,
  "p": 58,
  "q": 59,
  "r": 60,
  "s": 61,
  "t": 62,
  "u": 63,
  "v": 64,
  "w": 65,
  "x": 66,
  "y": 67,
  "z": 68,
  "{": 69,
  "}": 70,
  "~": 71,
  "¡": 72,
  "¢": 73,
  "£": 74,
  "¤": 75,
  "¥": 76,
  "¦": 77,
  "§": 78,
  "¨": 79,
  "©": 80,
  "ª": 81,
  "«": 82,
  "¬": 83,
  "®": 84,
  "¯": 85,
  "°": 86,
  "±": 87,
  "²": 88,
  "³": 89,
  "´": 90,
  "µ": 91,
  "¶": 92,
  "·": 93,
  "¸": 94,
  "¹": 95,
  "º": 96,
  "»": 97,
  "¼": 98,
  "½": 99,
  "¾": 100,
  "¿": 101,
  "Â": 102,
  "Ã": 103,
  "Ä": 104,
  "Å": 105,
  "Ì": 106,
  "â": 107,
  "Ġ": 108,
  "Ģ": 109,
  "ģ": 110,
  "Ĥ": 111,
  "ĥ": 112,
  "Ħ": 113,
  "ħ": 114,
  "Ĩ": 115,
  "ĩ": 116,
  "Ī": 117,
  "ī": 118,
  "ĭ": 119,
  "į": 120,
  "ı": 121,
  "ĳ": 122,
  "ĵ": 123,
  "ķ": 124,
  "Ĺ": 125,
  "Ļ": 126,
  "Ľ": 127,
  "Ŀ": 128,
  "Ł": 129,
  "ł": 130,
  "Ń": 131,
  "Ġn": 132,
  "Ã¡": 133,
  "ov": 134,
  "Ġp": 135,
  "Ġne": 136,
  "ÃŃ": 137,
  "Ġs": 138,
  "Ã½": 139,
  "Ġa": 140,
  "Ġv": 141,
  "ej": 142,
  "ie": 143,
  "Ãº": 144,
  "Ã©": 145,
  "Ġz": 146,
  "Ġna": 147,
  "Å¡": 148,
  "ch": 149,
  "Å¥": 150,
  "en": 151,
  "Ġpo": 152,
  "Ġo": 153,
  "om": 154,
  "je": 155,
  "Ġpr": 156,
  "te": 157,
  "Äį": 158,
  "ia": 159,
  "Ġt": 160,
  "al": 161,
  "an": 162,
  "mi": 163,
  "ejÅ¡": 164,
  "me": 165,
  "Ġd": 166,
  "ho": 167,
  "sk": 168,
  "st": 169,
  "ou": 170,
  "ne": 171,
  "Ġpre": 172,
  "aj": 173,
  "Ġsa": 174,
  "Å¾": 175,
  "Ġza": 176,
  "Ġje": 177,
  "Ã½ch": 178,
  "Ġdo": 179,
  "uje": 180,
  "Ġnaj": 181,
  "Ġvy": 182,
  "Ġu": 183,
  "aÅ¥": 184,
  "il": 185,
  "ic": 186,
  "nÃ©": 187,
  "uj": 188,
  "to": 189,
  "Ġk": 190,
  "ro": 191,
  "no": 192,
  "Ä¾": 193,
  "Ġb": 194,
  "ky": 195,
  "le": 196,
  "in": 197,
  "ka": 198,
  "Ġktor": 199,
  "Ġnep": 200,
  "Ġm": 201,
  "ci": 202,
  "va": 203,
  "Ã½m": 204,
  "Ġod": 205,
  "roz": 206,
  "ick": 207,
  "Ġto": 208,
  "oval": 209,
  "ajÃº": 210,
  "Ġnez": 211,
  "kov": 212,
  "Å¾e": 213,
  "li": 214,
  "mu": 215,
  "nejÅ¡": 216,
  "re": 217,
  "nÃŃ": 218,
  "it": 219,
  "iÅ¥": 220,
  "ÃŃm": 221,
  "Ġak": 222,
  "Ġale": 223,
  "Ã©ho": 224,
  "ovan": 225,
  "sÅ¥": 226,
  "Ġroz": 227,
  "Ġaj": 228,
  "ujÃº": 229,
  "ÅĪ": 230,
  "la": 231,
  "ĠÃº": 232,
  "ĠnÃ¡": 233,
  "ĠÅ¾e": 234,
  "ĠvÃ½": 235,
  "nÃ½": 236,
  "av": 237,
  "teÄ¾": 238,
  "ko": 239,
  "na": 240,
  "Ġako": 241,
  "ĠÄį": 242,
  "Ã¡l": 243,
  "Ġpri": 244,
  "Ã¡r": 245,
  "ĠsÃº": 246,
  "ni": 247,
  "ku": 248,
  "ali": 249,
  "Ã¡v": 250,
  "ot": 251,
  "sti": 252,
  "ĠzÃ¡": 253,
  "Ġsi": 254,
  "Ġneo": 255,
  "lo": 256,
  "nej": 257,
  "Ġnev": 258,
  "Ġnie": 259,
  "at": 260,
  "Ã¡m": 261,
  "Ġtak": 262,
  "de": 263,
  "Ġob": 264,
  "Ġnepo": 265,
  "Ġin": 266,
  "ovaÅ¥": 267,
  "iz": 268,
  "Ġbo": 269,
  "nu": 270,
  "Ġneza": 271,
  "Ġpod": 272,
  "enie": 273,
  "nÃº": 274,
  "nÃ½ch": 275,
  "aÄį": 276,
  "iu": 277,
  "iÄį": 278,
  "Ġ1": 279,
  "Ġnevy": 280,
  "bo": 281,
  "Ġsom": 282,
  "po": 283,
  "do": 284,
  "Ġ(": 285,
  "ejÅ¡ie": 286,
  "nÃ¡": 287,
  "ny": 288,
  "ami": 289,
  "ala": 290,
  "och": 291,
  "nosÅ¥": 292,
  "Ã½mi": 293,
  "ok": 294,
  "Ã¡c": 295,
  "ejÅ¡ÃŃ": 296,
  "Ġalebo": 297,
  "ra": 298,
  "iv": 299,
  "ĠveÄ¾": 300,
  "ĠprÃŃ": 301,
  "Ã¡ch": 302,
  "ce": 303,
  "ri": 304,
  "Ġj": 305,
  "Ġ2": 306,
  "nÃ©ho": 307,
  "Ġpro": 308,
  "ili": 309,
  "alo": 310,
  "by": 311,
  "Ġsvoj": 312,
  "Ġzo": 313,
  "Ġpred": 314,
  "ovÃ©": 315,
  "ÃŃv": 316,
  "Ã¡ci": 317,
  "ĠmÃ´Å¾": 318,
  "ĠktorÃ©": 319,
  "oÄį": 320,
  "enia": 321,
  "ke": 322,
  "Ġrok": 323,
  "ĠÄįo": 324,
  "len": 325,
  "Ġi": 326,
  "ĠvÅ¡e": 327,
  "Ġnepre": 328,
  "Ġre": 329,
  "er": 330,
  "nosti": 331,
  "Äı": 332,
  "Ġbu": 333,
  "ila": 334,
  "Å¡ie": 335,
  "Ã¡va": 336,
  "Ġkon": 337,
  "ist": 338,
  "enÃ©": 339,
  "Ġby": 340,
  "Ġnedo": 341,
  "ent": 342,
  "ez": 343,
  "or": 344,
  "nom": 345,
  "ĠvÅ¡et": 346,
  "Ġke": 347,
  "Ġe": 348,
  "ĠuÅ¾": 349,
  "ajte": 350,
  "ensk": 351,
  "Ġslov": 352,
  "ĠmÃ´Å¾e": 353,
  "Ġspol": 354,
  "Ġdv": 355,
  "ajÃºc": 356,
  "Ġneroz": 357,
  "Ġc": 358,
  "Ġnena": 359,
  "vo": 360,
  "ĠmÃ¡": 361,
  "ik": 362,
  "Ġnes": 363,
  "ovali": 364,
  "Ġbez": 365,
  "ĠkeÄı": 366,
  "ilo": 367,
  "ujÃºc": 368,
  "Ġvo": 369,
  "ujeme": 370,
  "anie": 371,
  "nÃ½m": 372,
  "Ġsme": 373,
  "on": 374,
  "iteÄ¾": 375,
  "ujem": 376,
  "Ġlen": 377,
  "ateÄ¾": 378,
  "nejÅ¡ie": 379,
  "ĠktorÃ½": 380,
  "enÃŃ": 381,
  "el": 382,
  "nut": 383,
  "ovala": 384,
  "kom": 385,
  "Ġcel": 386,
  "am": 387,
  "ar": 388,
  "ajme": 389,
  "Ġbude": 390,
  "kou": 391,
  "nsk": 392,
  "00": 393,
  "Ġich": 394,
  "Ġ-": 395,
  "ve": 396,
  "Ġnov": 397,
  "ovej": 398,
  "nou": 399,
  "ujete": 400,
  "nejÅ¡ÃŃ": 401,
  "ac": 402,
  "ite": 403,
  "Ġneu": 404,
  "iac": 405,
  "Ġaby": 406,
  "nost": 407,
  "Ġtom": 408,
  "ujte": 409,
  "Ġtie": 410,
  "Ġneod": 411,
  "ĠmoÅ¾": 412,
  "Ã©mu": 413,
  "Å¡ÃŃ": 414,
  "ol": 415,
  "iach": 416,
  "ovÃ½": 417,
  "ovÃ½ch": 418,
  "Ġmi": 419,
  "ĠÄįi": 420,
  "ovalo": 421,
  "osÅ¥": 422,
  "enÃ½": 423,
  "ÃŃme": 424,
  "ovÃ¡": 425,
  "ĠÅ¾i": 426,
  "ÃŃte": 427,
  "ec": 428,
  "ovi": 429,
  "enÃ¡": 430,
  "Ġho": 431,
  "Ã³": 432,
  "ujme": 433,
  "Ġviac": 434,
  "Ġf": 435,
  "Ġpou": 436,
  "ujeÅ¡": 437,
  "Ġvz": 438,
  "Ġslovensk": 439,
  "ost": 440,
  "Ã¡cie": 441,
  "Ġmal": 442,
  "kami": 443,
  "ĠÄıal": 444,
  "Ä¾a": 445,
  "Ġh": 446,
  "Ã¡lne": 447,
  "nÃŃc": 448,
  "et": 449,
  "ĠkaÅ¾d": 450,
  "Ġprv": 451,
  "oj": 452,
  "ba": 453,
  "Ġten": 454,
  "Ġjeho": 455,
  "ĠnaÅ¡": 456,
  "ania": 457,
  "pr": 458,
  "Ã¡to": 459,
  "Ġsam": 460,
  "Ġprie": 461,
  "skej": 462,
  "Ġzn": 463,
  "Ã¡t": 464,
  "Ġde": 465,
  "ovÃ©ho": 466,
  "Ġso": 467,
  "ĠveÄ¾mi": 468,
  "Ġnepri": 469,
  "ich": 470,
  "Ġst": 471,
  "ĠpodÄ¾a": 472,
  "Ã´": 473,
  "Ġdobr": 474,
  "ĠspoloÄį": 475,
  "iansk": 476,
  "Ġpreto": 477,
  "pÃ´sob": 478,
  "Ġdom": 479,
  "ovanie": 480,
  "da": 481,
  "Ġsvet": 482,
  "ca": 483,
  "iny": 484,
  "iek": 485,
  "ame": 486,
  "Ġ3": 487,
  "ad": 488,
  "iev": 489,
  "Ġg": 490,
  "Ġjed": 491,
  "id": 492,
  "ĠktorÃ¡": 493,
  "iam": 494,
  "cov": 495,
  "Ġaut": 496,
  "01": 497,
  "ÅĪa": 498,
  "ÃŃÅ¡": 499,
  "Ġchc": 500,
  "ĠÅ¾iv": 501,
  "nÃ½mi": 502,
  "ovÃº": 503,
  "ĠaÅ¾": 504,
  "ovit": 505,
  "Ġosob": 506,
  "ĠÄįas": 507,
  "Ġbol": 508,
  "ĠbyÅ¥": 509,
  "ejÅ¡ÃŃch": 510,
  "ob": 511,
  "Ġma": 512,
  "sky": 513,
  "ĠvÅ¡ak": 514,
  "eb": 515,
  "liv": 516,
  "ĠvÃ¡m": 517,
  "ti": 518,
  "nic": 519,
  "Ġspo": 520,
  "Ã¡Äį": 521,
  "ejÅ¡ÃŃm": 522,
  "ejÅ¡ia": 523,
  "ĠprÃŃpad": 524,
  "ate": 525,
  "ÃŃn": 526,
  "ickÃ©": 527,
  "Ġrad": 528,
  "ĠprÃ¡v": 529,
  "ejÅ¡ou": 530,
  "ejÅ¡iu": 531,
  "ejÅ¡ej": 532,
  "ejÅ¡ieho": 533,
  "ejÅ¡ÃŃmi": 534,
  "ejÅ¡om": 535,
  "Ġstar": 536,
  "ejÅ¡iemu": 537,
  "Ġnad": 538,
  "Ġjej": 539,
  ").": 540,
  "Ã¡cia": 541,
  "Ġhlav": 542,
  "ovom": 543,
  "Ġmiest": 544,
  "stva": 545,
  "Ġniek": 546,
  "Ġpotreb": 547,
  "Ġtr": 548,
  "ovÃ½m": 549,
  "nych": 550,
  "Ġw": 551,
  "Ġved": 552,
  "Ġdruh": 553,
  "Ġmus": 554,
  "ant": 555,
  "Ġdvoj": 556,
  "Ġvlast": 557,
  "Ġte": 558,
  "im": 559,
  "ĠdÃ´": 560,
  "ĠeÅ¡te": 561,
  "ieÅ¥": 562,
  "Ġhr": 563,
  "Ã©r": 564,
  "osti": 565,
  "Ġroku": 566,
  "stvo": 567,
  "ĠÅ¾ivot": 568,
  "ovou": 569,
  "Ġjedn": 570,
  "kÃ¡": 571,
  "Ġtu": 572,
  "Ġani": 573,
  "Ġ.": 574,
  "ud": 575,
  "Ġvod": 576,
  "ĠsprÃ¡v": 577,
  "Ãºc": 578,
  "isk": 579,
  "Ġsta": 580,
  "za": 581,
  "Ġtento": 582,
  "Ã¤": 583,
  "Ġprav": 584,
  "Ġno": 585,
  "Ġste": 586,
  "Ġkde": 587,
  "Ġmest": 588,
  "Ġinform": 589,
  "anÃŃ": 590,
  "Ġko": 591,
  "ovÃ½mi": 592,
  "iar": 593,
  "Ġrod": 594,
  "Ġbolo": 595,
  "Äįo": 596,
  "ĠtÃ½m": 597,
  "um": 598,
  "Ġchce": 599,
  "ovsk": 600,
  "anÃ©": 601,
  "ĠmÃ´Å¾ete": 602,
  "ovÃŃ": 603,
  "Ġbola": 604,
  "Ġdet": 605,
  "ĠÄįast": 606,
  "ĠvaÅ¡": 607,
  "nÃºÅ¥": 608,
  "aliz": 609,
  "cie": 610,
  "Ġ4": 611,
  "nÃ©mu": 612,
  "si": 613,
  "nÃŃkov": 614,
  "bezpeÄį": 615,
  "Ġnej": 616,
  "Ġspolu": 617,
  "ovÃ©mu": 618,
  "Ġcest": 619,
  "stv": 620,
  "ske": 621,
  "Ġdlh": 622,
  "ak": 623,
  "enÃŃm": 624,
  "Ãºr": 625,
  "kÃ½ch": 626,
  "bu": 627,
  "istick": 628,
  "Ġ201": 629,
  "Ġ\"": 630,
  "Ġr": 631,
  "Ã¡s": 632,
  "ien": 633,
  "Ġmedz": 634,
  "Ã¡ciu": 635,
  "Å¾ÃŃv": 636,
  "ĠtieÅ¾": 637,
  "ĠÅ¡kol": 638,
  "ut": 639,
  "Ġrov": 640,
  "ĠÄ¾ud": 641,
  "ĠzÃ¡klad": 642,
  "Ġsamo": 643,
  "eÄį": 644,
  "Ġakt": 645,
  "Ġprac": 646,
  "enÃ½ch": 647,
  "znam": 648,
  "Ġ5": 649,
  "kÃ¡r": 650,
  "ĠÄ¾": 651,
  "ĠprÃ¡c": 652,
  "Ġme": 653,
  "aÅ¡": 654,
  "Ġboli": 655,
  "ul": 656,
  "Ġmedzi": 657,
  "Ġfot": 658,
  "ina": 659,
  "Ġmen": 660,
  "ovac": 661,
  "Ġcen": 662,
  "Ġpot": 663,
  "Ã¡tor": 664,
  "ĠnÃ¡s": 665,
  "kÃ¡m": 666,
  "Ġrozhod": 667,
  "atÃŃv": 668,
  "ime": 669,
  "ĠspÃ´sob": 670,
  "Ã¡me": 671,
  "Ãºv": 672,
  "ing": 673,
  "Ġauto": 674,
  "Ġnapr": 675,
  "kÃ¡ch": 676,
  "nite": 677,
  "Ġsp": 678,
  "nÃŃk": 679,
  "Ġelektr": 680,
  "Ġtej": 681,
  "ĠpoÄįas": 682,
  "ĠvÃ¡s": 683,
  "Ġkval": 684,
  "ĠktorÃŃ": 685,
  "Ġce": 686,
  "Ġneob": 687,
  "Ġnem": 688,
  "eÅĪ": 689,
  "Ġja": 690,
  "skom": 691,
  "Ġju": 692,
  "),": 693,
  "Ġnajne": 694,
  "kÃ©": 695,
  "Ġtoho": 696,
  "Ġpol": 697,
  "ovateÄ¾": 698,
  "ĠstÃ¡": 699,
  "ovania": 700,
  "Ã¡vajÃº": 701,
  "ĠvÅ¡etky": 702,
  "skÃ©": 703,
  "skÃ©ho": 704,
  "Å¾it": 705,
  "em": 706,
  "Å¡ÃŃch": 707,
  "ickÃ½ch": 708,
  "Ġkraj": 709,
  "oÄ¾ko": 710,
  "Ġzdrav": 711,
  "Ġ19": 712,
  "ĠstrÃ¡n": 713,
  "skutoÄį": 714,
  "Ġkom": 715,
  "ĠrÃ´zn": 716,
  "ĠvÃ½rob": 717,
  "nostÃŃ": 718,
  "ĠurÄį": 719,
  "ĠmajÃº": 720,
  "Ã¡lny": 721,
  "Ã¡te": 722,
  "Ġl": 723,
  "skÃ½ch": 724,
  "ovanÃ©": 725,
  "ĠÅ¡": 726,
  "organiz": 727,
  "Ã¡cii": 728,
  "Å¾ÃŃva": 729,
  "skÃ½": 730,
  "ickej": 731,
  "kej": 732,
  "nÃŃct": 733,
  "ĠponÃºk": 734,
  "Ġpotom": 735,
  "ĠsluÅ¾": 736,
  "ĠvÅ¡etko": 737,
  "ĠrÃ½chl": 738,
  "tu": 739,
  "koch": 740,
  "pre": 741,
  "ujÃºci": 742,
  "ii": 743,
  "olog": 744,
  "ickÃ½": 745,
  "is": 746,
  "ĠsystÃ©m": 747,
  "Ġzmen": 748,
  "Ġkvalit": 749,
  "ĠprÃŃpade": 750,
  "ĠzÃ¡kon": 751,
  "Ġvys": 752,
  "ĠproblÃ©m": 753,
  "Ġan": 754,
  "Ġtam": 755,
  "Ġvyu": 756,
  "ĠÅ¾": 757,
  "skÃ¡": 758,
  "eli": 759,
  "Ġform": 760,
  "ĠnÃ¡m": 761,
  "tr": 762,
  "nosÅ¥ou": 763,
  "ovy": 764,
  "Ġmoh": 765,
  "ĠtÃ½ch": 766,
  "nejÅ¡ÃŃch": 767,
  "Ġmnoh": 768,
  "Ġ,": 769,
  "Ġhor": 770,
  "olÃ³g": 771,
  "Ġsvoje": 772,
  "Ġmu": 773,
  "nete": 774,
  "Ġtejto": 775,
  "Ġnezo": 776,
  "ikov": 777,
  "Ġfoto": 778,
  "Ġdosta": 779,
  "Ġpredstav": 780,
  "ych": 781,
  "Ã¡vaÅ¥": 782,
  "chÃ¡dza": 783,
  "Ġstran": 784,
  "Ġokol": 785,
  "Ġpoved": 786,
  "ĠkÃºp": 787,
  "poved": 788,
  "neho": 789,
  "Ġok": 790,
  "nat": 791,
  "Ġplat": 792,
  "Ġniektor": 793,
  "Ġtomu": 794,
  "Ġposkyt": 795,
  "if": 796,
  "kÃ½m": 797,
  "udÃŃ": 798,
  "Ġjednoduch": 799,
  "Ġvec": 800,
  "Ġtechn": 801,
  "nejÅ¡ia": 802,
  "Ġrob": 803,
  "kÃ½": 804,
  "Ġrokov": 805,
  "Ġmoj": 806,
  "ĠÄ¾udÃŃ": 807,
  "Ġse": 808,
  "vÃ¤ÄįÅ¡": 809,
  "nejÅ¡ÃŃm": 810,
  "ĠzÃŃsk": 811,
  "Ġsil": 812,
  "Äįe": 813,
  "ĠÅ¡tÃ¡t": 814,
  "Ġpln": 815,
  "cia": 816,
  "Ġtel": 817,
  "Ġorganiz": 818,
  "stav": 819,
  "Ġobsah": 820,
  "Ġprostred": 821,
  "kach": 822,
  "Ġcez": 823,
  "nejÅ¡iu": 824,
  "sa": 825,
  "Ġiba": 826,
  "anÃ½": 827,
  "iÅ¡": 828,
  "ĠnieÄįo": 829,
  "Ġnepod": 830,
  "Ġvid": 831,
  "nejÅ¡ieho": 832,
  "nejÅ¡ou": 833,
  "nejÅ¡ej": 834,
  "ĠvÄıak": 835,
  "iÃ¡l": 836,
  "nejÅ¡ÃŃmi": 837,
  "nejÅ¡om": 838,
  "Ġur": 839,
  "Ġdokon": 840,
  "nejÅ¡iemu": 841,
  "ciu": 842,
  "hodnot": 843,
  "Ġboh": 844,
  "ĠvÄıaka": 845,
  "Ġbud": 846,
  "icky": 847,
  "Ġ:": 848,
  "ovanÃŃ": 849,
  "Ġlet": 850,
  "Ã¡Å¡": 851,
  "ska": 852,
  "Ġteda": 853,
  "skou": 854,
  "Ġ6": 855,
  "ela": 856,
  "Ġstred": 857,
  "Ġobchod": 858,
  "ĠpretoÅ¾e": 859,
  "ĠkaÅ¾dÃ½": 860,
  "ĠbudÃº": 861,
  "Ã¡n": 862,
  "Ġhovor": 863,
  "stat": 864,
  "ĠmoÅ¾no": 865,
  "dz": 866,
  "ion": 867,
  "Ġpodob": 868,
  "vom": 869,
  "ĠmÃ´Å¾u": 870,
  "ĠmaÅ¥": 871,
  "ice": 872,
  "neme": 873,
  "Ġmali": 874,
  "ĠprÃ¡ve": 875,
  "Ġdod": 876,
  "Ġtieto": 877,
  "Ġjednot": 878,
  "vÅ¾dy": 879,
  "es": 880,
  "Ã¡ciÃŃ": 881,
  "Ġtvor": 882,
  "Ġim": 883,
  "ÃŃk": 884,
  "ÃŃklad": 885,
  "ity": 886,
  "ika": 887,
  "ĠeurÃ³p": 888,
  "ĠzaÄįa": 889,
  "Ġid": 890,
  "Ġproduk": 891,
  "iÃŃ": 892,
  "koÄ¾": 893,
  "nÃŃÄį": 894,
  "Ġnejak": 895,
  "vek": 896,
  "nem": 897,
  "ickÃ©ho": 898,
  "niÄį": 899,
  "ĠnaprÃŃklad": 900,
  "enej": 901,
  "nime": 902,
  "ickÃ¡": 903,
  "spo": 904,
  "ĠdeÅĪ": 905,
  "ovanÃ½": 906,
  "koÄ¾vek": 907,
  "daj": 908,
  "Ġpomoc": 909,
  "sku": 910,
  "ĠniÄį": 911,
  "lepÅ¡ie": 912,
  "ĠÄįlovek": 913,
  "Ġzariad": 914,
  "ine": 915,
  "inu": 916,
  "lia": 917,
  "Ġprogram": 918,
  "Ġpriestor": 919,
  "ĠvÅ¡etkÃ½ch": 920,
  "ovo": 921,
  "ved": 922,
  "Ġuved": 923,
  "ĠvÅ¾dy": 924,
  "Ġrovna": 925,
  "anÃ¡": 926,
  "Ġdnes": 927,
  "Ġvhod": 928,
  "Ġriad": 929,
  "znaÄį": 930,
  "byt": 931,
  "Ġpodpor": 932,
  "ĠrieÅ¡": 933,
  "ieva": 934,
  "Ġnajm": 935,
  "hto": 936,
  "ru": 937,
  "rem": 938,
  "iem": 939,
  "Ġnik": 940,
  "Ġtohto": 941,
  "Ġprojekt": 942,
  "livo": 943,
  "jde": 944,
  "Ġtovar": 945,
  "ĠkrÃ¡s": 946,
  "Ġjeden": 947,
  "Ġ8": 948,
  "ĠveÄ¾a": 949,
  "leÅ¾it": 950,
  "ĠÄįin": 951,
  "Ġtoto": 952,
  "Ġnebo": 953,
  "com": 954,
  "anÃŃm": 955,
  "ĠÄįlen": 956,
  "iky": 957,
  "Ġodbor": 958,
  "Ġvie": 959,
  "ĠmoÅ¾nÃ©": 960,
  "Ġpatr": 961,
  "Ġspoj": 962,
  "cii": 963,
  "ĠskutoÄį": 964,
  "Ġteraz": 965,
  "Ġtyp": 966,
  "neÅ¡": 967,
  "ier": 968,
  "Ġpriprav": 969,
  "Ġmysl": 970,
  "Ġvysok": 971,
  "Ġokrem": 972,
  "ĠtÃº": 973,
  "Ġsu": 974,
  "Ġbi": 975,
  "ĠÅ¾en": 976,
  "Ġkedy": 977,
  "ĠÅ¥aÅ¾": 978,
  "ÃŃvne": 979,
  "ĠÅ¡peci": 980,
  "Ġodpo": 981,
  "Ġasi": 982,
  "Ġide": 983,
  "ach": 984,
  "Ġpodmien": 985,
  "mo": 986,
  "iel": 987,
  "ĠhÄ¾ad": 988,
  "Ġbratislav": 989,
  "Ġoblast": 990,
  "kr": 991,
  "ĠÃºpln": 992,
  "enÃº": 993,
  "Ġfarb": 994,
  "Ġpracov": 995,
  "lepÅ¡": 996,
  "Ġposled": 997,
  "ito": 998,
  "Ã³n": 999,
  "Ġtepl": 1000,
  "us": 1001,
  "Ġ7": 1002,
  "Ġtele": 1003,
  "Ġskup": 1004,
  "ĠstÃ¡le": 1005,
  "ovaÄį": 1006,
  "Ġch": 1007,
  "Ġmater": 1008,
  "vy": 1009,
  "ĠmnoÅ¾": 1010,
  "ĠktorÃ½ch": 1011,
  "skÃº": 1012,
  "Ġjedin": 1013,
  "Ġmil": 1014,
  "Ġist": 1015,
  "Ġku": 1016,
  "ran": 1017,
  "Ġpriam": 1018,
  "Ġochran": 1019,
  "Ġtomto": 1020,
  "ieb": 1021,
  "Ġnich": 1022,
  "as": 1023,
  "oc": 1024,
  "ĠnajmÃ¤": 1025,
  "Ġvznik": 1026,
  "ĠktorÃº": 1027,
  "iad": 1028,
  "ĠuÄį": 1029,
  "ĠprÃŃrod": 1030,
  "nÃŃka": 1031,
  "Ġeur": 1032,
  "Ã¡Å¾": 1033,
  "roveÅĪ": 1034,
  "du": 1035,
  "ĠÄ¾ah": 1036,
  "ujÃºce": 1037,
  "Ġdeti": 1038,
  "Ġdob": 1039,
  "Ġper": 1040,
  "ĠtakÅ¾e": 1041,
  "Ġproti": 1042,
  "Ġpostup": 1043,
  "ĠvÃ½sled": 1044,
  "enÃ©ho": 1045,
  "ĠvoÄ¾": 1046,
  "ĠskÃºs": 1047,
  "Ġmlad": 1048,
  "Ġpredaj": 1049,
  "Ġverej": 1050,
  "Ġcentr": 1051,
  "osÅ¥ou": 1052,
  "Ġ10": 1053,
  "Ġvytvor": 1054,
  "be": 1055,
  "lÃ¡": 1056,
  "od": 1057,
  "Ġleb": 1058,
  "kam": 1059,
  "ĠÃºÄįin": 1060,
  "voj": 1061,
  "konÄį": 1062,
  "Ġodo": 1063,
  "ĠÄįlÃ¡n": 1064,
  "ÃŃr": 1065,
  "iav": 1066,
  "Ġfunk": 1067,
  "ane": 1068,
  "ĠpÃ¡r": 1069,
  "Ġex": 1070,
  "ĠzaujÃŃm": 1071,
  "Ġknih": 1072,
  "ĠmuÅ¾": 1073,
  "Ġ200": 1074,
  "Ġstret": 1075,
  "ĠsÃºÄįas": 1076,
  "ĠmÃ¡m": 1077,
  "ĠmateriÃ¡l": 1078,
  "Å¡ej": 1079,
  "ĠÄįist": 1080,
  "Ġktorej": 1081,
  "ĠznaÄį": 1082,
  "ickÃº": 1083,
  "Ġdlho": 1084,
  "ĠnÃ¡rod": 1085,
  "ÅĪuje": 1086,
  "ĠtÃ¡to": 1087,
  "Ġhodnot": 1088,
  "Ġbod": 1089,
  "Ġlebo": 1090,
  "ĠÄıalÅ¡ie": 1091,
  "ostÃŃ": 1092,
  "Ġzamest": 1093,
  "treba": 1094,
  "eniu": 1095,
  "nym": 1096,
  "ĠspoloÄįnosti": 1097,
  "vie": 1098,
  "Ġpovin": 1099,
  "pozÃŃ": 1100,
  "ĠsÃºÅ¥aÅ¾": 1101,
  "Ġbiel": 1102,
  "Ġmesiac": 1103,
  "ĠrÃ¡m": 1104,
  "Ġsk": 1105,
  "Ġzmluv": 1106,
  "ĠveÄ¾ko": 1107,
  "Ġruk": 1108,
  "Ġmo": 1109,
  "ĠÅ¡port": 1110,
  "ĠmoÅ¾nosÅ¥": 1111,
  "ĠzabezpeÄį": 1112,
  "skÃ½m": 1113,
  "sko": 1114,
  "alist": 1115,
  "ĠpÃŃs": 1116,
  "ĠÄ¾udia": 1117,
  "ĠpÃ´sob": 1118,
  "tie": 1119,
  "Ã³z": 1120,
  "ĠnÃ¡Å¡": 1121,
  "ĠdÃ´leÅ¾it": 1122,
  "Ġdiv": 1123,
  "nostiach": 1124,
  "ĠnÃ¡jde": 1125,
  "ĠvyÅ¡": 1126,
  "ĠroÄį": 1127,
  "ter": 1128,
  "io": 1129,
  "ĠvÃ¤ÄįÅ¡": 1130,
  "Ġvoj": 1131,
  "ĠcieÄ¾": 1132,
  "zrejme": 1133,
  "ajÃºci": 1134,
  "ĠÅĪ": 1135,
  "ment": 1136,
  "ĠzÃ¡kaz": 1137,
  "eme": 1138,
  "ĠkrÃ¡t": 1139,
  "Ġzl": 1140,
  "ĠÄıalej": 1141,
  "Ġsvoju": 1142,
  "Ġhotel": 1143,
  "ieme": 1144,
  "Ġdis": 1145,
  "ĠvÃ½kon": 1146,
  "Ġkto": 1147,
  "ickÃ½m": 1148,
  "Ġpozn": 1149,
  "ĠurÄįite": 1150,
  "ÃŃÄį": 1151,
  "Ġdobre": 1152,
  "nosÅ¥ami": 1153,
  "Ġx": 1154,
  "Ġseb": 1155,
  "ĠÅ¾iad": 1156,
  "Ġ9": 1157,
  "Ġtrh": 1158,
  "ĠniekoÄ¾ko": 1159,
  "Ġobdob": 1160,
  "Ġnielen": 1161,
  "ĠÄįasti": 1162,
  "ĠvÃ¡Å¡": 1163,
  "Ġpria": 1164,
  "Ġkult": 1165,
  "Ġdrev": 1166,
  "ĠpouÅ¾it": 1167,
  "Ġfilm": 1168,
  "Ġenerg": 1169,
  "Ġmod": 1170,
  "Ġotvor": 1171,
  "nÃºc": 1172,
  "del": 1173,
  "nutie": 1174,
  "kÃ©ho": 1175,
  "Ãºva": 1176,
  "Ġoblasti": 1177,
  "Ġstav": 1178,
  "Ġver": 1179,
  "nuÅ¥": 1180,
  "rov": 1181,
  "ĠdÃ´vod": 1182,
  "lu": 1183,
  "inou": 1184,
  "Ġhodin": 1185,
  "Å¾iÅ¥": 1186,
  "Ġle": 1187,
  "Ġkol": 1188,
  "ete": 1189,
  "nostiam": 1190,
  "kovit": 1191,
  "ĠmÃ¡te": 1192,
  "tov": 1193,
  "rovn": 1194,
  "Ã¡vame": 1195,
  "ĠinÃ©": 1196,
  "Ġsoci": 1197,
  "ĠÃºplne": 1198,
  "ĠbezpeÄį": 1199,
  "ĠtÃ½chto": 1200,
  "anÃ½ch": 1201,
  "ĠinformÃ¡cie": 1202,
  "tom": 1203,
  "Ġdiel": 1204,
  "niÅ¥": 1205,
  "mer": 1206,
  "ĠpouÅ¾ÃŃv": 1207,
  "Ġmat": 1208,
  "my": 1209,
  "ĠzÃ¡roveÅĪ": 1210,
  "Ġon": 1211,
  "ÃŃch": 1212,
  "ĠprevÃ¡dz": 1213,
  "ĠotÃ¡z": 1214,
  "sp": 1215,
  "ieÅ¡": 1216,
  "iat": 1217,
  "Ġnaozaj": 1218,
  "Ġdar": 1219,
  "ĠprvÃ½": 1220,
  "Ġchod": 1221,
  "imi": 1222,
  "ĠzaÄįia": 1223,
  "Ã¡lnej": 1224,
  "Ġelektro": 1225,
  "ĠdieÅ¥": 1226,
  "Ġurob": 1227,
  "Ġpodnik": 1228,
  "Ġpa": 1229,
  "Ġvykon": 1230,
  "Ġslovensku": 1231,
  "ĠÃºspe": 1232,
  "Ġzem": 1233,
  "Ġboj": 1234,
  "Ġmala": 1235,
  "Ġobjedn": 1236,
  "ene": 1237,
  "kÃº": 1238,
  "iete": 1239,
  "Ġrast": 1240,
  "bil": 1241,
  "ÃŃc": 1242,
  "ĠbeÅ¾": 1243,
  "ÃŃkov": 1244,
  "vateÄ¾": 1245,
  "Ã¡vali": 1246,
  "Ġsmer": 1247,
  "skÃ½mi": 1248,
  "Ġreal": 1249,
  "Ġweb": 1250,
  "ĠÃºdaj": 1251,
  "ĠÄįasÅ¥": 1252,
  "Ġjedno": 1253,
  "Ġmier": 1254,
  "ovanÃ¡": 1255,
  "svedÄį": 1256,
  "skych": 1257,
  "Ġpozor": 1258,
  "Ġpolit": 1259,
  "Ġstan": 1260,
  "ĠtÃ½": 1261,
  "ĠvzÅ¥ah": 1262,
  "nÃŃci": 1263,
  "skÃŃ": 1264,
  "pÃ´vod": 1265,
  "Ġmiesto": 1266,
  "Ã¡lnych": 1267,
  "ĠÄįasto": 1268,
  "Ã¡ciou": 1269,
  "Ġ15": 1270,
  "Ġmin": 1271,
  "Ġtreba": 1272,
  "Ã¡vam": 1273,
  "ĠmÅĪa": 1274,
  "Ġdopln": 1275,
  "Ã¡val": 1276,
  "Ġzne": 1277,
  "Ġnajpo": 1278,
  "Ġinternet": 1279,
  "Ġponuk": 1280,
  "Ġpresn": 1281,
  "ĠnovÃ©": 1282,
  "Ġpoz": 1283,
  "Ġ20": 1284,
  "ĠpotrebnÃ©": 1285,
  "enÃ½m": 1286,
  "skeho": 1287,
  "Ġobc": 1288,
  "ĠplÃ¡n": 1289,
  "ĠmusÃŃ": 1290,
  "skÃ©mu": 1291,
  "stoj": 1292,
  "Ġvoz": 1293,
  "ĠspoloÄįnosÅ¥": 1294,
  "Ġsitu": 1295,
  "iku": 1296,
  "Ġzdravot": 1297,
  "ifik": 1298,
  "Ã¤Äį": 1299,
  "ĠpÃ´vod": 1300,
  "ĠprÃŃjem": 1301,
  "isti": 1302,
  "Ġpart": 1303,
  "un": 1304,
  "oroÄį": 1305,
  "ss": 1306,
  "Ġhud": 1307,
  "ĠzaujÃŃmav": 1308,
  "Ġnevie": 1309,
  "Ġostat": 1310,
  "Ġnajz": 1311,
  "ty": 1312,
  "Ġmy": 1313,
  "ĠÂ": 1314,
  "ickom": 1315,
  "Å¡ia": 1316,
  "vÃ½raz": 1317,
  "Ġsvojej": 1318,
  "ĠpÃ¡n": 1319,
  "Ġzamestn": 1320,
  "ĠprÃŃprav": 1321,
  "ij": 1322,
  "Ġsvojich": 1323,
  "Ġaktiv": 1324,
  "Å¡iel": 1325,
  "Ġjednotliv": 1326,
  "ĠvÃ¤Äį": 1327,
  "kovÃ©": 1328,
  "iou": 1329,
  "uÄį": 1330,
  "ĠbÃ½": 1331,
  "ĠprÃ¡ce": 1332,
  "ĠvÃ½Å¡": 1333,
  "itu": 1334,
  "ĠÄįes": 1335,
  "Ġhlavne": 1336,
  "ica": 1337,
  "kovÃ¡": 1338,
  "stve": 1339,
  "eÅ¡": 1340,
  "ĠpohÄ¾ad": 1341,
  "Ġsrd": 1342,
  "iaci": 1343,
  "hraniÄį": 1344,
  "ĠÄįerv": 1345,
  "Ġla": 1346,
  "ĠzloÅ¾": 1347,
  "vÃ½": 1348,
  "ici": 1349,
  "lekÃ¡r": 1350,
  "ava": 1351,
  "Ġnebu": 1352,
  "ĠÃºrad": 1353,
  "ĠsnaÅ¾": 1354,
  "ĠpreÄįo": 1355,
  "Ġven": 1356,
  "Ġvol": 1357,
  "Ġvyd": 1358,
  "ĠpouÅ¾ÃŃva": 1359,
  "ĠtakÃ©": 1360,
  "Ġkup": 1361,
  "ĠtÃºto": 1362,
  "Ġfirm": 1363,
  "201": 1364,
  "Ã¡vajte": 1365,
  "ĠumoÅ¾": 1366,
  "Ã¡vala": 1367,
  "val": 1368,
  "Ġnebude": 1369,
  "jsÅ¥": 1370,
  "Ġaplik": 1371,
  "dpoved": 1372,
  "Ġli": 1373,
  "Ġsklad": 1374,
  "Ġslovenskej": 1375,
  "Ġtrv": 1376,
  "Ġpozr": 1377,
  "iami": 1378,
  "Ġschop": 1379,
  "boj": 1380,
  "Ã¡vajÃºc": 1381,
  "vajÃº": 1382,
  "Ġvybav": 1383,
  "ĠÄįÃŃsl": 1384,
  "ĠmÃ¡me": 1385,
  "Ġvybr": 1386,
  "ĠtlaÄį": 1387,
  "ĠÅ¡tud": 1388,
  "Ġskv": 1389,
  "Ġpostav": 1390,
  "inÃ¡r": 1391,
  "ĠrÃ¡mci": 1392,
  "ument": 1393,
  "ĠvÃ½ber": 1394,
  "rac": 1395,
  "Å¡iu": 1396,
  "ograf": 1397,
  "bra": 1398,
  "Ġsvojho": 1399,
  "ir": 1400,
  "oko": 1401,
  "kiaÄ¾": 1402,
  "Ġpriamo": 1403,
  "nÃŃkom": 1404,
  "Ġanti": 1405,
  "Ã¡vate": 1406,
  "ym": 1407,
  "ĠlekÃ¡r": 1408,
  "Ġpan": 1409,
  "str": 1410,
  "ĠvaÅ¡e": 1411,
  "elo": 1412,
  "Å¾iv": 1413,
  "iÄįky": 1414,
  "Ġzel": 1415,
  "osÅ¥ami": 1416,
  "ĠsÃºÄįasÅ¥": 1417,
  "kon": 1418,
  "inÃ¡": 1419,
  "ur": 1420,
  "Ġjas": 1421,
  "Ġdol": 1422,
  "Ġdve": 1423,
  "ĠktorÃ©ho": 1424,
  "ĠminÃºt": 1425,
  "Ġznam": 1426,
  "Ġ12": 1427,
  "Ġmodel": 1428,
  "ĠcelÃ½": 1429,
  "ĠpoÅ¾iad": 1430,
  "ickou": 1431,
  "roch": 1432,
  "Ġsamozrejme": 1433,
  "Ġexist": 1434,
  "Ġmesta": 1435,
  "ma": 1436,
  "Ġrepublik": 1437,
  "Ġdoprav": 1438,
  "nice": 1439,
  "ĠkeÄıÅ¾e": 1440,
  "losti": 1441,
  "Ġprid": 1442,
  "ostiach": 1443,
  "Ġprot": 1444,
  "ta": 1445,
  "ĠvlÃ¡d": 1446,
  "Ġum": 1447,
  "ĠÅ¾ivota": 1448,
  "Ġpekn": 1449,
  "ĠnÃ¡sled": 1450,
  "ĠÃºloh": 1451,
  "ĠnÃ¡jdete": 1452,
  "ĠnachÃ¡dza": 1453,
  "hospodÃ¡r": 1454,
  "Ġproces": 1455,
  "Ġned": 1456,
  "Ã¡valo": 1457,
  "Ġdokonca": 1458,
  "Ã¡nsk": 1459,
  "ĠnaÅ¡e": 1460,
  "Ġvzdel": 1461,
  "Ġokolo": 1462,
  "ĠdÅĪa": 1463,
  "Ġzist": 1464,
  "Ġ18": 1465,
  "ĠnaÅ¡ej": 1466,
  "Ġpohyb": 1467,
  "ickÃ½mi": 1468,
  "oce": 1469,
  "tedy": 1470,
  "ĠlÃ¡sk": 1471,
  "kovej": 1472,
  "Ġsr": 1473,
  "nÃŃctvom": 1474,
  "ĠÄįÃŃt": 1475,
  "ĠprÃŃstup": 1476,
  "ĠrÃ´znych": 1477,
  "ĠmnoÅ¾stvo": 1478,
  "Ġbudete": 1479,
  "izaÄį": 1480,
  "iec": 1481,
  "nenie": 1482,
  "enci": 1483,
  "Ġseba": 1484,
  "Ã¡vaj": 1485,
  "tv": 1486,
  "stvom": 1487,
  "tok": 1488,
  "Ġsed": 1489,
  "Ġpos": 1490,
  "Ġcelo": 1491,
  "Ġstarost": 1492,
  "ovanÃ½ch": 1493,
  "leÅ¾ito": 1494,
  "Ġaktu": 1495,
  "ĠÄįak": 1496,
  "kovÃ½": 1497,
  "Ã¡vajme": 1498,
  "Å¾d": 1499,
  "cu": 1500,
  "ĠnaÅ¡ich": 1501,
  "ĠodporÃºÄį": 1502,
  "ĠnÃ¡vÅ¡tev": 1503,
  "ĠzÃ¡klade": 1504,
  "Ġfakt": 1505,
  "Ġtext": 1506,
  "ajÃºce": 1507,
  "ostiam": 1508,
  "Ã¡lneho": 1509,
  "ĠlieÄį": 1510,
  "inÃ¡ch": 1511,
  "ĠfinanÄį": 1512,
  "Ġveci": 1513,
  "ĠdÃ¡": 1514,
  "Ã¡vaÅ¡": 1515,
  "ĠÅ¡tv": 1516,
  "Ġvlas": 1517,
  "ĠobÄį": 1518,
  "Ġro": 1519,
  "Ġkontrol": 1520,
  "ÃŃt": 1521,
  "Ġsm": 1522,
  "Ġtakmer": 1523,
  "plyv": 1524,
  "Ġzodpoved": 1525,
  "ĠkultÃºr": 1526,
  "Ġizb": 1527,
  "kav": 1528,
  "Ġautor": 1529,
  "ĠzÃ¡pas": 1530,
  "tor": 1531,
  "Ġkontakt": 1532,
  "Ġsprav": 1533,
  "ĠskÃºsen": 1534,
  "ĠsluÅ¾by": 1535,
  "Ġpohod": 1536,
  "Ġraz": 1537,
  "ieho": 1538,
  "ĠinÃ½ch": 1539,
  "Ġmot": 1540,
  "anov": 1541,
  "Ġminist": 1542,
  "Ġzdroj": 1543,
  "ĠzvÃ½Å¡": 1544,
  "ĠtrÃ©n": 1545,
  "Ġmor": 1546,
  "ĠdnÃŃ": 1547,
  "enom": 1548,
  "Å¡t": 1549,
  "Ġmohli": 1550,
  "enÄį": 1551,
  "ĠrÃ´zne": 1552,
  "Ġtret": 1553,
  "Ã¡k": 1554,
  "ĠvÃ½bor": 1555,
  "ĠprÃŃsluÅ¡": 1556,
  "ita": 1557,
  "Ġmodern": 1558,
  "Ġtvrd": 1559,
  "Ġprofes": 1560,
  "Ġpocit": 1561,
  "ĠÄįiern": 1562,
  "ĠskÃ´r": 1563,
  "ĠsÃºd": 1564,
  "Ġkrv": 1565,
  "Ġsamot": 1566,
  "tiaÄ¾": 1567,
  "ĠÅ¡ir": 1568,
  "ovanÃŃm": 1569,
  "Ġpovy": 1570,
  "Ġnikdy": 1571,
  "Ġjazyk": 1572,
  "000": 1573,
  "Äįom": 1574,
  "ĠvÃ½raz": 1575,
  "ĠnÃ¡vrh": 1576,
  "ĠÅ¡tÃ½l": 1577,
  "Ġobjav": 1578,
  "Ġnos": 1579,
  "Ġzlat": 1580,
  "ĠznÃ¡m": 1581,
  "ĠtÃ½Å¾d": 1582,
  "ĠmÃ´j": 1583,
  "ĠlepÅ¡ie": 1584,
  "ĠrodiÄį": 1585,
  "ÃŃsÅ¥": 1586,
  "Ġchcete": 1587,
  "ĠzaÄįiat": 1588,
  "Ġab": 1589,
  "Ġporad": 1590,
  "Ġklas": 1591,
  "kar": 1592,
  "Ġtrad": 1593,
  "Ġnepovy": 1594,
  "Ġpomocou": 1595,
  "ĠnemÃ´Å¾": 1596,
  "Ġnemus": 1597,
  "Ġnede": 1598,
  "ĠponÃºka": 1599,
  "Ġktorom": 1600,
  "ovia": 1601,
  "Ġbal": 1602,
  "zd": 1603,
  "ĠrÃ½chlo": 1604,
  "Ġrovnako": 1605,
  "ĠvÃ½znam": 1606,
  "bÃŃj": 1607,
  "ĠpÃ´": 1608,
  "Ġnech": 1609,
  "ĠopÃ¤Å¥": 1610,
  "ĠdokÃ¡Å¾": 1611,
  "ĠvÃ´bec": 1612,
  "ĠzÃº": 1613,
  "ĠpokiaÄ¾": 1614,
  "Ã¡lna": 1615,
  "ĠsÃºÄįasÅ¥ou": 1616,
  "Ġsvete": 1617,
  "Ġdva": 1618,
  "Ġvon": 1619,
  "Ġrozo": 1620,
  "ĠzÃ¡kona": 1621,
  "ĠÄįase": 1622,
  "kaj": 1623,
  "izmu": 1624,
  "Ġdosiah": 1625,
  "ĠkoÅ¾": 1626,
  "ĠhrÃ¡Äį": 1627,
  "nymi": 1628,
  "ĠÅ¡tÃºd": 1629,
  "ova": 1630,
  "Ġeko": 1631,
  "Ġnapriek": 1632,
  "tiÅ¾": 1633,
  "Ġtroch": 1634,
  "ĠnajlepÅ¡ie": 1635,
  "Ġlist": 1636,
  "Ġreklam": 1637,
  "ĠktorÃ½m": 1638,
  "ĠneÅ¾": 1639,
  "Ġgener": 1640,
  "ĠprostrednÃŃctvom": 1641,
  "Ġaspo": 1642,
  "Ġden": 1643,
  "ĠtotiÅ¾": 1644,
  "ĠsÃºvis": 1645,
  "izm": 1646,
  "stiev": 1647,
  "stÃ¡va": 1648,
  "ĠniektorÃ©": 1649,
  "ĠlÃ¡t": 1650,
  "Ġfyz": 1651,
  "sl": 1652,
  "Ġporiad": 1653,
  "ĠvÅ¡etci": 1654,
  "Ġvyrob": 1655,
  "ĠaspoÅĪ": 1656,
  "Ġefekt": 1657,
  "ĠÃºÄįel": 1658,
  "vaÅ¥": 1659,
  "podob": 1660,
  "ĠtÃŃm": 1661,
  "ĠvÃ½hod": 1662,
  "Ġprakt": 1663,
  "Ġdvoch": 1664,
  "Ġnepred": 1665,
  "Ġkombin": 1666,
  "ĠvrÃ¡t": 1667,
  "Ġpros": 1668,
  "Ġsln": 1669,
  "Ġ30": 1670,
  "ĠÅ¡tvor": 1671,
  "Ä¾av": 1672,
  "ĠdomÃ¡c": 1673,
  "eÄ¾": 1674,
  "idel": 1675,
  "ĠvÃ½stav": 1676,
  "jat": 1677,
  "lad": 1678,
  "Ġra": 1679,
  "ĠdosÅ¥": 1680,
  "Ġpoza": 1681,
  "ĠÃºdajov": 1682,
  "ĠprÃŃbeh": 1683,
  "Ġskvel": 1684,
  "ciÃŃ": 1685,
  "Ġduch": 1686,
  "Ġdi": 1687,
  "Ġspotreb": 1688,
  "ĠpomÃ¡h": 1689,
  "eho": 1690,
  "toÄį": 1691,
  "Ġposl": 1692,
  "ĠveÄįer": 1693,
  "ĠpatrÃŃ": 1694,
  "Ġzim": 1695,
  "Ġzamestnan": 1696,
  "ĠÃºzem": 1697,
  "ĠÅ¡tvr": 1698,
  "niansk": 1699,
  "inÃ¡rod": 1700,
  "oÅ¡": 1701,
  "ĠpokraÄį": 1702,
  "kovÃ½ch": 1703,
  "Ġtroj": 1704,
  "Ġge": 1705,
  "Ġfotograf": 1706,
  "enou": 1707,
  "Ġjemn": 1708,
  "Ġsveta": 1709,
  "ickÃ©mu": 1710,
  "log": 1711,
  "ĠÅ¡koly": 1712,
  "hÄ¾adom": 1713,
  "ĠakÃ©": 1714,
  "Ġdobro": 1715,
  "Ġzamer": 1716,
  "Ġvyber": 1717,
  "Ġpredo": 1718,
  "ĠblÃŃz": 1719,
  "Ġdohod": 1720,
  "ĠnovÃ½": 1721,
  "daje": 1722,
  "ĠÅ¡kod": 1723,
  "Ġnajo": 1724,
  "dr": 1725,
  "nutia": 1726,
  "ĠnÃ¡klad": 1727,
  "Ġvozid": 1728,
  "otav": 1729,
  "Ġceny": 1730,
  "Ġnechc": 1731,
  "Ġinak": 1732,
  "Ġtri": 1733,
  "Ġchor": 1734,
  "Ġhlad": 1735,
  "Ġkuch": 1736,
  "Å¡ÃŃm": 1737,
  "iÃ©r": 1738,
  "Ġstol": 1739,
  "Ã¡vanie": 1740,
  "Ġneho": 1741,
  "Ġubyt": 1742,
  "ĠpriateÄ¾": 1743,
  "Ġolej": 1744,
  "Ġobraz": 1745,
  "Ġtovaru": 1746,
  "Ġvody": 1747,
  "ĠdrÅ¾": 1748,
  "pe": 1749,
  "anej": 1750,
  "Ġzad": 1751,
  "ĠÃºdaje": 1752,
  "ĠpovaÅ¾": 1753,
  "Ġniekedy": 1754,
  "Ġpe": 1755,
  "ĠtÃ¡": 1756,
  "nÃŃcky": 1757,
  "Ġvrch": 1758,
  "ĠtÃ©m": 1759,
  "ickÃŃ": 1760,
  "Ġban": 1761,
  "ĠsvÃ¤t": 1762,
  "Ġspr": 1763,
  "aÄįnÃ©": 1764,
  "ĠzatiaÄ¾": 1765,
  "ĠcÃŃt": 1766,
  "mÃ´cÅ¥": 1767,
  "Ġnoc": 1768,
  "ry": 1769,
  "ĠpredÃ¡vajÃº": 1770,
  "Ġnastav": 1771,
  "and": 1772,
  "ly": 1773,
  "Ġdok": 1774,
  "Ġmnoho": 1775,
  "Ġnasled": 1776,
  "Ġuza": 1777,
  "Ġvtedy": 1778,
  "ard": 1779,
  "ĠspÃ´sobom": 1780,
  "Ã¡no": 1781,
  "ĠprÃ¡vo": 1782,
  "Ġjednoducho": 1783,
  "enÃ½mi": 1784,
  "ĠzaÄį": 1785,
  "Ġvek": 1786,
  "iÃ¡ch": 1787,
  "Ġnepr": 1788,
  "iska": 1789,
  "Äįek": 1790,
  "Ġmili": 1791,
  "ĠhneÄı": 1792,
  "Ġdovol": 1793,
  "Ġpark": 1794,
  "Ġ/": 1795,
  "Ġminister": 1796,
  "Ġklient": 1797,
  "âĤ": 1798,
  "vaÄį": 1799,
  "ĠzaÄįÃŃn": 1800,
  "âĤ¬": 1801,
  "Ġjazd": 1802,
  "Ġmies": 1803,
  "Ġcit": 1804,
  "ĠstaÄį": 1805,
  "Ġnajviac": 1806,
  "znÃ¡m": 1807,
  "ĠoÄį": 1808,
  "Ġumiest": 1809,
  "ĠzÃ¡hrad": 1810,
  "Ġar": 1811,
  "ĠpoÄ¾": 1812,
  "Ġupo": 1813,
  "Ġstrany": 1814,
  "Ġobsahuje": 1815,
  "Ġnemec": 1816,
  "kovÃ©ho": 1817,
  "ĠzvyÅ¡": 1818,
  "ĠÄįÃŃm": 1819,
  "nÃ¡sob": 1820,
  "ĠmedzinÃ¡rod": 1821,
  "ĠÄıalÅ¡ÃŃch": 1822,
  "Ġpartne": 1823,
  "ĠÅ¡tyr": 1824,
  "Ġklub": 1825,
  "Ġkomunik": 1826,
  "ast": 1827,
  "ĠneskÃ´r": 1828,
  "Ġvide": 1829,
  "Ġmenej": 1830,
  "Ġurl": 1831,
  "ĠmanÅ¾el": 1832,
  "Ġsebe": 1833,
  "nutÃŃ": 1834,
  "livosÅ¥": 1835,
  "Ġnajs": 1836,
  "nutÃ©": 1837,
  "Ġvyzer": 1838,
  "Ġsprac": 1839,
  "Ġoper": 1840,
  "Ġadres": 1841,
  "Ġhlas": 1842,
  "ĠhovorÃŃ": 1843,
  "Ġhran": 1844,
  "Ã¡kov": 1845,
  "Ġvstup": 1846,
  "Ġdizajn": 1847,
  "ĠmÃ´Å¾eme": 1848,
  "cami": 1849,
  "aniu": 1850,
  "Ġmieste": 1851,
  "ĠveÄ¾kÃ©": 1852,
  "Ġpomer": 1853,
  "Ġpevn": 1854,
  "iÄįka": 1855,
  "Ġminim": 1856,
  "ĠcieÄ¾om": 1857,
  "Ġrokoch": 1858,
  "ĠpoÄįÃŃt": 1859,
  "ĠzahraniÄį": 1860,
  "Ġpotrav": 1861,
  "Ġav": 1862,
  "Ġstrat": 1863,
  "Ġmoc": 1864,
  "tÃŃv": 1865,
  "Ġods": 1866,
  "ĠtakÃ½": 1867,
  "Ġfung": 1868,
  "ĠsÃºhlas": 1869,
  "Ġniekto": 1870,
  "Ġroka": 1871,
  "zv": 1872,
  "Ġcm": 1873,
  "Ġstoj": 1874,
  "Ġhoci": 1875,
  "Ġnajroz": 1876,
  "Ġsem": 1877,
  "Ġsyn": 1878,
  "Ġpodstat": 1879,
  "uÅ¡": 1880,
  "Ġoby": 1881,
  "Ġ<": 1882,
  "Ġ14": 1883,
  "ĠzlepÅ¡": 1884,
  "ĠkategÃ³r": 1885,
  "stvu": 1886,
  "ĠÃºspeÅ¡": 1887,
  "Ġmet": 1888,
  "Ġprostried": 1889,
  "ĠoznaÄį": 1890,
  "os": 1891,
  "Ġpozem": 1892,
  "Ġopatr": 1893,
  "lom": 1894,
  "ĠteÅ¡": 1895,
  "Ġporoz": 1896,
  "Ġpovedal": 1897,
  "pozit": 1898,
  "ĠpÃ¤Å¥": 1899,
  "kÃ½mi": 1900,
  "Ã¡lnu": 1901,
  "Ġkop": 1902,
  "Ġobjekt": 1903,
  "Ġdrob": 1904,
  "ĠslÃ¡v": 1905,
  "ĠobjednÃ¡v": 1906,
  "Ġ100": 1907,
  "nia": 1908,
  "Ġinvest": 1909,
  "ĠvÃ¡Å¾": 1910,
  "Ġprez": 1911,
  "ĠobÄ¾Ãºb": 1912,
  "Ġhod": 1913,
  "Ġtakto": 1914,
  "ĠstoroÄį": 1915,
  "ĠÄ¾ahko": 1916,
  "ove": 1917,
  "Ġpolo": 1918,
  "Ġdostup": 1919,
  "ĠÄ¾u": 1920,
  "Ġrozdiel": 1921,
  "Ġstrane": 1922,
  "nÃŃctva": 1923,
  "nil": 1924,
  "Ġ:)": 1925,
  "skym": 1926,
  "ĠvrÃ¡tane": 1927,
  "Ġpripo": 1928,
  "ĠnemÃ¡": 1929,
  "ĠÅ¡tudent": 1930,
  "Ġpovrch": 1931,
  "ĠpriÄįom": 1932,
  "Ġmoment": 1933,
  "Ġ16": 1934,
  "ĠvÅ¡eobec": 1935,
  "Ġdostat": 1936,
  "Ġzmluvy": 1937,
  "Ġpodar": 1938,
  "Ġrus": 1939,
  "ĠkÃ½m": 1940,
  "Å¡li": 1941,
  "Ġrealiz": 1942,
  "Ġco": 1943,
  "Ġles": 1944,
  "itom": 1945,
  "ĠstrÃ¡nke": 1946,
  "ĠsÃŃ": 1947,
  "ĠÅ¾ivo": 1948,
  "Ġ0": 1949,
  "Ġslovenska": 1950,
  "Ġkr": 1951,
  "ĠtechnolÃ³g": 1952,
  "Ġcelkom": 1953,
  "Ġnevz": 1954,
  "ĠdÃ´leÅ¾itÃ©": 1955,
  "Ġpiat": 1956,
  "ĠkoneÄį": 1957,
  "Ã¡ciÃ¡ch": 1958,
  "tra": 1959,
  "Ġkuchy": 1960,
  "ĠspoluprÃ¡c": 1961,
  "ĠtvÃ¡r": 1962,
  "Ġdomov": 1963,
  "Ġrodin": 1964,
  "ĠprÃŃpadne": 1965,
  "pri": 1966,
  "Ġnoh": 1967,
  "Ġpravidel": 1968,
  "ĠkonkrÃ©t": 1969,
  "Ġtrochu": 1970,
  "ĠvytvÃ¡r": 1971,
  "Ġdokument": 1972,
  "ujÃºcich": 1973,
  "Ġnaju": 1974,
  "Ġpresne": 1975,
  "Ġpredmet": 1976,
  "pl": 1977,
  "ĠpoÄįet": 1978,
  "ĠÄıalÅ¡ÃŃ": 1979,
  "ĠdieÅ¥a": 1980,
  "siat": 1981,
  "Ġkeby": 1982,
  "Ġded": 1983,
  "ĠpÃ¡s": 1984,
  "Ġviacer": 1985,
  "Ã¡vania": 1986,
  "ĠovlÃ¡d": 1987,
  "ĠÃºÄįast": 1988,
  "Ġnorm": 1989,
  "Ġzobraz": 1990,
  "Ġti": 1991,
  "Ġvysoko": 1992,
  "Ġpoist": 1993,
  "pozÃŃcii": 1994,
  "ĠÄįasu": 1995,
  "kovÃº": 1996,
  "Ġslobod": 1997,
  "ĠnÃ¡jsÅ¥": 1998,
  "ĠkrÃ¡Ä¾": 1999,
  "stÃŃ": 2000,
  "ĠpoÅ¾iadav": 2001,
  "Ġroky": 2002,
  "Ġmaxim": 2003,
  "tieÅ¾": 2004,
  "isko": 2005,
  "ĠorgÃ¡n": 2006,
  "ĠznamenÃ¡": 2007,
  "ĠvyuÅ¾ÃŃv": 2008,
  "Ġmobil": 2009,
  "Ġhistor": 2010,
  "Ġgeo": 2011,
  "Ġchlap": 2012,
  "ĠtaktieÅ¾": 2013,
  "ĠsÃŃce": 2014,
  "Ġmesto": 2015,
  "ski": 2016,
  "ĠnÃŃm": 2017,
  "Ġoka": 2018,
  "Å¥a": 2019,
  "Ġpsych": 2020,
  "ĠrozprÃ¡v": 2021,
  "lik": 2022,
  "ĠzÃ¡ujem": 2023,
  "Ġpodu": 2024,
  "ĠÄıak": 2025,
  "Ġbole": 2026,
  "Ġvyjadr": 2027,
  "Ġneviem": 2028,
  "oÄįi": 2029,
  "ÃŃka": 2030,
  "vate": 2031,
  "he": 2032,
  "ĠÅĪom": 2033,
  "bou": 2034,
  "Ġov": 2035,
  "Ġrepubliky": 2036,
  "Ġserv": 2037,
  "Ġlok": 2038,
  "ĠvÃ½voj": 2039,
  "iace": 2040,
  "vyÅ¡e": 2041,
  "ĠzaloÅ¾": 2042,
  "Ġ17": 2043,
  "ĠchrÃ¡n": 2044,
  "pev": 2045,
  "ĠcviÄį": 2046,
  "ĠdetÃŃ": 2047,
  "ĠnavyÅ¡e": 2048,
  "Ġtvar": 2049,
  "per": 2050,
  "art": 2051,
  "Ġhrad": 2052,
  "iÄįiek": 2053,
  "vÃŃj": 2054,
  "Ġnapo": 2055,
  "Å¡lo": 2056,
  "stin": 2057,
  "ĠÂ§": 2058,
  "Ġvar": 2059,
  "Ġpredpis": 2060,
  "Ġprekvap": 2061,
  "ĠvhodnÃ©": 2062,
  "ĠvÃ½chod": 2063,
  "Ġ11": 2064,
  "Ġautomat": 2065,
  "Ġangl": 2066,
  "jÃº": 2067,
  "ÅĪou": 2068,
  "Ġdiev": 2069,
  "ĠnÃ¡zor": 2070,
  "ĠsÃºbor": 2071,
  "Ġsub": 2072,
  "ĠprÃŃleÅ¾ito": 2073,
  "anÃ©ho": 2074,
  "Ġ%": 2075,
  "Ġpom": 2076,
  "Ġnere": 2077,
  "ab": 2078,
  "ĠtÃ½mto": 2079,
  "Ġ13": 2080,
  "rÃ¡t": 2081,
  "ÅĪujÃº": 2082,
  "Ã¡ciami": 2083,
  "ĠvnÃºtor": 2084,
  "Å¡om": 2085,
  "Ġdruhej": 2086,
  "Ġzariadenia": 2087,
  "Ġtelo": 2088,
  "vÅ¡et": 2089,
  "Ġstup": 2090,
  "Ġcom": 2091,
  "ÃŃmi": 2092,
  "ĠskonÄį": 2093,
  "ÅĪu": 2094,
  "Ã©ri": 2095,
  "Ġdoma": 2096,
  "skymi": 2097,
  "chÃ¡dzajÃº": 2098,
  "vÃ´li": 2099,
  "ĠniÅ¾": 2100,
  "ĠÅ¡Å¥ast": 2101,
  "Ġpotvrd": 2102,
  "Ġjedna": 2103,
  "Ġznov": 2104,
  "ĠÅ¾iadne": 2105,
  "Ġkart": 2106,
  "Ġmail": 2107,
  "Ġcharakter": 2108,
  "Ġtur": 2109,
  "Ġdia": 2110,
  "ĠvÃŃÅ¥az": 2111,
  "Ġpohodl": 2112,
  "Ã¡lnym": 2113,
  "ovacie": 2114,
  "ana": 2115,
  "anom": 2116,
  "ĠsluÅ¾ieb": 2117,
  "ĠpredovÅ¡et": 2118,
  "ĠpredovÅ¡etkÃ½m": 2119,
  "ĠdneÅ¡": 2120,
  "ĠnapÃŃs": 2121,
  "ĠpokoÅ¾": 2122,
  "Å¡la": 2123,
  "Ġhmot": 2124,
  "nÃŃcke": 2125,
  "Ġ25": 2126,
  "skoro": 2127,
  "ĠveÄ¾kÃ½": 2128,
  "ĠÃºprav": 2129,
  "Ã¡vateÄ¾": 2130,
  "ĠuskutoÄį": 2131,
  "Ġjednej": 2132,
  "Ġprofesion": 2133,
  "Ġpov": 2134,
  "ĠrobiÅ¥": 2135,
  "ĠzÃ¡ver": 2136,
  "ĠpovedaÅ¥": 2137,
  "ĠbudÃºc": 2138,
  "Ġmas": 2139,
  "Ġprejav": 2140,
  "Å¡ieho": 2141,
  "ĠzÃ¡vis": 2142,
  "Ġtran": 2143,
  "Ġnajb": 2144,
  "Ġrozvoj": 2145,
  "ĠtisÃŃc": 2146,
  "ĠdÃ¡t": 2147,
  "ĠdobrÃ©": 2148,
  "Ġryb": 2149,
  "Å¡ak": 2150,
  "ĠÄįÃŃslo": 2151,
  "encie": 2152,
  "skemu": 2153,
  "Ġuniverz": 2154,
  "Ġtried": 2155,
  "ĠzaÄįiatku": 2156,
  "ĠavÅ¡ak": 2157,
  "inami": 2158,
  "Ġkrok": 2159,
  "Ãºt": 2160,
  "ĠstaÄįÃŃ": 2161,
  "ĠÅ¾eny": 2162,
  "nemu": 2163,
  "Ġslab": 2164,
  "icu": 2165,
  "Ġploch": 2166,
  "Ġrada": 2167,
  "Ġrastl": 2168,
  "ĠniektorÃ½ch": 2169,
  "ĠdievÄį": 2170,
  "Ġop": 2171,
  "Ġnepoza": 2172,
  "stvÃ¡": 2173,
  "Ġnezne": 2174,
  "ĠsÃ¡m": 2175,
  "Ġana": 2176,
  "Ġtest": 2177,
  "ĠsystÃ©mu": 2178,
  "se": 2179,
  "Ġmimo": 2180,
  "Ġsamostat": 2181,
  "ĠdesaÅ¥": 2182,
  "Ġchlad": 2183,
  "ĠnenÃ¡": 2184,
  "ĠkvÃ´li": 2185,
  "Ġvzor": 2186,
  "ĠvÃ½skum": 2187,
  "ĠzÃºÄįast": 2188,
  "Ġsuch": 2189,
  "ĠsezÃ³n": 2190,
  "aÄįnÃ½ch": 2191,
  "kovom": 2192,
  "ĠvÃ½nim": 2193,
  "ĠnÃ¡Å¡ho": 2194,
  "spev": 2195,
  "Ãºra": 2196,
  "Ġpodmienky": 2197,
  "Ġkvet": 2198,
  "Ã¡rov": 2199,
  "nili": 2200,
  "ĠÄįloveka": 2201,
  "Ġsled": 2202,
  "Ġrovno": 2203,
  "atiz": 2204,
  "ĠÅ¡irok": 2205,
  "nenÃ©": 2206,
  "Ġzvol": 2207,
  "Ġpovol": 2208,
  "ĠprinÃ¡Å¡": 2209,
  "ĠprvÃ©": 2210,
  "ĠduÅ¡": 2211,
  "Ġverz": 2212,
  "nes": 2213,
  "aÄįnÃ½": 2214,
  "ĠboÅ¾": 2215,
  "ĠÄįlÃ¡nok": 2216,
  "ĠchÃ½b": 2217,
  "ĠÄ¾uÄı": 2218,
  "ĠjednÃ©ho": 2219,
  "nÃŃkmi": 2220,
  "pro": 2221,
  "ĠtÃŃ": 2222,
  "Ġprirodz": 2223,
  "Ġmiesta": 2224,
  "vam": 2225,
  "ament": 2226,
  "Ġkapit": 2227,
  "Ġstaveb": 2228,
  "Ġsedem": 2229,
  "Ġskl": 2230,
  ",\"": 2231,
  "Ġpac": 2232,
  "ĠproblÃ©my": 2233,
  "ĠskÃºÅ¡": 2234,
  "Ġresp": 2235,
  "ĠprÃ¡cu": 2236,
  "Ġpeniaz": 2237,
  "ĠslÃºÅ¾": 2238,
  "ĠnÃŃz": 2239,
  "krÃ¡t": 2240,
  "Ġpokoj": 2241,
  "stvami": 2242,
  "Ġal": 2243,
  "ĠnajvyÅ¡": 2244,
  "ĠÃºrov": 2245,
  "ĠvidieÅ¥": 2246,
  "Ġstroj": 2247,
  "ovanej": 2248,
  "Ġvzduch": 2249,
  "jem": 2250,
  "Ġzoznam": 2251,
  "19": 2252,
  "Ġspokoj": 2253,
  "yn": 2254,
  "Ġpredpo": 2255,
  "ovky": 2256,
  "nici": 2257,
  "ber": 2258,
  "Ġstrav": 2259,
  "Ġ50": 2260,
  "Ġslovensko": 2261,
  "Ġpozit": 2262,
  "nica": 2263,
  "Ġdver": 2264,
  "rist": 2265,
  "ĠpomÃ´": 2266,
  "Ġtrhu": 2267,
  "ĠoÄįak": 2268,
  "Ġrozpo": 2269,
  ".\"": 2270,
  "atÃ¡": 2271,
  "Ġka": 2272,
  "Ġdokonal": 2273,
  "ĠnÃ¡roÄį": 2274,
  "rad": 2275,
  "Ġsmr": 2276,
  "ĠpÃ¡Äį": 2277,
  "Ãºry": 2278,
  "Ġbudeme": 2279,
  "ĠpouÅ¾iÅ¥": 2280,
  "ivo": 2281,
  "Ġcena": 2282,
  "Ġtrest": 2283,
  "oÄįne": 2284,
  "Ã¡d": 2285,
  "znÃ¡": 2286,
  "ĠnÃ¡stroj": 2287,
  "Ġ2018": 2288,
  ".,": 2289,
  "Äįtu": 2290,
  "dol": 2291,
  "acie": 2292,
  "ĠrÃ¡d": 2293,
  "ĠprÃŃspev": 2294,
  "opis": 2295,
  "Ġy": 2296,
  "ĠbrÃ¡n": 2297,
  "iÄįku": 2298,
  "ĠakÃ½": 2299,
  "Ãºci": 2300,
  "ĠkoÅ¡ic": 2301,
  "Ġsad": 2302,
  "Ġuprav": 2303,
  "ĠuÅ¾ÃŃva": 2304,
  "Ġoz": 2305,
  "kovÃ½m": 2306,
  "ĠdaÅĪ": 2307,
  "ig": 2308,
  "Ġobce": 2309,
  "Ġsvojom": 2310,
  "rom": 2311,
  "ĠmyslÃŃm": 2312,
  "Ġjednu": 2313,
  "stÃ¡v": 2314,
  "Ġnakon": 2315,
  "Ä¾ahÄį": 2316,
  "vedom": 2317,
  "ĠÅ¥aÅ¾ko": 2318,
  "ĠâĤ¬": 2319,
  "Ġnimi": 2320,
  "ĠdispozÃŃcii": 2321,
  "ĠvoÄįi": 2322,
  "line": 2323,
  "ĠobyvateÄ¾": 2324,
  "Ġkys": 2325,
  "Ġdestin": 2326,
  "Ã¡ciÃ¡m": 2327,
  "ĠkaÅ¾dÃ©ho": 2328,
  "Ġminu": 2329,
  "ĠzruÅ¡": 2330,
  "ĠprÃŃliÅ¡": 2331,
  "Ġlog": 2332,
  "Ġfareb": 2333,
  "saÅ¥": 2334,
  "depodob": 2335,
  "Ġhy": 2336,
  "anÃº": 2337,
  "kovou": 2338,
  "Ġos": 2339,
  "Ġochor": 2340,
  "ovanÃ©ho": 2341,
  "Ġnajza": 2342,
  "ĠosobnÃ½ch": 2343,
  "futbal": 2344,
  "Ġnenad": 2345,
  "ĠvÅ¡etkÃ½m": 2346,
  "Ã¡ri": 2347,
  "Ġzub": 2348,
  "ĠnÃ¡kup": 2349,
  "ĠnovÃ½ch": 2350,
  "Ġmam": 2351,
  "Ġpolov": 2352,
  "Ġzd": 2353,
  "eko": 2354,
  "ĠpoÄįÃŃtaÄį": 2355,
  "hnut": 2356,
  "ĠkÃºpeÄ¾": 2357,
  "ĠkniÅ¾": 2358,
  "ĠriaditeÄ¾": 2359,
  "Ġprezent": 2360,
  "Ġsms": 2361,
  "Ġtrans": 2362,
  "jeme": 2363,
  "ymi": 2364,
  "ĠsÃºkrom": 2365,
  "ĠsprÃ¡vne": 2366,
  "Ġvlastne": 2367,
  "sÅ¥ou": 2368,
  "Ġrady": 2369,
  "Ġodol": 2370,
  "Ġmohol": 2371,
  "ÅĪami": 2372,
  "Ġsten": 2373,
  "ĠpamÃ¤t": 2374,
  "Ġnas": 2375,
  "Ġfutbal": 2376,
  "Ġnavrh": 2377,
  "ikom": 2378,
  "Ġbio": 2379,
  "Ġpostupne": 2380,
  "Ġmodr": 2381,
  "ĠÅ¾iar": 2382,
  "ĠvÃ¡Å¡ho": 2383,
  "ĠinformÃ¡ciÃŃ": 2384,
  "ĠdobrÃ½": 2385,
  "tro": 2386,
  "ĠkonÅ¡truk": 2387,
  "Ã¡ra": 2388,
  "Ġtvoj": 2389,
  "iÃ¡m": 2390,
  "Ġkrit": 2391,
  "Ġekonom": 2392,
  "Ġtaj": 2393,
  "Ġmajst": 2394,
  "enÃ©mu": 2395,
  "Ġobec": 2396,
  "Ġ[": 2397,
  "ĠnÃ¡sledne": 2398,
  "Ġumel": 2399,
  "ed": 2400,
  "Ġsv": 2401,
  "ĠÄįinnosti": 2402,
  "ĠpribliÅ¾": 2403,
  "Ġodpad": 2404,
  "Ġmoje": 2405,
  "Ġpriemer": 2406,
  "Ġregistr": 2407,
  "Ġnakoniec": 2408,
  "Ġkostol": 2409,
  "Ġradi": 2410,
  "Ġosoby": 2411,
  "Ġmaj": 2412,
  "Ġteplot": 2413,
  "ĠvaÅ¡ej": 2414,
  "Ġvyh": 2415,
  "ĠtradiÄį": 2416,
  "Ġkm": 2417,
  "lepÅ¡ÃŃ": 2418,
  "Ġkomis": 2419,
  "veÄ¾a": 2420,
  "Ġvynik": 2421,
  "Ġinter": 2422,
  "ĠzÃ¡bav": 2423,
  "ĠÃŃsÅ¥": 2424,
  "behu": 2425,
  "10": 2426,
  "Ġcenu": 2427,
  "ĠtelefÃ³n": 2428,
  "ĠtÃ½k": 2429,
  "Ġnajvy": 2430,
  "itou": 2431,
  "ĠÅ¾iak": 2432,
  "ĠvnÃºtr": 2433,
  "Ġci": 2434,
  "Ġprim": 2435,
  "Ġminul": 2436,
  "avej": 2437,
  "trov": 2438,
  "Ġrozmer": 2439,
  "Ġher": 2440,
  "Ġchyb": 2441,
  "ĠnajvÃ¤Äį": 2442,
  "Ġnovo": 2443,
  "led": 2444,
  "200": 2445,
  "Ġcudz": 2446,
  "tÃ½m": 2447,
  "ĠzariadenÃŃ": 2448,
  "iet": 2449,
  "ĠhodÃŃn": 2450,
  "Ġ199": 2451,
  "ĠkrÃ¡sne": 2452,
  "Ġsever": 2453,
  "Ġkurz": 2454,
  "ĠspomÃŃn": 2455,
  "Ġsebou": 2456,
  "ike": 2457,
  "Ġzachov": 2458,
  "Ġporovn": 2459,
  "Ġpacien": 2460,
  "Ġblog": 2461,
  "tel": 2462,
  "aÄįnÃ©ho": 2463,
  "Ġmm": 2464,
  "Ġdomu": 2465,
  "ĠtrÃ¡v": 2466,
  "Ġvedom": 2467,
  "ĠudrÅ¾": 2468,
  "coch": 2469,
  "Ġped": 2470,
  "vame": 2471,
  "ge": 2472,
  "ajÃºcich": 2473,
  "Ġmotor": 2474,
  "\".": 2475,
  "ĠvÃ½sledky": 2476,
  "Ã©n": 2477,
  "Ġstrom": 2478,
  "Ġulic": 2479,
  "ĠskutoÄįne": 2480,
  "Ġmed": 2481,
  "ĠÅ¾elez": 2482,
  "ĠstrÃ¡nky": 2483,
  "zident": 2484,
  "Ġdvad": 2485,
  "ato": 2486,
  "Ġsuper": 2487,
  "Ġhudob": 2488,
  "Ġpas": 2489,
  "Ġzvier": 2490,
  "Ġnarod": 2491,
  "inÃ¡m": 2492,
  "ĠkupujÃºci": 2493,
  "ied": 2494,
  "Ġnekon": 2495,
  "Ġtm": 2496,
  "ĠdruÅ¾": 2497,
  "uc": 2498,
  "Ġpredsed": 2499,
  "Ġzao": 2500,
  "istov": 2501,
  "ĠniekoÄ¾k": 2502,
  "ena": 2503,
  "Ġat": 2504,
  "Ġbank": 2505,
  "Ġfinanc": 2506,
  "platnÃ©": 2507,
  "ĠchvÃŃÄ¾": 2508,
  "Ġuspo": 2509,
  "ĠurÄįit": 2510,
  "Ġtrp": 2511,
  "Ġameric": 2512,
  "ĠumoÅ¾ÅĪuje": 2513,
  "Ġdlhodob": 2514,
  "ĠdruhÃ½": 2515,
  "Ġzvuk": 2516,
  "osfÃ©r": 2517,
  "enejÅ¡ie": 2518,
  "ĠhistÃ³r": 2519,
  "Ġmajet": 2520,
  "Ġpeniaze": 2521,
  "ĠÅ¡tandard": 2522,
  "ĠdeÅ¥": 2523,
  "jete": 2524,
  "ĠmyÅ¡l": 2525,
  "ĠobrÃ¡z": 2526,
  "Ġsval": 2527,
  "Ġpravdepodob": 2528,
  "Ġneporoz": 2529,
  "ĠÃ¡no": 2530,
  "ĠdÃ´sled": 2531,
  "Ġbohat": 2532,
  "ĠdÄºÅ¾": 2533,
  "Ġskupiny": 2534,
  "ĠÅ¡at": 2535,
  "Ġmeste": 2536,
  "ĠmÃ¡l": 2537,
  "Ġpripoj": 2538,
  "Ġuvedom": 2539,
  "ĠvyhlÃ¡s": 2540,
  "Ġtou": 2541,
  "ian": 2542,
  "Ġhry": 2543,
  "kÃ©mu": 2544,
  "Ġbratislave": 2545,
  "ovaniu": 2546,
  "liev": 2547,
  "ĠsÃºÄįasnosti": 2548,
  "ĠfrancÃºz": 2549,
  "ĠneÃº": 2550,
  "ora": 2551,
  "Ġelektron": 2552,
  "Ġtzv": 2553,
  "Ġplast": 2554,
  "ĠvÃ¤ÄįÅ¡ina": 2555,
  "Ġuplat": 2556,
  "ĠjednotlivÃ½ch": 2557,
  "Ġprojektu": 2558,
  "Ġvr": 2559,
  "Ġpochop": 2560,
  "ĠznaÄįky": 2561,
  "ĠponÃºkame": 2562,
  "ĠmoÅ¾nosti": 2563,
  "ĠchuÅ¥": 2564,
  "Ġpravid": 2565,
  "Ġstaro": 2566,
  "ĠhospodÃ¡r": 2567,
  "ĠzÃ¡pad": 2568,
  "Ġobr": 2569,
  "kovÃ½mi": 2570,
  "ĠurobiÅ¥": 2571,
  "Ġbratislava": 2572,
  "Ġmar": 2573,
  "ĠprÃŃde": 2574,
  "znamen": 2575,
  "Ġtlak": 2576,
  "Ġmartin": 2577,
  "Ġbudem": 2578,
  "ĠmnohÃ½ch": 2579,
  "Ġcykl": 2580,
  "spel": 2581,
  "enejÅ¡ÃŃm": 2582,
  "nila": 2583,
  "Ġpredpoklad": 2584,
  "adl": 2585,
  "Ġpopul": 2586,
  "ĠdaÅ¥": 2587,
  "ĠtelevÃŃz": 2588,
  "ĠcelÃ©ho": 2589,
  "ĠjednÃ½m": 2590,
  "Ġnao": 2591,
  "ĠoveÄ¾a": 2592,
  "Ġnedostat": 2593,
  "ĠpoloÅ¾": 2594,
  "Ġsiet": 2595,
  "Ġvysvet": 2596,
  "Ġpoplat": 2597,
  "Ġen": 2598,
  "sexu": 2599,
  "livosti": 2600,
  "Ġplyn": 2601,
  "iÄįke": 2602,
  "iÄįkou": 2603,
  "ĠnÃ¡z": 2604,
  "enec": 2605,
  "Ġhviezd": 2606,
  "Ġdobe": 2607,
  "Ġmne": 2608,
  "ĠÅ¡esÅ¥": 2609,
  "Ġleg": 2610,
  "Ġmalo": 2611,
  "enejÅ¡ÃŃch": 2612,
  "ĠkÄ¾ÃºÄį": 2613,
  "ĠsÃºÅ¥aÅ¾e": 2614,
  "Ġus": 2615,
  "ĠoprÃ¡v": 2616,
  "Ġpapier": 2617,
  "Ġhlb": 2618,
  "ĠÃºspech": 2619,
  "Ġnut": 2620,
  "Ġpodobne": 2621,
  "Ġprija": 2622,
  "covi": 2623,
  "Ġchcem": 2624,
  "Ġdej": 2625,
  "stanov": 2626,
  "Ġsum": 2627,
  "Ġpredsa": 2628,
  "Ġliek": 2629,
  "Ġoprav": 2630,
  "Ġkomun": 2631,
  "ĠÅ¾ivote": 2632,
  "kovÃ©mu": 2633,
  "Ġdni": 2634,
  "Ġgraf": 2635,
  "mobil": 2636,
  "Ġpretek": 2637,
  "Ġdoz": 2638,
  "ĠmalÃ©": 2639,
  "Ġkomplet": 2640,
  "ĠmaÄıar": 2641,
  "sun": 2642,
  "ovat": 2643,
  "ĠsÃ©ri": 2644,
  "Ġnerozo": 2645,
  "men": 2646,
  "ĠprÃ¡va": 2647,
  "ĠnauÄį": 2648,
  "ĠnaÅ¡a": 2649,
  "ĠrÃ¡n": 2650,
  "Ġzosta": 2651,
  "Ġudal": 2652,
  "ĠrozÅ¡ÃŃr": 2653,
  "Ġzvyk": 2654,
  "ĠjedineÄį": 2655,
  "Ġabsolv": 2656,
  "ĠukonÄį": 2657,
  "kovÃŃ": 2658,
  "Ġag": 2659,
  "Ġprvom": 2660,
  "ĠÄįom": 2661,
  "ĠuÄįiteÄ¾": 2662,
  "ĠsÃŃdl": 2663,
  "ĠpredchÃ¡dz": 2664,
  "Ġmeno": 2665,
  "ĠinÃ½": 2666,
  "Ã¡ck": 2667,
  "Ġvin": 2668,
  "ĠdokÃ¡Å¾e": 2669,
  "Ġsvojim": 2670,
  "kosti": 2671,
  "Ġpritom": 2672,
  "Ġklik": 2673,
  "Ġ24": 2674,
  "ĠpresvedÄį": 2675,
  "Ġpal": 2676,
  "eniach": 2677,
  "ĠsprÃ¡vy": 2678,
  "ĠrieÅ¡enie": 2679,
  "znÃ¡mi": 2680,
  "yk": 2681,
  "enejÅ¡ÃŃ": 2682,
  "viesÅ¥": 2683,
  "Ġjar": 2684,
  "Ġnebolo": 2685,
  "ff": 2686,
  "Ġhydr": 2687,
  "Ġokn": 2688,
  "ĠzÃŃskaÅ¥": 2689,
  "kovateÄ¾": 2690,
  "ĠpreÄįÃŃt": 2691,
  "Ġprehliad": 2692,
  "Äįiv": 2693,
  "avo": 2694,
  "ies": 2695,
  "ĠÅ¡trukt": 2696,
  "ĠpouÅ¾i": 2697,
  "Ġslad": 2698,
  "Ġocen": 2699,
  "Ã¡rne": 2700,
  "ĠiÅ¡": 2701,
  "Ġrezerv": 2702,
  "Ġovoc": 2703,
  "Ġnepou": 2704,
  "ĠobdobÃŃ": 2705,
  "ĠvÃ¤z": 2706,
  "ĠstoroÄįia": 2707,
  "ĠvÃŃn": 2708,
  "ĠpouÅ¾ÃŃvaÅ¥": 2709,
  "ĠjÃ¡n": 2710,
  "okrat": 2711,
  "Ġrizik": 2712,
  "Ġpodujat": 2713,
  "Ġposlan": 2714,
  "ĠnavÅ¡tÃŃv": 2715,
  "ĠoriginÃ¡l": 2716,
  "Ġosobit": 2717,
  "Ġkancel": 2718,
  "Ġprezident": 2719,
  "Ġkam": 2720,
  "ĠzÃ¡sad": 2721,
  "Ġmon": 2722,
  "ĠinÅ¡pir": 2723,
  "vaÅ¡": 2724,
  "ĠcelÃ©": 2725,
  "Ġfarby": 2726,
  "Ġnikto": 2727,
  "ĠskÃºsenosti": 2728,
  "Ġzlo": 2729,
  "ĠveÄı": 2730,
  "Ġvzdial": 2731,
  "Ġnepoz": 2732,
  "Ġenergie": 2733,
  "produk": 2734,
  "enstvo": 2735,
  "Ġmusia": 2736,
  "ĠzaÄįal": 2737,
  "Ġpomal": 2738,
  "toch": 2739,
  "Ġdetail": 2740,
  "rok": 2741,
  "dy": 2742,
  "vali": 2743,
  "ĠnÃ¡dher": 2744,
  "Ġvplyv": 2745,
  "Ġchut": 2746,
  "ĠzÃ¡stup": 2747,
  "Ġvier": 2748,
  "ruÄį": 2749,
  "ĠdoruÄį": 2750,
  "ĠneprÃŃ": 2751,
  "og": 2752,
  "kÃŃ": 2753,
  "enejÅ¡ia": 2754,
  "ĠzÄ¾av": 2755,
  "ĠkancelÃ¡r": 2756,
  "Ġlin": 2757,
  "ĠnaÅ¡om": 2758,
  "Ġnespo": 2759,
  "kajÃºc": 2760,
  "Ġprogramu": 2761,
  "pa": 2762,
  "ĠukÃ¡z": 2763,
  "ÃŃvny": 2764,
  "Ġzmeny": 2765,
  "vz": 2766,
  "Ġkrajiny": 2767,
  "pred": 2768,
  "aja": 2769,
  "qu": 2770,
  "Ġkov": 2771,
  "Ġzmysl": 2772,
  "Ġpara": 2773,
  "Ġopak": 2774,
  "Ġfirmy": 2775,
  "ĠuÅ¾ÃŃv": 2776,
  "Ġrozum": 2777,
  "Å¡ou": 2778,
  "stiach": 2779,
  "Ġrodiny": 2780,
  "ĠkoÄ¾ko": 2781,
  "Ġtela": 2782,
  "enejÅ¡ou": 2783,
  "etr": 2784,
  "ĠnajvÃ¤ÄįÅ¡": 2785,
  "Ġpercent": 2786,
  "Ġdovolen": 2787,
  "kal": 2788,
  "ĠprÃŃtom": 2789,
  "ĠvyuÅ¾it": 2790,
  "Ġnaopak": 2791,
  "ĠtrÃ©ning": 2792,
  "ĠobleÄį": 2793,
  "ĠmyÅ¡lien": 2794,
  "nÃŃku": 2795,
  "enejÅ¡ej": 2796,
  "ĠkaÅ¾dej": 2797,
  "enejÅ¡ieho": 2798,
  "enejÅ¡iu": 2799,
  "covia": 2800,
  "Ġpodarilo": 2801,
  "Ġba": 2802,
  "ium": 2803,
  "ĠneustÃ¡": 2804,
  "Ġupozor": 2805,
  "ivÃ©": 2806,
  "Ġposkytuje": 2807,
  "ĠpouÅ¾itie": 2808,
  "enejÅ¡ÃŃmi": 2809,
  "Ġindividu": 2810,
  "tia": 2811,
  "kaÅ¥": 2812,
  "Ġatm": 2813,
  "ĠatmosfÃ©r": 2814,
  "ĠdomÃ¡ci": 2815,
  "symbol": 2816,
  "co": 2817,
  "enejÅ¡om": 2818,
  "iÄįkami": 2819,
  "isku": 2820,
  "Ġknihy": 2821,
  "enejÅ¡iemu": 2822,
  "Ġpoly": 2823,
  "Ġobrovsk": 2824,
  "Ġpolic": 2825,
  "ĠÄįaj": 2826,
  "Ġfil": 2827,
  "ĠÅ¡kÃ´l": 2828,
  "ĠsieÅ¥": 2829,
  "ĠvybraÅ¥": 2830,
  "kovo": 2831,
  "ĠdÃ¡v": 2832,
  "ejÃº": 2833,
  "Ġneved": 2834,
  "atÃŃvne": 2835,
  "ĠuloÅ¾": 2836,
  "vi": 2837,
  "uteÄ¾": 2838,
  "Ġtitul": 2839,
  "ĠmÃ¤s": 2840,
  "Ġbrat": 2841,
  "ĠpomÃ´cÅ¥": 2842,
  "ĠkÃ¡v": 2843,
  "Ġpotreby": 2844,
  "Ġobnov": 2845,
  "Ġposil": 2846,
  "ĠpÃ´d": 2847,
  "izmus": 2848,
  "Ġpra": 2849,
  "ÅĪoch": 2850,
  "Ġinf": 2851,
  "avÃ©": 2852,
  "Ġprvej": 2853,
  "ĠpredÃ¡vajÃºci": 2854,
  "Ġprax": 2855,
  "ikÃ¡r": 2856,
  "ovzd": 2857,
  "nilo": 2858,
  "Ġchcel": 2859,
  "ikmi": 2860,
  "ĠnovÃ©ho": 2861,
  "Ã¡z": 2862,
  "Ġnitr": 2863,
  "ĠruÅ¾": 2864,
  "ÅĪov": 2865,
  "aÄįnej": 2866,
  "ĠpribliÅ¾ne": 2867,
  "mbra": 2868,
  "ĠvyÅ¡Å¡ie": 2869,
  "Ġsobot": 2870,
  "nutÃ½": 2871,
  "Ġvyz": 2872,
  "ĠspoloÄįensk": 2873,
  "Ġzverej": 2874,
  "Ġliter": 2875,
  "Ġagent": 2876,
  "ÅĪovaÅ¥": 2877,
  "ĠtermÃŃn": 2878,
  "ĠÃºstav": 2879,
  "kryt": 2880,
  "Ġ2017": 2881,
  "Ġvideo": 2882,
  "ĠdÃ´vodu": 2883,
  "Ġzastav": 2884,
  "ĠdostaÅ¥": 2885,
  "ĠzvlÃ¡d": 2886,
  "ciou": 2887,
  "20": 2888,
  "uÅ¾": 2889,
  "Ġ40": 2890,
  "Ġpiv": 2891,
  "Ġcca": 2892,
  "ĠkaÅ¾dÃ©": 2893,
  "nenia": 2894,
  "Ġpreu": 2895,
  "ĠkamarÃ¡t": 2896,
  "Ġodpoved": 2897,
  "ĠmetÃ³d": 2898,
  "ĠsÃºlad": 2899,
  "ĠvnÃŃm": 2900,
  "Ġrozsah": 2901,
  "Ġviem": 2902,
  "ĠinÃ©ho": 2903,
  "ĠnejakÃ©": 2904,
  "desiat": 2905,
  "ĠzdruÅ¾": 2906,
  "ĠreÅ¡taur": 2907,
  "ovanÃº": 2908,
  "ĠkÃºs": 2909,
  "Ġcelom": 2910,
  "ĠvyskÃºÅ¡": 2911,
  "ĠÄįlÃ¡nku": 2912,
  "Ġneg": 2913,
  "Ġvlasy": 2914,
  "Ġvonkaj": 2915,
  "Ġveku": 2916,
  "ĠosobnÃ©": 2917,
  "ĠÃºÅ¾as": 2918,
  "Ġup": 2919,
  "ĠrÃ¡di": 2920,
  "Ġzaplat": 2921,
  "hnuteÄ¾": 2922,
  "Ġovplyv": 2923,
  "Ġsvojou": 2924,
  "ĠuÅ¾ÃŃvateÄ¾": 2925,
  "ĠdiaÄ¾": 2926,
  "Ġonline": 2927,
  "ĠvzhÄ¾adom": 2928,
  "ĠeÃº": 2929,
  "ĠtÃ½Å¾deÅĪ": 2930,
  "ĠnÃ¡hrad": 2931,
  "iteÄ¾nÃ©": 2932,
  "Ġcelej": 2933,
  "ĠvedieÅ¥": 2934,
  "rt": 2935,
  "ariz": 2936,
  "ĠÄįinnosÅ¥": 2937,
  "Ġuvie": 2938,
  "ĠspotrebiteÄ¾": 2939,
  "ĠÅ¡ÃŃr": 2940,
  "anÃ½m": 2941,
  "50": 2942,
  "iacich": 2943,
  "Ġkomplex": 2944,
  "ibil": 2945,
  "ĠzaÄįali": 2946,
  "Ġad": 2947,
  "der": 2948,
  "ĠmÃ¡lo": 2949,
  "Ġintenz": 2950,
  "Ġobmedz": 2951,
  "kali": 2952,
  "nÃŃkoch": 2953,
  "nist": 2954,
  "nenÃ½": 2955,
  "ste": 2956,
  "ha": 2957,
  "enosÅ¥": 2958,
  "aÅ¥a": 2959,
  "kalo": 2960,
  "nik": 2961,
  "ĠvitamÃŃn": 2962,
  "iÄįkÃ¡ch": 2963,
  "ĠtÃºÅ¾": 2964,
  "nuteÄ¾": 2965,
  "dÃ¡vno": 2966,
  "aÄįky": 2967,
  "ĠnÃ¡pad": 2968,
  "Ġmliek": 2969,
  "ĠdÃ´ver": 2970,
  "ĠpÃŃsom": 2971,
  "Ġobran": 2972,
  "kala": 2973,
  "ĠtÃ½ka": 2974,
  "ĠjednoduchÃ©": 2975,
  "zÃ¡": 2976,
  "ĠplatÃŃ": 2977,
  "ujÃºceho": 2978,
  "Ġve": 2979,
  "nutÃŃm": 2980,
  "ÄįÃŃ": 2981,
  "Ġdobu": 2982,
  "ĠvÃ¡h": 2983,
  "ĠkedykoÄ¾vek": 2984,
  "Ġnovej": 2985,
  "Ġcesty": 2986,
  "vala": 2987,
  "ĠzaÄįala": 2988,
  "ĠÄıakujem": 2989,
  "ĠvaÅ¡ich": 2990,
  "yÄįaj": 2991,
  "ĠÅ¾lt": 2992,
  "Ġplet": 2993,
  "kajÃº": 2994,
  "Ġnajna": 2995,
  "ĠdokÃ¡z": 2996,
  "Ġ000": 2997,
  "ĠÅ¥a": 2998,
  "Ġvln": 2999,
  "ĠbatÃ©r": 3000,
  "ceho": 3001,
  "Ġustanov": 3002,
  "Ġps": 3003,
  "Ġsek": 3004,
  "ĠvhodnÃ½": 3005,
  "ĠpomÃ´Å¾e": 3006,
  "Ġmodl": 3007,
  "Ġukaz": 3008,
  "Ġtypu": 3009,
  "iÄįkÃ¡m": 3010,
  "Ġodovzd": 3011,
  "Å¡ko": 3012,
  "Ġtalian": 3013,
  "Ġsvetlo": 3014,
  "ĠprijÃŃm": 3015,
  "avÃ½": 3016,
  "kajte": 3017,
  "ĠmÃ¡j": 3018,
  "ĠkresÅ¥": 3019,
  "Ġokres": 3020,
  "Ġnemoc": 3021,
  "Ġzelen": 3022,
  "Ġmechan": 3023,
  "kajme": 3024,
  "ĠprÃŃklad": 3025,
  "ĠjeÅ¾iÅ¡": 3026,
  "Ġgo": 3027,
  "Ġformul": 3028,
  "ĠreÃ¡l": 3029,
  "ĠvecÃŃ": 3030,
  "Ġbun": 3031,
  "ote": 3032,
  "ĠregiÃ³n": 3033,
  "ĠnajÃº": 3034,
  "Ã½n": 3035,
  "Ġprodukty": 3036,
  "30": 3037,
  "Å¡Å¥": 3038,
  "Ġstredo": 3039,
  "ĠbÃ½val": 3040,
  "ĠpoÅ¡t": 3041,
  "ĠzÃ¡uj": 3042,
  "hop": 3043,
  "ĠslneÄį": 3044,
  "nÃŃck": 3045,
  "Ġnajpre": 3046,
  "Ġnovin": 3047,
  "Ġzabud": 3048,
  "ĠuvÃ¡dz": 3049,
  "ĠpodnikateÄ¾": 3050,
  "ÃºÄį": 3051,
  "Ġcestu": 3052,
  "Ġplav": 3053,
  "Ġmimoriad": 3054,
  "ĠpÃŃÅ¡": 3055,
  "Ġuzavr": 3056,
  "ĠnemÃ´Å¾e": 3057,
  "ĠÄįel": 3058,
  "ikaÄį": 3059,
  "ĠnejakÃ½": 3060,
  "iva": 3061,
  "ĠnehnuteÄ¾": 3062,
  "ĠveÄ¾kÃ¡": 3063,
  "Ã¡lnom": 3064,
  "Ġaltern": 3065,
  "ĠnÃ¡zvom": 3066,
  "ev": 3067,
  "ĠbuÄı": 3068,
  "Ġsami": 3069,
  "ĠpovinnÃ½": 3070,
  "Ġnebol": 3071,
  "ĠdÃ´chod": 3072,
  "ĠprÃ¡ci": 3073,
  "ĠpredtÃ½m": 3074,
  "ĠÅ¡anc": 3075,
  "Ġnepos": 3076,
  "ĠvyuÅ¾iÅ¥": 3077,
  "Ġval": 3078,
  "ĠokamÅ¾": 3079,
  "lov": 3080,
  "poÄįÃŃt": 3081,
  "ĠuvedenÃ©": 3082,
  "Ġosoba": 3083,
  "ĠpoteÅ¡": 3084,
  "Ġchud": 3085,
  "Ġdal": 3086,
  "Ġusa": 3087,
  "Ġsviat": 3088,
  "ĠvyhÄ¾ad": 3089,
  "Ġvrec": 3090,
  "Ġpris": 3091,
  "Ġsymbol": 3092,
  "nie": 3093,
  "eniami": 3094,
  "Ġsvad": 3095,
  "ĠpomÃ¡ha": 3096,
  "ĠtakÃ©to": 3097,
  "prÃŃ": 3098,
  "Ġpublik": 3099,
  "Ġpriebehu": 3100,
  "ĠpoÄįu": 3101,
  "Ġfa": 3102,
  "Ġstr": 3103,
  "ĠmÃºz": 3104,
  "Ġmoja": 3105,
  "ĠÃºver": 3106,
  "ĠinÅ¡tit": 3107,
  "hl": 3108,
  "Ġeu": 3109,
  "orov": 3110,
  "ĠÃºrovni": 3111,
  "man": 3112,
  "Ġev": 3113,
  "Ġhroz": 3114,
  "ĠnebezpeÄį": 3115,
  "ĠnÃ¡zov": 3116,
  "Ġosem": 3117,
  "Ġfestival": 3118,
  "ĠvÃ¤ÄįÅ¡inou": 3119,
  "ĠkaÅ¾dÃ¡": 3120,
  "ĠvytvoriÅ¥": 3121,
  "izovaÅ¥": 3122,
  "stvÃ¡ch": 3123,
  "Ġcesta": 3124,
  "Ġeleg": 3125,
  "Ġstabil": 3126,
  "zni": 3127,
  "Ġprebieh": 3128,
  "blaho": 3129,
  "Ġsubjekt": 3130,
  "ĠvyÅ¾ad": 3131,
  "Ġoptim": 3132,
  "ista": 3133,
  "Ġ+": 3134,
  "Ġostrov": 3135,
  "Ġkur": 3136,
  "Ġobdobie": 3137,
  "Ġreprezent": 3138,
  "ĠvÃ½men": 3139,
  "Ġzbyt": 3140,
  "Ġoddel": 3141,
  "adla": 3142,
  ".)": 3143,
  "ĠznÃŃÅ¾": 3144,
  "Ġodkaz": 3145,
  "Ġuni": 3146,
  "ĠlyÅ¾": 3147,
  "Ġvlh": 3148,
  "Ġotc": 3149,
  "Ġbyt": 3150,
  "ĠÅ¡kole": 3151,
  "Ġmesiacov": 3152,
  "Ġofic": 3153,
  "ĠÄįit": 3154,
  "ĠmÃ©di": 3155,
  "Ġodmiet": 3156,
  "ĠmajiteÄ¾": 3157,
  "ĠpredplatnÃ©": 3158,
  "Ġspev": 3159,
  "encia": 3160,
  "Ġdrah": 3161,
  "Ġtem": 3162,
  "Ã³nov": 3163,
  "Ġ2016": 3164,
  "ĠkaÅ¾dom": 3165,
  "ĠpÃ´sobÃŃ": 3166,
  "ulin": 3167,
  "oh": 3168,
  "Ġul": 3169,
  "ĠcelÃº": 3170,
  "ek": 3171,
  "Ġkus": 3172,
  "Ġstrel": 3173,
  "ĠobÄįiansk": 3174,
  "ĠzÃ¡sob": 3175,
  "Ġhodn": 3176,
  "ĠchcÃº": 3177,
  "Ġstal": 3178,
  "Ġorient": 3179,
  "Ġspod": 3180,
  "Ġdostal": 3181,
  "ĠvlastnÃ©": 3182,
  "Ġtuk": 3183,
  "Ġpodmienok": 3184,
  "Ġvrstv": 3185,
  "ĠvloÅ¾": 3186,
  "ĠnovÃ¡": 3187,
  "Ġpoloh": 3188,
  "Ġtich": 3189,
  "Ġhodiny": 3190,
  "Ġpreved": 3191,
  "ĠmÃ³d": 3192,
  "Ġdan": 3193,
  "enosti": 3194,
  "ĠmanaÅ¾": 3195,
  "ovne": 3196,
  "Ġostr": 3197,
  "liÅ¾": 3198,
  "jed": 3199,
  "ĠdvadsaÅ¥": 3200,
  "ovanÃ½m": 3201,
  "ple": 3202,
  "Ġpodobe": 3203,
  "ĠrobÃŃ": 3204,
  "ovod": 3205,
  "ĠuÅ¾i": 3206,
  "ĠznÃ¡me": 3207,
  "ikoch": 3208,
  "Ġnevyhnut": 3209,
  "eÅ¾": 3210,
  "ĠdobrovoÄ¾": 3211,
  "Ġpopre": 3212,
  "Ġ21": 3213,
  "Ġty": 3214,
  "Ġreak": 3215,
  "Ġumelec": 3216,
  "Ġpi": 3217,
  "Ġpartner": 3218,
  "ĠÄįÃŃn": 3219,
  "iaÄį": 3220,
  "Ġpad": 3221,
  "Ġhlin": 3222,
  "Ġatrak": 3223,
  "Ġinte": 3224,
  "Ġsprie": 3225,
  "ĠnÃ¡klady": 3226,
  "Ġochranu": 3227,
  "Ġnapln": 3228,
  "Ġlo": 3229,
  "ĠsÃºlade": 3230,
  "Ã¡lnou": 3231,
  "ĠreÅ¾im": 3232,
  "ĠneustÃ¡le": 3233,
  "lav": 3234,
  "koho": 3235,
  "ĠprÃŃj": 3236,
  "ĠdÃºf": 3237,
  "ÃŃs": 3238,
  "aÄįnÃ¡": 3239,
  "adlo": 3240,
  "Ġdem": 3241,
  "ĠslovenskÃ½ch": 3242,
  "Ġpolicaj": 3243,
  "ĠslovenskÃ©ho": 3244,
  "ejÃºc": 3245,
  "Ġabsol": 3246,
  "Ã©ra": 3247,
  "ĠkrÃŃÅ¾": 3248,
  "Ġuzn": 3249,
  "ĠvÃ½Å¡ke": 3250,
  "tiv": 3251,
  "Ġpozo": 3252,
  "Ġnevid": 3253,
  "Ġkonfer": 3254,
  "Ġvel": 3255,
  "Ġdospel": 3256,
  "ĠÅ¾ilin": 3257,
  "ovnÃ©": 3258,
  "ĠkoneÄįne": 3259,
  "Ġrozhodne": 3260,
  "ĠzaruÄį": 3261,
  "ĠinÅ¡tal": 3262,
  "ĠÄįiast": 3263,
  "Ġpodporu": 3264,
  "Ġthe": 3265,
  "leÅ¾ÃŃ": 3266,
  "ĠzaÄįÃŃna": 3267,
  "Ġceste": 3268,
  "Ġzbier": 3269,
  "Ġover": 3270,
  "so": 3271,
  "jÃºc": 3272,
  "ĠsvojÃŃm": 3273,
  "prie": 3274,
  "Ġrekon": 3275,
  "dav": 3276,
  "ĠnezÃ¡": 3277,
  "ĠviacerÃ½ch": 3278,
  "Ġbohu": 3279,
  "valo": 3280,
  "Ġprostredia": 3281,
  "ĠosÃ´b": 3282,
  "Ġsep": 3283,
  "ĠpoÅ¾": 3284,
  "Ġkamen": 3285,
  "Ġchceli": 3286,
  "Ġnemoh": 3287,
  "ĠstojÃŃ": 3288,
  "ĠprÃŃÄįin": 3289,
  "ĠzÃ¡kaznÃŃkov": 3290,
  "ĠradÅ¡ej": 3291,
  "ejte": 3292,
  "Ġkvality": 3293,
  "ĠpozrieÅ¥": 3294,
  "hr": 3295,
  "ĠnajlepÅ¡": 3296,
  "ĠvaÅ¡u": 3297,
  "Ġnepria": 3298,
  "Ġeuro": 3299,
  "Ġpreprav": 3300,
  "Ġpredstavuje": 3301,
  "Ġdiskus": 3302,
  "ĠprehÄ¾ad": 3303,
  "ĠÃºz": 3304,
  "ĠrÃ¡no": 3305,
  "ĠspoÄ¾ah": 3306,
  "ĠkrÃ©m": 3307,
  "ĠpouÅ¾ÃŃvateÄ¾": 3308,
  "Ġnajnov": 3309,
  "chutn": 3310,
  "ĠukÃ¡Å¾": 3311,
  "ĠktorÃ½mi": 3312,
  "11": 3313,
  "Ġzapoj": 3314,
  "Ġskoro": 3315,
  "ĠjÃºn": 3316,
  "ejme": 3317,
  "ĠveÄ¾kej": 3318,
  "stiam": 3319,
  "Ġlak": 3320,
  "Ġosobne": 3321,
  "pÃŃj": 3322,
  "\",": 3323,
  "Ġchcela": 3324,
  "ĠpozÃŃ": 3325,
  "ĠdvanÃ¡": 3326,
  "ga": 3327,
  "Ġident": 3328,
  "ĠvzhÄ¾ad": 3329,
  "Ġap": 3330,
  "Ã³r": 3331,
  "jte": 3332,
  "Ġmohla": 3333,
  "ĠprosÃŃm": 3334,
  "Ġnami": 3335,
  "Ġvari": 3336,
  "Ġosvet": 3337,
  "Ġprinies": 3338,
  "ĠvystÃºp": 3339,
  "Äįia": 3340,
  "ĠÄįerstv": 3341,
  "Ġvymen": 3342,
  "ub": 3343,
  "Ġspln": 3344,
  "sh": 3345,
  "Ġvyhr": 3346,
  "vyÄįaj": 3347,
  "sÅ¥ami": 3348,
  "ĠfanÃºÅ¡": 3349,
  "ĠpreÅ¡ov": 3350,
  "ĠzÃ¡vÃ¤z": 3351,
  "Ġstop": 3352,
  "ĠvedÄ¾": 3353,
  "ĠbÃ¡b": 3354,
  "Ġpreklad": 3355,
  "ĠobjednÃ¡vky": 3356,
  "Ġzbor": 3357,
  "Ġpust": 3358,
  "ĠÃºni": 3359,
  "Ġ?": 3360,
  "ĠdestinÃ¡cii": 3361,
  "avejÅ¡ie": 3362,
  "Ġrade": 3363,
  "atick": 3364,
  "Ġdesiat": 3365,
  "Ġpopis": 3366,
  "ĠprÃ¡ca": 3367,
  "ĠnovÃº": 3368,
  "kÃ¡me": 3369,
  "nuc": 3370,
  "Ġminulosti": 3371,
  "ĠfunkÄį": 3372,
  "ĠÃºÄįt": 3373,
  "Ġpotrebujete": 3374,
  "ĠnaÅ¡u": 3375,
  "Ġkoncert": 3376,
  "mov": 3377,
  "Ġliet": 3378,
  "nutÃ¡": 3379,
  "Ġbrit": 3380,
  "ĠvyÅ¡etr": 3381,
  "Ġvoda": 3382,
  "Ġcukr": 3383,
  "ĠÅ¡tÃ¡tu": 3384,
  "otu": 3385,
  "ĠkaÅ¾dÃº": 3386,
  "ĠspÃ¤Å¥": 3387,
  "avejÅ¡ÃŃch": 3388,
  "Ġplod": 3389,
  "Ġ60": 3390,
  "yt": 3391,
  "ovacÃŃch": 3392,
  "ĠmÃ´Å¾em": 3393,
  "ĠÅ¡peciÃ¡lne": 3394,
  "Ġzariadenie": 3395,
  "Ġautomobil": 3396,
  "kovaÅ¥": 3397,
  "Ġprehr": 3398,
  "ĠnesÃº": 3399,
  "ĠnedeÄ¾": 3400,
  "kovi": 3401,
  "Ġparame": 3402,
  "ĠotÃ¡zky": 3403,
  "vÃŃkend": 3404,
  "atÃŃ": 3405,
  "ĠmusÃŃm": 3406,
  "Ġdez": 3407,
  "kÃ¡Å¡": 3408,
  "Ġdenne": 3409,
  "kych": 3410,
  "Ġadapt": 3411,
  "izuje": 3412,
  "Ġpamiat": 3413,
  "Ġkniha": 3414,
  "ĠnajbliÅ¾": 3415,
  "ero": 3416,
  "Ġdoklad": 3417,
  "ĠokolÃŃ": 3418,
  "Ġprst": 3419,
  "ikou": 3420,
  "Ġfon": 3421,
  "Ġpomerne": 3422,
  "Ġenerget": 3423,
  "ĠÄıaleko": 3424,
  "ĠvlÃ¡dy": 3425,
  "ĠmusÃŃte": 3426,
  "12": 3427,
  "ĠporuÅ¡": 3428,
  "sprÃ¡v": 3429,
  "ps": 3430,
  "ĠzaujÃŃmavÃ©": 3431,
  "Ġhost": 3432,
  "Ġobci": 3433,
  "ĠpriÅ¡iel": 3434,
  "istickÃ©": 3435,
  "Ġproduktov": 3436,
  "kÃ¡te": 3437,
  "Ġfunkcie": 3438,
  "ĠmateriÃ¡lu": 3439,
  "ĠaprÃŃl": 3440,
  "ĠprinÃ¡Å¡a": 3441,
  "Ġchat": 3442,
  "Ġlehot": 3443,
  "Ġnesm": 3444,
  "Ġpostih": 3445,
  "drÅ¾": 3446,
  "drÅ¾iav": 3447,
  "ĠspÃ¡j": 3448,
  "aÄįnÃ½m": 3449,
  "ĠminimÃ¡lne": 3450,
  "Ġnak": 3451,
  "Ġchceme": 3452,
  "Ġaugust": 3453,
  "Ġ!": 3454,
  "ivÃ¡": 3455,
  "enstva": 3456,
  "Ġdr": 3457,
  "Ġzmysle": 3458,
  "Ġodsek": 3459,
  "avejÅ¡ÃŃ": 3460,
  "gu": 3461,
  "avejÅ¡ÃŃm": 3462,
  "Ġzostav": 3463,
  "ĠÅĪou": 3464,
  "Ġiz": 3465,
  "Ġmichal": 3466,
  "ĠnÃ¡rok": 3467,
  "Ġchov": 3468,
  "Ġpozer": 3469,
  "Ġbe": 3470,
  "avejÅ¡ia": 3471,
  "ĠpleÅ¥": 3472,
  "Ġran": 3473,
  "ĠostatnÃ½ch": 3474,
  "ĠÃºvod": 3475,
  "ĠtÃ½Å¾dne": 3476,
  "oty": 3477,
  "Ã¡b": 3478,
  "ĠprÃ¡zdn": 3479,
  "lÃ©": 3480,
  "iÄįkÃ¡r": 3481,
  "avejÅ¡ou": 3482,
  "ĠÄ¾ad": 3483,
  "ĠÄ¾av": 3484,
  "iali": 3485,
  "Ġdvor": 3486,
  "Ġlig": 3487,
  "ĠnÃ¡hod": 3488,
  "Ġdu": 3489,
  "avejÅ¡ieho": 3490,
  "avejÅ¡iu": 3491,
  "avejÅ¡ÃŃmi": 3492,
  "bud": 3493,
  "Ġaktivity": 3494,
  "ect": 3495,
  "avejÅ¡iemu": 3496,
  "avejÅ¡ej": 3497,
  "avejÅ¡om": 3498,
  "ĠÅ¡Ã©f": 3499,
  "ĠsÃºvislosti": 3500,
  "ĠnemajÃº": 3501,
  "ĠnajvÃ½": 3502,
  "Ġskal": 3503,
  "ĠproblÃ©mov": 3504,
  "Ġregul": 3505,
  "tÃ³": 3506,
  "ĠvÃŃkend": 3507,
  "ph": 3508,
  "rk": 3509,
  "Å¡lite": 3510,
  "ĠprvÃ¡": 3511,
  "ĠstarostlivosÅ¥": 3512,
  "ĠmlÃ¡d": 3513,
  "ĠvÃ½razne": 3514,
  "Ġzarad": 3515,
  "Ġkvalitu": 3516,
  "ĠgÃ³l": 3517,
  "ĠsÃºper": 3518,
  "ĠpracovaÅ¥": 3519,
  "ĠguÄ¾": 3520,
  "Ġmikr": 3521,
  "ĠdcÃ©r": 3522,
  "oma": 3523,
  "Ġzeme": 3524,
  "ĠprevÃ¡dzkovateÄ¾": 3525,
  "ĠatÄı": 3526,
  "Ã¡tora": 3527,
  "eniam": 3528,
  "ĠeurÃ³pskej": 3529,
  "Ġvystav": 3530,
  "ĠÅ¥ah": 3531,
  "znak": 3532,
  "mys": 3533,
  "ĠostatnÃ©": 3534,
  "Ġrozdel": 3535,
  "ĠpoisÅ¥": 3536,
  "ifikov": 3537,
  "Ġprospe": 3538,
  "Ã¡le": 3539,
  "Ġspust": 3540,
  "iciach": 3541,
  "Ġtv": 3542,
  "Ġnoci": 3543,
  "Ġkonkur": 3544,
  "Ġturnaj": 3545,
  "Ġhrub": 3546,
  "aÄįnÃº": 3547,
  "ĠlÃ¡tky": 3548,
  "ĠjanuÃ¡r": 3549,
  "Ġservis": 3550,
  "Ġslovo": 3551,
  "Ġexistuje": 3552,
  "Ġnajprv": 3553,
  "Ã¡lnymi": 3554,
  "Ġabs": 3555,
  "Ġnajob": 3556,
  "Ġporiadku": 3557,
  "ĠvÃ´ÅĪ": 3558,
  "strÃ¡n": 3559,
  "ĠodstrÃ¡n": 3560,
  "ifikaÄį": 3561,
  "jeÅ¡": 3562,
  "Ġdopo": 3563,
  "nenÃ¡": 3564,
  "ĠuvoÄ¾": 3565,
  "Ġsepte": 3566,
  "Ġviete": 3567,
  "Ġnepopre": 3568,
  "itÃ©": 3569,
  "Ġsmerom": 3570,
  "ĠstraÅ¡": 3571,
  "Ġzase": 3572,
  "Ġprostredie": 3573,
  "Ġdoteraz": 3574,
  "ĠkvalitnÃ©": 3575,
  "Ġdrevo": 3576,
  "ver": 3577,
  "Ġbab": 3578,
  "ĠÄįar": 3579,
  "hod": 3580,
  "Ġnezabud": 3581,
  "ĠurÄįenÃ©": 3582,
  "Ġmikro": 3583,
  "Ġkata": 3584,
  "Ġrecept": 3585,
  "nov": 3586,
  "Ġjednom": 3587,
  "Ġrokmi": 3588,
  "Ġsama": 3589,
  "ĠslovÃ¡": 3590,
  "Ġfor": 3591,
  "avÃ¡": 3592,
  "ĠskutoÄįnosti": 3593,
  "Ġnamiest": 3594,
  "stal": 3595,
  "Ġponuky": 3596,
  "ĠpolÃŃc": 3597,
  "Ġmap": 3598,
  "ĠÅ¡tvrt": 3599,
  "ĠÅ¡tat": 3600,
  "Ġakcie": 3601,
  "ĠobyÄįaj": 3602,
  "ĠscÃ©n": 3603,
  "ĠtoÄ¾ko": 3604,
  "Ġruky": 3605,
  "Ġmost": 3606,
  "Ġta": 3607,
  "ĠniÅ¾Å¡ie": 3608,
  "up": 3609,
  "Ġlacn": 3610,
  "Ã¡lu": 3611,
  "ovskÃ½": 3612,
  "ĠplÃ¡Å¾": 3613,
  "Ã´Äį": 3614,
  "Ġkar": 3615,
  "Ġroman": 3616,
  "ĠpozornosÅ¥": 3617,
  "Ġvetr": 3618,
  "ĠbezpeÄįnost": 3619,
  "Ġznovu": 3620,
  "ÃŃky": 3621,
  "kuje": 3622,
  "vajÃºc": 3623,
  "Ġakoby": 3624,
  "Ġprodukt": 3625,
  "ĠÄįitateÄ¾": 3626,
  "Ġspre": 3627,
  "icou": 3628,
  "ĠmÃºze": 3629,
  "Ġzre": 3630,
  "Ġochot": 3631,
  "ĠmÃ¤k": 3632,
  "nÃŃky": 3633,
  "ĠzaÄįaÅ¥": 3634,
  "ovnÃŃkov": 3635,
  "Ġneskor": 3636,
  "ĠÅ¡tyri": 3637,
  "Ġvyvol": 3638,
  "Ġarchitekt": 3639,
  "ĠinteriÃ©r": 3640,
  "ĠÄ¾uÄıom": 3641,
  "Ġpravidelne": 3642,
  "Ġfin": 3643,
  "ĠvodiÄį": 3644,
  "Ġfar": 3645,
  "ĠÃºzemÃŃ": 3646,
  "ĠmomentÃ¡lne": 3647,
  "Ġjednou": 3648,
  "Ġdostali": 3649,
  "ĠobÄįas": 3650,
  "Ġpar": 3651,
  "Ġprizn": 3652,
  "Ġstrach": 3653,
  "ievajÃº": 3654,
  "ĠvÃ½zv": 3655,
  "Ġter": 3656,
  "Ġvieme": 3657,
  "ĠÅ¡pecif": 3658,
  "ĠpeÄį": 3659,
  "boo": 3660,
  "Ġmont": 3661,
  "Ġstalo": 3662,
  "enky": 3663,
  "aÄįnom": 3664,
  "Ġtrend": 3665,
  "Ġsvojimi": 3666,
  "ĠprÃŃpadoch": 3667,
  "Ġpremen": 3668,
  "ĠvyzerÃ¡": 3669,
  "Ġ2015": 3670,
  "Ġmetr": 3671,
  "Ġhodnoty": 3672,
  "ĠruÄį": 3673,
  "ĠtabuÄ¾": 3674,
  "ĠdÃ¡m": 3675,
  "Ġhol": 3676,
  "Ġzrejme": 3677,
  "ĠnÃ¡po": 3678,
  "ĠbudÃºcnosti": 3679,
  "ĠvÅ¡": 3680,
  "ĠaktÃŃv": 3681,
  "ĠradosÅ¥": 3682,
  "niz": 3683,
  "Ġuvid": 3684,
  "fajÄį": 3685,
  "Ġtras": 3686,
  "ĠveÄ¾kÃº": 3687,
  "ievaÅ¥": 3688,
  "ĠposlednÃ½ch": 3689,
  "ĠnajÄįast": 3690,
  "ĠkÃºpiÅ¥": 3691,
  "Ġzas": 3692,
  "Ġ22": 3693,
  "ĠschvÃ¡l": 3694,
  "Ġdisk": 3695,
  "Ġsviet": 3696,
  "ĠreÄį": 3697,
  "itelia": 3698,
  "mus": 3699,
  "nul": 3700,
  "ĠzniÅ¾": 3701,
  "Ã©z": 3702,
  "ĠÄįip": 3703,
  "Ġobal": 3704,
  "ĠvyuÅ¾i": 3705,
  "ja": 3706,
  "ievam": 3707,
  "Ġkrvi": 3708,
  "Ġnamiesto": 3709,
  "ĠÃºÄįely": 3710,
  "Ġkonci": 3711,
  "Ġ)": 3712,
  "ĠÅ¾iakov": 3713,
  "ari": 3714,
  "Ġcirkev": 3715,
  "Ġstiah": 3716,
  "ĠkrajÃŃn": 3717,
  "Ġtk": 3718,
  "ĠtakÃ½ch": 3719,
  "ĠÅĪu": 3720,
  "ĠzÃ¡pal": 3721,
  "slovensk": 3722,
  "ingu": 3723,
  "anou": 3724,
  "Ã¡tov": 3725,
  "enciu": 3726,
  "ĠstaÅ¥": 3727,
  "ĠvyrÃ¡b": 3728,
  "era": 3729,
  "Ġtatr": 3730,
  "Ġkoment": 3731,
  "Ġdosk": 3732,
  "ieval": 3733,
  "ĠpohÃ¡r": 3734,
  "ievali": 3735,
  "Ġbolesti": 3736,
  "ĠportÃ¡l": 3737,
  "Ġcestov": 3738,
  "Ġnado": 3739,
  "ĠspoloÄįne": 3740,
  "ĠzvÃ¤z": 3741,
  "Ġnebola": 3742,
  "ĠrekonÅ¡truk": 3743,
  "Ġzdravie": 3744,
  "Ġpekne": 3745,
  "Ã¡re": 3746,
  "ĠkoÅ¡": 3747,
  "Ã¡rom": 3748,
  "ĠsekÃºnd": 3749,
  "Ġrozhovor": 3750,
  "ĠprostredÃŃ": 3751,
  "ĠrieÅ¡enia": 3752,
  "Ġkvap": 3753,
  "Ġizby": 3754,
  "ĠoktÃ³": 3755,
  "Ġparl": 3756,
  "ĠmÃ´cÅ¥": 3757,
  "ĠzmeniÅ¥": 3758,
  "Ġvedec": 3759,
  "ĠÄįlenov": 3760,
  "Ġobjem": 3761,
  "ĠpripomÃŃn": 3762,
  "ĠkrÃ¡tko": 3763,
  "ĠslovenskÃ½": 3764,
  "liÄį": 3765,
  "Ġkysel": 3766,
  "ĠÄįiÅ¾e": 3767,
  "Ġkoleg": 3768,
  "Ġjozef": 3769,
  "Ġintegr": 3770,
  "Ġochrany": 3771,
  "ĠrakÃºs": 3772,
  "Ġpravdepodobne": 3773,
  "Ġzber": 3774,
  "ĠrodiÄįov": 3775,
  "ĠvianoÄį": 3776,
  "atÃ©r": 3777,
  "ĠinÃ½m": 3778,
  "Ġkozmet": 3779,
  "Ġpop": 3780,
  "Ġvlastnosti": 3781,
  "tÃŃ": 3782,
  "Ġchem": 3783,
  "Ġkrist": 3784,
  "Ġnovem": 3785,
  "Ġtesn": 3786,
  "ievame": 3787,
  "ovacÃŃ": 3788,
  "zÃŃ": 3789,
  "ĠodpoveÄı": 3790,
  "Ġnav": 3791,
  "ievajÃºc": 3792,
  "Ġfond": 3793,
  "Ġvojensk": 3794,
  "Ġpodrob": 3795,
  "Ġalkohol": 3796,
  "Ġzm": 3797,
  "Ġph": 3798,
  "vaj": 3799,
  "Ġduchov": 3800,
  "Ġkandid": 3801,
  "nÃŃm": 3802,
  "ĠsnÃŃm": 3803,
  "ĠnÃ¡boÅ¾": 3804,
  "ĠpoÅ¾ad": 3805,
  "Ġspomen": 3806,
  "Ġtabl": 3807,
  "ĠvÃ½nimoÄį": 3808,
  "Ġer": 3809,
  "ĠÅ¡tart": 3810,
  "oden": 3811,
  "Ġ2014": 3812,
  "ĠohÄ¾ad": 3813,
  "ĠtrenÄį": 3814,
  "Ġforme": 3815,
  "Ġsnah": 3816,
  "isto": 3817,
  "Ġpobyt": 3818,
  "ievala": 3819,
  "ievate": 3820,
  "ĠakÃº": 3821,
  "ĠprechÃ¡dz": 3822,
  "Ã¡dz": 3823,
  "Ġlod": 3824,
  "Ġvied": 3825,
  "Ġsol": 3826,
  "ĠniektorÃŃ": 3827,
  "Ã¡vanÃŃ": 3828,
  "Ġznova": 3829,
  "ĠminerÃ¡l": 3830,
  "stvÃ¡m": 3831,
  "Ġpravda": 3832,
  "zn": 3833,
  "Ġspozn": 3834,
  "ĠdÅĪoch": 3835,
  "atelia": 3836,
  "ĠoÄįi": 3837,
  "ĠmnohÃ©": 3838,
  "ĠhraÅ¥": 3839,
  "Ġcivil": 3840,
  "Ġbystr": 3841,
  "aÄįka": 3842,
  "Ġsprievod": 3843,
  "Ġnea": 3844,
  "Ġnemali": 3845,
  "Ġubytovanie": 3846,
  "ck": 3847,
  "Ġneb": 3848,
  "ĠÃºst": 3849,
  "Ġautobus": 3850,
  "Ġihr": 3851,
  "ĠvÃ½let": 3852,
  "eut": 3853,
  "ĠsprÃ¡vu": 3854,
  "Å¡kod": 3855,
  "ĠpoÅ¡kod": 3856,
  "Ġprevz": 3857,
  "Ġpodiel": 3858,
  "Ġzamestnancov": 3859,
  "Ġbeh": 3860,
  "ĠpoÅ¾iadavky": 3861,
  "Ġfirma": 3862,
  "Ġmetrov": 3863,
  "ĠkÃ³d": 3864,
  "ĠniekoÄ¾kÃ½ch": 3865,
  "ievalo": 3866,
  "bÃ¡ch": 3867,
  "nicu": 3868,
  "ievaj": 3869,
  "ĠnakoÄ¾ko": 3870,
  "Ġpriemysel": 3871,
  "ievajte": 3872,
  "ĠnajskÃ´r": 3873,
  "ĠtradÃŃ": 3874,
  "Ġhra": 3875,
  "ievaÅ¡": 3876,
  "ievajme": 3877,
  "Ġkonca": 3878,
  "Ġzastup": 3879,
  "Ġdigit": 3880,
  "ĠtroÅ¡": 3881,
  "Ġsign": 3882,
  "ĠmnohÃŃ": 3883,
  "ĠurÄįenÃ½": 3884,
  "Ã¡ka": 3885,
  "ĠÅ¾ien": 3886,
  "Ġnariad": 3887,
  "Ġalbum": 3888,
  "ĠzamestnÃ¡": 3889,
  "Ġzvierat": 3890,
  "Ġhokej": 3891,
  "ĠtakÃ¡": 3892,
  "Ġvyrovn": 3893,
  "Ġformou": 3894,
  "Ġbel": 3895,
  "emu": 3896,
  "Ġpotenci": 3897,
  "Ġdier": 3898,
  "ĠÅ¾ena": 3899,
  "ĠprihlÃ¡s": 3900,
  "ĠfÃ¡z": 3901,
  "ĠnemÃ¡m": 3902,
  "Äįan": 3903,
  "Ġspoluprac": 3904,
  "ĠoznÃ¡m": 3905,
  "ĠkaÅ¾doden": 3906,
  "Ġvodo": 3907,
  "Ġjuh": 3908,
  "Ġpomoh": 3909,
  "Ġvzniku": 3910,
  "ĠvyrobenÃ©": 3911,
  "anliv": 3912,
  "vajte": 3913,
  "Ġspis": 3914,
  "ĠnajlepÅ¡ÃŃ": 3915,
  "niac": 3916,
  "Ġzvon": 3917,
  "ĠotvÃ¡r": 3918,
  "Ġpredpisov": 3919,
  "Ġdopad": 3920,
  "ovanom": 3921,
  "Ġmarc": 3922,
  "Ġuz": 3923,
  "ĠjednÃ¡": 3924,
  "Ġprenos": 3925,
  "ĠextrÃ©m": 3926,
  "ĠtakÃº": 3927,
  "Ġfilt": 3928,
  "Ã¤t": 3929,
  "ĠhlÃ¡s": 3930,
  "idla": 3931,
  "ĠmaÄį": 3932,
  "acÃŃ": 3933,
  "ĠvzÃ¡jom": 3934,
  "izujÃº": 3935,
  "ĠabsolÃºt": 3936,
  "Ġkomfort": 3937,
  "br": 3938,
  "ĠeurÃ³pe": 3939,
  "Ġpodlah": 3940,
  "ĠlÃŃst": 3941,
  "Äıalej": 3942,
  "ĠmladÃ½ch": 3943,
  "ĠvÃ½chov": 3944,
  "Ġpatria": 3945,
  "Ġzhod": 3946,
  "ĠzÃ¡kladnÃ©": 3947,
  "Ġdotk": 3948,
  "Ġdel": 3949,
  "ĠpÃ½t": 3950,
  "ĠÅ¥aÅ¾kÃ©": 3951,
  "ĠhÄ¾adiska": 3952,
  "adiel": 3953,
  "Ġvedie": 3954,
  "ĠÃºlohu": 3955,
  "ft": 3956,
  "ĠjÃºl": 3957,
  "Ġkapac": 3958,
  "ĠchvÃŃl": 3959,
  "ĠchvÃŃÄ¾u": 3960,
  "Ġtrval": 3961,
  "ĠkresÅ¥an": 3962,
  "ÃŃna": 3963,
  "Ġdosah": 3964,
  "Ġchrbt": 3965,
  "Ġpopr": 3966,
  "Ġuhl": 3967,
  "ĠdodÃ¡vateÄ¾": 3968,
  "ĠjasnÃ©": 3969,
  "ĠmalÃ½": 3970,
  "Ġponuke": 3971,
  "Ġobo": 3972,
  "ĠÅ¾el": 3973,
  "ĠpÃ¤t": 3974,
  "ovka": 3975,
  "aÄįnÃ½mi": 3976,
  "Ġona": 3977,
  "ĠÃºÄįinky": 3978,
  "Ã¡lni": 3979,
  "Ġotec": 3980,
  "Ġlep": 3981,
  "Ġzaober": 3982,
  "ĠvlÃ¡k": 3983,
  "Ã¡tu": 3984,
  "Ġzran": 3985,
  "Ġadresu": 3986,
  "ĠobyvateÄ¾ov": 3987,
  "ĠnajdÃ´": 3988,
  "ĠjuÅ¾": 3989,
  "ĠsamosprÃ¡v": 3990,
  "ĠprÃŃstroj": 3991,
  "ĠmateriÃ¡lov": 3992,
  "Ġvzduchu": 3993,
  "ĠmusÃŃme": 3994,
  "Å¾enie": 3995,
  "Ġsneh": 3996,
  "Ġdekor": 3997,
  "ĠprenÃ¡": 3998,
  "Ä¾ad": 3999,
  "ino": 4000,
  "klad": 4001,
  "ĠvÃ½sledok": 4002,
  "tre": 4003,
  "ĠnezÃ¡vis": 4004,
  "ĠnachÃ¡dz": 4005,
  "Ġdane": 4006,
  "Ġmast": 4007,
  "ĠnedÃ¡": 4008,
  "Ġkolekt": 4009,
  "lat": 4010,
  "Ġpeter": 4011,
  "Ġnerv": 4012,
  "ĠvyplÃ½": 4013,
  "ÂŃ": 4014,
  "Ġizol": 4015,
  "niach": 4016,
  "Ã¡ni": 4017,
  "ĠveÄ¾kosÅ¥": 4018,
  "istom": 4019,
  "Ġjadr": 4020,
  "ĠprincÃŃp": 4021,
  "dl": 4022,
  "Ġodohr": 4023,
  "ĠbazÃ©n": 4024,
  "acÃŃch": 4025,
  "ÅĪujeme": 4026,
  "ĠaktuÃ¡lne": 4027,
  "ĠjednotlivÃ©": 4028,
  "ujÃºca": 4029,
  "Ġboha": 4030,
  "ys": 4031,
  "ĠÃºradu": 4032,
  "Ġreg": 4033,
  "ĠvenovaÅ¥": 4034,
  "ĠruÅ¡": 4035,
  "izoval": 4036,
  "Ġperfekt": 4037,
  "Ġobet": 4038,
  "Ãºp": 4039,
  "ivÃ½": 4040,
  "ĠnÃ¡mest": 4041,
  "Ġkriv": 4042,
  "Ġklin": 4043,
  "Ã¡vaÄį": 4044,
  "ĠdieÅ¥aÅ¥a": 4045,
  "Ġcentra": 4046,
  "Ġteles": 4047,
  "Ġmer": 4048,
  "Ġsto": 4049,
  "ĠdodÃ¡v": 4050,
  "ĠmÃ¡ri": 4051,
  "th": 4052,
  "idlo": 4053,
  "ovskÃ©ho": 4054,
  "ĠpoznÃ¡m": 4055,
  "ĠkrÃ¡Ä¾ov": 4056,
  "Ġoproti": 4057,
  "Ġmojej": 4058,
  "ovito": 4059,
  "Å¡ÃŃmi": 4060,
  "Ġprispie": 4061,
  "Ġoslav": 4062,
  "ĠpriÅ¡li": 4063,
  "ĠktorÃ©mu": 4064,
  "Ġprofil": 4065,
  "Ġoboch": 4066,
  "izovali": 4067,
  "Ġpodstate": 4068,
  "Ġcirk": 4069,
  "Ġfunguje": 4070,
  "Ġtrnav": 4071,
  "Ġvybud": 4072,
  "Ġpomaly": 4073,
  "Ġodber": 4074,
  "Ġkost": 4075,
  "vajme": 4076,
  "ĠvyuÅ¾ÃŃva": 4077,
  "Äįiansk": 4078,
  "Ġman": 4079,
  "ĠpodobnÃ©": 4080,
  "Ġvyp": 4081,
  "Ġneboli": 4082,
  "Ġklad": 4083,
  "ĠvaÅ¡a": 4084,
  "ĠnaÄıalej": 4085,
  "Ġsen": 4086,
  "kovan": 4087,
  "Ġbar": 4088,
  "Ãºru": 4089,
  "Ġprechod": 4090,
  "Ġevanjel": 4091,
  "ĠorganizÃ¡cie": 4092,
  "braÅ¥": 4093,
  "ĠÄįakÃ¡": 4094,
  "Ġktorou": 4095,
  "Ġdefin": 4096,
  "Ġzbav": 4097,
  "budÃº": 4098,
  "Ġsestr": 4099,
  "ĠnemoÅ¾": 4100,
  "encov": 4101,
  "ĠÄįerp": 4102,
  "Ġelegant": 4103,
  "bri": 4104,
  "uk": 4105,
  "Ġpani": 4106,
  "Ã¡rstva": 4107,
  "Ġbav": 4108,
  "iak": 4109,
  "ĠslovenskÃ¡": 4110,
  "Ġsexu": 4111,
  "ĠmuÅ¾ov": 4112,
  "Ġzv": 4113,
  "Ġkoncep": 4114,
  "aÄįnou": 4115,
  "ĠnemusÃŃ": 4116,
  "ĠknÃŃh": 4117,
  "Ġstave": 4118,
  "iÃ¡lne": 4119,
  "ozof": 4120,
  "ĠvÃ½robky": 4121,
  "Ġcentrum": 4122,
  "kresl": 4123,
  "Ġpriestoru": 4124,
  "Ġvypo": 4125,
  "Ġbibl": 4126,
  "Ġobl": 4127,
  "ĠdÃ¡va": 4128,
  "ĠmoÄį": 4129,
  "lan": 4130,
  "ĠrodiÄįia": 4131,
  "Ġmohlo": 4132,
  "for": 4133,
  "Ġstres": 4134,
  "Ġni": 4135,
  "Ġdvere": 4136,
  "Ġvyhov": 4137,
  "Ġluxus": 4138,
  "Ġusporiad": 4139,
  "razu": 4140,
  "izujÃºc": 4141,
  "Ġgum": 4142,
  "ĠÅ¡kola": 4143,
  "Ġdolno": 4144,
  "ĠnachÃ¡dzajÃº": 4145,
  "kovanie": 4146,
  "ĠÃºtok": 4147,
  "Ġvrchol": 4148,
  "Ġha": 4149,
  "cion": 4150,
  "ĠeurÃ³py": 4151,
  "ĠobÃ½": 4152,
  "Ġkamer": 4153,
  "ĠtÃ½mi": 4154,
  "Ġblaho": 4155,
  "Äįte": 4156,
  "ĠnaÅ¡i": 4157,
  "dej": 4158,
  "ĠzÃ¡chran": 4159,
  "ĠprÃŃchod": 4160,
  "ĠlÃºÄį": 4161,
  "lep": 4162,
  "Ġnahr": 4163,
  "Ġkg": 4164,
  "Ġzmes": 4165,
  "ĠzniÄį": 4166,
  "Ġkliknite": 4167,
  "Ġrozhodnutie": 4168,
  "Ġprijat": 4169,
  "Ġpovz": 4170,
  "izovala": 4171,
  "Ġpovedala": 4172,
  "ĠfÄ¾aÅ¡": 4173,
  "ĠvzÅ¥ahu": 4174,
  "ÃŃne": 4175,
  "Ġzmysel": 4176,
  "ĠokamÅ¾ite": 4177,
  "zniv": 4178,
  "Ġevid": 4179,
  "ĠnazÃ½v": 4180,
  "ickejÅ¡ie": 4181,
  "Ġvozidla": 4182,
  "Ġzap": 4183,
  "Ġoni": 4184,
  "Ġneutr": 4185,
  "ĠsÅ¥aÅ¾": 4186,
  "Ġzmier": 4187,
  "eno": 4188,
  "Ġor": 4189,
  "Ġkonania": 4190,
  "Ġroh": 4191,
  "mom": 4192,
  "ĠkonkrÃ©tne": 4193,
  "ĠchÃ¡p": 4194,
  "ĠÄįern": 4195,
  "ĠdokonÄį": 4196,
  "Ġsiete": 4197,
  "Ġlokal": 4198,
  "inky": 4199,
  "Ġstuden": 4200,
  "Ġpotrebuje": 4201,
  "ĠzÃ¡pis": 4202,
  "ovanÃ½mi": 4203,
  "ĠprispÃ´sob": 4204,
  "Ġnemal": 4205,
  "Ġep": 4206,
  "ĠprvÃ½ch": 4207,
  "Ġvlasov": 4208,
  "Ġhrdin": 4209,
  "ajÅ¡ie": 4210,
  "Ġsurov": 4211,
  "Ġkonzum": 4212,
  "ĠdlhÃ©": 4213,
  "Ġpanel": 4214,
  "kt": 4215,
  "ĠzÃ¡Å¾it": 4216,
  "ĠodporÃºÄįame": 4217,
  "ĠprvÃ©ho": 4218,
  "ĠÅ¡piÄį": 4219,
  "ĠÃºroveÅĪ": 4220,
  "ĠpredloÅ¾": 4221,
  "Ġhan": 4222,
  "ĠhÄºb": 4223,
  "Ġhe": 4224,
  "Ġprepoj": 4225,
  "ĠtrÃ©ner": 4226,
  "skejÅ¡ie": 4227,
  "ÃŃkom": 4228,
  "Ġspor": 4229,
  "Ġproblem": 4230,
  "Ġsused": 4231,
  "Ġvodu": 4232,
  "ĠkÃºt": 4233,
  "ovanou": 4234,
  "ÃŃnu": 4235,
  "ionist": 4236,
  "Ġri": 4237,
  "ĠsuÅ¡": 4238,
  "Ġprah": 4239,
  "orod": 4240,
  "Ġzisk": 4241,
  "Ġ198": 4242,
  "Ġsobotu": 4243,
  "Ã¡j": 4244,
  "Ġzauja": 4245,
  "Ġskupina": 4246,
  "Ġ2013": 4247,
  "Ġznak": 4248,
  "ĠstÃ¡va": 4249,
  "Ġvodou": 4250,
  "Ġtip": 4251,
  "ĠrÃ¡dio": 4252,
  "ĠspoluprÃ¡ci": 4253,
  "Ġmotiv": 4254,
  "Ġpie": 4255,
  "Ġpies": 4256,
  "aÄįnÃ©mu": 4257,
  "avou": 4258,
  "Ġparlament": 4259,
  "kÃ¡t": 4260,
  "Ġvyprac": 4261,
  "ĠzaÄįne": 4262,
  "iava": 4263,
  "ĠspojenÃ©": 4264,
  "Ġsud": 4265,
  "ĠpoÄįtu": 4266,
  "ĠnoÄį": 4267,
  "Ġrozsahu": 4268,
  "izujeme": 4269,
  "ĠbatÃ©rie": 4270,
  "Ġmimoriadne": 4271,
  "Ġklim": 4272,
  "ieÄ¾": 4273,
  "Ġjan": 4274,
  "ĠideÃ¡lne": 4275,
  "prostred": 4276,
  "ĠÄįÃŃtaÅ¥": 4277,
  "Ġstane": 4278,
  "Ġ80": 4279,
  "Ġdome": 4280,
  "ĠstrÃ¡v": 4281,
  "aÄįnÃŃ": 4282,
  "Ġkoren": 4283,
  "ÃŃnsk": 4284,
  "Ġzaklad": 4285,
  "Ġvraj": 4286,
  "ĠvÃ½stup": 4287,
  "istu": 4288,
  "aÄįa": 4289,
  "ĠzvlÃ¡Å¡t": 4290,
  "ĠlÃ¡sky": 4291,
  "nutÃ½ch": 4292,
  "Ġchoro": 4293,
  "ĠmusieÅ¥": 4294,
  "Ġgen": 4295,
  "ĠdlhÅ¡ie": 4296,
  "ĠmÅķ": 4297,
  "ĠÄįasopis": 4298,
  "ĠoblasÅ¥": 4299,
  "Ġml": 4300,
  "izovalo": 4301,
  "ĠvhodnÃ¡": 4302,
  "Ġobdobia": 4303,
  "ĠnadÅ¡": 4304,
  "sob": 4305,
  "ĠodstÃºp": 4306,
  "Ġcook": 4307,
  "Ġfarba": 4308,
  "ĠmÃ´jho": 4309,
  "avÃ½ch": 4310,
  "izujem": 4311,
  "Ġ23": 4312,
  "rostred": 4313,
  "ĠareÃ¡l": 4314,
  "Ġultra": 4315,
  "ĠkalendÃ¡r": 4316,
  "kujÃº": 4317,
  "ÅĪujem": 4318,
  "iment": 4319,
  "izujete": 4320,
  "ÅĪom": 4321,
  "Ġtajom": 4322,
  "stane": 4323,
  "Ġcestou": 4324,
  "ĠlepÅ¡": 4325,
  "Ġmul": 4326,
  "icami": 4327,
  "izuj": 4328,
  "izujte": 4329,
  "ĠvÅ¡ade": 4330,
  "izujeÅ¡": 4331,
  "ĠprÃŃleÅ¾itosti": 4332,
  "izujme": 4333,
  "ĠzvyÄįaj": 4334,
  "ĠzÃ¡ruk": 4335,
  "Ã¡rensk": 4336,
  "Ġdozved": 4337,
  "ĠhrÃ¡Äįov": 4338,
  "Ġzlato": 4339,
  "78": 4340,
  "Ġ90": 4341,
  "su": 4342,
  "Ġpropag": 4343,
  "Ġmajstrov": 4344,
  "Ġdoby": 4345,
  "Ġprekon": 4346,
  "Ġnajbez": 4347,
  "Ġ28": 4348,
  "Ġstarostlivosti": 4349,
  "nÃŃckych": 4350,
  "ĠzruÅ¡iÅ¥": 4351,
  "Ġadministr": 4352,
  "Ġulici": 4353,
  "Ġproste": 4354,
  "istickÃ½ch": 4355,
  "Ġdynam": 4356,
  "ĠdÃ´kaz": 4357,
  "ĠdajÃº": 4358,
  "Ġuzavret": 4359,
  "ĠprednÃ¡Å¡": 4360,
  "Ġinici": 4361,
  "ieÄį": 4362,
  "Ġtakisto": 4363,
  "Ġprem": 4364,
  "ovacieho": 4365,
  "ĠistÃ©": 4366,
  "Ġapo": 4367,
  "ele": 4368,
  "abil": 4369,
  "Ġseri": 4370,
  "ĠpeÅĪa": 4371,
  "Ġprevod": 4372,
  "ĠÅ¾iadosti": 4373,
  "koval": 4374,
  "Ġcitliv": 4375,
  "Ġbyl": 4376,
  "Ġochrane": 4377,
  "Ġram": 4378,
  "Ġhlavy": 4379,
  "ĠumÃ½": 4380,
  "exist": 4381,
  "Ġskon": 4382,
  "Ġii": 4383,
  "ness": 4384,
  "Ġpozv": 4385,
  "Ġohroz": 4386,
  "Ġdruhom": 4387,
  "ĠtÃ¡bor": 4388,
  "ĠprÃºd": 4389,
  "Ġzmene": 4390,
  "ĠoznÃ¡mi": 4391,
  "ĠmaÄ¾": 4392,
  "ogÃ©n": 4393,
  "Ġhub": 4394,
  "Ġgr": 4395,
  "Ġintelig": 4396,
  "pÄºÅĪa": 4397,
  "Ġdn": 4398,
  "2018": 4399,
  "Ġstavu": 4400,
  "redak": 4401,
  "ĠvÃ¤ÄįÅ¡ie": 4402,
  "ĠodliÅ¡": 4403,
  "Ġodvol": 4404,
  "enka": 4405,
  "Ġface": 4406,
  "ĠlÃ¡tok": 4407,
  "ĠÅ¾iac": 4408,
  "ovskÃ©": 4409,
  "ĠpeÅĪazÃŃ": 4410,
  "Ġkruh": 4411,
  "menej": 4412,
  "ĠfebruÃ¡r": 4413,
  "nenÃŃ": 4414,
  "hnoj": 4415,
  "ĠmalÃ½ch": 4416,
  "Ġvami": 4417,
  "vet": 4418,
  "ĠsledovaÅ¥": 4419,
  "Ġreag": 4420,
  "Ġdostala": 4421,
  "Ġmraz": 4422,
  "ĠmiliÃ³nov": 4423,
  "Ġsprostred": 4424,
  "ĠmesaÄį": 4425,
  "ÃºÅ¥": 4426,
  "Ġ:-": 4427,
  "Ġsch": 4428,
  "Ġcentre": 4429,
  "Ġhotov": 4430,
  "Ġand": 4431,
  "Ġporuch": 4432,
  "Ġfo": 4433,
  "ĠsociÃ¡lnych": 4434,
  "Ġniekde": 4435,
  "ĠnajdÃ´leÅ¾it": 4436,
  "ĠdÃ´sledku": 4437,
  "ĠbÃºr": 4438,
  "Ġzasl": 4439,
  "ÅĪovali": 4440,
  "ĠÅ¡tÃºdia": 4441,
  "Ġriek": 4442,
  "mnoho": 4443,
  "keho": 4444,
  "Ġzdrojov": 4445,
  "ĠvrÃ¡tiÅ¥": 4446,
  "ĠkultÃºry": 4447,
  "horÅ¡": 4448,
  "Ġth": 4449,
  "medz": 4450,
  "ĠstrÃ¡Å¾": 4451,
  "itÃŃv": 4452,
  "reb": 4453,
  "Ġmarket": 4454,
  "ĠvyuÄį": 4455,
  "ĠunikÃ¡t": 4456,
  "ĠÅ¾iadn": 4457,
  "ĠÅ¾iadny": 4458,
  "Ġmuseli": 4459,
  "ĠveÄ¾kosti": 4460,
  "Ġmono": 4461,
  "dÃ´vod": 4462,
  "ĠrÃºr": 4463,
  "18": 4464,
  "ng": 4465,
  "ĠblÃŃzkosti": 4466,
  "ĠvyÅ¡e": 4467,
  "kvalit": 4468,
  "avÃ½m": 4469,
  "ĠaplikÃ¡cie": 4470,
  "Ġodmen": 4471,
  "Ġsily": 4472,
  "ÅĪujÃºc": 4473,
  "Ġhned": 4474,
  "ĠzbytoÄį": 4475,
  "ĠsprÃŃ": 4476,
  "ĠpÃ´Å¾iÄį": 4477,
  "ĠÅ¾id": 4478,
  "Ġfotografie": 4479,
  "Ġtop": 4480,
  "Ġsrdce": 4481,
  "Ġgram": 4482,
  "ĠpokoÅ¾ku": 4483,
  "avÃŃ": 4484,
  "Ġip": 4485,
  "Ġgoog": 4486,
  "Ġ70": 4487,
  "iest": 4488,
  "Ġzdar": 4489,
  "Ġblok": 4490,
  "yl": 4491,
  "ĠzdÃ¡": 4492,
  "anÃ½mi": 4493,
  "Ġmonitor": 4494,
  "Ġnever": 4495,
  "Ġdece": 4496,
  "Ġschod": 4497,
  "ĠÅ¾iÅ¥": 4498,
  "ĠanalÃ½z": 4499,
  "Ġrozhodli": 4500,
  "adlÃ¡": 4501,
  "ĠstrÃ¡nku": 4502,
  "Ã¡torov": 4503,
  "ĠpÃ´jd": 4504,
  "var": 4505,
  "ÅĪoval": 4506,
  "ĠvyrieÅ¡": 4507,
  "istami": 4508,
  "Ġkre": 4509,
  "Ġseptembra": 4510,
  "Ġkoniec": 4511,
  "Ġwor": 4512,
  "ÃºvaÅ¥": 4513,
  "skejÅ¡ÃŃ": 4514,
  "ĠdvanÃ¡sÅ¥": 4515,
  "liek": 4516,
  "Ã´ver": 4517,
  "darmo": 4518,
  "skejÅ¡ÃŃch": 4519,
  "skejÅ¡ieho": 4520,
  "skejÅ¡ej": 4521,
  "skejÅ¡iu": 4522,
  "skejÅ¡ia": 4523,
  "skejÅ¡ou": 4524,
  "skejÅ¡ÃŃm": 4525,
  "skejÅ¡ÃŃmi": 4526,
  "Ġregion": 4527,
  "skejÅ¡om": 4528,
  "skejÅ¡iemu": 4529,
  "orom": 4530,
  "ovskej": 4531,
  "laÄį": 4532,
  "Ġzahr": 4533,
  "ĠdÃ´vodov": 4534,
  "Ġemail": 4535,
  "ĠÅ¡paniel": 4536,
  "Ã¡roch": 4537,
  "Ġdistrib": 4538,
  "ler": 4539,
  "kovali": 4540,
  "ĠnajÄįastejÅ¡ie": 4541,
  "Ġoh": 4542,
  "ĠnutnÃ©": 4543,
  "nacion": 4544,
  "ilom": 4545,
  "Ġteplo": 4546,
  "ĠzamestnÃ¡vateÄ¾": 4547,
  "ĠdostatoÄį": 4548,
  "Ġzaist": 4549,
  "ĠposlednÃ©": 4550,
  "ĠdeÅ¥om": 4551,
  "Ġnajkr": 4552,
  "ĠpokraÄįovaÅ¥": 4553,
  "ÃºvajÃº": 4554,
  "Ġdoslov": 4555,
  "ĠpoÄįÃº": 4556,
  "Ġof": 4557,
  "Ġosud": 4558,
  "Ġautomaticky": 4559,
  "op": 4560,
  "15": 4561,
  "ĠzÃ¡mer": 4562,
  "ĠmaximÃ¡lne": 4563,
  "ĠpracovnÃ½ch": 4564,
  "Ġkrajine": 4565,
  "kovala": 4566,
  "Ġarch": 4567,
  "Ġkoncentr": 4568,
  "ĠzÃ¡kladnÃ½ch": 4569,
  "kujÃºc": 4570,
  "kujeme": 4571,
  "Ġsadz": 4572,
  "ĠdÃ¡tum": 4573,
  "ĠtvorÃŃ": 4574,
  "rozum": 4575,
  "racion": 4576,
  "nÃŃkovi": 4577,
  "iskom": 4578,
  "ĠhÃ¡d": 4579,
  "Ġhar": 4580,
  "Ġkomor": 4581,
  "Ġneodo": 4582,
  "Ġmusel": 4583,
  "Ġamerik": 4584,
  "Ġnew": 4585,
  "dla": 4586,
  "Ġzjav": 4587,
  "ĠzabezpeÄįiÅ¥": 4588,
  "Ġzmenu": 4589,
  "ovskÃ¡": 4590,
  "Ġca": 4591,
  "Ġsenz": 4592,
  "Ġaudi": 4593,
  "Ġuviedol": 4594,
  "ĠneprÃŃjem": 4595,
  "ĠnÃ¡rodnej": 4596,
  "Ġchyt": 4597,
  "Ġplno": 4598,
  "ĠoktÃ³bra": 4599,
  "Ġmieru": 4600,
  "gra": 4601,
  "Ġsveto": 4602,
  "Ġmiestnosti": 4603,
  "go": 4604,
  "Ġvysokej": 4605,
  "istickÃ½": 4606,
  "ĠleÅ¾": 4607,
  "inat": 4608,
  "Ġas": 4609,
  "anec": 4610,
  "ĠdosiahnuÅ¥": 4611,
  "ĠinÃ½mi": 4612,
  "Ġstala": 4613,
  "Ġcelkovo": 4614,
  "Ġfakult": 4615,
  "ĠvÃ½roÄį": 4616,
  "Ġproblemat": 4617,
  "ĠtroÅ¡ku": 4618,
  "ĠvÃ½sledkom": 4619,
  "iskÃ¡": 4620,
  "ĠnemusÃŃte": 4621,
  "ĠakÃ½m": 4622,
  "Ġfi": 4623,
  "Ġvlastnej": 4624,
  "ĠnedeÄ¾u": 4625,
  "ĠdruhÃ¡": 4626,
  "Ġpetr": 4627,
  "ĠsÃºstred": 4628,
  "Ãºvame": 4629,
  "Ġ26": 4630,
  "ĠpÃ¡Äįi": 4631,
  "Ġrelax": 4632,
  "Ġpochyb": 4633,
  "ÄįÃŃm": 4634,
  "ĠmoÅ¾nostÃŃ": 4635,
  "ĠtrÃ¡p": 4636,
  "Ã¡rmi": 4637,
  "ell": 4638,
  "ĠznenÃŃ": 4639,
  "Ġ27": 4640,
  "Ġpodujatia": 4641,
  "ickejÅ¡ÃŃ": 4642,
  "Ġprej": 4643,
  "ĠnÃ¡stup": 4644,
  "ovacom": 4645,
  "Ġrez": 4646,
  "Ġteras": 4647,
  "Ġsekund": 4648,
  "Ġdeje": 4649,
  "nohospodÃ¡r": 4650,
  "Ġrozhodol": 4651,
  "Ġvyskyt": 4652,
  "Ġsh": 4653,
  "any": 4654,
  "Ġlesk": 4655,
  "ĠzahÅķÅĪ": 4656,
  "ĠkÅĪaz": 4657,
  "ĠrozvÃŃj": 4658,
  "nÃŃctvo": 4659,
  "ĠjednoznaÄį": 4660,
  "stÃ¡vajÃº": 4661,
  "ĠveÄ¾kÃ½ch": 4662,
  "Ã¡vac": 4663,
  "ĠrieÅ¡iÅ¥": 4664,
  "Ġpres": 4665,
  "Ġvklad": 4666,
  "ovskÃ½ch": 4667,
  "ĠcelÃ¡": 4668,
  "Ġkolekc": 4669,
  "Ġhore": 4670,
  "ickejÅ¡ÃŃch": 4671,
  "Ġstrech": 4672,
  "encii": 4673,
  "kujete": 4674,
  "Ġciel": 4675,
  "Ġopust": 4676,
  "ĠÅ¡ik": 4677,
  "ickejÅ¡ÃŃm": 4678,
  "ickejÅ¡ia": 4679,
  "Ġrol": 4680,
  "katolÃŃc": 4681,
  "ĠsÃºÄįasne": 4682,
  "ickejÅ¡iu": 4683,
  "ickejÅ¡ieho": 4684,
  "ickejÅ¡ou": 4685,
  "ickejÅ¡ej": 4686,
  "ickejÅ¡om": 4687,
  "ickejÅ¡iemu": 4688,
  "ickejÅ¡ÃŃmi": 4689,
  "ĠotÃ¡zku": 4690,
  "ĠmÃ¡Å¡": 4691,
  "Ġpomoci": 4692,
  "lenie": 4693,
  "kujte": 4694,
  "kujem": 4695,
  "kuj": 4696,
  "Ġbavln": 4697,
  "Ġber": 4698,
  "Ġkal": 4699,
  "ĠpouÅ¾ÃŃvajÃº": 4700,
  "Ġ194": 4701,
  "Ġ2012": 4702,
  "kosÅ¥": 4703,
  "Ġtypy": 4704,
  "nÃŃckej": 4705,
  "Ġvyna": 4706,
  "ĠkoÄį": 4707,
  "Ġneuver": 4708,
  "Ġobsahu": 4709,
  "ĠjÃºna": 4710,
  "gr": 4711,
  "ĠvÃ½roby": 4712,
  "iemu": 4713,
  "ĠmÃ¡ja": 4714,
  "Ġciev": 4715,
  "Ġkapel": 4716,
  "Ġjav": 4717,
  "ĠÄįap": 4718,
  "ĠsituÃ¡cie": 4719,
  "ovec": 4720,
  "Ġled": 4721,
  "Ġhotela": 4722,
  "ĠvyÅ¾aduje": 4723,
  "kovalo": 4724,
  "ĠnÃ¡j": 4725,
  "Ġuply": 4726,
  "fÃºk": 4727,
  "avÃº": 4728,
  "kujeÅ¡": 4729,
  "ĠtakÃ½to": 4730,
  "entov": 4731,
  "ĠprichÃ¡dza": 4732,
  "kujme": 4733,
  "Ġprieskum": 4734,
  "ĠprÃŃrody": 4735,
  "ĠpredstaviÅ¥": 4736,
  "Ġnovembra": 4737,
  "Ġnemu": 4738,
  "Ġsmrti": 4739,
  "ĠalternatÃŃv": 4740,
  "Ġdomin": 4741,
  "Ġsprch": 4742,
  "Ġmask": 4743,
  "Ġdispon": 4744,
  "ovacej": 4745,
  "Ġnein": 4746,
  "Ġnapokon": 4747,
  "ĠsprÃ¡va": 4748,
  "Ġvopred": 4749,
  "ĠschopnosÅ¥": 4750,
  "ĠroÄįnÃŃk": 4751,
  "Ġklubu": 4752,
  "Ġcitr": 4753,
  "Ġvad": 4754,
  "ĠvÃ½robu": 4755,
  "Ġprostriedky": 4756,
  "jedn": 4757,
  "ÃŃny": 4758,
  "ĠÅ¡pecializ": 4759,
  "izmom": 4760,
  "Ġdokt": 4761,
  "ĠzruÄį": 4762,
  "Ġbr": 4763,
  "ĠbliÅ¾": 4764,
  "ĠpÃ¡d": 4765,
  "res": 4766,
  "ĠreÅ¥az": 4767,
  "Ġprimer": 4768,
  "aÄįku": 4769,
  "okrÃ¡t": 4770,
  "Ġzomr": 4771,
  "Ġout": 4772,
  "Ġfilozof": 4773,
  "ĠÅ¾il": 4774,
  "Ġstanov": 4775,
  "platÃŃ": 4776,
  "Ġviacero": 4777,
  "Ġpover": 4778,
  "acia": 4779,
  "ĠnÃ¡lad": 4780,
  "Ġsmart": 4781,
  "nÃŃme": 4782,
  "ĠÅ¡t": 4783,
  "ĠvÃ½robkov": 4784,
  "Ġmagnet": 4785,
  "izÃ¡cie": 4786,
  "ĠposlednÃ½": 4787,
  "Ġdrog": 4788,
  "ĠprekÃ¡Å¾": 4789,
  "ĠÃºdrÅ¾": 4790,
  "Ġpozrite": 4791,
  "Ġpl": 4792,
  "ÅĪovala": 4793,
  "son": 4794,
  "ĠakÃ¡": 4795,
  "ĠkoÅ¡ice": 4796,
  "ĠslÃºÅ¾i": 4797,
  "ĠvÃ¡Å¾ne": 4798,
  "ĠzvyÄįajne": 4799,
  "ĠprÃŃleÅ¾itosÅ¥": 4800,
  "ivÃ½ch": 4801,
  "Ġlan": 4802,
  "ĠpÃŃsm": 4803,
  "Ġsl": 4804,
  "Ġniekoho": 4805,
  "ĠzÃ¡znam": 4806,
  "Ġporiadne": 4807,
  "Ġkolo": 4808,
  "Ġpostar": 4809,
  "Ġvyberte": 4810,
  "Ġsoft": 4811,
  "ĠpÃ´rod": 4812,
  "ĠhlavnÃ©": 4813,
  "Ġknihu": 4814,
  "ĠzvÃ¤ÄįÅ¡": 4815,
  "Ġ31": 4816,
  "Ġtepel": 4817,
  "ĠÅ¾al": 4818,
  "ĠprvÃ½krÃ¡t": 4819,
  "ĠÃºÄįasÅ¥": 4820,
  "ĠÄıalÅ¡ÃŃm": 4821,
  "Ġukrajin": 4822,
  "est": 4823,
  "Ġdiplom": 4824,
  "idl": 4825,
  "ĠveÄ¾kÃ½m": 4826,
  "Ġdruhy": 4827,
  "ĠnÃ¡dej": 4828,
  "Ġjedlo": 4829,
  "di": 4830,
  "Ġstrih": 4831,
  "ĠvÃ½po": 4832,
  "Ġnecht": 4833,
  "Ġrecenz": 4834,
  "Ġnepov": 4835,
  "ĠnÃ¡sil": 4836,
  "Ġperson": 4837,
  "ĠsluÅ¡": 4838,
  "ĠuÅ¾itoÄį": 4839,
  "Ġtouto": 4840,
  "Ġcirkvi": 4841,
  "ĠnapÃ¤": 4842,
  "Ġmuz": 4843,
  "Ġwin": 4844,
  "nÃŃte": 4845,
  "Ġpodporuje": 4846,
  "Ġpek": 4847,
  "Ġit": 4848,
  "Ġzadarmo": 4849,
  "ivejÅ¡ie": 4850,
  "Ġobed": 4851,
  "Ġkles": 4852,
  "Ã´t": 4853,
  "ĠfanÃºÅ¡ikov": 4854,
  "Ġtelefon": 4855,
  "Ġcon": 4856,
  "ĠoÅ¡etr": 4857,
  "Ġzasad": 4858,
  "liÅ¥": 4859,
  "Äº": 4860,
  "ĠtÃŃmu": 4861,
  "ĠvÃ½tvar": 4862,
  "ĠkrÃŃz": 4863,
  "Ġokraj": 4864,
  "niam": 4865,
  "Ġvysiel": 4866,
  "Ġda": 4867,
  "ĠzÃ³n": 4868,
  "Ġone": 4869,
  "Ġpriestory": 4870,
  "ĠdÃºfam": 4871,
  "ĠvydrÅ¾": 4872,
  "Ġzemi": 4873,
  "Ġvojny": 4874,
  "tekut": 4875,
  "Ġnapad": 4876,
  "ĠgrÃ©c": 4877,
  "Ãºvali": 4878,
  "avÃ©ho": 4879,
  "oterap": 4880,
  "Ġnohy": 4881,
  "ujÃºcim": 4882,
  "Ġpoklad": 4883,
  "ĠzÃŃskal": 4884,
  "Ġnote": 4885,
  "itÃ¡ch": 4886,
  "ĠdodÃ¡va": 4887,
  "niciach": 4888,
  "ĠvÅ¡eobecne": 4889,
  "Ġplne": 4890,
  "ovke": 4891,
  "Ġgoogle": 4892,
  "ivejÅ¡ia": 4893,
  "ovku": 4894,
  "Ġzaznamen": 4895,
  "ĠvysokÃ©": 4896,
  "ivejÅ¡ÃŃch": 4897,
  "ĠhlavnÃ½m": 4898,
  "ĠnebudÃº": 4899,
  "ĠvÃ½Å¾iv": 4900,
  "Ġdisplej": 4901,
  "ĠvyznaÄį": 4902,
  "ivejÅ¡ÃŃ": 4903,
  "Ġvedia": 4904,
  "Ġterm": 4905,
  "Ġstrednej": 4906,
  "ivejÅ¡ej": 4907,
  "ivejÅ¡iu": 4908,
  "Ġsvojmu": 4909,
  "ivejÅ¡ou": 4910,
  "ivejÅ¡ÃŃm": 4911,
  "ivejÅ¡ÃŃmi": 4912,
  "ivejÅ¡iemu": 4913,
  "ivejÅ¡ieho": 4914,
  "ivejÅ¡om": 4915,
  "kilo": 4916,
  "ĠbÃ¡s": 4917,
  "ĠdostupnÃ©": 4918,
  "Ãºval": 4919,
  "Ġsekt": 4920,
  "Ġoslov": 4921,
  "ÃºvajÃºc": 4922,
  "Ġbodov": 4923,
  "ĠÅ¡tudentov": 4924,
  "Ãºvate": 4925,
  "koÄ¾aj": 4926,
  "Ġpracuje": 4927,
  "Ġmax": 4928,
  "gh": 4929,
  "Ġpovinnosti": 4930,
  "Ãºvala": 4931,
  "Ġnajmenej": 4932,
  "ÃŃku": 4933,
  "Ġgal": 4934,
  "Ġdram": 4935,
  "ĠbÃ½v": 4936,
  "Ãºvam": 4937,
  "Ġtkan": 4938,
  "Ġpokus": 4939,
  "ajÃºceho": 4940,
  "Ãºvaj": 4941,
  "ĠprevaÅ¾": 4942,
  "ÅĪujete": 4943,
  "ĠnÃ¡vrat": 4944,
  "istickej": 4945,
  "Ãºvalo": 4946,
  "ÃºvaÅ¡": 4947,
  "ĠkrajinÃ¡ch": 4948,
  "Ãºvajte": 4949,
  "ĠÃºsme": 4950,
  "Ãºvajme": 4951,
  "ĠrovnakÃ©": 4952,
  "Ġzachyt": 4953,
  "Ġnajstar": 4954,
  "rovnÃ¡": 4955,
  "ĠcÃŃtiÅ¥": 4956,
  "Ġdruhov": 4957,
  "Å¾itok": 4958,
  "iteÄ¾a": 4959,
  "Ġrobot": 4960,
  "ĠlÃŃÅ¡": 4961,
  "Ġtalent": 4962,
  "Ġpodklad": 4963,
  "vÃŃ": 4964,
  "Ġtvoria": 4965,
  "Ġodchod": 4966,
  "Ã¡kom": 4967,
  "itÃŃ": 4968,
  "Ġpiatok": 4969,
  "nÃ¡rod": 4970,
  "Ġodseku": 4971,
  "Ġdreva": 4972,
  "Ġrak": 4973,
  "Ġrozhodnutia": 4974,
  "Ġvode": 4975,
  "Ġ500": 4976,
  "Ġintern": 4977,
  "ĠnoÅ¾": 4978,
  "Ġzrk": 4979,
  "Ġministerstvo": 4980,
  "ĠdeÅ¥mi": 4981,
  "ĠÃºÄįet": 4982,
  "Ġbok": 4983,
  "ĠinvestÃŃ": 4984,
  "Ġdopravy": 4985,
  "telia": 4986,
  "kym": 4987,
  "Ġpodo": 4988,
  "antov": 4989,
  "ĠpohÄ¾adu": 4990,
  "ÅĪovalo": 4991,
  "ĠkaÅ¾dÃ©mu": 4992,
  "Ġtomuto": 4993,
  "ĠÅ¡tÃŃt": 4994,
  "Ġplus": 4995,
  "Ãºre": 4996,
  "ĠÃºÄįelom": 4997,
  "ĠbÃ½va": 4998,
  "Ġihl": 4999,
  "ĠdobrÃ¡": 5000,
  "Ġprvo": 5001,
  "Ġvyvi": 5002,
  "ovskom": 5003,
  "ĠvlastnÃº": 5004,
  "ĠnaÅ¡im": 5005,
  "ip": 5006,
  "Ġvlak": 5007,
  "Ġ>": 5008,
  "Ġdali": 5009,
  "Ġhotels": 5010,
  "Ġimun": 5011,
  "ĠdÃ¡vno": 5012,
  "ĠkariÃ©r": 5013,
  "Ġhust": 5014,
  "Ġtablet": 5015,
  "Ġnaraz": 5016,
  "Ġrevol": 5017,
  "Ġpostel": 5018,
  "ĠoceÄ¾": 5019,
  "ĠbezpeÄįnosÅ¥": 5020,
  "Ġmierne": 5021,
  "ajÃºca": 5022,
  "Ã¡li": 5023,
  "ĠÃºsek": 5024,
  "ĠpoÄ¾nohospodÃ¡r": 5025,
  "Ġvet": 5026,
  "sto": 5027,
  "ÅĪujte": 5028,
  "Ġbruch": 5029,
  "ĠÅ¾iaci": 5030,
  "Ġvrac": 5031,
  "Ġtextom": 5032,
  "aÄįov": 5033,
  "ÅĪuj": 5034,
  "Ġind": 5035,
  "Ġpopri": 5036,
  "ĠznÃ¡my": 5037,
  "Ġstretnutie": 5038,
  "ĠvlastnÃ½": 5039,
  "ĠÅ¾ivotnÃ©ho": 5040,
  "Ġinej": 5041,
  "ĠÃºnie": 5042,
  "Ġodpor": 5043,
  "ĠhovoriÅ¥": 5044,
  "kyÅĪa": 5045,
  "ÅĪujeÅ¡": 5046,
  "ÅĪujme": 5047,
  "ĠstÃºp": 5048,
  "ĠnÃ¡vrhu": 5049,
  "eri": 5050,
  "ĠapartmÃ¡n": 5051,
  "Ġdostane": 5052,
  "Ġsiah": 5053,
  "ĠdokÃ¡Å¾u": 5054,
  "tva": 5055,
  "Ġdych": 5056,
  "Ġakej": 5057,
  "Ġsiv": 5058,
  "ĠaktÃŃvne": 5059,
  "iare": 5060,
  "Ġprior": 5061,
  "vu": 5062,
  "Ġnejde": 5063,
  "ĠÄįud": 5064,
  "nicou": 5065,
  "ĠnejakÃº": 5066,
  "ĠsituÃ¡cia": 5067,
  "ĠpriÅ¡la": 5068,
  "ĠzÃ¡kladnej": 5069,
  "avom": 5070,
  "ĠobrÃ¡t": 5071,
  "ĠtrvÃ¡": 5072,
  "naÄį": 5073,
  "Ġnepotreb": 5074,
  "Ġagr": 5075,
  "vin": 5076,
  "Ġ*": 5077,
  "Ġlopt": 5078,
  "Ġministerstva": 5079,
  "istovi": 5080,
  "nÃŃckeho": 5081,
  "Ġmiestach": 5082,
  "Ġobvod": 5083,
  "ĠpozitÃŃvne": 5084,
  "ory": 5085,
  "erv": 5086,
  "Ġpona": 5087,
  "ĠvÅ¡im": 5088,
  "raz": 5089,
  "Ġstried": 5090,
  "ĠkategÃ³rie": 5091,
  "Ġponuku": 5092,
  "Ġpen": 5093,
  "Å¡etr": 5094,
  "ĠrÃŃm": 5095,
  "ĠÃºlohy": 5096,
  "Ġhom": 5097,
  "Ġtakom": 5098,
  "ĠpÃ´vodne": 5099,
  "Ġkat": 5100,
  "ĠvaÅ¡om": 5101,
  "ĠpruÅ¾": 5102,
  "Ġmini": 5103,
  "podstat": 5104,
  "ĠslÃ¡vnost": 5105,
  "oslov": 5106,
  "Ġsvetovej": 5107,
  "ĠpoÅ¡lite": 5108,
  "nÃŃÄįka": 5109,
  "ĠsprevÃ¡dz": 5110,
  "Ġspl": 5111,
  "ĠzvyÅ¡uje": 5112,
  "Ġakcept": 5113,
  "ĠÅ¡ancu": 5114,
  "Ġ]": 5115,
  "avÃ½mi": 5116,
  "Ġpovie": 5117,
  "Ġobu": 5118,
  "Ġsilu": 5119,
  "ĠaprÃŃla": 5120,
  "istoch": 5121,
  "Ġnaje": 5122,
  "Ġverejnosti": 5123,
  "uÄ¾": 5124,
  "Ã¡torom": 5125,
  "Ġrebr": 5126,
  "ĠneÄįak": 5127,
  "Ġhodnotu": 5128,
  "ĠpoÅ¾iar": 5129,
  "sÃº": 5130,
  "ĠzaÄįiatkom": 5131,
  "Äįi": 5132,
  "Ġpodmienkach": 5133,
  "Ġzved": 5134,
  "ĠveÅ¾": 5135,
  "ĠurÄįenÃ¡": 5136,
  "Ġpriestoroch": 5137,
  "Ġspravod": 5138,
  "ovanÃ©mu": 5139,
  "ĠtakÃ½m": 5140,
  "Ġtenis": 5141,
  "ĠobÄįanov": 5142,
  "ĠuÄ¾ahÄį": 5143,
  "nenÃ½ch": 5144,
  "Ġmzd": 5145,
  "Ġdat": 5146,
  "otvor": 5147,
  "oviek": 5148,
  "Ġmik": 5149,
  "ans": 5150,
  "ĠÄįiar": 5151,
  "ĠarmÃ¡d": 5152,
  "ovacÃŃm": 5153,
  "ÅĻ": 5154,
  "ĠsÃºstav": 5155,
  "acej": 5156,
  "uÃ¡l": 5157,
  "ner": 5158,
  "Ġrobia": 5159,
  "ĠdrÃ¡h": 5160,
  "Ġlov": 5161,
  "izmov": 5162,
  "Ġalerg": 5163,
  "ĠÅ¡tvrÅ¥": 5164,
  "Ġprakticky": 5165,
  "ĠÅ¾iadosÅ¥": 5166,
  "ĠsnÃ¡": 5167,
  "losÅ¥": 5168,
  "Ġcert": 5169,
  "ĠdÃ½ch": 5170,
  "Ġrelat": 5171,
  "ĠÄ¾uÄımi": 5172,
  "Ġpest": 5173,
  "Ġaktualiz": 5174,
  "strk": 5175,
  "Ġvrt": 5176,
  "ciÃ¡ch": 5177,
  "Ã¡rny": 5178,
  "ĠvÄįer": 5179,
  "Ġhas": 5180,
  "Ġfunkciu": 5181,
  "60": 5182,
  "ĠvytvÃ¡ra": 5183,
  "ĠkategÃ³rii": 5184,
  "Ġzdarma": 5185,
  "ĠkameÅĪ": 5186,
  "Ġlimit": 5187,
  "Ġodomk": 5188,
  "iteÄ¾nÃ½": 5189,
  "ĠprÃŃsÅ¥": 5190,
  "Ġstat": 5191,
  "ĠmontÃ¡Å¾": 5192,
  "Äįeky": 5193,
  "Ġvesel": 5194,
  "dvoj": 5195,
  "Ġam": 5196,
  "ĠreÅ¡pekt": 5197,
  "iate": 5198,
  "uli": 5199,
  "ĠskrÃ¡t": 5200,
  "Ġposchod": 5201,
  "nÃŃctve": 5202,
  "Ã¡rovi": 5203,
  "ĠsnaÅ¾ÃŃ": 5204,
  "Ġtakej": 5205,
  "Ġfotky": 5206,
  "Ã¡rske": 5207,
  "ĠdevÃ¤Å¥": 5208,
  "Ġchorob": 5209,
  "Ġenergiu": 5210,
  "Ġpenz": 5211,
  "Ã¡lnemu": 5212,
  "Ġlu": 5213,
  "ĠvzdelÃ¡vania": 5214,
  "iciam": 5215,
  "ĠprÃŃjemnÃ©": 5216,
  "ĠneÄıal": 5217,
  "ĠponÃºkajÃº": 5218,
  "ĠpracovnÃ©": 5219,
  "ill": 5220,
  "ÃŃvnych": 5221,
  "Ġastr": 5222,
  "Ġneexist": 5223,
  "ĠpoÄıak": 5224,
  "ĠvyuÅ¾itie": 5225,
  "Ġmok": 5226,
  "ĠdruhÃ©ho": 5227,
  "ĠdostatoÄįne": 5228,
  "ĠÄįoraz": 5229,
  "Ġprostriedkov": 5230,
  "ĠslovenskÃ©": 5231,
  "Ġpestr": 5232,
  "istickÃ©ho": 5233,
  "Ġbezplat": 5234,
  "istickÃ¡": 5235,
  "ĠÃºÄįtov": 5236,
  "Ġinternete": 5237,
  "ĠsnÃ¡Äı": 5238,
  "ger": 5239,
  "Ġosta": 5240,
  "ĠboÄį": 5241,
  "ĠsmrÅ¥": 5242,
  "acieho": 5243,
  "ĠzakÃºp": 5244,
  "kotÃº": 5245,
  "ĠnesprÃ¡v": 5246,
  "ĠnÃ¡byt": 5247,
  "ĠnepriateÄ¾": 5248,
  "Ġmulti": 5249,
  "ĠvedÄ¾a": 5250,
  "ĠohÄ¾adu": 5251,
  "Ġmodlit": 5252,
  "ĠnajnÃ¡": 5253,
  "ĠposteÄ¾": 5254,
  "ĠstrÃ¡nok": 5255,
  "ĠvnÃºtri": 5256,
  "Ġzlom": 5257,
  "ĠmotÃŃv": 5258,
  "ĠpomÃ´c": 5259,
  "iÄįov": 5260,
  "ĠbliÅ¾Å¡ie": 5261,
  "Ġkomplik": 5262,
  "kyv": 5263,
  "raÅĪaj": 5264,
  "Ġprospech": 5265,
  "Ġhrab": 5266,
  "Ġpil": 5267,
  "ĠvzÅ¥ahy": 5268,
  "ĠotÃ¡zka": 5269,
  "ĠmuÅ¾i": 5270,
  "yhodn": 5271,
  "ĠzabrÃ¡n": 5272,
  "ori": 5273,
  "experiment": 5274,
  "izmy": 5275,
  "ĠstrÃ¡nkach": 5276,
  "ĠÅ¾ije": 5277,
  "Ã¡ty": 5278,
  "Ġhodinu": 5279,
  "ze": 5280,
  "Ġposu": 5281,
  "Ġdek": 5282,
  "aÄįiek": 5283,
  "ĠprÃŃspevok": 5284,
  "Ġzane": 5285,
  "ĠvyuÅ¾ÃŃvaÅ¥": 5286,
  "ĠvysvetÄ¾": 5287,
  "Ġzriad": 5288,
  "predu": 5289,
  "Ġkoncom": 5290,
  "ĠpovinnosÅ¥": 5291,
  "prav": 5292,
  "kat": 5293,
  "ĠjanuÃ¡ra": 5294,
  "ĠkonÄį": 5295,
  "ĠvlastnÃ½ch": 5296,
  "ĠÄįeskej": 5297,
  "Ġbratislavy": 5298,
  "ĠÅ¡koda": 5299,
  "Ġbor": 5300,
  "Ġosad": 5301,
  "Ġfrekv": 5302,
  "nÃŃÅ¡": 5303,
  "ĠsituÃ¡ciu": 5304,
  "ĠmiliÃ³": 5305,
  "praj": 5306,
  "Ġspomien": 5307,
  "ĠÅ¡tyroch": 5308,
  "ĠÄįasom": 5309,
  "ÃŃkmi": 5310,
  "Ġoddych": 5311,
  "rez": 5312,
  "ĠlÃ¡ska": 5313,
  "ĠprvÃ½m": 5314,
  "Ġmarca": 5315,
  "Ġnovom": 5316,
  "ovcov": 5317,
  "Ġodhal": 5318,
  "Ġnemala": 5319,
  "livÃ©": 5320,
  "Ġriziko": 5321,
  "Ġdoslova": 5322,
  "ĠrÃ½chle": 5323,
  "Ġobchodu": 5324,
  "Ġschopnosti": 5325,
  "Ġzver": 5326,
  "ivej": 5327,
  "ĠohÄ¾adom": 5328,
  "Ġtechniky": 5329,
  "Ġnij": 5330,
  "Ġdiela": 5331,
  "niÄįky": 5332,
  "Ġpondel": 5333,
  "Ġliterat": 5334,
  "icyk": 5335,
  "ovateÄ¾ov": 5336,
  "Ġrozhodla": 5337,
  "Ġ2011": 5338,
  "ĠsÄ¾ub": 5339,
  "ĠjedÃ¡l": 5340,
  "Ġbytu": 5341,
  "Ġnijak": 5342,
  "Ġkilom": 5343,
  "Ġdus": 5344,
  "ovacia": 5345,
  "ĠtechnolÃ³gie": 5346,
  "dÃ´raz": 5347,
  "Ġpredseda": 5348,
  "Ġzaob": 5349,
  "Ġobe": 5350,
  "ovisko": 5351,
  "ĠverÃŃm": 5352,
  "noprÃ¡v": 5353,
  "oviÄį": 5354,
  "avÃ©mu": 5355,
  "Ġpost": 5356,
  "Ġmedic": 5357,
  "Ġnepodar": 5358,
  "Ġodosl": 5359,
  "Ġnajlep": 5360,
  "wa": 5361,
  "Ġsved": 5362,
  "ĠistÃ½": 5363,
  "ĠpÃ¡na": 5364,
  "ajÃºcej": 5365,
  "Ġobdiv": 5366,
  "Ġvtip": 5367,
  "ĠvÃ½Å¡ky": 5368,
  "ĠprvÃº": 5369,
  "ĠuÅ¡etr": 5370,
  "ĠdoÅ¡lo": 5371,
  "nok": 5372,
  "Ġdoba": 5373,
  "ĠÄįesko": 5374,
  "Ġdostatok": 5375,
  "Ġhlbok": 5376,
  "ÄįnÃ©": 5377,
  "Ġfran": 5378,
  "Ġplech": 5379,
  "ĠÅ¡Å¥av": 5380,
  "Ġpravdu": 5381,
  "Ġnim": 5382,
  "ovaniach": 5383,
  "inka": 5384,
  "ĠzaÅ¾i": 5385,
  "Ġgran": 5386,
  "Ġnerob": 5387,
  "Ġhru": 5388,
  "ĠprÃŃznak": 5389,
  "ĠhÄ¾adaÅ¥": 5390,
  "ĠobleÄįenie": 5391,
  "ĠobjednaÅ¥": 5392,
  "ĠposkytnÃºÅ¥": 5393,
  "Ġnasad": 5394,
  "ĠvÃ¤ÄįÅ¡ÃŃ": 5395,
  "ĠpeknÃ©": 5396,
  "Ġzabi": 5397,
  "ĠÄįoho": 5398,
  "ĠviesÅ¥": 5399,
  "ĠnapÃŃÅ¡": 5400,
  "ron": 5401,
  "Ġuzatvor": 5402,
  "kredit": 5403,
  "islat": 5404,
  "ĠÄįomu": 5405,
  "Ġozdob": 5406,
  "ĠpodpÃŃs": 5407,
  "ĠpÃºt": 5408,
  "Ġbiskup": 5409,
  "Ġhal": 5410,
  "ĠjedinÃ½": 5411,
  "Ġlegislat": 5412,
  "Ġlamp": 5413,
  "polu": 5414,
  "Ġgu": 5415,
  "ĠpravidlÃ¡": 5416,
  "ond": 5417,
  "ĠefektÃŃv": 5418,
  "Ġdokonale": 5419,
  "ÃŃsk": 5420,
  "ĠdodrÅ¾iav": 5421,
  "Ġprs": 5422,
  "Ġklam": 5423,
  "Ġpodpis": 5424,
  "bami": 5425,
  "Ġkilomet": 5426,
  "Ġrozvod": 5427,
  "Ã½na": 5428,
  "avajÃº": 5429,
  "ĠpeÅĪaÅ¾": 5430,
  "Ġznamen": 5431,
  "book": 5432,
  "Ġodvod": 5433,
  "Ġredak": 5434,
  "ĠdobrÃº": 5435,
  "ĠreÅ¾": 5436,
  "Ġdotyk": 5437,
  "Ġvoja": 5438,
  "Ġpoby": 5439,
  "ĠosvedÄį": 5440,
  "Ġ35": 5441,
  "ĠveÄ¾kou": 5442,
  "Ġpravd": 5443,
  "Ġ2010": 5444,
  "Ġobstar": 5445,
  "Ġudel": 5446,
  "Ġmanipul": 5447,
  "Ġpozemku": 5448,
  "iteÄ¾ne": 5449,
  "Ġzu": 5450,
  "Ġest": 5451,
  "Ġstavby": 5452,
  "ĠstarÃ©": 5453,
  "Ġpodozr": 5454,
  "ĠpozÃ½v": 5455,
  "ĠmalÃ¡": 5456,
  "Ġauta": 5457,
  "ĠrÃºk": 5458,
  "ĠgÃ©l": 5459,
  "ĠsoftvÃ©r": 5460,
  "ĠmenÃŃ": 5461,
  "ĠpridaÅ¥": 5462,
  "adel": 5463,
  "omi": 5464,
  "ciami": 5465,
  "Ġnahrad": 5466,
  "Ġbla": 5467,
  "ĠzodpovednosÅ¥": 5468,
  "ĠprevÃ¡dzky": 5469,
  "ujÃºcemu": 5470,
  "ĠvÃ½konu": 5471,
  "ĠnedokÃ¡Å¾": 5472,
  "ÄįÃŃt": 5473,
  "Ġsvadob": 5474,
  "Ġrodina": 5475,
  "ĠÅ¡tÃ¡tnej": 5476,
  "Ġbudovy": 5477,
  "ĠprÃ¡vn": 5478,
  "ĠprÃŃpravu": 5479,
  "ĠobsahujÃº": 5480,
  "Ġkontra": 5481,
  "not": 5482,
  "ĠblÃŃÅ¾": 5483,
  "Ġsort": 5484,
  "izmami": 5485,
  "Ġmajetku": 5486,
  "ĠzistiÅ¥": 5487,
  "vahy": 5488,
  "ovar": 5489,
  "Ġmesiace": 5490,
  "ĠporovnanÃŃ": 5491,
  "ĠnovinÃ¡r": 5492,
  "ĠvychÃ¡dz": 5493,
  "ĠstÄºp": 5494,
  "Ġfilmu": 5495,
  "avaÅ¥": 5496,
  "Ġgomb": 5497,
  "loÅ¾": 5498,
  "ĠvyskÃºÅ¡aÅ¥": 5499,
  "ĠÄįlenom": 5500,
  "ĠprÃ¡Å¡": 5501,
  "Ġudalosti": 5502,
  "ĠÃºtoÄį": 5503,
  "Å¡ediv": 5504,
  "ĠnaÅ¡li": 5505,
  "ĠnechaÅ¥": 5506,
  "ĠÄįlenovia": 5507,
  "Ġnepopri": 5508,
  "ĠpovaÅ¾uje": 5509,
  "ĠsociÃ¡lnej": 5510,
  "ĠnajneskÃ´r": 5511,
  "ĠdÃ´raz": 5512,
  "ĠchvÃ¡l": 5513,
  "ĠtÃ³n": 5514,
  "ĠzÃ¡leÅ¾ito": 5515,
  "Ġbicyk": 5516,
  "Ġfarieb": 5517,
  "Ġkry": 5518,
  "ĠpÃŃÅ¡e": 5519,
  "Ã¡ÅĪ": 5520,
  "Ġsrdca": 5521,
  "ĠrÃ½chlosÅ¥": 5522,
  "ĠzabezpeÄįuje": 5523,
  "otala": 5524,
  "ĠnajvÃ¤ÄįÅ¡ÃŃ": 5525,
  "Ġbody": 5526,
  "Ġkvalita": 5527,
  "Ġklientov": 5528,
  "Ġasist": 5529,
  "Ġbomb": 5530,
  "Ġventil": 5531,
  "otal": 5532,
  "Ġmojich": 5533,
  "Ġchyst": 5534,
  "ĠtÃ©mu": 5535,
  "Ġhrn": 5536,
  "let": 5537,
  "ĠodporÃºÄįam": 5538,
  "Ã¡rÄį": 5539,
  "ĠzÃ¡vaÅ¾": 5540,
  "ĠpouÅ¾ÃŃvanie": 5541,
  "Ġprach": 5542,
  "Ġprvky": 5543,
  "Ġzb": 5544,
  "ĠvÃ½Å¡ka": 5545,
  "Ġhudby": 5546,
  "ĠmoÅ¾nosÅ¥ou": 5547,
  "Ġjo": 5548,
  "izmoch": 5549,
  "stre": 5550,
  "Ġhosti": 5551,
  "hodnoc": 5552,
  "Ġopatrenia": 5553,
  "ĠvÃŃr": 5554,
  "izme": 5555,
  "anejÅ¡ie": 5556,
  "Ġzmena": 5557,
  "otali": 5558,
  "ĠzastupiteÄ¾": 5559,
  "Ġkedysi": 5560,
  "Ġkrk": 5561,
  "Ġspracovanie": 5562,
  "Ġjapon": 5563,
  "ĠzÃ¡siel": 5564,
  "Ġvianoc": 5565,
  "Ġnesmie": 5566,
  "ateÄ¾a": 5567,
  "Ġhlavu": 5568,
  "kol": 5569,
  "Ġnap": 5570,
  "olÃ³gie": 5571,
  "ĠÅ¡krab": 5572,
  "ĠaktivÃŃt": 5573,
  "Ġinfek": 5574,
  "ĠnÃ¡vod": 5575,
  "Ġnajhor": 5576,
  "14": 5577,
  "pokoj": 5578,
  "ĠdomÃ¡cnosti": 5579,
  "Ġknihe": 5580,
  "ĠÅ¾iadna": 5581,
  "atÃŃvny": 5582,
  "Ġsn": 5583,
  "ĠkrÃºÅ¾": 5584,
  "Ġtekut": 5585,
  "ĠnovÃ½m": 5586,
  "ujÃºcej": 5587,
  "Ġlav": 5588,
  "ĠkrÃ¡sny": 5589,
  "otaÅ¥": 5590,
  "ĠhostÃŃ": 5591,
  "Ġes": 5592,
  "Ġviz": 5593,
  "otalo": 5594,
  "ĠdochÃ¡dza": 5595,
  "kul": 5596,
  "ĠmanaÅ¾Ã©r": 5597,
  "ĠplnÃ©": 5598,
  "ĠznÃŃ": 5599,
  "Ġsex": 5600,
  "ĠsluÅ¾bu": 5601,
  "ĠpotrebujÃº": 5602,
  "Ġvedeli": 5603,
  "iteÄ¾ov": 5604,
  "ĠdediÄį": 5605,
  "ovkou": 5606,
  "ĠÅ¡etr": 5607,
  "Ġstranu": 5608,
  "pneumat": 5609,
  "Ġopis": 5610,
  "jme": 5611,
  "ĠznaÄįka": 5612,
  "ĠjÃºla": 5613,
  "ĠvlÃ¡da": 5614,
  "Ġdala": 5615,
  "Ġpresta": 5616,
  "ĠÃºprim": 5617,
  "ĠinÅ¡truk": 5618,
  "ĠhrÃ¡Äįi": 5619,
  "ĠsociÃ¡lne": 5620,
  "ĠfinanÄįnÃ©": 5621,
  "Ġuklad": 5622,
  "Ġjesen": 5623,
  "ĠskutoÄįnosÅ¥": 5624,
  "Ġmozg": 5625,
  "Ġekolog": 5626,
  "ĠÄįaro": 5627,
  "ĠnajlepÅ¡ÃŃch": 5628,
  "anÃ©mu": 5629,
  "rab": 5630,
  "booku": 5631,
  "argument": 5632,
  "uhodn": 5633,
  "nÃŃÄįky": 5634,
  "Ġdoj": 5635,
  "Ġkotl": 5636,
  "ĠkÃºpnej": 5637,
  "Ġshop": 5638,
  "aÄ¾": 5639,
  "ula": 5640,
  "90": 5641,
  "ocÃº": 5642,
  "ĠatmosfÃ©ru": 5643,
  "avosÅ¥": 5644,
  "Ġzneu": 5645,
  "ĠÅ¾iaÄ¾": 5646,
  "Ġprebeh": 5647,
  "Ġcertifik": 5648,
  "Ġobsahom": 5649,
  "ĠbohuÅ¾iaÄ¾": 5650,
  "Ġpriestorov": 5651,
  "Ġextra": 5652,
  "ĠhÄ¾adÃ¡te": 5653,
  "ĠrÃ³m": 5654,
  "Ġkin": 5655,
  "ĠstrÃ¡nka": 5656,
  "obchod": 5657,
  "Ġnajmen": 5658,
  "ĠvysokÃ½": 5659,
  "iÄįiar": 5660,
  "les": 5661,
  "ĠhosÅ¥": 5662,
  "ovskÃº": 5663,
  "Ġbanky": 5664,
  "ive": 5665,
  "Ġtriedy": 5666,
  "ĠsezÃ³ny": 5667,
  "Ġpleti": 5668,
  "ocem": 5669,
  "Ġstretnutia": 5670,
  "13": 5671,
  "Å¡tr": 5672,
  "Ġmedail": 5673,
  "ocete": 5674,
  "oceme": 5675,
  "oceÅ¡": 5676,
  "ĠtriÄį": 5677,
  "prisah": 5678,
  "ĠbudÃºci": 5679,
  "Ġtakt": 5680,
  "Ġreproduk": 5681,
  "ĠpokoÅ¾ky": 5682,
  "ĠÄįe": 5683,
  "Ġposlednej": 5684,
  "ÅĪach": 5685,
  "ĠmenÅ¡ie": 5686,
  "Ġhygien": 5687,
  "Ġmrz": 5688,
  "ĠproblÃ©mom": 5689,
  "ĠspoloÄįnÃ©": 5690,
  "Ġlev": 5691,
  "Ġ196": 5692,
  "Ġfir": 5693,
  "ack": 5694,
  "Ã¡rnej": 5695,
  "ĠnedÃ¡vno": 5696,
  "Ġhesl": 5697,
  "izÃ¡cia": 5698,
  "Ġdvoma": 5699,
  "Ġprojektov": 5700,
  "Ġleto": 5701,
  "Ġfajn": 5702,
  "Ġnechce": 5703,
  "Ġmasl": 5704,
  "ĠzlÃ©": 5705,
  "ĠpredÃ¡vajÃºceho": 5706,
  "Ġfarbu": 5707,
  "ĠobchodnÃ½ch": 5708,
  "Ã³nu": 5709,
  "octe": 5710,
  "Ġparku": 5711,
  "Ġrozvoja": 5712,
  "pt": 5713,
  "ĠnajzÃ¡": 5714,
  "ĠtaneÄį": 5715,
  "ĠzahraniÄįÃŃ": 5716,
  "Ġdivadel": 5717,
  "ĠlyÅ¾iar": 5718,
  "ĠotoÄį": 5719,
  "Ġexperiment": 5720,
  "Ġuhor": 5721,
  "ĠvÃ½hodou": 5722,
  "ocme": 5723,
  "Ġvykur": 5724,
  "anejÅ¡ÃŃch": 5725,
  "Ġsc": 5726,
  "ĠkanÃ¡l": 5727,
  "Ġnee": 5728,
  "ÃŃvnej": 5729,
  "ĠsprÃ¡vny": 5730,
  "citliv": 5731,
  "enosÅ¥ou": 5732,
  "noch": 5733,
  "Ã¡rskych": 5734,
  "ĠlÃŃn": 5735,
  "ajÅ¡ÃŃch": 5736,
  "Ġhotelov": 5737,
  "Ġzbran": 5738,
  "Ġton": 5739,
  "akrÃ¡t": 5740,
  "Ġodhad": 5741,
  "Å¡Å¥astie": 5742,
  "ster": 5743,
  "Ġasoci": 5744,
  "ĠuvedenÃ½ch": 5745,
  "ĠpremiÃ©r": 5746,
  "niÄįka": 5747,
  "Ġbielkov": 5748,
  "Ġmisi": 5749,
  "ĠexistujÃº": 5750,
  "ĠspÃ½t": 5751,
  "Ġolymp": 5752,
  "Ã¡rskej": 5753,
  "ĠpriblÃŃÅ¾": 5754,
  "ĠzdieÄ¾": 5755,
  "Ġmarketing": 5756,
  "ĠbolesÅ¥": 5757,
  "Ġaho": 5758,
  "ĠmateriÃ¡ly": 5759,
  "ĠzÃ¡konom": 5760,
  "ÄįnÃ½": 5761,
  "Ġvrav": 5762,
  "Ġbronz": 5763,
  "ĠpokÃºs": 5764,
  "Ġnajod": 5765,
  "Ġprocesu": 5766,
  "ĠvstÃºp": 5767,
  "ĠmlÃ¡deÅ¾": 5768,
  "25": 5769,
  "Ġtanc": 5770,
  "ovanejÅ¡ie": 5771,
  "Ġkos": 5772,
  "inovÃ©": 5773,
  "kresÄ¾": 5774,
  "Ġing": 5775,
  "Ã´sob": 5776,
  "787": 5777,
  "ivom": 5778,
  "ĠsÅ¥ah": 5779,
  "Ġharmon": 5780,
  "nutiu": 5781,
  "Ġvznikla": 5782,
  "ĠbezpeÄįnosti": 5783,
  "kompon": 5784,
  "ĠstratÃ©g": 5785,
  "ĠzaslÃºÅ¾": 5786,
  "milov": 5787,
  "Ġnat": 5788,
  "Ġregist": 5789,
  "ologickÃ©": 5790,
  "ĠÄįokolÃ¡d": 5791,
  "ovÅĪa": 5792,
  "Ġvozidiel": 5793,
  "ĠuchÃ¡dz": 5794,
  "zrak": 5795,
  "Ġbled": 5796,
  "ĠÄıalÅ¡iu": 5797,
  "Ġply": 5798,
  "ĠuvÃ¡dza": 5799,
  "Ġverejnej": 5800,
  "odaj": 5801,
  "nÃŃcka": 5802,
  "ĠzÃ¡vislosti": 5803,
  "Ġmeta": 5804,
  "Ġodomknite": 5805,
  "ĠvÃ½hÄ¾ad": 5806,
  "ĠzhromaÅ¾d": 5807,
  "ĠromÃ¡n": 5808,
  "Ġkonflikt": 5809,
  "ovaniam": 5810,
  "ikovi": 5811,
  "Ġkonzerv": 5812,
  "Ġrakov": 5813,
  "Ãºce": 5814,
  "ovaniami": 5815,
  "ĠtomÃ¡Å¡": 5816,
  "Ġnaz": 5817,
  "itÃ½": 5818,
  "Ġ8787": 5819,
  "Ġzrazu": 5820,
  "ĠzaÄįalo": 5821,
  "aniach": 5822,
  "ateÄ¾ov": 5823,
  "ĠprÃŃloh": 5824,
  "Ġdub": 5825,
  "speÅ¡": 5826,
  "Ġpacientov": 5827,
  "ĠzÃ¡konov": 5828,
  "Ġstrana": 5829,
  "ĠpotravÃŃn": 5830,
  "ĠpreÅ¾i": 5831,
  "ĠvysokÃº": 5832,
  "ovskÃ½m": 5833,
  "ĠtakÃ½chto": 5834,
  "ĠdolÃ¡r": 5835,
  "bal": 5836,
  "ĠvesmÃŃr": 5837,
  "ĠlÃ¡k": 5838,
  "Ã¡nok": 5839,
  "ĠpripraviÅ¥": 5840,
  "ĠkoÅ¡iciach": 5841,
  "Ġ29": 5842,
  "ĠihneÄı": 5843,
  "nicami": 5844,
  "ĠsÃŃl": 5845,
  "Ġbudov": 5846,
  "Ġel": 5847,
  "Ġ).": 5848,
  "Ġkres": 5849,
  "Ġwebovej": 5850,
  "Ãºcie": 5851,
  "skyt": 5852,
  "Ġpneumat": 5853,
  "ĠzÃ¡Å¾itok": 5854,
  "ĠplanÃ©t": 5855,
  "Ġodv": 5856,
  "Ġstali": 5857,
  "Ġviaz": 5858,
  "Ġokamih": 5859,
  "Ġdoktor": 5860,
  "ĠprÃŃrodnÃ©": 5861,
  "Ġtrag": 5862,
  "ĠÄ¾ahkÃ©": 5863,
  "ÃŃkoch": 5864,
  "omil": 5865,
  "Ġzaved": 5866,
  "atr": 5867,
  "Ġsvetla": 5868,
  "Ġdramat": 5869,
  "Ġkresl": 5870,
  "Ġradu": 5871,
  "Ġopt": 5872,
  "krÃ½va": 5873,
  "jednot": 5874,
  "ĠlenÅ¾e": 5875,
  "aÄįi": 5876,
  "ĠdruhÃº": 5877,
  "ĠzdÃ´raz": 5878,
  "ĠÅ¡up": 5879,
  "ĠorganizÃ¡cia": 5880,
  "ĠÅ¡tÃ¡tov": 5881,
  "Ġet": 5882,
  "ĠvylÃºÄį": 5883,
  "Ġobsad": 5884,
  "Ġponuka": 5885,
  "istickÃ½m": 5886,
  "Ġnehod": 5887,
  "ĠpoÄįasie": 5888,
  "aÄįke": 5889,
  "Ġslovenskom": 5890,
  "nÃŃckom": 5891,
  "Ġkryt": 5892,
  "Ġvedel": 5893,
  "Ġkomisie": 5894,
  "vÃ½hod": 5895,
  "ĠzÃ¡ujmu": 5896,
  "ĠpÃŃsaÅ¥": 5897,
  "Ġglob": 5898,
  "Ġzdravia": 5899,
  "ÃŃnov": 5900,
  "Ġkonzult": 5901,
  "Ġznalo": 5902,
  "ton": 5903,
  "ĠzaÄįiatok": 5904,
  "stich": 5905,
  "Ġdon": 5906,
  "fin": 5907,
  "Ġvedenie": 5908,
  "Ġ&": 5909,
  "ĠdruhÃ©": 5910,
  "ĠÃºspor": 5911,
  "Ġdecembra": 5912,
  "Ġzle": 5913,
  "Ġducha": 5914,
  "ĠsÃºdu": 5915,
  "ĠvysokÃ¡": 5916,
  "Ġnevys": 5917,
  "ĠzÃŃskate": 5918,
  "ĠkoÅ¾e": 5919,
  "Ġnud": 5920,
  "ĠkÃºr": 5921,
  "Ġlete": 5922,
  "Ġjazer": 5923,
  "ovateÄ¾a": 5924,
  "iskÃ¡ch": 5925,
  "ation": 5926,
  "Ã¡rsky": 5927,
  "ovaciu": 5928,
  "ĠdneÅ¡nej": 5929,
  "ĠÄıakujeme": 5930,
  "Ġnehovor": 5931,
  "Ġkilo": 5932,
  "ĠskvelÃ©": 5933,
  "icko": 5934,
  "ĠvÅ¡etkÃ½mi": 5935,
  "Ġhnoj": 5936,
  "Ġnetreba": 5937,
  "Ġprevenc": 5938,
  "Ġem": 5939,
  "ĠneskorÅ¡ÃŃch": 5940,
  "Ġpreukaz": 5941,
  "otyp": 5942,
  "dli": 5943,
  "ĠbalkÃ³n": 5944,
  "arist": 5945,
  "Ġvidel": 5946,
  "ĠnezÃº": 5947,
  "ĠnavÅ¡tÃŃviÅ¥": 5948,
  "ĠangliÄį": 5949,
  "Ġbran": 5950,
  "Ġobvyk": 5951,
  "ĠzvÃ½Å¡enie": 5952,
  "Ġpostoj": 5953,
  "ĠdiÃ©t": 5954,
  "Ġpozemok": 5955,
  "niesÅ¥": 5956,
  "ĠrÃ´znymi": 5957,
  "Ġbox": 5958,
  "Ġdielo": 5959,
  "ĠkÃºsok": 5960,
  "stvach": 5961,
  "ĠtopÃ¡nk": 5962,
  "Ġoff": 5963,
  "Ġfeder": 5964,
  "Ġmnou": 5965,
  "stvam": 5966,
  "lej": 5967,
  "ĠnevÃ½": 5968,
  "ĠÅ¡Å¥astie": 5969,
  "ĠmÃ´Å¾eÅ¡": 5970,
  "ĠpodieÄ¾": 5971,
  "ias": 5972,
  "ĠmasÃ¡Å¾": 5973,
  "Ġdoda": 5974,
  "Ġlegend": 5975,
  "ĠveÄį": 5976,
  "ks": 5977,
  "ikami": 5978,
  "oxid": 5979,
  "ĠspiÅ¡": 5980,
  "Ġdole": 5981,
  "ĠsystÃ©mov": 5982,
  "itami": 5983,
  "ct": 5984,
  "ĠvzÃ¡cn": 5985,
  "ĠkÄºb": 5986,
  "Ġtrat": 5987,
  "nutej": 5988,
  "Ġseni": 5989,
  "Ã³g": 5990,
  "ologickÃ½ch": 5991,
  "Ġvply": 5992,
  "Ġmrav": 5993,
  "ret": 5994,
  "Â°": 5995,
  "ĠvykonÃ¡va": 5996,
  "Ġaugusta": 5997,
  "ĠbetÃ³n": 5998,
  "ivosÅ¥": 5999,
  "Ġpoduja": 6000,
  "Ġjasno": 6001,
  "rod": 6002,
  "ĠdomÃ¡cich": 6003,
  "Ġcene": 6004,
  "Ġrozsiah": 6005,
  "Ġdodnes": 6006,
  "gan": 6007,
  "ĠnÃ¡kladov": 6008,
  "Ġpotr": 6009,
  "Ġhre": 6010,
  "ĠÃºzko": 6011,
  "nika": 6012,
  "anejÅ¡ÃŃm": 6013,
  "Ġneko": 6014,
  "Ġpodnet": 6015,
  "ĠÅ¡ib": 6016,
  "ĠplnÃ½": 6017,
  "Ġbielo": 6018,
  "Ġcar": 6019,
  "ĠÅ¡aty": 6020,
  "vzduÅ¡": 6021,
  "ajÃºcim": 6022,
  "Ġpohlav": 6023,
  "Ġnajnepo": 6024,
  "ovitejÅ¡ie": 6025,
  "ĠvÃ½dav": 6026,
  "Ġvychutn": 6027,
  "ĠopÃ¤t": 6028,
  "Ã¡rskeho": 6029,
  "Ġpedagog": 6030,
  "Ġaudio": 6031,
  "anejÅ¡ÃŃ": 6032,
  "Ġdlhodobo": 6033,
  "Ġteba": 6034,
  "bohat": 6035,
  "Ġnajkon": 6036,
  "ĠnÃ¡poj": 6037,
  "anti": 6038,
  "ĠiÅ¡lo": 6039,
  "ĠakÃ©koÄ¾vek": 6040,
  "Ġstredu": 6041,
  "Ã¡lov": 6042,
  "Ġregener": 6043,
  "Ġpotraviny": 6044,
  "ĠpoÄįt": 6045,
  "Ġmaz": 6046,
  "Ġhad": 6047,
  "ĠkvalitnÃ½": 6048,
  "ĠÃºspeÅ¡ne": 6049,
  "ality": 6050,
  "ĠverejnosÅ¥": 6051,
  "Ġrekre": 6052,
  "Ġ300": 6053,
  "Ġinov": 6054,
  "ĠlÃ¡sku": 6055,
  "ĠÅ¾elezniÄį": 6056,
  "kovia": 6057,
  "Ġqu": 6058,
  "ĠraÅĪaj": 6059,
  "ĠzÃ¡sah": 6060,
  "ĠÅ¾iadnu": 6061,
  "nÃ¡sÅ¥": 6062,
  "ĠuskutoÄįnÃŃ": 6063,
  "ializ": 6064,
  "Ġau": 6065,
  "iteÄ¾om": 6066,
  "Ġnepona": 6067,
  "Ġvyda": 6068,
  "ovitejÅ¡ÃŃ": 6069,
  "ĠopaÄį": 6070,
  "ĠhlavnÃ½": 6071,
  "ovitejÅ¡ÃŃch": 6072,
  "ĠverejnÃ©ho": 6073,
  "ovitejÅ¡iu": 6074,
  "ovitejÅ¡ia": 6075,
  "ovitejÅ¡ej": 6076,
  "ĠakÃ½ch": 6077,
  "ovitejÅ¡ieho": 6078,
  "ovitejÅ¡ÃŃm": 6079,
  "ovitejÅ¡iemu": 6080,
  "ovitejÅ¡om": 6081,
  "ovitejÅ¡ÃŃmi": 6082,
  "ovitejÅ¡ou": 6083,
  "ĠjednoduchÃ½": 6084,
  "Ġchleb": 6085,
  "ĠzmieÅ¡": 6086,
  "40": 6087,
  "Ġrodine": 6088,
  "ĠskvelÃ½": 6089,
  "ĠpÃ¡peÅ¾": 6090,
  "Ġ),": 6091,
  "ĠmÃºdr": 6092,
  "Ġbur": 6093,
  "istka": 6094,
  "Ġsan": 6095,
  "ĠzÃ¡ber": 6096,
  "Ġnajde": 6097,
  "ĠzapÃŃs": 6098,
  "Ġmatrac": 6099,
  "ĠnÃºt": 6100,
  "aÄįkou": 6101,
  "eck": 6102,
  "Ġtro": 6103,
  "ĠÃºct": 6104,
  "Ġanim": 6105,
  "ĠodstrÃ¡niÅ¥": 6106,
  "Ġdov": 6107,
  "ĠvÃ½hody": 6108,
  "Ġhrob": 6109,
  "vac": 6110,
  "ĠprieÄį": 6111,
  "ĠdostÃ¡va": 6112,
  "por": 6113,
  "Ġskrin": 6114,
  "Ġnajdo": 6115,
  "ĠnechÃ½b": 6116,
  "Ġochorenia": 6117,
  "ĠvÃ¤ÄįÅ¡inu": 6118,
  "ikÃ¡ch": 6119,
  "Ġhydro": 6120,
  "ĠsystÃ©mom": 6121,
  "Ġsyr": 6122,
  "Ġnajin": 6123,
  "anÄį": 6124,
  "Ġmoto": 6125,
  "Ã¡tori": 6126,
  "Ġrodinu": 6127,
  "istickÃº": 6128,
  "ĠkupujÃºceho": 6129,
  "Ã¡Å¾e": 6130,
  "ĠpochÃ¡dza": 6131,
  "ĠnÃ¡dob": 6132,
  "ĠvÄįel": 6133,
  "Ġlikvid": 6134,
  "ĠseminÃ¡r": 6135,
  "Ġinfra": 6136,
  "Ġkrst": 6137,
  "Ġproduktu": 6138,
  "ĠprÃŃpravy": 6139,
  "ĠnÃ¡jom": 6140,
  "ĠpreruÅ¡": 6141,
  "Ġnomin": 6142,
  "ĠkatolÃŃc": 6143,
  "ĠnapÃŃsal": 6144,
  "ĠnÃ¡vÅ¡tevnÃŃkov": 6145,
  "izÃ¡ciu": 6146,
  "Ġkapitol": 6147,
  "ĠÄįÃŃsla": 6148,
  "dia": 6149,
  "ĠnapÃŃsaÅ¥": 6150,
  "ĠlepÅ¡ÃŃ": 6151,
  "enostÃŃ": 6152,
  "ĠtÃ½Å¾dÅĪa": 6153,
  "Ġ197": 6154,
  "istky": 6155,
  "Ġpovrchu": 6156,
  "oskop": 6157,
  "Ġterap": 6158,
  "Ġfial": 6159,
  "Ġreform": 6160,
  "16": 6161,
  "ĠinÃº": 6162,
  "ĠminulÃ½": 6163,
  "ĠbeÅ¾nÃ©": 6164,
  "Ġtvorbu": 6165,
  "Ġnenech": 6166,
  "Ġbubl": 6167,
  "ĠtvrdÃŃ": 6168,
  "Ġ=": 6169,
  "ĠzabezpeÄįenie": 6170,
  "ĠzachrÃ¡n": 6171,
  "Ġjabl": 6172,
  "ĠvysokÃ½ch": 6173,
  "ĠprÃŃrode": 6174,
  "ocÃºc": 6175,
  "17": 6176,
  "Ä¾ud": 6177,
  "Ġjazyka": 6178,
  "Ġhrud": 6179,
  "iteÄ¾nÃ¡": 6180,
  "ws": 6181,
  "niciam": 6182,
  "Ġscen": 6183,
  "Ġdvaja": 6184,
  "Ġsym": 6185,
  "Ġteploty": 6186,
  "Ġcup": 6187,
  "Ġpripravili": 6188,
  "zbroj": 6189,
  "Ġbanskej": 6190,
  "ĠmikulÃ¡Å¡": 6191,
  "Ġepi": 6192,
  "itÃ½ch": 6193,
  "lin": 6194,
  "Ġmenu": 6195,
  "Ġpobytu": 6196,
  "ĠpeknÃ½": 6197,
  "ÅĪam": 6198,
  "ĠspÃ¤t": 6199,
  "Ġdostanete": 6200,
  "ĠsÃºbory": 6201,
  "aÄįom": 6202,
  "ĠvÄįera": 6203,
  "ovacÃŃmi": 6204,
  "Ġetap": 6205,
  "omyseÄ¾": 6206,
  "slan": 6207,
  "ĠzÃ¡leÅ¾ÃŃ": 6208,
  "aval": 6209,
  "ivÃº": 6210,
  "nÃŃcku": 6211,
  "ĠzÃ¡kaznÃŃk": 6212,
  "istiky": 6213,
  "ĠzÃ¡vereÄį": 6214,
  "Ġdalo": 6215,
  "ĠuvaÅ¾": 6216,
  "atÃ³r": 6217,
  "Ġpomen": 6218,
  "ĠpredÄºÅ¾": 6219,
  "Ġkarty": 6220,
  "Ġsklam": 6221,
  "ĠdÄºÅ¾ka": 6222,
  "tku": 6223,
  "ĠsamotnÃ½": 6224,
  "ÃŃva": 6225,
  "ĠabsolÃºtne": 6226,
  "Ã¡rneho": 6227,
  "ĠÄįastÃŃ": 6228,
  "ĠroÄįnÃŃka": 6229,
  "Ġkoz": 6230,
  "Ġnejako": 6231,
  "ĠnaÅ¡iel": 6232,
  "Ġupokoj": 6233,
  "ĠdetskÃ©": 6234,
  "Ġkorun": 6235,
  "Ġpripomen": 6236,
  "adle": 6237,
  "ĠzaÅ¥aÅ¾": 6238,
  "ĠteÃ³r": 6239,
  "Åķ": 6240,
  "Ġsamozrejm": 6241,
  "ĠmÃ¤so": 6242,
  "ĠvyrobenÃ½": 6243,
  "Ġinteligent": 6244,
  "ĠpotlaÄį": 6245,
  "Ġfarbe": 6246,
  "Ġpsa": 6247,
  "Ã¡rnych": 6248,
  "ovanejÅ¡ÃŃch": 6249,
  "ĠstoroÄįÃŃ": 6250,
  "las": 6251,
  "tera": 6252,
  "nenÃŃm": 6253,
  "ĠnetuÅ¡": 6254,
  "Ġprokur": 6255,
  "ovskou": 6256,
  "ĠvydavateÄ¾": 6257,
  "ĠodstraÅĪ": 6258,
  "ovskÃŃ": 6259,
  "ĠefektÃŃvne": 6260,
  "ota": 6261,
  "cio": 6262,
  "ĠgarÃ¡Å¾": 6263,
  "cro": 6264,
  "ĠoÄįar": 6265,
  "Ġuniverzity": 6266,
  "Ã¡vacie": 6267,
  "Ġvypln": 6268,
  "Ġvenuje": 6269,
  "Ġdruhu": 6270,
  "Ã¡ky": 6271,
  "ĠopÃ½t": 6272,
  "ĠmyÅ¡": 6273,
  "Å¾u": 6274,
  "Ġboja": 6275,
  "ĠoknÃ¡": 6276,
  "Ġchron": 6277,
  "ĠsvieÅ¾": 6278,
  "nesie": 6279,
  "ĠzÃŃskali": 6280,
  "enostiach": 6281,
  "ĠodtieÅĪ": 6282,
  "Ġprojekty": 6283,
  "atÃ©": 6284,
  "Ġkontrolu": 6285,
  "ĠÄıalÅ¡ia": 6286,
  "Ġpriazniv": 6287,
  "ĠfaktÃºr": 6288,
  "Ġkoordin": 6289,
  "ĠvÄıaÄį": 6290,
  "Ġked": 6291,
  "ĠdojÄį": 6292,
  "ĠÅ¡kolu": 6293,
  "anejÅ¡ia": 6294,
  "Ġnajpod": 6295,
  "ĠstarÃ¡": 6296,
  "Ġsmut": 6297,
  "Ġjasne": 6298,
  "ĠdomÃ¡ce": 6299,
  "mestn": 6300,
  "anejÅ¡ou": 6301,
  "ĠpriateÄ¾ov": 6302,
  "Ġkonanie": 6303,
  "ĠmuÅ¾a": 6304,
  "acÃŃm": 6305,
  "Ġvybavenie": 6306,
  "ĠÅ¾ivotnÃ©": 6307,
  "ĠÅ¡portovÃ©": 6308,
  "iko": 6309,
  "Ġvonku": 6310,
  "Ġdozvie": 6311,
  "kladne": 6312,
  "ĠinÃ¡": 6313,
  "Ġdemokrat": 6314,
  "ĠuÄįeb": 6315,
  "Ġmis": 6316,
  "ĠÅ¡pin": 6317,
  "Ġpodujatie": 6318,
  "Ġslova": 6319,
  "Ãºcich": 6320,
  "istiek": 6321,
  "ĠtÃ©my": 6322,
  "ivÃ©ho": 6323,
  "ĠzÃ¡vod": 6324,
  "istkou": 6325,
  "ÃŃvna": 6326,
  "ĠkrÃŃdl": 6327,
  "enosÅ¥ami": 6328,
  "lÃ½": 6329,
  "ovskÃ©mu": 6330,
  "ĠÃºÄįinok": 6331,
  "Ġtuh": 6332,
  "bytok": 6333,
  "Ġorgan": 6334,
  "istku": 6335,
  "ust": 6336,
  "Ġslovak": 6337,
  "Ġ2009": 6338,
  "istke": 6339,
  "istkÃ¡m": 6340,
  "istkami": 6341,
  "ĠskÃºm": 6342,
  "ĠÃºÄįastnÃŃkov": 6343,
  "istkÃ¡ch": 6344,
  "ÅĪovanie": 6345,
  "Ġrap": 6346,
  "tion": 6347,
  "poziÄį": 6348,
  "Ġdunaj": 6349,
  "ĠvÃ½hrad": 6350,
  "ĠdievÄįat": 6351,
  "ĠzvÃ½Å¡iÅ¥": 6352,
  "atÃŃvnych": 6353,
  "iÄįa": 6354,
  "ĠkonaÅ¥": 6355,
  "Ġsuk": 6356,
  "Ġmesiaca": 6357,
  "Ã¡vanÃ©": 6358,
  "int": 6359,
  "ovitÃ½": 6360,
  "ĠobchodnÃ©": 6361,
  "Ġms": 6362,
  "ĠÅ¡uÅ¡": 6363,
  "vol": 6364,
  "ĠnemÃ¡te": 6365,
  "Ġset": 6366,
  "enostiam": 6367,
  "of": 6368,
  "last": 6369,
  "Ã¡rka": 6370,
  "anejÅ¡ieho": 6371,
  "ĠtakÃ©ho": 6372,
  "Ġobvin": 6373,
  "Ġpolovici": 6374,
  "Ġtvorbe": 6375,
  "sah": 6376,
  "ĠdospelÃ½ch": 6377,
  "ĠzÃ¡mk": 6378,
  "Ġdph": 6379,
  "Ġraj": 6380,
  "ovskÃ½mi": 6381,
  "Ġdiskut": 6382,
  "ĠzloÄįin": 6383,
  "Ġpredaja": 6384,
  "ĠdoÄįas": 6385,
  "Ã¡rska": 6386,
  "ĠvÃ½skumu": 6387,
  "ĠreklamÃ¡cie": 6388,
  "Ġnadobud": 6389,
  "Ġmusela": 6390,
  "rÃ¡b": 6391,
  "Ġnohav": 6392,
  "ÃŃd": 6393,
  "anejÅ¡ÃŃmi": 6394,
  "Ġbob": 6395,
  "Ġstriebor": 6396,
  "anejÅ¡ej": 6397,
  "ĠmyÅ¡lienky": 6398,
  "ĠzahraniÄįnÃ½ch": 6399,
  "Ġilustr": 6400,
  "Ġciest": 6401,
  "Ġromant": 6402,
  "ĠeurÃ³pskeho": 6403,
  "ente": 6404,
  "ĠsÃ©rie": 6405,
  "Ġvyzn": 6406,
  "ĠspracÃºv": 6407,
  "ĠsvieÄį": 6408,
  "ĠzakÃ¡z": 6409,
  "Ġbojov": 6410,
  "Ġpiesk": 6411,
  "Ġfre": 6412,
  "ĠstrÃ¡c": 6413,
  "anejÅ¡iu": 6414,
  "Ġflex": 6415,
  "ĠÄįierno": 6416,
  "ĠoÅ¾iv": 6417,
  "Ġbyto": 6418,
  "ĠdÃ´stoj": 6419,
  "Ġklimatiz": 6420,
  "avali": 6421,
  "istickou": 6422,
  "Ġprotest": 6423,
  "ĠchÃ½ba": 6424,
  "Ġpast": 6425,
  "ovane": 6426,
  "ĠlÃ´Å¾": 6427,
  "anejÅ¡om": 6428,
  "Ġoblastiach": 6429,
  "eÅ¥": 6430,
  "Ġokolie": 6431,
  "ovitÃ©": 6432,
  "Ġokul": 6433,
  "avame": 6434,
  "ĠvychÃ¡dza": 6435,
  "Ġokruh": 6436,
  "ĠmlieÄį": 6437,
  "Ġposed": 6438,
  "ÃŃvneho": 6439,
  "anejÅ¡iemu": 6440,
  "Ġkras": 6441,
  "hor": 6442,
  "Ġbrzd": 6443,
  "Ġumenia": 6444,
  "ÄĽ": 6445,
  "Ġagro": 6446,
  "ovanejÅ¡ÃŃm": 6447,
  "ĠsilnÃ©": 6448,
  "ĠÃºrok": 6449,
  "ĠrÃ½chlejÅ¡ie": 6450,
  "stran": 6451,
  "vav": 6452,
  "Ã¡nku": 6453,
  "ĠsituÃ¡cii": 6454,
  "ĠvÃ½bere": 6455,
  "ĠpomÃ¡hajÃº": 6456,
  "Ġcien": 6457,
  "Ġokolia": 6458,
  "teoret": 6459,
  "Ġzavol": 6460,
  "ikÃ¡m": 6461,
  "Ġchudob": 6462,
  "ĠobÃ¡": 6463,
  "avate": 6464,
  "Ġ:-)": 6465,
  "Ġjednotky": 6466,
  "ĠneskutoÄį": 6467,
  "Ġestet": 6468,
  "Ġnezao": 6469,
  "ĠdobrodruÅ¾": 6470,
  "ĠhlavnÃ©ho": 6471,
  "ĠpouÅ¾itia": 6472,
  "Ġutor": 6473,
  "ajÃºcu": 6474,
  "ĠvlastnÃ©ho": 6475,
  "ĠmodernÃ©": 6476,
  "ĠvyvÃ¡Å¾": 6477,
  "ĠjednoznaÄįne": 6478,
  "Ġpc": 6479,
  "Ġvariant": 6480,
  "iaceho": 6481,
  "volen": 6482,
  "ĠnÃ¡rodnÃ©ho": 6483,
  "Ġprof": 6484,
  "ĠposÃºd": 6485,
  "Ġ45": 6486,
  "ĠodporÃºÄįa": 6487,
  "tol": 6488,
  "Ġkomisia": 6489,
  "Ġanjel": 6490,
  "bor": 6491,
  "ĠchrÃ¡m": 6492,
  "Ġuv": 6493,
  "Äįiar": 6494,
  "okrac": 6495,
  "Ġkraja": 6496,
  "aniam": 6497,
  "Ġhrd": 6498,
  "istickom": 6499,
  "alite": 6500,
  "ĠnevÃ¡h": 6501,
  "Ġpostavy": 6502,
  "aÄįkami": 6503,
  "Ġjam": 6504,
  "Ġkor": 6505,
  "Ġinzer": 6506,
  "nÃ¡Å¡a": 6507,
  "Ġrozbeh": 6508,
  "ĠvnÃºtro": 6509,
  "ovanejÅ¡ÃŃ": 6510,
  "Ġlup": 6511,
  "Ġrozmery": 6512,
  "Ġhostia": 6513,
  "schÃ½n": 6514,
  "Ġpav": 6515,
  "Ġexkluz": 6516,
  "nÃŃckym": 6517,
  "ĠsystÃ©my": 6518,
  "ĠnehnuteÄ¾nosti": 6519,
  "Ġvoleb": 6520,
  "Ġ2008": 6521,
  "unk": 6522,
  "Ġsmie": 6523,
  "iÃ¡": 6524,
  "schop": 6525,
  "valc": 6526,
  "Ġpohybu": 6527,
  "Ġnajv": 6528,
  "Ġslobody": 6529,
  "Ġprepad": 6530,
  "ĠkombinÃ¡cii": 6531,
  "ĠmnoÅ¾stva": 6532,
  "Ġwc": 6533,
  "ĠbÃ¡z": 6534,
  "ker": 6535,
  "Ġhumor": 6536,
  "nenÃº": 6537,
  "rob": 6538,
  "Ġcookies": 6539,
  "Ġed": 6540,
  "eniny": 6541,
  "Ġprote": 6542,
  "Ġoznam": 6543,
  "Ġivan": 6544,
  "Ġjuraj": 6545,
  "ĠtechnickÃ©": 6546,
  "ĠÅ¡ikov": 6547,
  "lÃ½ch": 6548,
  "Ġinfo": 6549,
  "Ġvyslov": 6550,
  "ĠfinanÄįnÃ½ch": 6551,
  "Ġnepro": 6552,
  "ovacou": 6553,
  "otajÃºc": 6554,
  "Ġskrat": 6555,
  "ovanejÅ¡ia": 6556,
  "Ġopo": 6557,
  "Ġples": 6558,
  "iavaÅ¥": 6559,
  "Ġfiriem": 6560,
  "pes": 6561,
  "Ġpes": 6562,
  "Ġpraxi": 6563,
  "ĠÄıalÅ¡ieho": 6564,
  "Ġprebieha": 6565,
  "ivÃ½m": 6566,
  "Ġdrobno": 6567,
  "Ġpren": 6568,
  "ĠhodinÃ¡ch": 6569,
  "ĠÄı": 6570,
  "ĠbezÃº": 6571,
  "ĠpeÅ¡": 6572,
  "ĠfebruÃ¡ra": 6573,
  "Ġplem": 6574,
  "Ġodklad": 6575,
  "lou": 6576,
  "zdob": 6577,
  "ĠskÃºsenostÃŃ": 6578,
  "ovitÃ½ch": 6579,
  "Ġmodely": 6580,
  "Ġformy": 6581,
  "ĠpouÅ¾itÃŃm": 6582,
  "Å¡tru": 6583,
  "Ġhier": 6584,
  "ĠkomunikÃ¡cie": 6585,
  "Ġargument": 6586,
  "ĠprivÃŃt": 6587,
  "ens": 6588,
  "Ġletec": 6589,
  "Ġkuchyne": 6590,
  "sta": 6591,
  "ovanejÅ¡ou": 6592,
  "pos": 6593,
  "Ġprena": 6594,
  "ÃŃÄįka": 6595,
  "avala": 6596,
  "ĠchvÃŃli": 6597,
  "iaca": 6598,
  "Ġodp": 6599,
  "ĠnaÅĪ": 6600,
  "ĠtÃ½Å¾dÅĪov": 6601,
  "avaj": 6602,
  "acom": 6603,
  "ĠÅ¡tvrtok": 6604,
  "istickÃ½mi": 6605,
  "ĠnauÄįiÅ¥": 6606,
  "ĠemÃ³c": 6607,
  "ĠÃºnav": 6608,
  "ĠÄįoskoro": 6609,
  "Ġstvor": 6610,
  "ĠtÃ½mito": 6611,
  "ĠreÅ¾is": 6612,
  "Ġbaran": 6613,
  "Ġkrm": 6614,
  "Ġhlavnej": 6615,
  "ĠspoloÄįnosÅ¥ou": 6616,
  "ĠumoÅ¾nÃŃ": 6617,
  "Ġotca": 6618,
  "Ġturec": 6619,
  "Ġzmien": 6620,
  "ĠvÅ¡etkÃ©ho": 6621,
  "ĠzÃ¡kaznÃŃkom": 6622,
  "Ġze": 6623,
  "ĠnormÃ¡lne": 6624,
  "nd": 6625,
  "Ġvideli": 6626,
  "Ġkuchynsk": 6627,
  "Ġdojem": 6628,
  "Ã¡kmi": 6629,
  "Ġmojom": 6630,
  "Ġpet": 6631,
  "Ġdup": 6632,
  "ajÅ¡ÃŃ": 6633,
  "ĠprichÃ¡dz": 6634,
  "Ġoboj": 6635,
  "ĠprÃŃrodnÃ½ch": 6636,
  "ĠschopnÃ½": 6637,
  "ĠplatiÅ¥": 6638,
  "Ġkompon": 6639,
  "ĠmÃ¡rn": 6640,
  "ĠÅ¡trk": 6641,
  "ujÃºcu": 6642,
  "Ġsamostatne": 6643,
  "ĠzniÅ¾uje": 6644,
  "ung": 6645,
  "ĠzahÅķÅĪa": 6646,
  "ĠvykonÃ¡vaÅ¥": 6647,
  "Ġpokut": 6648,
  "Â®": 6649,
  "ĠakurÃ¡t": 6650,
  "Ġchyby": 6651,
  "ĠzvlÃ¡Å¡Å¥": 6652,
  "ovate": 6653,
  "vatelia": 6654,
  "ĠnemoÅ¾no": 6655,
  "ĠÅ¡est": 6656,
  "ovanejÅ¡ej": 6657,
  "Ġbas": 6658,
  "ĠnaÅ¡Å¥astie": 6659,
  "Ġnezre": 6660,
  "Ġsoch": 6661,
  "ovanejÅ¡ieho": 6662,
  "ovitej": 6663,
  "Ġjedla": 6664,
  "iteÄ¾nÃ½ch": 6665,
  "Ġpoistenie": 6666,
  "Ġunav": 6667,
  "nÃŃckymi": 6668,
  "Ġbiznis": 6669,
  "ovanejÅ¡ÃŃmi": 6670,
  "Ġ150": 6671,
  "Ġkeram": 6672,
  "ĠoÄįÃŃ": 6673,
  "ĠprÃŃsn": 6674,
  "Ġmur": 6675,
  "oroÄįne": 6676,
  "Ġmoci": 6677,
  "Ġpodvod": 6678,
  "ovanejÅ¡iu": 6679,
  "ĠbrÃºs": 6680,
  "ĠsÃ¡l": 6681,
  "Ġprisp": 6682,
  "kotÃºÄ¾": 6683,
  "Ġruku": 6684,
  "ĠnastÃºp": 6685,
  "Ġtat": 6686,
  "inÅ¾inier": 6687,
  "ovanejÅ¡om": 6688,
  "kazuje": 6689,
  "ĠÅ¡perk": 6690,
  "Ġcent": 6691,
  "Ġslep": 6692,
  "ĠdlhoroÄį": 6693,
  "Ġpoznat": 6694,
  "ĠprÃŃnos": 6695,
  "ĠjednoduchÃ¡": 6696,
  "ovitÃ¡": 6697,
  "Ġpresad": 6698,
  "ĠinÅ¡titÃº": 6699,
  "Ġjazyku": 6700,
  "ld": 6701,
  "enca": 6702,
  "ĠspraviÅ¥": 6703,
  "iame": 6704,
  "ĠteÅ¡iÅ¥": 6705,
  "ovanejÅ¡iemu": 6706,
  "Ã¡tom": 6707,
  "Ġslovan": 6708,
  "ĠzÃ¡pase": 6709,
  "ĠfÃ³li": 6710,
  "ĠbezvÃ½": 6711,
  "Ġkrat": 6712,
  "ĠsvedÄį": 6713,
  "Ġvzd": 6714,
  "avam": 6715,
  "aÄįkÃ¡ch": 6716,
  "Ġbon": 6717,
  "Äįeka": 6718,
  "Ġpoh": 6719,
  "Ġpoplatok": 6720,
  "Ġhyper": 6721,
  "nÃŃcki": 6722,
  "Ġpopred": 6723,
  "enc": 6724,
  "Ġstimul": 6725,
  "Ġblogu": 6726,
  "ĠsilnÃ½": 6727,
  "ĠvznikÃ¡": 6728,
  "Ġpoct": 6729,
  "ĠstretnutÃŃ": 6730,
  "Ġnechcem": 6731,
  "ĠdievÄįatÃ¡": 6732,
  "Ġnazv": 6733,
  "Ġmestskej": 6734,
  "Ġplochy": 6735,
  "ĠsÃºÅ¥aÅ¾i": 6736,
  "ĠjÃ¡na": 6737,
  "Ġserver": 6738,
  "Ġzrn": 6739,
  "nÃŃckou": 6740,
  "Ġpopol": 6741,
  "Ã¡rky": 6742,
  "ĠzostÃ¡va": 6743,
  "avalo": 6744,
  "Ġskontrol": 6745,
  "Ġochrana": 6746,
  "Ġpriestran": 6747,
  "ĠtvÃ¡re": 6748,
  "Ġorganizmu": 6749,
  "Ġkompet": 6750,
  "ĠzÃ¡kaznÃŃka": 6751,
  "avajte": 6752,
  "encom": 6753,
  "we": 6754,
  "Ġprep": 6755,
  "ovejÅ¡ie": 6756,
  "Ġbrn": 6757,
  "Ġmiestom": 6758,
  "iskami": 6759,
  "ĠÂ»": 6760,
  "ĠÅ¡tudenti": 6761,
  "ĠÅ¡portu": 6762,
  "Ġmatemat": 6763,
  "ĠvedenÃŃm": 6764,
  "Ġzjazd": 6765,
  "Ġvir": 6766,
  "ĠnÃ¡hl": 6767,
  "Ġcvik": 6768,
  "atia": 6769,
  "ĠspoÄįÃŃ": 6770,
  "ĠmeniÅ¥": 6771,
  "ĠdlaÅ¾": 6772,
  "ĠÄ¾udskÃ©": 6773,
  "avajÃºc": 6774,
  "avajme": 6775,
  "stev": 6776,
  "ĠÅ¡tet": 6777,
  "Ġac": 6778,
  "ĠtretÃŃ": 6779,
  "tradiÄį": 6780,
  "Ġpiatich": 6781,
  "Ã¶": 6782,
  "ovitÃ©ho": 6783,
  "kymi": 6784,
  "ĠskÃºsenosÅ¥": 6785,
  "ĠvyrobenÃ¡": 6786,
  "ĠzastÃºp": 6787,
  "nus": 6788,
  "nÃŃckemu": 6789,
  "Ġchrup": 6790,
  "Ġsortiment": 6791,
  "ĠzopÃ¡r": 6792,
  "Ġzanech": 6793,
  "Â´": 6794,
  "ĠvÃ´ÅĪa": 6795,
  "Ġnot": 6796,
  "Ġkorek": 6797,
  "Ġoslobod": 6798,
  "ĠÄįlÃ¡nky": 6799,
  "ĠveÄ¾kÃ©ho": 6800,
  "Ġstre": 6801,
  "Ġhreb": 6802,
  "Ġrastliny": 6803,
  "Ġvytvorenie": 6804,
  "80": 6805,
  "Ġdoplnky": 6806,
  "hlÃ¡s": 6807,
  "Ã¡rni": 6808,
  "ĠneÄıaleko": 6809,
  "ĠtaÅ¡": 6810,
  "avaÅ¡": 6811,
  "ris": 6812,
  "Ġmailom": 6813,
  "ovitom": 6814,
  "ĠÃºzemia": 6815,
  "ĠspÃ¡ja": 6816,
  "Ġmodul": 6817,
  "ĠpÃ¡l": 6818,
  "Ġhus": 6819,
  "ĠakÃ©ho": 6820,
  "Ġfarm": 6821,
  "suv": 6822,
  "ĠpouÅ¾itÃ©": 6823,
  "ore": 6824,
  "niteÄ¾": 6825,
  "Ġcudzo": 6826,
  "ĠneÄįist": 6827,
  "Ã¡rsku": 6828,
  "Ġkoho": 6829,
  "Ġsteny": 6830,
  "Ġzemia": 6831,
  "Ġ36": 6832,
  "Ġzdroje": 6833,
  "Ġneprav": 6834,
  "Ġrepublike": 6835,
  "Ã¡rskom": 6836,
  "vÃ½bav": 6837,
  "ĠzÃ¡kladom": 6838,
  "Ã³nsk": 6839,
  "Ġikon": 6840,
  "Ġorech": 6841,
  "ĠzÃ¡visÃŃ": 6842,
  "Ġrozd": 6843,
  "ĠvÃ¤ÄįÅ¡iu": 6844,
  "Ġinterpret": 6845,
  "Ġdovolenku": 6846,
  "ĠrieÅ¡enÃŃ": 6847,
  "trakt": 6848,
  "ĠbrankÃ¡r": 6849,
  "Ġtok": 6850,
  "vziaÅ¥": 6851,
  "Ġpokr": 6852,
  "bit": 6853,
  "Ġmatka": 6854,
  "Ġkolon": 6855,
  "Ġteoret": 6856,
  "Ġnepodo": 6857,
  "Ġnechajte": 6858,
  "Ġgrav": 6859,
  "ĠpodarÃŃ": 6860,
  "ĠbaktÃ©r": 6861,
  "ovitÃŃ": 6862,
  "ĠnastaviÅ¥": 6863,
  "Ġkvalite": 6864,
  "Ġdot": 6865,
  "ovitÃ½m": 6866,
  "Ġosobu": 6867,
  "Ġkontroly": 6868,
  "Ġocit": 6869,
  "ĠnevyhnutnÃ©": 6870,
  "Ġruke": 6871,
  "ĠstarÃ½ch": 6872,
  "ĠnÃ¡boÅ¾ensk": 6873,
  "zz": 6874,
  "Ġstih": 6875,
  "ovitÃº": 6876,
  "Ġtas": 6877,
  "ĠoficiÃ¡l": 6878,
  "ĠmnoÅ¾stvom": 6879,
  "berÃ¡": 6880,
  "ĠdodatoÄį": 6881,
  "ovitÃ½mi": 6882,
  "Ġzdo": 6883,
  "rd": 6884,
  "ĠzaujÃŃmavÃ½": 6885,
  "Ġmilan": 6886,
  "ĠoficiÃ¡lne": 6887,
  "ĠspojenÃ½ch": 6888,
  "ĠdÃ´vodom": 6889,
  "ĠeurÃ³pskych": 6890,
  "Ġrot": 6891,
  "Ġocel": 6892,
  "Ġpohon": 6893,
  "ient": 6894,
  "Ġizrael": 6895,
  "ovitou": 6896,
  "opol": 6897,
  "Ġvylep": 6898,
  "Ġnebudem": 6899,
  "ement": 6900,
  "ĠÅ¾ab": 6901,
  "itÃ¡m": 6902,
  "Ġhodnota": 6903,
  "istickÃ©mu": 6904,
  "istickÃŃ": 6905,
  "ĠÅ¡ok": 6906,
  "ico": 6907,
  "ĠÃºsil": 6908,
  "ovitÃ©mu": 6909,
  "ĠdarÄįek": 6910,
  "strÄį": 6911,
  "ĠvyÄįerp": 6912,
  "Ġsy": 6913,
  "Ġkilometrov": 6914,
  "Ġks": 6915,
  "ovaciemu": 6916,
  "ĠvÃ½skyt": 6917,
  "ĠduÅ¡ev": 6918,
  "ĠchodiÅ¥": 6919,
  "Ġkabel": 6920,
  "21": 6921,
  "Ġjoh": 6922,
  "Ġjemne": 6923,
  "ide": 6924,
  "ĠpodujatÃŃ": 6925,
  "ĠaplikÃ¡cia": 6926,
  "iot": 6927,
  "ĠnajobÄ¾Ãºb": 6928,
  "Ġagres": 6929,
  "ĠprejsÅ¥": 6930,
  "ĠzdravÃ©": 6931,
  "ĠÃºlohou": 6932,
  "rovna": 6933,
  "Ġtepla": 6934,
  "Ġvysvetl": 6935,
  "ĠorgÃ¡nov": 6936,
  "Ġmetod": 6937,
  "Ġnespol": 6938,
  "ĠnÃ¡hodou": 6939,
  "Ã¡Äįka": 6940,
  "gn": 6941,
  "Ãºnsk": 6942,
  "Ġovocie": 6943,
  "Ġdos": 6944,
  "ĠrozloÅ¾": 6945,
  "ale": 6946,
  "Ġinde": 6947,
  "Ġhd": 6948,
  "ĠvzdelÃ¡vanie": 6949,
  "Ġlabor": 6950,
  "ĠvÃŃna": 6951,
  "ĠÅ¡p": 6952,
  "Ã¡ly": 6953,
  "Ġskupine": 6954,
  "ĠsoÄ¾": 6955,
  "ĠkonÅ¡tat": 6956,
  "Ġuh": 6957,
  "Ġdiagnost": 6958,
  "Ġporaz": 6959,
  "Ġmigr": 6960,
  "Ġdodal": 6961,
  "aciu": 6962,
  "Ġkrem": 6963,
  "ĠvyplÃ½va": 6964,
  "Ġurobil": 6965,
  "atie": 6966,
  "Ġnaklad": 6967,
  "ĠÄıalÅ¡ÃŃmi": 6968,
  "Ġrekord": 6969,
  "ĠnajvÃ¤ÄįÅ¡ie": 6970,
  "ĠpoÅ¾iadaviek": 6971,
  "idlÃ¡": 6972,
  "ĠskÃºste": 6973,
  "ĠcÃ¡r": 6974,
  "Ġsko": 6975,
  "vzdel": 6976,
  "ĠzlepÅ¡enie": 6977,
  "Ġzmluvu": 6978,
  "Ġmesiacoch": 6979,
  "adlom": 6980,
  "ĠobrÃ¡zky": 6981,
  "nÃŃÄįku": 6982,
  "acou": 6983,
  "ĠspoluprÃ¡cu": 6984,
  "ĠzÃŃskala": 6985,
  "ĠvedÃº": 6986,
  "ĠpracovnÃ½": 6987,
  "ĠspoluprÃ¡ce": 6988,
  "lÃ¡d": 6989,
  "Ġtra": 6990,
  "Ġyou": 6991,
  "znamenÃ¡": 6992,
  "ĠÅ¡tÃºdium": 6993,
  "ĠvÃ½sledkov": 6994,
  "Ġparametre": 6995,
  "Ġtvorby": 6996,
  "199": 6997,
  "Ġdozor": 6998,
  "Ġstrop": 6999,
  "iacej": 7000,
  "ĠtÃ½Å¾den": 7001,
  "ĠvybavenÃ©": 7002,
  "Ġkef": 7003,
  "Ġnedostatok": 7004,
  "ĠvÃ½beru": 7005,
  "Ġnakup": 7006,
  "ĠbeÅ¾ne": 7007,
  "ĠklÃ¡v": 7008,
  "Ġnedar": 7009,
  "Ġzamysl": 7010,
  "Ã¡Äįikov": 7011,
  "aÄįkÃ¡m": 7012,
  "Ã¡rskym": 7013,
  "ĠchrÃ¡ni": 7014,
  "Ġnemen": 7015,
  "ĠtyÄį": 7016,
  "ĠhrÃ¡": 7017,
  "ĠÅ¡kody": 7018,
  "Ġ2000": 7019,
  "Ġobchode": 7020,
  "Ġradik": 7021,
  "ĠjedinÃ©": 7022,
  "ĠÅ¡vÃ©d": 7023,
  "vid": 7024,
  "ĠvoÄ¾by": 7025,
  "ĠÅ¡oÅ¡ov": 7026,
  "Ġpredmetom": 7027,
  "Ġhriech": 7028,
  "Ġastro": 7029,
  "Ġdopredu": 7030,
  "Ġvozidlo": 7031,
  "Ġpondelok": 7032,
  "ĠÄįrev": 7033,
  "iskÃ¡m": 7034,
  "ĠpotenciÃ¡l": 7035,
  "ĠobÄ¾ÃºbenÃ©": 7036,
  "Ġstriebr": 7037,
  "Ġpoliev": 7038,
  "ĠÄįiastoÄįne": 7039,
  "Ġmicro": 7040,
  "ĠvÃ½robca": 7041,
  "Ġhlave": 7042,
  "Ġhromad": 7043,
  "Ġasfalt": 7044,
  "ĠminulÃ©ho": 7045,
  "ĠjeseÅĪ": 7046,
  "Ġuspokoj": 7047,
  "Ġmoju": 7048,
  "nikov": 7049,
  "Ġzajtr": 7050,
  "enz": 7051,
  "smeÅ¡": 7052,
  "ĠpripravenÃ©": 7053,
  "Ġelast": 7054,
  "Ġholub": 7055,
  "Ġpriemys": 7056,
  "Ġchoroby": 7057,
  "Ġvystup": 7058,
  "ĠporadiÅ¥": 7059,
  "inovej": 7060,
  "ĠklÃ¡ves": 7061,
  "eje": 7062,
  "ĠvÃ½cvik": 7063,
  "24": 7064,
  "ence": 7065,
  "Ġvznikol": 7066,
  "lenÃ©": 7067,
  "ĠznÃ¡ma": 7068,
  "osrd": 7069,
  "ĠdlÅ¾": 7070,
  "Ġukazuje": 7071,
  "Ġga": 7072,
  "ĠpraÅ¾": 7073,
  "Ġtehoten": 7074,
  "ĠÃºhrad": 7075,
  "jav": 7076,
  "ĠvÃ½bav": 7077,
  "Ġpresu": 7078,
  "Ġlip": 7079,
  "Ġkarb": 7080,
  "Ġligy": 7081,
  "livÃ½": 7082,
  "ĠstlaÄį": 7083,
  "ĠporadÃŃ": 7084,
  "nel": 7085,
  "anu": 7086,
  "ĠumoÅ¾ÅĪujÃº": 7087,
  "Ġpodpory": 7088,
  "iÃ¡nsk": 7089,
  "ĠposkytujÃº": 7090,
  "jak": 7091,
  "ĠpÃŃl": 7092,
  "ĠpraktickÃ©": 7093,
  "Ã¡rskou": 7094,
  "ĠnÃ¡bytok": 7095,
  "Ġsystem": 7096,
  "Ġnajpro": 7097,
  "ĠvnÃºtra": 7098,
  "Ġlad": 7099,
  "Ġneur": 7100,
  "Ġkub": 7101,
  "Ã¡rskymi": 7102,
  "ĠvÃ½borne": 7103,
  "ĠzloÅ¾enie": 7104,
  "ĠprÃŃkaz": 7105,
  "ĠhlÃºp": 7106,
  "Ġsvetel": 7107,
  "ĠpriÅ¡lo": 7108,
  "Ġhovoria": 7109,
  "ĠkontaktovaÅ¥": 7110,
  "hanb": 7111,
  "acÃŃmi": 7112,
  "Ġmenom": 7113,
  "Ġslz": 7114,
  "Ġspojenie": 7115,
  "Ġexek": 7116,
  "ĠskupÃŃn": 7117,
  "Ġutrp": 7118,
  "oz": 7119,
  "ruÅ¡": 7120,
  "ĠnaruÅ¡": 7121,
  "Ġzhrub": 7122,
  "Ġhrb": 7123,
  "ĠdraÅ¾": 7124,
  "ĠblÃŃzko": 7125,
  "ĠbÃ¡bÃ¤t": 7126,
  "ianskejÅ¡ÃŃch": 7127,
  "ianskejÅ¡iu": 7128,
  "ianskejÅ¡ou": 7129,
  "ianskejÅ¡ÃŃmi": 7130,
  "ianskejÅ¡ÃŃm": 7131,
  "ianskejÅ¡ÃŃ": 7132,
  "ianskejÅ¡iemu": 7133,
  "ianskejÅ¡om": 7134,
  "ianskejÅ¡ia": 7135,
  "ianskejÅ¡ieho": 7136,
  "ianskejÅ¡ej": 7137,
  "ianskejÅ¡ie": 7138,
  "fa": 7139,
  "Ġrastlin": 7140,
  "ĠkrÃ¡sna": 7141,
  "ĠmÅķt": 7142,
  "Ã¡rskemu": 7143,
  "Ġzdrojom": 7144,
  "Ġtox": 7145,
  "Ġextern": 7146,
  "Ã¡rski": 7147,
  "Ġnebudete": 7148,
  "Ġdatab": 7149,
  "Ġspie": 7150,
  "ĠloÄı": 7151,
  "poÅ¾iÄį": 7152,
  "ĠÄ¾ub": 7153,
  "Ġlieky": 7154,
  "Ġct": 7155,
  "ĠtoÄį": 7156,
  "Ġposiel": 7157,
  "ĠsÃºÄįasnej": 7158,
  "Ġust": 7159,
  "Ġmiere": 7160,
  "Ġinom": 7161,
  "Ġriadne": 7162,
  "ĠbÃ¡": 7163,
  "podnik": 7164,
  "ivÃ½mi": 7165,
  "ometr": 7166,
  "Å¾ivot": 7167,
  "ĠzrÃ¡Å¾": 7168,
  "chyt": 7169,
  "Ġdanej": 7170,
  "ĠjesÅ¥": 7171,
  "atÃºr": 7172,
  "nuto": 7173,
  "Ġprirodzene": 7174,
  "inovÃ½": 7175,
  "ĠpohodlnÃ©": 7176,
  "ĠovlÃ¡danie": 7177,
  "ovateÄ¾om": 7178,
  "ĠÅ¡tÃ½le": 7179,
  "Ġobuv": 7180,
  "ĠnekoneÄį": 7181,
  "Ġnesmier": 7182,
  "Ġpredklad": 7183,
  "ĠspÃ´sobuje": 7184,
  "ĠhodÃŃ": 7185,
  "ĠteÅ¡ÃŃm": 7186,
  "inovÃ¡": 7187,
  "ĠsprÃŃstup": 7188,
  "Ġpripojenie": 7189,
  "Ġbulhar": 7190,
  "ĠspoloÄįnostÃŃ": 7191,
  "aÅ¥u": 7192,
  "Ġvychov": 7193,
  "Ġnezmen": 7194,
  "ĠvraÅ¾": 7195,
  "ĠideÃ¡lny": 7196,
  "Ġpovied": 7197,
  "roid": 7198,
  "ĠvÃ½luÄį": 7199,
  "Ġfla": 7200,
  "ĠvÃ½robe": 7201,
  "ĠpoÄ¾ov": 7202,
  "Ġwindo": 7203,
  "Ġuverej": 7204,
  "ĠtohtoroÄį": 7205,
  "ĠvyzeraÅ¥": 7206,
  "Ġdobrej": 7207,
  "nato": 7208,
  "kÃ¡z": 7209,
  "ĠpreukÃ¡z": 7210,
  "Ġprograme": 7211,
  "ĠprevaÅ¾ne": 7212,
  "Ã¡rna": 7213,
  "ĠvÄįas": 7214,
  "wer": 7215,
  "ĠÅ¡kolstva": 7216,
  "ĠrozmÃ½Å¡Ä¾": 7217,
  "ĠvÃ¤ÄįÅ¡ine": 7218,
  "Ġgarant": 7219,
  "ÃŃz": 7220,
  "Ġrefer": 7221,
  "Ġpat": 7222,
  "ĠvoÄ¾nÃ½": 7223,
  "Ġpotvrdz": 7224,
  "ĠÃºpravy": 7225,
  "nÃŃÄįkami": 7226,
  "Ġhranice": 7227,
  "Ġmore": 7228,
  "sahuje": 7229,
  "Ġprost": 7230,
  "ĠparÃŃÅ¾": 7231,
  "Ġsmartf": 7232,
  "Ġkola": 7233,
  "ivÃŃ": 7234,
  "Ġosobe": 7235,
  "Ġdezin": 7236,
  "Ġneprie": 7237,
  "Ġjazdy": 7238,
  "Ġprestav": 7239,
  "ĠpoboÄį": 7240,
  "ĠÅ¡ÃŃ": 7241,
  "kroÄįil": 7242,
  "Ġtmavo": 7243,
  "Ġtermo": 7244,
  "uÃ¡lne": 7245,
  "Ġkrajina": 7246,
  "ĠhmotnosÅ¥": 7247,
  "Ġ;": 7248,
  "ĠpracovnÃŃkov": 7249,
  "Ã¡vanÃŃm": 7250,
  "Ġhoteli": 7251,
  "ĠviacerÃ©": 7252,
  "omer": 7253,
  "ĠpripravenÃ½": 7254,
  "ĠneznÃ¡m": 7255,
  "inovÃ½ch": 7256,
  "Ġfantast": 7257,
  "predaj": 7258,
  "ĠnÃ¡roÄįnÃ©": 7259,
  "Ġzime": 7260,
  "ĠvzruÅ¡": 7261,
  "komu": 7262,
  "ĠvzÅ¥ahov": 7263,
  "Ġtax": 7264,
  "ĠtreÅ¥": 7265,
  "Ġobaja": 7266,
  "Ġisto": 7267,
  "ĠÄįert": 7268,
  "ĠpotrebovaÅ¥": 7269,
  "ĠindividuÃ¡lne": 7270,
  "Ġzav": 7271,
  "ĠnaznaÄį": 7272,
  "Ġchalan": 7273,
  "ĠÅ¡krob": 7274,
  "Ġpribud": 7275,
  "ĠpoÅ¾iÄį": 7276,
  "Ġvytrv": 7277,
  "domÃ¡c": 7278,
  "Ã¡ku": 7279,
  "Ġgitar": 7280,
  "Ġvplyvom": 7281,
  "ox": 7282,
  "Ġpenzi": 7283,
  "ĠsezÃ³ne": 7284,
  "ĠsystÃ©me": 7285,
  "ĠzjednoduÅ¡": 7286,
  "Ġnajneo": 7287,
  "krvav": 7288,
  "Ġsmere": 7289,
  "ĠaplikÃ¡ciu": 7290,
  "ĠfinÃ¡le": 7291,
  "Ġobi": 7292,
  "ĠpolÃŃcia": 7293,
  "Ġbreh": 7294,
  "ivou": 7295,
  "ĠudrÅ¾aÅ¥": 7296,
  "ĠdvakrÃ¡t": 7297,
  "ĠdÃ¡vaÅ¥": 7298,
  "ĠbrigÃ¡d": 7299,
  "Ġpoky": 7300,
  "ĠvÃŃt": 7301,
  "Äįiark": 7302,
  "Ġzasa": 7303,
  "ĠÅ¾ijÃº": 7304,
  "Ġosam": 7305,
  "Ġprever": 7306,
  "vor": 7307,
  "ĠzÃ¡Å¥aÅ¾": 7308,
  "ÃŃvnu": 7309,
  "Ġnezn": 7310,
  "ĠvÃ½robok": 7311,
  "ĠinformovaÅ¥": 7312,
  "ĠÅ¾ivotnosÅ¥": 7313,
  "pracov": 7314,
  "aÄįe": 7315,
  "Ġliber": 7316,
  "ĠprÃŃjemne": 7317,
  "Ġvedy": 7318,
  "ĠmedzinÃ¡rodnej": 7319,
  "ĠatraktÃŃv": 7320,
  "Ġusad": 7321,
  "ĠÅ¾r": 7322,
  "ĠprÃŃbehu": 7323,
  "anta": 7324,
  "aniami": 7325,
  "ĠpreÄįÃŃtaÅ¥": 7326,
  "ĠroÄįne": 7327,
  "Ġmari": 7328,
  "Ġpotvrdenie": 7329,
  "ĠnemÃ´Å¾u": 7330,
  "Ġprezidenta": 7331,
  "Ġcigar": 7332,
  "ĠlÃ¡ske": 7333,
  "ovkÃ¡ch": 7334,
  "Ġvytvorili": 7335,
  "expon": 7336,
  "Ġtasr": 7337,
  "ĠlondÃ½n": 7338,
  "ĠtuÅ¡": 7339,
  "Ġnor": 7340,
  "ĠÅ¡tiep": 7341,
  "lÃŃÅ¡": 7342,
  "ĠrozlÃŃÅ¡": 7343,
  "Äįekov": 7344,
  "Ġmlieko": 7345,
  "Ġcyk": 7346,
  "Ġplatby": 7347,
  "ĠsluÅ¾ob": 7348,
  "ÃŃvu": 7349,
  "Ã¡rku": 7350,
  "Ġrezort": 7351,
  "Ġtretej": 7352,
  "chov": 7353,
  "Ġuchov": 7354,
  "ĠapoÅ¡tol": 7355,
  "ĠreÃ¡lne": 7356,
  "Ġflexibil": 7357,
  "Ġnemysl": 7358,
  "Ġracion": 7359,
  "ĠvÃ½robcov": 7360,
  "ĠzdruÅ¾enia": 7361,
  "Ġkolen": 7362,
  "ĠhorÅ¡ie": 7363,
  "Ġiste": 7364,
  "itÃ¡": 7365,
  "fe": 7366,
  "ĠkatalÃ³g": 7367,
  "Ġdut": 7368,
  "Ġdohody": 7369,
  "ĠrastlÃŃn": 7370,
  "Ġchrast": 7371,
  "Ġandrej": 7372,
  "ĠfolklÃ³r": 7373,
  "ĠnaÅ¡ou": 7374,
  "ĠÄįokoÄ¾vek": 7375,
  "mkÃ½n": 7376,
  "Ġzah": 7377,
  "ĠzÃ¡pasu": 7378,
  "Ġlipt": 7379,
  "Ġmama": 7380,
  "Ġtrakt": 7381,
  "Ġhu": 7382,
  "Ġodbornej": 7383,
  "Ġetn": 7384,
  "Ġzamil": 7385,
  "Ġumiestnenie": 7386,
  "Ġkanad": 7387,
  "Ġverzia": 7388,
  "Ġzmluva": 7389,
  "Ġpokles": 7390,
  "Ġnepatr": 7391,
  "Ã¡reÅĪ": 7392,
  "ĠdruhÃ½m": 7393,
  "ĠsÃºhlasu": 7394,
  "ĠnavzÃ¡jom": 7395,
  "Ġprvkov": 7396,
  "Ġbieliz": 7397,
  "ovce": 7398,
  "ĠkandidÃ¡t": 7399,
  "Ġegypt": 7400,
  "konÅ¡tru": 7401,
  "Ġmalej": 7402,
  "Ġmiery": 7403,
  "ativ": 7404,
  "ĠhlavnÃ½ch": 7405,
  "ĠmieÅ¡": 7406,
  "Ġbelas": 7407,
  "ovnÃŃk": 7408,
  "iniek": 7409,
  "Ġomnoho": 7410,
  "Ġbytov": 7411,
  "ĠvidÃŃm": 7412,
  "Ġhlavnou": 7413,
  "relevant": 7414,
  "ĠodkiaÄ¾": 7415,
  "Ġpu": 7416,
  "ĠzÃ¡ujm": 7417,
  "ĠrozhodnÃºÅ¥": 7418,
  "Ġneviete": 7419,
  "22": 7420,
  "ĠwebovÃ½ch": 7421,
  "Ġkrimin": 7422,
  "tec": 7423,
  "ĠvÃ½berom": 7424,
  "Ã©m": 7425,
  "Ġsyna": 7426,
  "ĠfÃ³r": 7427,
  "Ġchrap": 7428,
  "ĠnemÃ´Å¾em": 7429,
  "ĠhistÃ³rie": 7430,
  "Ġnul": 7431,
  "ĠÄįakaÅ¥": 7432,
  "Ġstrap": 7433,
  "Ġakc": 7434,
  "Ġpodpora": 7435,
  "Ġperl": 7436,
  "Ġ2007": 7437,
  "mysl": 7438,
  "ĠrovnakÃ½": 7439,
  "Ġtesne": 7440,
  "Ġhnev": 7441,
  "ĠprÃŃprava": 7442,
  "nÃŃÄįkou": 7443,
  "ĠslovÃ¡kov": 7444,
  "ĠlÃŃd": 7445,
  "ĠprÃŃpadov": 7446,
  "Ġstrm": 7447,
  "Ġfix": 7448,
  "Ġkaz": 7449,
  "Ġode": 7450,
  "Ġlicenc": 7451,
  "ĠvÃ´n": 7452,
  "ĠschÃ´dz": 7453,
  "ĠvÃ½voja": 7454,
  "Ġpriestore": 7455,
  "ĠkvalitnÃ½ch": 7456,
  "ĠvÃŃrus": 7457,
  "ovÃ½chod": 7458,
  "ĠdÃ´leÅ¾itÃ¡": 7459,
  "ĠznÃ¡mych": 7460,
  "Ġexpert": 7461,
  "Ġarci": 7462,
  "Ġ193": 7463,
  "Ġtrid": 7464,
  "ĠtechnolÃ³giÃŃ": 7465,
  "Ã¡rok": 7466,
  "Ġvyhodnot": 7467,
  "sc": 7468,
  "ĠuÅ¾ÃŃvaÅ¥": 7469,
  "avosti": 7470,
  "vahu": 7471,
  "ĠnaÅ¡la": 7472,
  "Ġslovami": 7473,
  "ĠpostaviÅ¥": 7474,
  "ĠdÃ´leÅ¾itÃ½": 7475,
  "ĠchÃ½baÅ¥": 7476,
  "ĠroÄįnÃ½": 7477,
  "Ġiv": 7478,
  "ĠdokÃ¡zali": 7479,
  "ĠodvÃ¡Å¾": 7480,
  "rÃ¡st": 7481,
  "Ġprenik": 7482,
  "iarensk": 7483,
  "Ġkav": 7484,
  "poludn": 7485,
  "Ġposun": 7486,
  "ĠchcieÅ¥": 7487,
  "ĠÄįosi": 7488,
  "ĠverejnÃ½ch": 7489,
  "Ġstere": 7490,
  "lie": 7491,
  "ĠrodinnÃ½": 7492,
  "Ġnato": 7493,
  "ĠmiestnosÅ¥": 7494,
  "oÅ¾": 7495,
  "ĠdrÃ´t": 7496,
  "Ã©rov": 7497,
  "ovni": 7498,
  "ĠkriÅ¾": 7499,
  "ĠgenerÃ¡cie": 7500,
  "Ġoleja": 7501,
  "ĠnestaÄį": 7502,
  "ĠnetradiÄį": 7503,
  "Ġsit": 7504,
  "ĠpouÄį": 7505,
  "ĠtlaÄįidlo": 7506,
  "ĠzaÄįÃŃnajÃº": 7507,
  "Ġhudba": 7508,
  "ĠvÃŃz": 7509,
  "Ġsokol": 7510,
  "ĠcviÄįenie": 7511,
  "Ġlehote": 7512,
  "ĠprÃŃbuz": 7513,
  "ĠomÅ¡": 7514,
  "stalo": 7515,
  "ĠbudeÅ¡": 7516,
  "Ġorganizmus": 7517,
  "aciemu": 7518,
  "Ġneexistuje": 7519,
  "ĠmesteÄį": 7520,
  "Ġblesk": 7521,
  "sviedÄį": 7522,
  "Ã¡rke": 7523,
  "Ġreduk": 7524,
  "Ġplatform": 7525,
  "ĠchorvÃ¡t": 7526,
  "ĠÅ¾obr": 7527,
  "ĠhrÄį": 7528,
  "fikov": 7529,
  "ĠkomerÄį": 7530,
  "Ġline": 7531,
  "Ġvybrali": 7532,
  "Ġteror": 7533,
  "Ġklienta": 7534,
  "Ġbiele": 7535,
  "Ã¡rkou": 7536,
  "ĠdverÃŃ": 7537,
  "Ġ%.": 7538,
  "ĠlekÃ¡ra": 7539,
  "Ġ195": 7540,
  "Ġobhaj": 7541,
  "Ã¡koch": 7542,
  "ĠponÃºknuÅ¥": 7543,
  "Ġdoter": 7544,
  "Ġoba": 7545,
  "ĠvÃ½robcu": 7546,
  "olÃ³gia": 7547,
  "Ġobidv": 7548,
  "ĠhasiÄį": 7549,
  "ĠmetÃ³dy": 7550,
  "Ġnepozn": 7551,
  "ĠvÃ½hr": 7552,
  "ĠÄįastejÅ¡ie": 7553,
  "Ġpolitiky": 7554,
  "liat": 7555,
  "ĠzapÃŃn": 7556,
  "ĠpouÅ¾ÃŃvania": 7557,
  "ĠodstrÃ¡nenie": 7558,
  "ateÄ¾nÃ©": 7559,
  "enku": 7560,
  "ĠmladÃŃ": 7561,
  "Ġizieb": 7562,
  "Ġpocity": 7563,
  "Ġharry": 7564,
  "Ġfit": 7565,
  "Ġstoja": 7566,
  "ĠnechÃ¡p": 7567,
  "ickosÅ¥": 7568,
  "alizovaÅ¥": 7569,
  "ĠsÃºprav": 7570,
  "Ġtis": 7571,
  "ĠfotoaparÃ¡t": 7572,
  "ĠsnaÅ¾ia": 7573,
  "ĠpoÄįasia": 7574,
  "Ġhomo": 7575,
  "Ġdebat": 7576,
  "Ġrozpor": 7577,
  "ĠfarebnÃ©": 7578,
  "ĠvÃ½Å¡ku": 7579,
  "Ġjarab": 7580,
  "fÃºka": 7581,
  "Ġbonus": 7582,
  "Å¡iemu": 7583,
  "Ġhodnotenie": 7584,
  "aÅ¥om": 7585,
  "ĠÂ°": 7586,
  "Ġis": 7587,
  "mbri": 7588,
  "ĠÅ¡kÃ¡l": 7589,
  "Äįin": 7590,
  "ĠvÃ½nimkou": 7591,
  "Ġnaja": 7592,
  "ĠÄıalÅ¡ej": 7593,
  "Ġzhruba": 7594,
  "cha": 7595,
  "ĠfotografiÃŃ": 7596,
  "ĠsluÅ¾ba": 7597,
  "ĠstÃ¡l": 7598,
  "ĠvyuÅ¾ÃŃvajÃº": 7599,
  "kombin": 7600,
  "itÃº": 7601,
  "ĠÅ¡ep": 7602,
  "ĠsÃºboj": 7603,
  "ĠakadÃ©m": 7604,
  "ĠobzvlÃ¡Å¡Å¥": 7605,
  "Ġsklo": 7606,
  "ĠprÃ¡vne": 7607,
  "Ġrokom": 7608,
  "ĠÄįistenie": 7609,
  "ĠkombinÃ¡cia": 7610,
  "dor": 7611,
  "ĠÃºsmev": 7612,
  "Ġwindows": 7613,
  "ĠprÃŃjemnÃ½": 7614,
  "Ġva": 7615,
  "teÄ¾nÃ©": 7616,
  "ĠprenÃ¡jom": 7617,
  "Ġgest": 7618,
  "ĠklasickÃ©": 7619,
  "itie": 7620,
  "ĠchvÃŃle": 7621,
  "Ġtehl": 7622,
  "Ġnajprie": 7623,
  "Ġodvetv": 7624,
  "Ġtemp": 7625,
  "ĠznÃ¡": 7626,
  "Ġozbroj": 7627,
  "nÃŃÄįok": 7628,
  "ĠvÃ½robku": 7629,
  "ĠÅ¾iaden": 7630,
  "enciÃŃ": 7631,
  "Ġpacient": 7632,
  "encami": 7633,
  "Ġele": 7634,
  "mar": 7635,
  "ĠÃºkon": 7636,
  "ĠpÃ¡tr": 7637,
  "Ã¡rkach": 7638,
  "Ġduchu": 7639,
  "Ġkozm": 7640,
  "ĠvykonaÅ¥": 7641,
  "ĠprijaÅ¥": 7642,
  "ĠÅ¡tÃ¡ty": 7643,
  "ĠoÄįami": 7644,
  "Ã¡rkami": 7645,
  "ĠpripomÃŃna": 7646,
  "Ġchlp": 7647,
  "Ġbalenie": 7648,
  "Ã¡rkam": 7649,
  "ĠhrÃºb": 7650,
  "eckÃ©": 7651,
  "ĠkupujÃºcemu": 7652,
  "ĠvysokÃ½m": 7653,
  "inku": 7654,
  "ĠvoÅĪ": 7655,
  "Ġwe": 7656,
  "Ġsho": 7657,
  "idiel": 7658,
  "ĠpracovnÃ©ho": 7659,
  "tal": 7660,
  "our": 7661,
  "ĠÃºzemie": 7662,
  "ĠzÃ¡ruÄį": 7663,
  "ĠzÃ¡loÅ¾": 7664,
  "Ġspad": 7665,
  "ĠcitrÃ³n": 7666,
  "ĠnÃ¡raz": 7667,
  "nutÃ©ho": 7668,
  "Ġformu": 7669,
  "ĠmyslÃŃ": 7670,
  "Ġfirem": 7671,
  "Ġkampan": 7672,
  "Ġmodelu": 7673,
  "ĠzvieratÃ¡": 7674,
  "Ġteplota": 7675,
  "Ġcd": 7676,
  "lam": 7677,
  "ĠkonanÃŃ": 7678,
  "ĠÃºÄįtu": 7679,
  "ĠÄįech": 7680,
  "Ġpetra": 7681,
  "Ġozv": 7682,
  "Ġturb": 7683,
  "Ġposlednom": 7684,
  "loÅ¾iÅ¥": 7685,
  "ĠhorÃºÄį": 7686,
  "ĠdÅĪom": 7687,
  "ĠvnÃºtornÃ©": 7688,
  "Ġbabr": 7689,
  "ĠprÃŃdu": 7690,
  "ĠÄ¾ahÅ¡ie": 7691,
  "ĠzloÅ¾ky": 7692,
  "Ġtrvalo": 7693,
  "upln": 7694,
  "telefon": 7695,
  "ĠbÃ½vanie": 7696,
  "ĠprÃŃspevku": 7697,
  "ĠodbornÃŃkov": 7698,
  "oterapeut": 7699,
  "ĠstraÅ¡ne": 7700,
  "ĠspÃ´sobiÅ¥": 7701,
  "iÃ¡n": 7702,
  "ovkami": 7703,
  "Ġprefer": 7704,
  "iacim": 7705,
  "Ã¡lno": 7706,
  "Ġkole": 7707,
  "Ġmix": 7708,
  "ĠÅ¡tefan": 7709,
  "veliÄį": 7710,
  "Ġpsov": 7711,
  "ĠÅ¡kolÃ¡ch": 7712,
  "Ġdepres": 7713,
  "Ġprogramov": 7714,
  "Ġnah": 7715,
  "ĠpÃ´vodnÃ©ho": 7716,
  "radost": 7717,
  "ĠdoporuÄį": 7718,
  "ĠinÃŃ": 7719,
  "ĠterÃ©": 7720,
  "ĠbudÃºcnosÅ¥": 7721,
  "Ġtoalet": 7722,
  "Ġmene": 7723,
  "ĠnÃ¡rast": 7724,
  "tenzÃŃv": 7725,
  "ciach": 7726,
  "fektÃŃv": 7727,
  "Ġnaplno": 7728,
  "Äįekom": 7729,
  "ĠÃ¡z": 7730,
  "fik": 7731,
  "ĠvÃ½roba": 7732,
  "Ġslnko": 7733,
  "Ġneodpo": 7734,
  "ĠdlhÃº": 7735,
  "ĠpodaÅ¥": 7736,
  "ĠpozostÃ¡va": 7737,
  "ĠÅ¾ivoto": 7738,
  "gy": 7739,
  "ĠÅ¡tudij": 7740,
  "Ġlekt": 7741,
  "pÃŃsaÅ¥": 7742,
  "ĠnÃ¡drÅ¾": 7743,
  "Ġmetal": 7744,
  "bral": 7745,
  "ateÄ¾om": 7746,
  "ĠkritÃ©ri": 7747,
  "Ġprogramy": 7748,
  "ĠÄ¾Ãºt": 7749,
  "ĠznÃŃÅ¾iÅ¥": 7750,
  "Ġstrh": 7751,
  "nÃŃÄįke": 7752,
  "Ġpraxe": 7753,
  "zadu": 7754,
  "ĠlieÄįbu": 7755,
  "Ġdoplnok": 7756,
  "Ġplec": 7757,
  "ĠzaÄįiatoÄį": 7758,
  "Ġvibr": 7759,
  "Ġsympat": 7760,
  "frajer": 7761,
  "ĠtrÃ©ningu": 7762,
  "ĠvankÃºÅ¡": 7763,
  "ĠslovenÄį": 7764,
  "ĠÅ¡ablÃ³n": 7765,
  "Ġrozpad": 7766,
  "ki": 7767,
  "Ġuprat": 7768,
  "ĠpobreÅ¾": 7769,
  "Ġobklad": 7770,
  "ĠzdruÅ¾enie": 7771,
  "ĠodporuÄį": 7772,
  "ĠzastÃ¡v": 7773,
  "ĠskvelÃº": 7774,
  "Å¥ahoval": 7775,
  "ĠvrÃ¡s": 7776,
  "ĠcibuÄ¾": 7777,
  "Ġdorast": 7778,
  "Ġrozklad": 7779,
  "Ġarab": 7780,
  "nÃŃÄįkam": 7781,
  "Ġdym": 7782,
  "Ġkrp": 7783,
  "Ġelit": 7784,
  "Ġbiela": 7785,
  "Ġzdravotnej": 7786,
  "Ġtrpez": 7787,
  "ĠstÃ´l": 7788,
  "ujÃºcimi": 7789,
  "ĠprÃŃbehy": 7790,
  "ĠnÃ¡vÅ¡tevu": 7791,
  "Ġparlamentu": 7792,
  "Ã¡p": 7793,
  "Ġkapust": 7794,
  "ĠplÃ¡v": 7795,
  "ĠotÃ¡Äį": 7796,
  "Ġplatob": 7797,
  "Ġkoles": 7798,
  "Ġciele": 7799,
  "Ġnevhod": 7800,
  "Ġmatr": 7801,
  "Ġjaskyn": 7802,
  "kovanÃ©": 7803,
  "ĠÅ¾lÄį": 7804,
  "ĠbojovaÅ¥": 7805,
  "ĠnÃ¡bytku": 7806,
  "iteÄ¾nou": 7807,
  "Ġkontaktujte": 7808,
  "ivÃ©mu": 7809,
  "Ġzips": 7810,
  "Ġkvety": 7811,
  "ujÃºcom": 7812,
  "ĠÅ¡Ä¾acht": 7813,
  "Ġzried": 7814,
  "Ġnadmer": 7815,
  "ĠnÃ¡zory": 7816,
  "ĠvyvÃŃj": 7817,
  "ĠzaisÅ¥": 7818,
  "ĠpÃ´jde": 7819,
  "ĠÅ¡portov": 7820,
  "nÃŃÄįkach": 7821,
  "Ġsumu": 7822,
  "vad": 7823,
  "Ġsliz": 7824,
  "ĠnajvÃ¤ÄįÅ¡ÃŃm": 7825,
  "ĠzisÅ¥": 7826,
  "Ġdaniel": 7827,
  "ĠkÃ´r": 7828,
  "Ġpotrieb": 7829,
  "Ġud": 7830,
  "Ġhypo": 7831,
  "niÄįku": 7832,
  "ĠpamÃ¤ti": 7833,
  "ley": 7834,
  "Ġdomova": 7835,
  "ĠÅ¡vajÄįiar": 7836,
  "ĠverÃŃme": 7837,
  "Ġakv": 7838,
  "anosti": 7839,
  "Ġvyhotov": 7840,
  "ĠÄįisto": 7841,
  "cemu": 7842,
  "Ġaz": 7843,
  "ĠagentÃºra": 7844,
  "Ã³za": 7845,
  "ĠpoÄįia": 7846,
  "ĠcestÃ¡ch": 7847,
  "ÄįnÃ½ch": 7848,
  "Ġtemat": 7849,
  "Ġkonferencie": 7850,
  "Ġosobnosti": 7851,
  "ĠnÃ¡stroje": 7852,
  "ĠfaloÅ¡": 7853,
  "ĠobrÃ¡zok": 7854,
  "Ġobsiah": 7855,
  "ÃŃvnym": 7856,
  "ial": 7857,
  "ĠprestÃ¡v": 7858,
  "ĠrozliÄįn": 7859,
  "ĠochorenÃŃ": 7860,
  "ĠvaÅ¡im": 7861,
  "ĠnavÅ¡tev": 7862,
  "Ġodpovede": 7863,
  "ĠzboÅ¾": 7864,
  "Ġpracovnej": 7865,
  "kast": 7866,
  "pÄºÅĪajÃº": 7867,
  "Ġput": 7868,
  "Ġlatin": 7869,
  "ĠhistÃ³rii": 7870,
  "ĠukÃ¡zaÅ¥": 7871,
  "Ġrozvi": 7872,
  "ĠzdravotnÃ©": 7873,
  "port": 7874,
  "iarov": 7875,
  "Ġblat": 7876,
  "Ġvt": 7877,
  "Ġobsluh": 7878,
  "nutÃº": 7879,
  "Ġzdob": 7880,
  "ĠcviÄįenia": 7881,
  "nuli": 7882,
  "ĠdisciplÃŃn": 7883,
  "ĠostatnÃŃ": 7884,
  "Ġpostele": 7885,
  "ivosti": 7886,
  "iari": 7887,
  "ĠmÃ½t": 7888,
  "Ġfestivalu": 7889,
  "iÅ¡iel": 7890,
  "ĠrukÃ¡ch": 7891,
  "ĠpremÃ¡v": 7892,
  "Ġbrez": 7893,
  "Ġemis": 7894,
  "Ġadvok": 7895,
  "Ġnezamestn": 7896,
  "Ġhudbu": 7897,
  "Ġveget": 7898,
  "ĠprimÃ¡tor": 7899,
  "ĠobjednÃ¡vku": 7900,
  "Ġvirtu": 7901,
  "ĠstarÃ½": 7902,
  "Ġhmotnosti": 7903,
  "ĠneÅ¾iad": 7904,
  "Ġzhor": 7905,
  "Ġzahrn": 7906,
  "Ġsvah": 7907,
  "ĠkolÃ¡Äį": 7908,
  "Ġadam": 7909,
  "Ġrop": 7910,
  "ĠdolÃ¡rov": 7911,
  "ĠjeÅ¾iÅ¡a": 7912,
  "ĠpamÃ¤Å¥": 7913,
  "ĠzlepÅ¡iÅ¥": 7914,
  "Ġcukor": 7915,
  "ĠpomÃ´Å¾u": 7916,
  "ĠnajznÃ¡m": 7917,
  "Ġhml": 7918,
  "ĠmÃºzeum": 7919,
  "Ġzboru": 7920,
  "ĠoÄįist": 7921,
  "ĠsprÃ¡vanie": 7922,
  "ĠprÃŃprave": 7923,
  "ciÃ¡m": 7924,
  "Ġohn": 7925,
  "ĠrozpoÄįtu": 7926,
  "Ġlisty": 7927,
  "Ġnastavenie": 7928,
  "Ġodhodl": 7929,
  "2017": 7930,
  "ĠjedinÃ¡": 7931,
  "Ġdres": 7932,
  "Ġumenie": 7933,
  "ĠchceÅ¡": 7934,
  "Ġbuniek": 7935,
  "):": 7936,
  "ĠÅ¡ed": 7937,
  "ĠvylepÅ¡": 7938,
  "ix": 7939,
  "ĠveÄ¾kom": 7940,
  "stupÅĪ": 7941,
  "ĠakciÃŃ": 7942,
  "ĠznÃŃÅ¾enie": 7943,
  "ĠnemÃ¡me": 7944,
  "Ġbezod": 7945,
  "ĠvyzÃ½v": 7946,
  "ĠvyÅ¾iad": 7947,
  "Ġnajre": 7948,
  "Ġizba": 7949,
  "Ġokien": 7950,
  "Äįiac": 7951,
  "ĠÃºstred": 7952,
  "izÃ¡cii": 7953,
  "rektor": 7954,
  "ĠmladÃ½": 7955,
  "ologickÃ½": 7956,
  "Ġcuk": 7957,
  "ĠuÄįiÅ¥": 7958,
  "omu": 7959,
  "ienok": 7960,
  "oved": 7961,
  "Ġzvolen": 7962,
  "Ġapple": 7963,
  "23": 7964,
  "Ġstanice": 7965,
  "Ġhlavou": 7966,
  "Ġhnut": 7967,
  "ĠzakonÄį": 7968,
  "ĠfinanciÃŃ": 7969,
  "ĠsprÃ¡vneho": 7970,
  "ĠÅ¡pekul": 7971,
  "ĠnedokÃ¡z": 7972,
  "Ġprebud": 7973,
  "itÃŃvne": 7974,
  "ÃŃÄįek": 7975,
  "Ġpoj": 7976,
  "ĠdÃ¡ta": 7977,
  "Ġubytovania": 7978,
  "ĠtentokrÃ¡t": 7979,
  "ologickÃ©ho": 7980,
  "ĠtvÃ¡ri": 7981,
  "ĠodbornÃ©": 7982,
  "Ġtlaku": 7983,
  "ĠzvÃ¡Å¾": 7984,
  "Ġzaregistr": 7985,
  "Ġcintor": 7986,
  "Ġfluor": 7987,
  "ĠpÃ´do": 7988,
  "zÃ¡pad": 7989,
  "Ġhlboko": 7990,
  "ĠpokraÄįuje": 7991,
  "Ġdeviat": 7992,
  "list": 7993,
  "esk": 7994,
  "Ġpravidiel": 7995,
  "ĠvyberaÅ¥": 7996,
  "ĠrieÅ¡enÃŃm": 7997,
  "sch": 7998,
  "Ġpla": 7999,
  "ĠrÃ½chlosti": 8000,
  "Ġanket": 8001,
  "ĠdemonÅ¡tr": 8002,
  "ĠpredstavujÃº": 8003,
  "Ġdrap": 8004,
  "ĠvÃ½klad": 8005,
  "Ġohrom": 8006,
  "ĠtopÃ¡nky": 8007,
  "Ġneobo": 8008,
  "ovejÅ¡ÃŃ": 8009,
  "ĠkÄ¾ud": 8010,
  "ĠstÃŃh": 8011,
  "Ġzlyh": 8012,
  "Ġnemecku": 8013,
  "Ġfilmov": 8014,
  "ĠformulÃ¡r": 8015,
  "ĠÄ¾udskÃ½ch": 8016,
  "Ġakadem": 8017,
  "ĠtrenÄįiansk": 8018,
  "ĠÄįias": 8019,
  "ance": 8020,
  "ialist": 8021,
  "ĠpozÃŃcie": 8022,
  "ĠzÃ¡zrak": 8023,
  "Ġ400": 8024,
  "ĠÅ¾up": 8025,
  "Ġidem": 8026,
  "Ġorav": 8027,
  "ĠpreÅ¡iel": 8028,
  "Ġaspekt": 8029,
  "ĠÅ¡ÃŃp": 8030,
  "ĠodsÃºd": 8031,
  "Ġrozhlas": 8032,
  "ĠstÃ¡Å¥": 8033,
  "ĠnevÃ½hod": 8034,
  "ĠsvÃ¤tÃ©ho": 8035,
  "mon": 8036,
  "ĠsnaÅ¾ÃŃme": 8037,
  "pÃ¤t": 8038,
  "ovejÅ¡ÃŃch": 8039,
  "ĠklÃ¡Å¡tor": 8040,
  "Ġpokojne": 8041,
  "ĠprÃ¡cou": 8042,
  "Ġstretli": 8043,
  "ĠuvedenÃ½": 8044,
  "ĠlÃ¡m": 8045,
  "Ġkapl": 8046,
  "ĠpoÄįk": 8047,
  "Ġzdvih": 8048,
  "Ġpremiet": 8049,
  "ĠÄįierna": 8050,
  "ĠtÃ¡r": 8051,
  "Ġizo": 8052,
  "ĠvypoÄįu": 8053,
  "Ġprud": 8054,
  "ĠsamotnÃ©": 8055,
  "ĠÃºvahy": 8056,
  "ĠkancelÃ¡rie": 8057,
  "ĠverÅ¡": 8058,
  "ovejÅ¡ia": 8059,
  "ĠÄ¾ubo": 8060,
  "Ġbund": 8061,
  "Ġsklon": 8062,
  "ovejÅ¡ÃŃm": 8063,
  "Ġobyvatelia": 8064,
  "ologickej": 8065,
  "ĠprevedenÃŃ": 8066,
  "ovejÅ¡iu": 8067,
  "ĠÄįierne": 8068,
  "Ġvkus": 8069,
  "Ġponor": 8070,
  "ickosti": 8071,
  "ĠfunkciÃŃ": 8072,
  "ĠvÃŃno": 8073,
  "ĠnasledujÃºcich": 8074,
  "ĠrelatÃŃvne": 8075,
  "Ġflo": 8076,
  "ĠotÃ¡zok": 8077,
  "ĠnÃ¡lez": 8078,
  "ĠÅ¡truktÃºr": 8079,
  "ovejÅ¡ou": 8080,
  "ovejÅ¡ÃŃmi": 8081,
  "Ġrober": 8082,
  "ovejÅ¡ej": 8083,
  "Ġpotrebu": 8084,
  "ovejÅ¡ieho": 8085,
  "eckÃ½": 8086,
  "ovejÅ¡iemu": 8087,
  "ovejÅ¡om": 8088,
  "ĠpÃº": 8089,
  "ÃºÅ¾": 8090,
  "ĠdoÄįk": 8091,
  "ĠdesaÅ¥roÄį": 8092,
  "ĠurÄįitÃ©": 8093,
  "Å¥ahuje": 8094,
  "ĠpoÅ¾iadaÅ¥": 8095,
  "ĠÄįloveku": 8096,
  "environment": 8097,
  "Ġpozdrav": 8098,
  "Ġdrez": 8099,
  "rh": 8100,
  ",.": 8101,
  "Ġrozpust": 8102,
  "ĠdatabÃ¡z": 8103,
  "Ġpich": 8104,
  "Ġinternetu": 8105,
  "Ġhodinky": 8106,
  "ĠvÃ¡pn": 8107,
  "prednost": 8108,
  "top": 8109,
  "ĠvÃ½konom": 8110,
  "kyne": 8111,
  "kÃ½v": 8112,
  "teri": 8113,
  "ĠvlastnÃ½m": 8114,
  "Ġsprost": 8115,
  "ĠnÃºdz": 8116,
  "Ġutorok": 8117,
  "Ġanalyt": 8118,
  "atÃ½": 8119,
  "Ġair": 8120,
  "Ġmetabol": 8121,
  "ĠÅ¡tÃºdie": 8122,
  "dispon": 8123,
  "ĠpoÄįuÅ¥": 8124,
  "Ġkrista": 8125,
  "ĠpriebeÅ¾": 8126,
  "ĠÄıalÅ¡ou": 8127,
  "Ġodraz": 8128,
  "ĠgymnÃ¡z": 8129,
  "Ġprip": 8130,
  "Ġmatky": 8131,
  "Ġsvedom": 8132,
  "ĠposlednÃº": 8133,
  "Ġpotrebujeme": 8134,
  "ĠnajvÃ¤ÄįÅ¡ÃŃch": 8135,
  "Ġvedenia": 8136,
  "ĠÃºÄįasti": 8137,
  "enta": 8138,
  "Ġurobili": 8139,
  "ĠduÅ¡e": 8140,
  "ĠÄįarodej": 8141,
  "ĠnegatÃŃvne": 8142,
  "ĠkaÅ¾doroÄįne": 8143,
  "ĠverejnÃ©": 8144,
  "Ġskupinu": 8145,
  "Ã¡vky": 8146,
  "ĠskÃºÅ¡ky": 8147,
  "ĠspaÄ¾": 8148,
  "Ġovocia": 8149,
  "Ġpuk": 8150,
  "inke": 8151,
  "ĠsÃºborov": 8152,
  "Ġbanka": 8153,
  "ĠÅ¡tÃ½lu": 8154,
  "iatr": 8155,
  "Ġmiestnych": 8156,
  "Ġnedb": 8157,
  "ĠvÃ½Å¾i": 8158,
  "Ġzistili": 8159,
  "Ġsd": 8160,
  "ĠprÃŃzem": 8161,
  "Ġbystrici": 8162,
  "Ġkatastrof": 8163,
  "Ġnastavenia": 8164,
  "ĠoprÃ¡vnenÃ½": 8165,
  "ĠÅ¡iroko": 8166,
  "Ã©ry": 8167,
  "Ġpozad": 8168,
  "ĠoslÃ¡v": 8169,
  "Ġprinc": 8170,
  "ĠpochopiÅ¥": 8171,
  "Ġdec": 8172,
  "nÃ¡st": 8173,
  "Ġsachar": 8174,
  "ĠvedÃºci": 8175,
  "ĠokrÃºh": 8176,
  "ĠÅ¡iest": 8177,
  "Ġbodu": 8178,
  "Ġostro": 8179,
  "Ġmlieka": 8180,
  "ĠdokÃ¡zal": 8181,
  "ĠkÃºsky": 8182,
  "Ġcu": 8183,
  "udr": 8184,
  "Ġnevyna": 8185,
  "Ġrastu": 8186,
  "Ġ2006": 8187,
  "ĠsvÃ¤to": 8188,
  "ĠÃºÅ¾asnÃ©": 8189,
  "ÃŃde": 8190,
  "avy": 8191,
  "Ġkomu": 8192,
  "ĠryÅ¾": 8193,
  "vÃ¤zuje": 8194,
  "Ġodrod": 8195,
  "anc": 8196,
  "Ġkont": 8197,
  "ĠextrÃ©mne": 8198,
  "Ġomiet": 8199,
  "ĠÅ¾reb": 8200,
  "Ġcelkovej": 8201,
  "Ġzh": 8202,
  "tmav": 8203,
  "ĠÅ¡tadiÃ³n": 8204,
  "tox": 8205,
  "Ġdesi": 8206,
  "ĠspokojnÃ½": 8207,
  "Ġzajtra": 8208,
  "ĠvytvÃ¡raÅ¥": 8209,
  "Ġtakzv": 8210,
  "Ġtextil": 8211,
  "Ġexped": 8212,
  "ĠzÃ¡hrady": 8213,
  "eÅĪa": 8214,
  "Ġcukru": 8215,
  "ĠnadÃ¡c": 8216,
  "Ġdosky": 8217,
  "ĠrovnovÃ¡h": 8218,
  "Ġustanovenia": 8219,
  "ĠprÃŃstav": 8220,
  "Ġhydrat": 8221,
  "ĠzÃºf": 8222,
  "ĠdohÄ¾ad": 8223,
  "bÃŃ": 8224,
  "ĠcisÃ¡r": 8225,
  "ĠspoÄįÃŃva": 8226,
  "ickosÅ¥ou": 8227,
  "ĠdaÅ¾Äı": 8228,
  "Ġblud": 8229,
  "Ġakom": 8230,
  "Ġobrad": 8231,
  "ĠposÃº": 8232,
  "Ġmena": 8233,
  "ĠsÃŃr": 8234,
  "ĠaustrÃ¡l": 8235,
  "ÅĪte": 8236,
  "Ġporot": 8237,
  "ĠzÃ¡loh": 8238,
  "ĠzaplatiÅ¥": 8239,
  "demokrat": 8240,
  "ĠlÃºk": 8241,
  "ĠpovedanÃ©": 8242,
  "ĠzÃ¡jazd": 8243,
  "Ġfunkcia": 8244,
  "ĠostatnÃ½mi": 8245,
  "kovania": 8246,
  "Ã©rie": 8247,
  "Ġrozloh": 8248,
  "ĠpÃ¡ch": 8249,
  "Ġpredmety": 8250,
  "Ġvianoce": 8251,
  "Ġuk": 8252,
  "ĠtÃ½kajÃºce": 8253,
  "ĠÅ¾ij": 8254,
  "fer": 8255,
  "ĠblÃ¡zn": 8256,
  "Ġobrat": 8257,
  "inovÃ©ho": 8258,
  "Ġnemohol": 8259,
  "Ġsklen": 8260,
  "transparent": 8261,
  "niem": 8262,
  "2015": 8263,
  "Ġfiltr": 8264,
  "ĠodÃ´vod": 8265,
  "Ġbunky": 8266,
  "ink": 8267,
  "rozprÃ¡v": 8268,
  "ĠcelkovÃ½": 8269,
  "oÄ¾": 8270,
  "ĠzÃºÄįastnili": 8271,
  "ĠrozÅ¡ir": 8272,
  "Ã³zy": 8273,
  "ĠzÅ¡": 8274,
  "ĠodolnosÅ¥": 8275,
  "ĠprÃŃjmov": 8276,
  "ĠpoÄı": 8277,
  "ovisku": 8278,
  "ĠregiÃ³ne": 8279,
  "ĠfungovaÅ¥": 8280,
  "Ġpomst": 8281,
  "ĠzbaviÅ¥": 8282,
  "ĠiniciatÃŃv": 8283,
  "Ġstravy": 8284,
  "nieÅ¡": 8285,
  "ĠtlaÄįiar": 8286,
  "niete": 8287,
  "nieme": 8288,
  "Ġort": 8289,
  "Ġ'": 8290,
  "kop": 8291,
  "tine": 8292,
  "tek": 8293,
  "Ġhotely": 8294,
  "ĠnosiÅ¥": 8295,
  "Ġkompakt": 8296,
  "ĠprofesionÃ¡lne": 8297,
  "iaÅ¡": 8298,
  "Ġrastie": 8299,
  "ĠpraÅ¡": 8300,
  "ĠÃºÄįinnosÅ¥": 8301,
  "ĠdoplnenÃŃ": 8302,
  "hone": 8303,
  "ĠfrÃ©z": 8304,
  "ÃºÄįt": 8305,
  "Ġskrut": 8306,
  "ĠparÃ¡d": 8307,
  "Ġkysl": 8308,
  "ll": 8309,
  "ĠÄįer": 8310,
  "ĠmÃ¡ria": 8311,
  "Ġkontext": 8312,
  "poschod": 8313,
  "Ġfe": 8314,
  "Ġdrv": 8315,
  "Ġstrateg": 8316,
  "nal": 8317,
  "ĠkuchyÅĪa": 8318,
  "ĠcieÄ¾a": 8319,
  "omoc": 8320,
  "Ġdrsn": 8321,
  "%.": 8322,
  "Ġusil": 8323,
  "kemu": 8324,
  "Ġq": 8325,
  "ikÃ¡": 8326,
  "Ġniekomu": 8327,
  "ĠpodloÅ¾": 8328,
  "ĠkonÄįÃŃ": 8329,
  "ght": 8330,
  "ickostÃŃ": 8331,
  "ickosÅ¥ami": 8332,
  "ickostiam": 8333,
  "ickostiach": 8334,
  "Ġvedela": 8335,
  "Ġkokos": 8336,
  "ĠÅ¡um": 8337,
  "ĠvÃ½nos": 8338,
  "Ġkrav": 8339,
  "ĠruÄįne": 8340,
  "ĠnajvyÅ¡Å¡ej": 8341,
  "lami": 8342,
  "ĠjemnÃ©": 8343,
  "Ġsal": 8344,
  "Ġvysokou": 8345,
  "ovho": 8346,
  "Ġtw": 8347,
  "ĠzodpovedÃ¡": 8348,
  "ĠtuÄį": 8349,
  "Ġstyk": 8350,
  "Ġprezrad": 8351,
  "Ġvchod": 8352,
  "Ġnet": 8353,
  "ĠhÄ¾adÃ¡": 8354,
  "Ġakcia": 8355,
  "Ġturisti": 8356,
  "Ġklop": 8357,
  "otov": 8358,
  "Ġdajte": 8359,
  "all": 8360,
  "Ġprotokol": 8361,
  "Ġizbu": 8362,
  "ĠobrovskÃ©": 8363,
  "ĠleÅ¾ÃŃ": 8364,
  "otr": 8365,
  "ÃŃvy": 8366,
  "Ġniet": 8367,
  "Ġneskon": 8368,
  "Ġzapad": 8369,
  "Ġpridel": 8370,
  "Ġnemocnice": 8371,
  "Ġgenet": 8372,
  "Ġhluch": 8373,
  "Ġgre": 8374,
  "Ġmag": 8375,
  "Ġparazit": 8376,
  "Ġnepochyb": 8377,
  "ĠstarÅ¡ÃŃ": 8378,
  "ĠpozÃŃciu": 8379,
  "Ġsiedm": 8380,
  "ery": 8381,
  "Ġmake": 8382,
  "ĠsprÃ¡ve": 8383,
  "ĠtÃŃto": 8384,
  "ĠzbytoÄįne": 8385,
  "Ġ32": 8386,
  "ĠautÃ¡": 8387,
  "enskÃ©ho": 8388,
  "ĠvÃ½prav": 8389,
  "Ġmudr": 8390,
  "Ġdetskej": 8391,
  "ĠpreÅ¾ÃŃv": 8392,
  "vÃ¡dza": 8393,
  "ĠobcÃŃ": 8394,
  "Ġdemokrac": 8395,
  "Ġlap": 8396,
  "Ġoslab": 8397,
  "Ġpreh": 8398,
  "ĠskÃº": 8399,
  "ateÄ¾nÃ½": 8400,
  "ovkÃ¡m": 8401,
  "ĠzdravotnÃŃctva": 8402,
  "ĠspÃ´sobilo": 8403,
  "Ġiskr": 8404,
  "Ġ33": 8405,
  "Ġsvin": 8406,
  "ĠzÃ¡hrade": 8407,
  "ĠdlhÃ½": 8408,
  "Ġporiadok": 8409,
  "Ġmoder": 8410,
  "ĠlieÄįby": 8411,
  "anoch": 8412,
  "Ġfer": 8413,
  "ĠskonÄįil": 8414,
  "dro": 8415,
  "ĠslÃºÅ¾iÅ¥": 8416,
  "ĠvÃ½boru": 8417,
  "ĠnÃ¡jd": 8418,
  "Ġom": 8419,
  "ĠvÃ½luÄįne": 8420,
  "Ġcla": 8421,
  "ĠzdravÃ½": 8422,
  "ĠÃºrovne": 8423,
  "ĠÄįiernej": 8424,
  "ĠobÄįerstv": 8425,
  "ĠosvieÅ¾": 8426,
  "Ġizbe": 8427,
  "Ġnadstav": 8428,
  "Ġskut": 8429,
  "Ġholand": 8430,
  "encoch": 8431,
  "ĠbÃ¡j": 8432,
  "Ġmilujem": 8433,
  "Ġfosfor": 8434,
  "Ġsmol": 8435,
  "ĠploÅ¡": 8436,
  "ave": 8437,
  "kor": 8438,
  "ĠpÃ´vodu": 8439,
  "funkÄį": 8440,
  "Ġznie": 8441,
  "niÄįke": 8442,
  "ĠnÃ¡zv": 8443,
  "Ġsila": 8444,
  "ĠodtiaÄ¾": 8445,
  "over": 8446,
  "ĠobsahovaÅ¥": 8447,
  "ĠpoÅ¾adovanÃ©": 8448,
  "Ġkvart": 8449,
  "ĠskonÄįenÃŃ": 8450,
  "ĠfasÃ¡d": 8451,
  "Ġkostola": 8452,
  "vraÅ¾d": 8453,
  "Ã¡tory": 8454,
  "ĠdodrÅ¾": 8455,
  "Ġdifer": 8456,
  "itÃ©ho": 8457,
  "Ã©ria": 8458,
  "Ġverziu": 8459,
  "ĠprieduÅ¡": 8460,
  "ĠÅ¡ie": 8461,
  "Ġtentoraz": 8462,
  "ĠhormÃ³n": 8463,
  "ĠdialÃ³g": 8464,
  "Ġvidela": 8465,
  "ĠdievÄįa": 8466,
  "Ġnevedia": 8467,
  "Ġnevyu": 8468,
  "ĠdodaÅ¥": 8469,
  "siatich": 8470,
  "Ġminc": 8471,
  "ĠpremÃ½Å¡Ä¾": 8472,
  "ĠmestÃ¡ch": 8473,
  "bur": 8474,
  "Ġplam": 8475,
  "Ġmlyn": 8476,
  "Ġnevad": 8477,
  "Ġgril": 8478,
  "Ġfyzickej": 8479,
  "Ġzmer": 8480,
  "iÄįom": 8481,
  "Ġsieti": 8482,
  "ĠstarÅ¡ÃŃch": 8483,
  "Ġvydanie": 8484,
  "red": 8485,
  "Ġdokop": 8486,
  "Ġreport": 8487,
  "Ġspravodaj": 8488,
  "avosÅ¥ou": 8489,
  "liad": 8490,
  "ĠÄįakajÃº": 8491,
  "ĠmalÃ©ho": 8492,
  "Ġjuho": 8493,
  "ĠvysvetÄ¾uje": 8494,
  "ĠinfraÅ¡trukt": 8495,
  "Ġpor": 8496,
  "ĠorgÃ¡ny": 8497,
  "Ġmajetok": 8498,
  "alizÃ¡cie": 8499,
  "ĠvytvÃ¡rajÃº": 8500,
  "ĠvÃ½stavy": 8501,
  "alizuje": 8502,
  "Ãºd": 8503,
  "Ã³ny": 8504,
  "Ġexot": 8505,
  "ĠpÃ¤Å¥desiat": 8506,
  "Ġslovakia": 8507,
  "ĠtakÃ½mto": 8508,
  "Ġkali": 8509,
  "ĠteÅ¡ÃŃ": 8510,
  "Ġpredmetov": 8511,
  "ĠÅ¡tyl": 8512,
  "Ġodpadu": 8513,
  "pit": 8514,
  "lt": 8515,
  "ĠsprÃ¡vnu": 8516,
  "Ġnerozum": 8517,
  "Ġakumul": 8518,
  "ĠdivÃ¡kov": 8519,
  "atÃŃvnej": 8520,
  "brali": 8521,
  "Ġnajnez": 8522,
  "chirurg": 8523,
  "ĠÄįÃŃtanie": 8524,
  "ĠdieÅ¥at": 8525,
  "Ġzoznamu": 8526,
  "Ġposkytne": 8527,
  "ĠoblastÃŃ": 8528,
  "ĠnaÅ¡imi": 8529,
  "Ġlokalite": 8530,
  "Ġzatvor": 8531,
  "Ġzmrz": 8532,
  "ĠvyhÃ½b": 8533,
  "Ġvyraz": 8534,
  "ĠuzatvÃ¡r": 8535,
  "Ġfondu": 8536,
  "ĠmodernÃ½": 8537,
  "ĠneznamenÃ¡": 8538,
  "pnut": 8539,
  "ĠchrÃ¡niÅ¥": 8540,
  "Ġenvironment": 8541,
  "Ġhrdl": 8542,
  "ĠinvestiÄį": 8543,
  "ĠvlÃ¡kn": 8544,
  "par": 8545,
  "Ã¼": 8546,
  "Ġskryt": 8547,
  "itnÃ½": 8548,
  "Ġsvalov": 8549,
  "Ġrock": 8550,
  "Ġpavol": 8551,
  "Ġfrajer": 8552,
  "Ġnit": 8553,
  "Ġozaj": 8554,
  "ĠÃºtul": 8555,
  "Ġzos": 8556,
  "Ġtransform": 8557,
  "Ġpras": 8558,
  "Ġpripomien": 8559,
  "Ġforma": 8560,
  "ĠvÃ½mer": 8561,
  "ĠvÃŃÅ¥azstvo": 8562,
  "ĠnajrÃ½chl": 8563,
  "ĠinformÃ¡ciu": 8564,
  "ĠdovoÄ¾": 8565,
  "inkÃ¡r": 8566,
  "Ġchirurg": 8567,
  "Ġmatur": 8568,
  "Ġpodnikania": 8569,
  "Ġslnka": 8570,
  "ĠobjednÃ¡vateÄ¾": 8571,
  "Ġklientom": 8572,
  "Ġpriebeh": 8573,
  "ĠÃºder": 8574,
  "ĠbruÅ¡": 8575,
  "Ġtvare": 8576,
  "nacionalist": 8577,
  "anosÅ¥": 8578,
  "Ġruch": 8579,
  "trpÄį": 8580,
  "ĠmÃºk": 8581,
  "Ġkroky": 8582,
  "slov": 8583,
  "Ã¡lom": 8584,
  "ĠvÃ½sad": 8585,
  "Ġvla": 8586,
  "Ġmuzik": 8587,
  "Ġzamestnanci": 8588,
  "ĠvytlaÄį": 8589,
  "Ġnitre": 8590,
  "70": 8591,
  "Ġdozviete": 8592,
  "olez": 8593,
  "Ġpostavenie": 8594,
  "Ġbezprostred": 8595,
  "ĠnevÃ¡hajte": 8596,
  "Ġpomohli": 8597,
  "Ġpohodlie": 8598,
  "ĠprÃŃtomnosÅ¥": 8599,
  "Ġnevin": 8600,
  "ĠpriniesÅ¥": 8601,
  "Ġdomy": 8602,
  "ĠÅ¡ial": 8603,
  "ĠschopnÃŃ": 8604,
  "ĠangliÄįt": 8605,
  "ĠmalÃº": 8606,
  "ĠplastovÃ©": 8607,
  "ĠrukÃ¡v": 8608,
  "Ġintelekt": 8609,
  "Ġposlanci": 8610,
  "ĠpÃ´sobia": 8611,
  "ĠuÄįiteÄ¾ov": 8612,
  "ĠnevoÄ¾": 8613,
  "otÃ©k": 8614,
  "Ġmalin": 8615,
  "ĠzaloÅ¾enÃ¡": 8616,
  "Ġpredaji": 8617,
  "ĠporuÄį": 8618,
  "Ġrozman": 8619,
  "ĠnaÅ¡ÃŃm": 8620,
  "ĠvajÃŃÄį": 8621,
  "sia": 8622,
  "ĠtieÅĪ": 8623,
  "Ġpozri": 8624,
  "Ġadresa": 8625,
  "Ġpartiz": 8626,
  "Ġcz": 8627,
  "ĠpodporiÅ¥": 8628,
  "funk": 8629,
  "ĠprÃ¡vnych": 8630,
  "Ã¡tormi": 8631,
  "ĠneÅ¡Å¥ast": 8632,
  "Ġwell": 8633,
  "Ġinternetovej": 8634,
  "Ġtvoje": 8635,
  "Ġkober": 8636,
  "ĠÃ¡ut": 8637,
  "Ġmodelov": 8638,
  "Ġstrede": 8639,
  "ĠplÃ¡nu": 8640,
  "Ġdoprava": 8641,
  "Ġuviedla": 8642,
  "Ġreklamy": 8643,
  "ĠmyslieÅ¥": 8644,
  "Ġporozum": 8645,
  "Ġmartina": 8646,
  "ĠiÅ¡li": 8647,
  "ĠÄįlÃ¡nkov": 8648,
  "ĠinteriÃ©ru": 8649,
  "Ġdb": 8650,
  "gen": 8651,
  "ĠtÃ©ma": 8652,
  "ĠmanaÅ¾ment": 8653,
  "star": 8654,
  "Äįa": 8655,
  "ĠvÃ½Å¥ah": 8656,
  "plement": 8657,
  "Ġsna": 8658,
  "Ġvymysl": 8659,
  "Ġveterin": 8660,
  "Ġignor": 8661,
  "ĠnajnovÅ¡ie": 8662,
  "ĠregiÃ³nu": 8663,
  "ĠzmÃ¤t": 8664,
  "Ġplnej": 8665,
  "ĠvynÃ¡lez": 8666,
  "Ġmora": 8667,
  "chu": 8668,
  "ĠÅ¡ampÃ³n": 8669,
  "ĠzabraÅĪ": 8670,
  "ĠnÃ¡dhernÃ©": 8671,
  "Ġbuj": 8672,
  "Ġprispe": 8673,
  "Ġceng": 8674,
  "ĠjedineÄįnÃ½": 8675,
  "ĠakejkoÄ¾vek": 8676,
  "Ġcol": 8677,
  "ĠzahraniÄįia": 8678,
  "ĠÄįiastoÄį": 8679,
  "ĠkaÅ¡": 8680,
  "Ġvice": 8681,
  "ĠkÅķÄį": 8682,
  "ĠnaplÃ¡n": 8683,
  "ĠsÃ½t": 8684,
  "Ġturistov": 8685,
  "ĠÅ¾ivotom": 8686,
  "Ġtoler": 8687,
  "Ġmiroslav": 8688,
  "iareÅĪ": 8689,
  "ĠnehnuteÄ¾nostÃŃ": 8690,
  "ĠsmÃºt": 8691,
  "ĠpoÅ¾ehn": 8692,
  "Ġvit": 8693,
  "ĠnejakÃ¡": 8694,
  "Ã¡lnejÅ¡ie": 8695,
  "ĠÅ¾enu": 8696,
  "Ġposlancov": 8697,
  "ulo": 8698,
  "ĠkrÃ¡tke": 8699,
  "ĠmÃŃn": 8700,
  "eÅ¾e": 8701,
  "ĠpolÄįas": 8702,
  "ĠnÃ¡vÅ¡tevnÃŃci": 8703,
  "Ġpartnerov": 8704,
  "iÄįe": 8705,
  "Ġvymedz": 8706,
  "Ġodd": 8707,
  "Ġgolf": 8708,
  "ĠvÃ½uÄį": 8709,
  "ĠmÃºr": 8710,
  "Ġmichael": 8711,
  "rozmer": 8712,
  "ĠspÃ¡nku": 8713,
  "ĠpreÄį": 8714,
  "inovÃº": 8715,
  "Ġkontrast": 8716,
  "Ġoliv": 8717,
  "Ġyor": 8718,
  "ĠreÅ¾isÃ©r": 8719,
  "Ġnesmierne": 8720,
  "ĠstupÅĪov": 8721,
  "ĠpouÅ¾itÃŃ": 8722,
  "ĠroÅ¾": 8723,
  "ĠkonÅ¡trukcia": 8724,
  "ĠzaujÃŃma": 8725,
  "ĠÅ¡Ã¡l": 8726,
  "ĠvoÄ¾bou": 8727,
  "ĠÅ¡tÃ¡di": 8728,
  "ĠodbornÃ½ch": 8729,
  "Ġzmoc": 8730,
  "ĠzvoliÅ¥": 8731,
  "niar": 8732,
  "Ġtlm": 8733,
  "ĠzabezpeÄįÃŃ": 8734,
  "Ġtien": 8735,
  "Ġochorenie": 8736,
  "Ġmozgu": 8737,
  "ĠjedlÃ¡": 8738,
  "Ġbradav": 8739,
  "Ġarche": 8740,
  "Ġpripad": 8741,
  "Ġvzdialenosti": 8742,
  "Ġveter": 8743,
  "28": 8744,
  "Ġpodzem": 8745,
  "kompatibil": 8746,
  "ĠkoreÅĪ": 8747,
  "Ġhornej": 8748,
  "ĠfantÃ¡z": 8749,
  "ĠzbraÅĪ": 8750,
  "Ãºz": 8751,
  "Ġnemusia": 8752,
  "ĠvoÄ¾ne": 8753,
  "Ġvajc": 8754,
  "ĠokolnostÃŃ": 8755,
  "Ġdareb": 8756,
  "otechn": 8757,
  "Ġnovinky": 8758,
  "ĠexpozÃŃ": 8759,
  "ĠzÃ¡pasy": 8760,
  "ĠosobnÃ½": 8761,
  "ĠtakÃºto": 8762,
  "ĠpredÄįas": 8763,
  "Ġnezabudnite": 8764,
  "Ġplnenie": 8765,
  "Ġpokrok": 8766,
  "Ġmorav": 8767,
  "Ġneobmedz": 8768,
  "ĠzaujÃŃmavÃ½ch": 8769,
  "ĠinÅ¾inier": 8770,
  "Ġtransparent": 8771,
  "ĠvrÃ¡til": 8772,
  "Äįist": 8773,
  "ĠvyÄįist": 8774,
  "Ġlem": 8775,
  "izÃ¡ciou": 8776,
  "ĠprechÃ¡dza": 8777,
  "Ġant": 8778,
  "omet": 8779,
  "Ġelektronickej": 8780,
  "ĠpÃ´sobiÅ¥": 8781,
  "Ġocele": 8782,
  "ĠnajbliÅ¾Å¡ie": 8783,
  "ĠosobitnÃ©ho": 8784,
  "Ġstredovek": 8785,
  "udz": 8786,
  "Ġmgr": 8787,
  "ĠÄıalÅ¡om": 8788,
  "Ġrias": 8789,
  "Ġerot": 8790,
  "Ġriadenia": 8791,
  "venÄį": 8792,
  "ĠrÃŃÅ¡": 8793,
  "Ġtvrdo": 8794,
  "Ġdomn": 8795,
  "kaz": 8796,
  "Ġspas": 8797,
  "Ġ120": 8798,
  "ĠnÃ¡jdu": 8799,
  "Ġmzdy": 8800,
  "Ġras": 8801,
  "Ġzr": 8802,
  "Ġnespolu": 8803,
  "Ġskrom": 8804,
  "ĠpracujÃº": 8805,
  "ĠcigÃ¡n": 8806,
  "nÃ¡Å¡aÅ¥": 8807,
  "2014": 8808,
  "ĠpochÃ¡dz": 8809,
  "Ġvytiah": 8810,
  "ĠlÃºp": 8811,
  "ĠÄįerven": 8812,
  "Ġmestom": 8813,
  "Ġhradu": 8814,
  "ĠzriaÄı": 8815,
  "ryt": 8816,
  "Ġpodniku": 8817,
  "Ġzohr": 8818,
  "ĠvrÃ¡ti": 8819,
  "soft": 8820,
  "fit": 8821,
  "Ġzozname": 8822,
  "Ġpec": 8823,
  "Ġblb": 8824,
  "Ġdopyt": 8825,
  "Ġbahn": 8826,
  "ĠpozeraÅ¥": 8827,
  "Äįka": 8828,
  "ĠdomÃ©n": 8829,
  "atÃŃva": 8830,
  "ĠlieÄįeb": 8831,
  "Ġnikoho": 8832,
  "Ġplocha": 8833,
  "Ġhazard": 8834,
  "ĠpokÃºÅ¡": 8835,
  "ieÅ¡Å¥": 8836,
  "ety": 8837,
  "Ġzodpovednosti": 8838,
  "ĠdanÃ½": 8839,
  "Ġlaser": 8840,
  "Ġdokumenty": 8841,
  "ĠfrÃ¡z": 8842,
  "Ġelimin": 8843,
  "Ġvybavenia": 8844,
  "Ġvted": 8845,
  "ĠobchodnÃ©ho": 8846,
  "Ġrytm": 8847,
  "olu": 8848,
  "ĠupraviÅ¥": 8849,
  "ĠrÃ½chly": 8850,
  "Ġgazd": 8851,
  "Ġfili": 8852,
  "onos": 8853,
  "ofÃ³n": 8854,
  "ĠuliÄį": 8855,
  "ĠÄįiap": 8856,
  "Ġpoistenia": 8857,
  "Ġdeleg": 8858,
  "ĠvladimÃŃr": 8859,
  "Ġbed": 8860,
  "Ġdetekt": 8861,
  "pp": 8862,
  "chy": 8863,
  "ĠuviesÅ¥": 8864,
  "Ġstovky": 8865,
  "Ġnecel": 8866,
  "nulo": 8867,
  "eniek": 8868,
  "Ġcesnak": 8869,
  "ĠsezÃ³nu": 8870,
  "Ġsz": 8871,
  "ĠkupujÃºcim": 8872,
  "ĠvysokoÅ¡kol": 8873,
  "Ġmapy": 8874,
  "mocion": 8875,
  "ĠstavebnÃ©": 8876,
  ".).": 8877,
  "Ġakciu": 8878,
  "ĠsnaÅ¾iÅ¥": 8879,
  "ĠzvyÅ¡ok": 8880,
  "ĠhlinÃŃkov": 8881,
  "ĠzhorÅ¡": 8882,
  "ectv": 8883,
  "bin": 8884,
  "Ġ250": 8885,
  "Ġpokor": 8886,
  "ĠkÃºpe": 8887,
  "ĠdrÅ¾aÅ¥": 8888,
  "Ġsoviet": 8889,
  "ĠÄįeskoslovensk": 8890,
  "ĠotvorenÃ©": 8891,
  "Ġsepar": 8892,
  "lÃŃ": 8893,
  "ĠadaptÃ©ra": 8894,
  "ban": 8895,
  "Ġvyhod": 8896,
  "Ġtet": 8897,
  "ĠoriginÃ¡lne": 8898,
  "ĠznaÄįiek": 8899,
  "Ġkrokom": 8900,
  "Ġesenc": 8901,
  "Ġpartnera": 8902,
  "Ġkoryt": 8903,
  "ĠÄįln": 8904,
  "Ġzasiah": 8905,
  "ĠÄįÄ¾ap": 8906,
  "Ġmokr": 8907,
  "iteÄ¾nÃº": 8908,
  "ĠkrÃ¡tky": 8909,
  "ianskej": 8910,
  "Ġrys": 8911,
  "ĠÅ¡portovÃ½ch": 8912,
  "ĠakÃ½chkoÄ¾vek": 8913,
  "Ġdizajnu": 8914,
  ",-": 8915,
  "vlhÄį": 8916,
  "ĠnajvyÅ¡Å¡ÃŃ": 8917,
  "ĠhlavnÃ¡": 8918,
  "motor": 8919,
  "Ġusb": 8920,
  "ult": 8921,
  "Ġnasta": 8922,
  "Ã¡rstvo": 8923,
  "ienka": 8924,
  "ostiv": 8925,
  "45": 8926,
  "Ġpreprac": 8927,
  "trans": 8928,
  "Ġrozpozn": 8929,
  "Ġpohodlne": 8930,
  "ĠuÅ¾ÃŃvateÄ¾ov": 8931,
  "ĠuplatniÅ¥": 8932,
  "Ġpartnerom": 8933,
  "ĠstarÃ©ho": 8934,
  "ĠnakÃºp": 8935,
  "Ġjuni": 8936,
  "Ġdesiatky": 8937,
  "Ġspravidla": 8938,
  "ĠdobrÃ½m": 8939,
  "ĠvyÅ¡Å¡ÃŃ": 8940,
  "Ġzmiz": 8941,
  "Ġneleg": 8942,
  "Ġvis": 8943,
  "Ġvyzdvih": 8944,
  "ĠmÅķtv": 8945,
  "covit": 8946,
  "?\"": 8947,
  "kultÃºr": 8948,
  "Ġreflex": 8949,
  "ĠÅ¡tÃºdiu": 8950,
  "ĠvzdelÃ¡vac": 8951,
  "Ġcer": 8952,
  "ĠpoznÃ¡": 8953,
  "ĠÃºÅ¾it": 8954,
  "Ġkorp": 8955,
  "Ġstarej": 8956,
  "ĠnÃ¡ram": 8957,
  "Ġindik": 8958,
  "Ġdopravu": 8959,
  "ĠpoÅ¥ah": 8960,
  "Ġfilmy": 8961,
  "Ġdisponuje": 8962,
  "ĠkopÃŃr": 8963,
  "Ġono": 8964,
  "ĠnÃ¡prav": 8965,
  "Ġspektr": 8966,
  "ĠÅ¡alÃ¡t": 8967,
  "Ġrep": 8968,
  "ĠdrevenÃ©": 8969,
  "Ġprev": 8970,
  "ĠÃºloÅ¾": 8971,
  "Ġpotrub": 8972,
  "ĠbÃ¡ze": 8973,
  "Ġfrak": 8974,
  "Ġtuku": 8975,
  "ĠÅ¡por": 8976,
  "27": 8977,
  "ĠsÃºvisiace": 8978,
  "Ġuprostred": 8979,
  "ĠuzÃ¡": 8980,
  "ĠposchodÃŃ": 8981,
  "ĠdoruÄįenia": 8982,
  "Ġspomedzi": 8983,
  "Ġtextu": 8984,
  "ĠurÄįiÅ¥": 8985,
  "ĠumiestnenÃ©": 8986,
  "Ġmyst": 8987,
  "Ġrub": 8988,
  "Ġhit": 8989,
  "konal": 8990,
  "ĠzlepÅ¡uje": 8991,
  "nieÅ¥": 8992,
  "Ġzhotov": 8993,
  "Ġnavig": 8994,
  "Ġidentifik": 8995,
  "ĠprÃºt": 8996,
  "ĠminÃºty": 8997,
  "ĠdÃ¡vn": 8998,
  "ĠkultÃºrne": 8999,
  "Ġnapodob": 9000,
  "ĠvÃ½stava": 9001,
  "Ġhuman": 9002,
  "Ã¡Äįov": 9003,
  "ĠspÃ¡l": 9004,
  "ĠkmeÅĪ": 9005,
  "ĠseriÃ¡l": 9006,
  "Ġhovoril": 9007,
  "ĠoÄįakÃ¡vania": 9008,
  "Ġart": 9009,
  "ĠzakÃºpiÅ¥": 9010,
  "erov": 9011,
  "Ġnedotk": 9012,
  "2013": 9013,
  "ĠkonÃ¡": 9014,
  "ĠÃºtvar": 9015,
  "ĠÃºprava": 9016,
  "Ġbenz": 9017,
  "ĠzaÄįnÃº": 9018,
  "ĠprÃŃstupu": 9019,
  "Ġment": 9020,
  "ĠsnaÅ¾ÃŃm": 9021,
  "Ġpolohy": 9022,
  "ĠnajvÃ½znam": 9023,
  "Ġmedit": 9024,
  "Ġkra": 9025,
  "ĠtechnickÃ½ch": 9026,
  "ĠmÃ©diÃŃ": 9027,
  "ĠzobraziÅ¥": 9028,
  "aktiv": 9029,
  "ĠodbornÃŃci": 9030,
  "atickÃ©": 9031,
  "ang": 9032,
  "Ġlat": 9033,
  "ĠhÃ¡j": 9034,
  "ĠnÃ¡mestÃŃ": 9035,
  "Ġbezkon": 9036,
  "Ġnitra": 9037,
  "Ġdetaily": 9038,
  "Ġznepokoj": 9039,
  "ĠÃºÄį": 9040,
  "Ġobil": 9041,
  "ĠÄįr": 9042,
  "Ġzanedb": 9043,
  "Ġpovedz": 9044,
  "ĠfinanÄįnej": 9045,
  "ĠtakÃ¡to": 9046,
  "oth": 9047,
  "iteÄ¾nÃ½m": 9048,
  "stup": 9049,
  "ĠakÃ½koÄ¾vek": 9050,
  "sedl": 9051,
  "ĠmnoÅ¾stve": 9052,
  "ÃŃÄįku": 9053,
  "ĠprenÃ¡jm": 9054,
  "Ġliekov": 9055,
  "ĠraÅĪajky": 9056,
  "ĠnepoÄįu": 9057,
  "26": 9058,
  "hol": 9059,
  "ĠbrÃ¡ny": 9060,
  "ĠzvÃŃÅ¥az": 9061,
  "Ġneraz": 9062,
  "Ġvypad": 9063,
  "ĠvybavenÃ½": 9064,
  "ĠznaÄįku": 9065,
  "ĠÄįistÃ©": 9066,
  "Ġru": 9067,
  "ĠoznÃ¡menie": 9068,
  "Ġdokumentov": 9069,
  "atÃŃvna": 9070,
  "pÃºÅ¡Å¥a": 9071,
  "inovÃ½m": 9072,
  "Ġjog": 9073,
  "Ġsrb": 9074,
  "ĠjedinÃ½m": 9075,
  "ĠpredoÅ¡": 9076,
  "ĠÅ¡tÃ¡tneho": 9077,
  "ĠÅ¡te": 9078,
  "ĠÅ¡k": 9079,
  "Ġhorizont": 9080,
  "ĠÄįest": 9081,
  "ĠpodobnÃ½": 9082,
  "Ġnezodpoved": 9083,
  "nÃ¡Å¡": 9084,
  "ĠprichÃ¡dzajÃº": 9085,
  "Ġnajnedo": 9086,
  "Ġzvod": 9087,
  "ĠpedagÃ³g": 9088,
  "pu": 9089,
  "Ã³ne": 9090,
  "Ġskok": 9091,
  "ĠobrovskÃ½": 9092,
  "ĠsprÃ¡vnej": 9093,
  "ĠvyÅ¾": 9094,
  "Ġlom": 9095,
  "ĠprÃŃznaky": 9096,
  "Ġkrajinu": 9097,
  "Ġneus": 9098,
  "ĠnesÃºhlas": 9099,
  "ĠÄįuÄįoried": 9100,
  "Ġhrom": 9101,
  "ĠsfÃ©r": 9102,
  "2016": 9103,
  "ĠnÃ¡vyk": 9104,
  "Ġspracovania": 9105,
  "ĠvyÅ¡Å¡ia": 9106,
  "Ġplacht": 9107,
  "Ãºcej": 9108,
  "ĠÅ¡kvrn": 9109,
  "Ġbrav": 9110,
  "aÄįmi": 9111,
  "iÃ³z": 9112,
  "Ġveciach": 9113,
  "Ã¡Äįik": 9114,
  "ĠstrednÃ½ch": 9115,
  "Ġochutn": 9116,
  "Ġtend": 9117,
  "iavame": 9118,
  "Ġautom": 9119,
  "ĠÅ¾ilina": 9120,
  "ĠzÃ¡kaznÃŃci": 9121,
  "ĠdostanÃº": 9122,
  "Ġtrocha": 9123,
  "ĠkvalitnÃ©ho": 9124,
  "ĠprÃŃroda": 9125,
  "Ġhn": 9126,
  "Ġnedovol": 9127,
  "Ġpoob": 9128,
  "ĠmaliÄį": 9129,
  "ĠbraÅ¥": 9130,
  "ĠobÃ½vaÄį": 9131,
  "ĠfuÅ¡": 9132,
  "Ġdes": 9133,
  "ĠÃºspechu": 9134,
  "Ġumy": 9135,
  "Ġvedomosti": 9136,
  "Ġfacebooku": 9137,
  "Ġpohor": 9138,
  "ĠostÃ¡va": 9139,
  "ĠveliteÄ¾": 9140,
  "iavajÃº": 9141,
  "ĠoplatÃŃ": 9142,
  "ĠpokroÄįil": 9143,
  "enciou": 9144,
  "eckej": 9145,
  "ĠzÃ¡kladnÃ¡": 9146,
  "iÅ¡li": 9147,
  "ĠpÃ´sobil": 9148,
  "Ġbrad": 9149,
  "ĠpovinnostÃŃ": 9150,
  "ĠjednoduchÅ¡ie": 9151,
  "ĠspÃ´sobenÃ©": 9152,
  "Ġbezo": 9153,
  "Ġzomrel": 9154,
  "snÃŃv": 9155,
  "Ġchuti": 9156,
  "Ġuznes": 9157,
  "Ġprievid": 9158,
  "Ġzorganiz": 9159,
  "Ġpevne": 9160,
  "Ġplan": 9161,
  "Ġtakejto": 9162,
  "Ġobvykle": 9163,
  "ĠkoÅ¾u": 9164,
  "Ã½v": 9165,
  "Ġ1000": 9166,
  "ĠnajdÃ´leÅ¾itejÅ¡ie": 9167,
  "aschop": 9168,
  "tur": 9169,
  "iÃ©ri": 9170,
  "Ġobjavili": 9171,
  "Ġaero": 9172,
  "ano": 9173,
  "Ġambul": 9174,
  "Ġsplat": 9175,
  "Ġpalub": 9176,
  "ĠvyhlÃ¡Å¡": 9177,
  "Å¡tal": 9178,
  "ĠvyrÃ¡ba": 9179,
  "cich": 9180,
  "ĠspotrebiteÄ¾a": 9181,
  "ĠstretnÃºÅ¥": 9182,
  "ĠzohÄ¾ad": 9183,
  "ĠdrÅ¾ÃŃ": 9184,
  "ĠakÃ©hokoÄ¾vek": 9185,
  "ĠpoznÃ¡me": 9186,
  "ĠÃºÄįastnÃŃci": 9187,
  "Ã³m": 9188,
  "ĠfÄ¾ak": 9189,
  "Ġzanik": 9190,
  "ĠprospeÅ¡": 9191,
  "ĠprispÃ´sobiÅ¥": 9192,
  "Ġann": 9193,
  "Ġkyseliny": 9194,
  "Ġpriezv": 9195,
  "ĠkÃ³p": 9196,
  "Ġakosi": 9197,
  "Ġtunel": 9198,
  "ĠmedzinÃ¡rodnÃ½ch": 9199,
  "Ġviery": 9200,
  "Ġexter": 9201,
  "ĠhÃ¡Äį": 9202,
  "nejÃº": 9203,
  "Ġdeform": 9204,
  "Ġhodnote": 9205,
  "ianskeho": 9206,
  "ĠpoisÅ¥ovne": 9207,
  "ĠvÃ´Ä¾": 9208,
  "ĠtechnolÃ³gia": 9209,
  "Ġverzie": 9210,
  "Ġmak": 9211,
  "Ġrukav": 9212,
  "ĠÃºdajne": 9213,
  "byrokrat": 9214,
  "Ġpriatelia": 9215,
  "ĠmenÅ¡ÃŃ": 9216,
  "ĠrelÃ¡c": 9217,
  "ĠvonkajÅ¡ie": 9218,
  "sledy": 9219,
  "ĠprameÅĪ": 9220,
  "Ġnosenie": 9221,
  "Ġarom": 9222,
  "opo": 9223,
  "ĠfigÃºr": 9224,
  "pÄºÅĪaÅ¥": 9225,
  "ĠbezpeÄįnÃ©": 9226,
  "ĠstÃ¡v": 9227,
  "ĠvyÅ¡Å¡iu": 9228,
  "Ġdivok": 9229,
  "Ġkuchyni": 9230,
  "ĠnuÅ¾": 9231,
  "Ġdominik": 9232,
  "hodl": 9233,
  "ĠkaÅ¾dÃ½m": 9234,
  "ĠnajprÃŃ": 9235,
  "ĠpresnÃ©": 9236,
  "Ġzapo": 9237,
  "ĠrodinnÃ½ch": 9238,
  "ĠnepÃ¡Äį": 9239,
  "Ġros": 9240,
  "ĠzmenÃŃ": 9241,
  "ds": 9242,
  "Ġvlaj": 9243,
  "ĠpoznÃ¡te": 9244,
  "ĠÅ¡irokÃ½": 9245,
  "igh": 9246,
  "Ġsemen": 9247,
  "ĠÅ¡nÃºr": 9248,
  "Ġslam": 9249,
  "ĠspÃ´soby": 9250,
  "Ġpreber": 9251,
  "ĠvoÄ¾bÃ¡ch": 9252,
  "ĠvÃ¡pen": 9253,
  "Ġ2004": 9254,
  "ĠoznaÄįenÃŃm": 9255,
  "Ã¡toch": 9256,
  "ĠmedzinÃ¡rodnÃ©ho": 9257,
  "ĠÅ¡uch": 9258,
  "Ġparametrov": 9259,
  "kin": 9260,
  "ĠkÃ¡vy": 9261,
  "Ġpredsedu": 9262,
  "ĠdopÄºÅĪa": 9263,
  "Ġpreteky": 9264,
  "Ġdovolenky": 9265,
  "ovnÃŃka": 9266,
  "ĠslovÃ¡ci": 9267,
  "Ġantioxid": 9268,
  "ĠbeÅ¾nÃ½ch": 9269,
  "ĠvozidlÃ¡": 9270,
  "ĠpostavenÃ½": 9271,
  "ĠplnÃ¡": 9272,
  "Ġzate": 9273,
  "Ġsedm": 9274,
  "ĠdÅ¾bÃ¡n": 9275,
  "min": 9276,
  "Ġnaposledy": 9277,
  "ĠvoÄ¾ba": 9278,
  "Ġfilme": 9279,
  "ĠdÃ´vody": 9280,
  "ĠÅ¾Ä¾az": 9281,
  "Ġmarek": 9282,
  "Ġdav": 9283,
  "ĠostatnÃ½m": 9284,
  "one": 9285,
  "Ġmach": 9286,
  "ĠzdrÅ¾": 9287,
  "Ġdeklar": 9288,
  "Ġreality": 9289,
  "olÃ³giu": 9290,
  "ĠprevÃ¡dzku": 9291,
  "ĠpreÄįÃŃtajte": 9292,
  "ĠsamozrejmosÅ¥ou": 9293,
  "Ġnariadenia": 9294,
  "Ġsatan": 9295,
  "niÄįiek": 9296,
  ".-": 9297,
  "ĠrÃ¡z": 9298,
  "ĠstupÅĪa": 9299,
  "ĠzameranÃ©": 9300,
  "ĠreÅ¡taurÃ¡cie": 9301,
  "ĠvieÅ¡": 9302,
  "ĠpostaÄį": 9303,
  "Ġtrendy": 9304,
  "Ġbit": 9305,
  "ĠvyhnÃºÅ¥": 9306,
  "ĠpredÃ¡vajÃºcemu": 9307,
  "niesol": 9308,
  "Ġnapoj": 9309,
  "Ġnarodil": 9310,
  "ĠtÃ©me": 9311,
  "Ġnevedel": 9312,
  "mul": 9313,
  "ĠorganizÃ¡ciÃŃ": 9314,
  "Ġreakcie": 9315,
  "ĠskrÃ¡tka": 9316,
  "Ġkusov": 9317,
  "ĠvybavenÃ¡": 9318,
  "Ġticho": 9319,
  "Ġkatech": 9320,
  "ĠstupeÅĪ": 9321,
  "bÃ¡m": 9322,
  "ĠpÃ´Å¾iÄįky": 9323,
  "Ġkraji": 9324,
  "ÄįÃŃme": 9325,
  "Ġzbrane": 9326,
  "Ġpovzbud": 9327,
  "ĠvÃ½stavby": 9328,
  "Ġworks": 9329,
  "iakov": 9330,
  "Ġ2005": 9331,
  "ĠÃºpravu": 9332,
  "Ġcifr": 9333,
  "enskÃ©": 9334,
  "pustiÅ¥": 9335,
  "ĠzÃ¡krok": 9336,
  "ĠnedostatoÄį": 9337,
  "Ġprahe": 9338,
  "avostÃŃ": 9339,
  "ĠÄįastiach": 9340,
  "ÄįÃŃte": 9341,
  "ĠpevnÃ©": 9342,
  "Ġmiliard": 9343,
  "ĠotvoriÅ¥": 9344,
  "nejÃºc": 9345,
  "Ġhum": 9346,
  "Ġzob": 9347,
  "ÄįÃŃÅ¡": 9348,
  "oman": 9349,
  "tvor": 9350,
  "avostiach": 9351,
  "ĠsnaÅ¾il": 9352,
  "avostiam": 9353,
  "avosÅ¥ami": 9354,
  "ĠorgÃ¡nu": 9355,
  "liteÄ¾": 9356,
  "ĠcÃŃtim": 9357,
  "izÃ¡ciÃŃ": 9358,
  "Ġnejakej": 9359,
  "putn": 9360,
  "Ġpalet": 9361,
  "Ġdosiahnutie": 9362,
  "ĠmestskÃ©ho": 9363,
  "Ġpilot": 9364,
  "Ġprocese": 9365,
  "ĠvÃ´ÅĪu": 9366,
  "ĠpoznaÅ¥": 9367,
  "ĠskÃ³r": 9368,
  "ĠfaÅ¡": 9369,
  "Ġnajp": 9370,
  "Ġahoj": 9371,
  "Ġklep": 9372,
  "ĠÄįÃŃr": 9373,
  "ĠpreskÃºm": 9374,
  "ĠspisovateÄ¾": 9375,
  "Ã¡Äįky": 9376,
  "ĠzneÄįist": 9377,
  "Ġraket": 9378,
  "niÄįkou": 9379,
  "ĠvidÃŃ": 9380,
  "ĠcelkovÃ¡": 9381,
  "Ġdospe": 9382,
  "Ġdoplnkov": 9383,
  "ĠzaruÄįuje": 9384,
  "ĠeurÃ³pska": 9385,
  "aÄįoch": 9386,
  "ĠnÃ³r": 9387,
  "Ġomyl": 9388,
  "Ġobrany": 9389,
  "Ġremesel": 9390,
  "Ġfund": 9391,
  "ĠvÃ½menu": 9392,
  "ash": 9393,
  "Ġpovraz": 9394,
  "Ġbystrica": 9395,
  "Ġpit": 9396,
  "lar": 9397,
  "tiah": 9398,
  "Ġprovok": 9399,
  "ĠpotrebnÃ½": 9400,
  "sion": 9401,
  "Ġpochod": 9402,
  "reag": 9403,
  "Ã©t": 9404,
  "ĠintenzÃŃvne": 9405,
  "ĠzruÄįnosti": 9406,
  "Ġsumy": 9407,
  "ĠÅ¡irokÃº": 9408,
  "ĠmenÃ¡": 9409,
  "ĠkonÅ¡trukcie": 9410,
  "Ġnesie": 9411,
  "Ġcic": 9412,
  "ĠfarebnÃ½ch": 9413,
  "ĠskvelÃ¡": 9414,
  "ĠnÃŃzke": 9415,
  "ĠsÃºvisÃŃ": 9416,
  "Ġceruz": 9417,
  "ĠpodrÃ¡Å¾d": 9418,
  "Ġzdol": 9419,
  "ĠdÃ´jde": 9420,
  "Ġiii": 9421,
  "Ġpodel": 9422,
  "ĠvÅ¡eobecnÃ©": 9423,
  "Ġjednak": 9424,
  "sy": 9425,
  "ĠskladÃ¡": 9426,
  "ĠminÃºte": 9427,
  "Ġcelosvet": 9428,
  "roÄį": 9429,
  "Ġafrik": 9430,
  "ĠpÃŃsomne": 9431,
  "Ġminulo": 9432,
  "Ġparfum": 9433,
  "ĠobÄįania": 9434,
  "Ġdovtedy": 9435,
  "ĠpÄ¾Ãºc": 9436,
  "Ġtvaru": 9437,
  "ĠÄįalÃºn": 9438,
  "Ġuprednost": 9439,
  "pÃŃsal": 9440,
  "Ġobjektu": 9441,
  "ĠnÃ¡jdeme": 9442,
  "Ġtav": 9443,
  "ĠÅ¡Ä¾ah": 9444,
  "Ġ48": 9445,
  "Ġsprej": 9446,
  "ĠzÃ¡bavy": 9447,
  "Ġpolovice": 9448,
  "Ġbielej": 9449,
  "Ġosvetlenie": 9450,
  "Ġryby": 9451,
  "Ġtypov": 9452,
  "ĠÅ¡tyrid": 9453,
  "ĠÄįÃŃsel": 9454,
  "Ġot": 9455,
  "Ġrozhran": 9456,
  "kup": 9457,
  "ĠrÃ´zno": 9458,
  "Ġprevent": 9459,
  "Ġodvtedy": 9460,
  "nejte": 9461,
  "ĠchÃ´dz": 9462,
  "nula": 9463,
  "Ġkvalifik": 9464,
  "Ġtanier": 9465,
  "Ġfacebook": 9466,
  "ĠvÃ¤ÄįÅ¡ia": 9467,
  "maz": 9468,
  "nejme": 9469,
  "Ġblu": 9470,
  "Ġhmyz": 9471,
  "Ġmys": 9472,
  "Ġanonym": 9473,
  "olÃ³gii": 9474,
  "Ġdivadla": 9475,
  "ĠpriateÄ¾mi": 9476,
  "Ġhniezd": 9477,
  "fotograf": 9478,
  "ĠnenÃ¡vis": 9479,
  "Ġnevedela": 9480,
  "ump": 9481,
  "Ġprinesie": 9482,
  "ĠovÄį": 9483,
  "Ġneform": 9484,
  "ĠÅ¡irokÃ©": 9485,
  "Ġkurzu": 9486,
  "Ġprelom": 9487,
  "Ġpodstatne": 9488,
  "ĠnÃ¡dor": 9489,
  "ĠnÃ¡zoru": 9490,
  "ektÃŃv": 9491,
  "ĠpleÅ¡": 9492,
  "ĠudalostÃŃ": 9493,
  "Ġopuch": 9494,
  "viem": 9495,
  "ĠlÃ¡skou": 9496,
  "ĠvyrieÅ¡iÅ¥": 9497,
  "ĠobleÄįenia": 9498,
  "Ġboji": 9499,
  "Ġkrut": 9500,
  "Ġmac": 9501,
  "ectvo": 9502,
  "Ġsekcii": 9503,
  "ĠpouÅ¾ÃŃvanÃŃ": 9504,
  "Ġmih": 9505,
  "ĠnÃ¡strojov": 9506,
  "Ġdou": 9507,
  "ĠmÃ©diÃ¡": 9508,
  "ĠprihlÃ¡Å¡": 9509,
  "Ġobklop": 9510,
  "ĠâĤ¬.": 9511,
  "itej": 9512,
  "ikÃºr": 9513,
  "ĠzÃ¡had": 9514,
  "Ġtatran": 9515,
  "ĠpÃ´dy": 9516,
  "Ġznal": 9517,
  "nikom": 9518,
  "neli": 9519,
  "ĠhraniÄį": 9520,
  "ĠslÃºÅ¾ia": 9521,
  "kÃ¡rov": 9522,
  "ĠmÃºzea": 9523,
  "ĠpredstÃ¡v": 9524,
  "inovou": 9525,
  "ĠjedenÃ¡": 9526,
  "Ġpripravuje": 9527,
  "Ġzrad": 9528,
  "ĠÅ¡tip": 9529,
  "Ġklen": 9530,
  "iÄįkovit": 9531,
  "lit": 9532,
  "Ġhodine": 9533,
  "Ġsevero": 9534,
  "Ġkauz": 9535,
  "Ġdrg": 9536,
  "ĠÄįinnostÃŃ": 9537,
  "Ġmedi": 9538,
  "Ġupr": 9539,
  "Ġrutin": 9540,
  "Ã¡rnym": 9541,
  "Ã¡nov": 9542,
  "ĠprestÃŃÅ¾": 9543,
  "Ġneskoro": 9544,
  "ĠspokojnÃ¡": 9545,
  "ĠzÃ¡ves": 9546,
  "ĠhistorickÃ©": 9547,
  "Ġautorov": 9548,
  "iansky": 9549,
  "ĠsÃ½r": 9550,
  "Ġdobyt": 9551,
  "ĠbÃ½valÃ½": 9552,
  "Ġdominant": 9553,
  "Ġbyte": 9554,
  "ĠÄ¾ubovoÄ¾": 9555,
  "ĠtradiÄįne": 9556,
  "ĠzreteÄ¾": 9557,
  "ĠletnÃ½ch": 9558,
  "Ġpravej": 9559,
  "ĠÄįiÅ¾m": 9560,
  "ovatelia": 9561,
  "ĠkrÃ¡Äį": 9562,
  "ĠnabÃŃj": 9563,
  "nela": 9564,
  "ĠpolÃŃcie": 9565,
  "Ġistotu": 9566,
  "Ġrisk": 9567,
  "ĠoznaÄįenie": 9568,
  "ĠvÃ½hÄ¾adom": 9569,
  "Ġfront": 9570,
  "ÃŃÄįky": 9571,
  "elu": 9572,
  "ĠÃºtl": 9573,
  "hostin": 9574,
  "Ġpolovicu": 9575,
  "Ġteplotu": 9576,
  "Ġposad": 9577,
  "ĠÅ¡vih": 9578,
  "ĠkampaÅĪ": 9579,
  "Ġtep": 9580,
  "ĠprÃŃpravok": 9581,
  "ĠdostupnosÅ¥": 9582,
  "ely": 9583,
  "Ġpovedali": 9584,
  "Ġ55": 9585,
  "ĠsamotnÃ¡": 9586,
  "ovisk": 9587,
  "ĠsrdeÄį": 9588,
  "Ġpodlahy": 9589,
  "Ġpohode": 9590,
  "ĠmuÄį": 9591,
  "Ġfyt": 9592,
  "ĠrealizovaÅ¥": 9593,
  "viedol": 9594,
  "Ġpredpisu": 9595,
  "Ġpoves": 9596,
  "Ġnedosta": 9597,
  "Ġmaterskej": 9598,
  "Ġimpulz": 9599,
  "Ġkv": 9600,
  "hotov": 9601,
  "ĠpoukÃ¡z": 9602,
  "ĠnÃ¡vrhy": 9603,
  "Ġimplement": 9604,
  "ĠjuÅ¾nej": 9605,
  "Ġtebe": 9606,
  "ĠvidÃŃme": 9607,
  "ĠhovorÃŃm": 9608,
  "Ġmesiaci": 9609,
  "inovom": 9610,
  "Ġnechcel": 9611,
  "Ġvzdelanie": 9612,
  "ĠvzdialenosÅ¥": 9613,
  "Ġpotok": 9614,
  "Ġcement": 9615,
  "Ġnekom": 9616,
  "ĠukÃ¡zal": 9617,
  "ĠÄįasÅ¥ou": 9618,
  "ĠtradiÄįnÃ©": 9619,
  "ĠidÃº": 9620,
  "itosti": 9621,
  "Ġrepublika": 9622,
  "ble": 9623,
  "ĠdÃ¡vajÃº": 9624,
  "ĠvÃ½zvy": 9625,
  "ĠzvlÃ¡Å¡tne": 9626,
  "Ġtelefonicky": 9627,
  "ĠpalÃ¡c": 9628,
  "ĠzaoberÃ¡": 9629,
  "Ġprofesor": 9630,
  "Ġzadnej": 9631,
  "Ġcti": 9632,
  "Ġdikt": 9633,
  "ĠpomÃ¡haÅ¥": 9634,
  "starost": 9635,
  "ĠkÅķm": 9636,
  "ĠagentÃºry": 9637,
  "Ġplynu": 9638,
  "Ġporuchy": 9639,
  "Ġnenaz": 9640,
  "ĠÄįaÄį": 9641,
  "ÃŃcie": 9642,
  "ĠportfÃ³li": 9643,
  "ifikovaÅ¥": 9644,
  "Ġnepozo": 9645,
  "nelo": 9646,
  "Ġpodmienkami": 9647,
  "ĠproblÃ©mu": 9648,
  "Ġstraty": 9649,
  "utÃ©": 9650,
  "Ġautora": 9651,
  "Ġulice": 9652,
  "Ġvrh": 9653,
  "ĠÅ¡i": 9654,
  "ĠprÃŃtomnosti": 9655,
  "ÅĪaj": 9656,
  "Ġblack": 9657,
  "enstvom": 9658,
  "ogram": 9659,
  "Ġzjednot": 9660,
  "ajÃºcom": 9661,
  "ole": 9662,
  "Ġplnohodnot": 9663,
  "Ġpravdy": 9664,
  "ĠvtÃ¡k": 9665,
  "Ġpuzdr": 9666,
  "Ġsebavedom": 9667,
  "ozel": 9668,
  "ĠnajvÃ¤ÄįÅ¡ou": 9669,
  "Ġnajdlh": 9670,
  "ĠodchÃ¡dz": 9671,
  "ĠmobilnÃ©": 9672,
  "Ġnedopo": 9673,
  "robiÅ¥": 9674,
  "ĠpieÅ¡Å¥": 9675,
  "Ġ75": 9676,
  "chÃ¡dz": 9677,
  "ĠdochÃ¡dz": 9678,
  "Ġwebe": 9679,
  "Ġchlapci": 9680,
  "Ġrafin": 9681,
  "ĠpÃ³r": 9682,
  "ĠprÃŃspevky": 9683,
  "otoÄį": 9684,
  "ĠpoÄıakovaÅ¥": 9685,
  "Ġodstup": 9686,
  "vÅ¡eobec": 9687,
  "Ġbudova": 9688,
  "ĠkrÃ¡sy": 9689,
  "Ġprejde": 9690,
  "ĠvypoÄįÃŃt": 9691,
  "zlost": 9692,
  "Ġbudove": 9693,
  "Ġvojakov": 9694,
  "Ġtapet": 9695,
  "Ġsvaly": 9696,
  "Ġnepodarilo": 9697,
  "Ġslobodu": 9698,
  "ĠposlednÃ¡": 9699,
  "ĠzÄ¾avy": 9700,
  "ĠnezabudnuteÄ¾": 9701,
  "ĠoranÅ¾": 9702,
  "ĠnÃ¡rad": 9703,
  "ĠuvedomiÅ¥": 9704,
  "ĠmÃ¤sa": 9705,
  "ĠopatrenÃŃ": 9706,
  "mami": 9707,
  "Ġrobili": 9708,
  "aÅ¾": 9709,
  "Ġkartu": 9710,
  "eckÃ½ch": 9711,
  "Ġdiskusie": 9712,
  "Ġkoncov": 9713,
  "kÃ½ÅĪ": 9714,
  "Ġobavy": 9715,
  "Ġstenu": 9716,
  "ĠvzduÅ¡": 9717,
  "Ġbrus": 9718,
  "Ġbiblio": 9719,
  "ĠkrÄį": 9720,
  "Ġdiskrimin": 9721,
  "ĠposkytovaÅ¥": 9722,
  "ĠhistÃ³riu": 9723,
  "ĠvybranÃ½ch": 9724,
  "Ġ34": 9725,
  "ĠtÃ½Å¾dni": 9726,
  "ianske": 9727,
  "Ġnatur": 9728,
  "Ġseg": 9729,
  "ĠbezpeÄįnostnÃ©": 9730,
  "Ġvyzv": 9731,
  "Ġlistov": 9732,
  "ĠobyvateÄ¾stva": 9733,
  "Äįania": 9734,
  "ĠkultÃºrneho": 9735,
  "Ġparadox": 9736,
  "Ġpoprad": 9737,
  "Ġglej": 9738,
  "ĠvyÅ¥aÅ¾": 9739,
  "ĠpokraÄįovanie": 9740,
  "ĠzÃ¡ujme": 9741,
  "Ġkonzist": 9742,
  "ĠkategÃ³riÃŃ": 9743,
  "Ġvyrast": 9744,
  "Ġneboj": 9745,
  "Ġdre": 9746,
  "ĠzvÃ¤ÄįÅ¡a": 9747,
  "ĠpÃ³di": 9748,
  "itosÅ¥": 9749,
  "Ġtakomto": 9750,
  "ĠlekÃ¡ri": 9751,
  "iÅ¡t": 9752,
  "ĠbezplatnÃ©": 9753,
  "Ġdovoz": 9754,
  "eckÃ©ho": 9755,
  "Ġutaj": 9756,
  "ĠzÃ¡suv": 9757,
  "Ġwi": 9758,
  "Ġprajem": 9759,
  "ofil": 9760,
  "Ġkonverz": 9761,
  "ĠprÃŃdav": 9762,
  "ectva": 9763,
  "ĠÄįele": 9764,
  "Ġtajomn": 9765,
  "Ġvietor": 9766,
  "35": 9767,
  "Ġslin": 9768,
  "Ã¡tmi": 9769,
  "Ġtehotn": 9770,
  "ĠdobrÃ½ch": 9771,
  "sco": 9772,
  "Ġcookie": 9773,
  "Ġsrdci": 9774,
  "Ġvojne": 9775,
  "ĠprÃŃrodnÃ½": 9776,
  "Ġhrali": 9777,
  "Ġkvapal": 9778,
  "ĠhorÄį": 9779,
  "ÃŃnom": 9780,
  "Ġopier": 9781,
  "ĠÄ¾udskÃ©ho": 9782,
  "Ġsplnomoc": 9783,
  "ĠveriÅ¥": 9784,
  "Ã³ri": 9785,
  "Ġvytvoril": 9786,
  "ĠÅ¡kodu": 9787,
  "otreb": 9788,
  "ĠÅ¾ivotu": 9789,
  "ĠpoÅ¡l": 9790,
  "ĠvziaÅ¥": 9791,
  "ĠÅ¾alob": 9792,
  "Ġneschop": 9793,
  "ĠodpoÄįi": 9794,
  "ĠleÅ¡t": 9795,
  "ĠpouÅ¾ÃŃvame": 9796,
  "ĠpovinnÃ©": 9797,
  "ĠkÃ¡b": 9798,
  "ĠzÃ¡stupca": 9799,
  "Ġkock": 9800,
  "Ġslabo": 9801,
  "Ġsyntet": 9802,
  "ĠrozlÃºÄį": 9803,
  "Ġjakub": 9804,
  "Ġobloh": 9805,
  "ĠlieÄįba": 9806,
  "Ġprotiv": 9807,
  "ĠudalosÅ¥": 9808,
  "ĠvypÃŃn": 9809,
  "Ġuzl": 9810,
  "ĠvyjadriÅ¥": 9811,
  "Ġnejas": 9812,
  "Ġpracoval": 9813,
  "Ġvino": 9814,
  "Ġvinohrad": 9815,
  "Ġintro": 9816,
  "nÃŃctvu": 9817,
  "Ġkvas": 9818,
  "ĠnemÃ´Å¾eme": 9819,
  "Ġzeleniny": 9820,
  "ĠvÃ½bornÃ©": 9821,
  "ĠnatoÄ¾ko": 9822,
  "ĠmÃ¡rie": 9823,
  "ĠkomunikÃ¡ciu": 9824,
  "alizÃ¡cia": 9825,
  "filtr": 9826,
  "Ġprostriedok": 9827,
  "lÃº": 9828,
  "nutÃ½m": 9829,
  "ĠzaÅ¡l": 9830,
  "ya": 9831,
  "atÃŃvneho": 9832,
  "ĠloÅ¾": 9833,
  "Ġpup": 9834,
  "Ġnechty": 9835,
  "Ġchybu": 9836,
  "Ġpozornosti": 9837,
  "ĠniekoÄ¾kÃ½mi": 9838,
  "ĠodoÅ¡lite": 9839,
  "Äįat": 9840,
  "ĠiÅ¡iel": 9841,
  "Ġradosti": 9842,
  "iteÄ¾nosÅ¥": 9843,
  "Ġrusko": 9844,
  "solvent": 9845,
  "ĠprÃ©mi": 9846,
  "Ġkarol": 9847,
  "ĠmiliÃ³na": 9848,
  "Ġnarodenia": 9849,
  "ĠvynikajÃºci": 9850,
  "Ġfirme": 9851,
  "Ġposkytovanie": 9852,
  "Ġprin": 9853,
  "plesniv": 9854,
  "ĠdoÄįÃŃt": 9855,
  "drat": 9856,
  "ÄįinÃ¡r": 9857,
  "ĠspoluprÃ¡ca": 9858,
  "reform": 9859,
  "Ã´b": 9860,
  "ĠdrobnÃ©": 9861,
  "Ġtank": 9862,
  "chodom": 9863,
  "rot": 9864,
  "ĠtabuÄ¾ky": 9865,
  "Ġ38": 9866,
  "Ġalkoholu": 9867,
  "tes": 9868,
  "alizmu": 9869,
  "Ġtechnickej": 9870,
  "Ġmotora": 9871,
  "ĠmÅ¡": 9872,
  "Ġbezpo": 9873,
  "ianskom": 9874,
  "ĠzÃ¡vere": 9875,
  "kedy": 9876,
  "ĠletnÃ©": 9877,
  "Ġokuliare": 9878,
  "ĠhistÃ³ria": 9879,
  "Ġodboj": 9880,
  "ovnÃŃ": 9881,
  "Ġmalt": 9882,
  "Ġpoplatky": 9883,
  "Ġpostupy": 9884,
  "Ġmanu": 9885,
  "oviska": 9886,
  "ĠspokojnÃŃ": 9887,
  "ĠdanÃŃ": 9888,
  "antom": 9889,
  "ĠsnaÅ¾ili": 9890,
  "Äįite": 9891,
  "vod": 9892,
  "Ġobliek": 9893,
  "ĠhereÄį": 9894,
  "ĠÄįistÃ½": 9895,
  "Ġpoet": 9896,
  "ĠmyseÄ¾": 9897,
  "ĠreÅ¾imu": 9898,
  "ĠsamostatnÃ©": 9899,
  "ĠvideÃ¡": 9900,
  "ĠvÃ½hradne": 9901,
  "Ġpredvy": 9902,
  "Ġdivadlo": 9903,
  "29": 9904,
  "ormi": 9905,
  "ĠmyslÃŃte": 9906,
  "ĠliteratÃºry": 9907,
  "Äįiny": 9908,
  "Ãºn": 9909,
  "Ġsaun": 9910,
  "ĠnajlepÅ¡ÃŃm": 9911,
  "majstr": 9912,
  "ovoÄįerv": 9913,
  "zvÃ¤z": 9914,
  "Ġprispieva": 9915,
  "Ġbazil": 9916,
  "Ġwellness": 9917,
  "izÃ¡ciami": 9918,
  "ĠdetskÃ½ch": 9919,
  "Ġproduc": 9920,
  "stÃºpiÅ¥": 9921,
  "lenia": 9922,
  "ĠobÄ¾ub": 9923,
  "imetr": 9924,
  "ĠvÃ½znamnÃ©": 9925,
  "Ġdun": 9926,
  "itnÃ©ho": 9927,
  "ĠochrÃ¡n": 9928,
  "Ġnevieme": 9929,
  "Ġhmoty": 9930,
  "Ġrobil": 9931,
  "Ã¡ct": 9932,
  "iÃ¡d": 9933,
  "Ġjohn": 9934,
  "Ġaud": 9935,
  "enÃŃn": 9936,
  "ĠvynikajÃºce": 9937,
  "ĠÄ¾udskej": 9938,
  "ĠÄ¾Ãºb": 9939,
  "Ġred": 9940,
  "Ġtohoto": 9941,
  "Ġpsycho": 9942,
  "Ġpredvypl": 9943,
  "Ġobyt": 9944,
  "Ġokno": 9945,
  "izÃ¡ciÃ¡ch": 9946,
  "Ġsatelit": 9947,
  "Ġluk": 9948,
  "ĠnedÃ´ver": 9949,
  "mÃ¡ha": 9950,
  "Ġdoraz": 9951,
  "Ġsuma": 9952,
  "ĠvoÄ¾nÃ©ho": 9953,
  "Ġklav": 9954,
  "Ġjedine": 9955,
  "ĠÃºnik": 9956,
  "ĠrozvÃŃjaÅ¥": 9957,
  "izÃ¡ciÃ¡m": 9958,
  "ĠvÅ¡etkom": 9959,
  "okedy": 9960,
  "inovÃ½mi": 9961,
  "Ġakou": 9962,
  "Ġkemp": 9963,
  "Ġskor": 9964,
  "Ġaute": 9965,
  "Ġnovou": 9966,
  "Ġexpon": 9967,
  "Ġnikde": 9968,
  "Äįerven": 9969,
  "iara": 9970,
  "Ġbiely": 9971,
  "Ġjubil": 9972,
  "ĠhodnÃ´t": 9973,
  "ĠveÄįera": 9974,
  "ini": 9975,
  "Ġexpanz": 9976,
  "Ġakr": 9977,
  "ĠÃŃr": 9978,
  "Ġvydar": 9979,
  "Ġfabul": 9980,
  "ologickÃ¡": 9981,
  "ĠtriÄįko": 9982,
  "ĠpoteÅ¡ÃŃ": 9983,
  "staj": 9984,
  "potreb": 9985,
  "ĠnÃ¡rodnÃ¡": 9986,
  "Ġmazn": 9987,
  "ĠvÃ¤ÄįÅ¡ÃŃch": 9988,
  "ujÃºcou": 9989,
  "Ġislam": 9990,
  "ĠroÄįnÃŃku": 9991,
  "Ġrecep": 9992,
  "Ġpovolenie": 9993,
  "Ã¡toroch": 9994,
  "iÄįi": 9995,
  "hy": 9996,
  "Ġtukov": 9997,
  "Ġvedomie": 9998,
  "ĠprÃŃkladom": 9999,
  "nor": 10000,
  "Ġnevyz": 10001,
  "Ġbesed": 10002,
  "ĠzÃ¡bavu": 10003,
  "kÃ¡ri": 10004,
  "Ġzrejm": 10005,
  "ĠstvÃ¡r": 10006,
  "ĠprinÃ¡Å¡ame": 10007,
  "ĠstarÅ¡ie": 10008,
  "Ġnesprav": 10009,
  "alizÃ¡ciu": 10010,
  "tÃŃvne": 10011,
  "rÃ¡Å¾a": 10012,
  "ĠhÄ¾adajÃº": 10013,
  "ĠnejakÃ©ho": 10014,
  "ĠbavÃŃ": 10015,
  "ĠfÃºz": 10016,
  "ĠepizÃ³d": 10017,
  "Ã¡Äįa": 10018,
  "izÃ¡tor": 10019,
  "Ġdiabet": 10020,
  "Ġdvomi": 10021,
  "ĠdarÃŃ": 10022,
  "Ġrieky": 10023,
  "ĠpoÄįtom": 10024,
  "oviny": 10025,
  "Ġkreh": 10026,
  "Ġpohybuje": 10027,
  "nÃŃctiev": 10028,
  "covÃ½ch": 10029,
  "ĠskutoÄįnÃ©": 10030,
  "Ġrumun": 10031,
  "ĠvÃ½bornÃ½": 10032,
  "ĠovplyvÅĪuje": 10033,
  "Ġhrozn": 10034,
  "ĠuvidÃŃme": 10035,
  "Ġrelevant": 10036,
  "Ġtexty": 10037,
  "ĠÅ¡kriep": 10038,
  "ĠÃºÄįinnÃ©": 10039,
  "Ġprivat": 10040,
  "Ġchalup": 10041,
  "ani": 10042,
  "nenej": 10043,
  "ĠprÃŃÅ¥aÅ¾": 10044,
  "ĠudeÄ¾": 10045,
  "ĠstruÄįn": 10046,
  "ĠvoÄ¾nÃ©": 10047,
  "ovz": 10048,
  "ĠspoÄ¾ahliv": 10049,
  "ÃŃvnom": 10050,
  "ĠuÅ¾itoÄįnÃ©": 10051,
  "ĠareÃ¡li": 10052,
  "ĠplaÄį": 10053,
  "ĠobjavÃŃ": 10054,
  "Äįime": 10055,
  "Ġsw": 10056,
  "Ġrit": 10057,
  "ĠpouÅ¾ite": 10058,
  "ĠprekroÄį": 10059,
  "Ġdefekt": 10060,
  "avel": 10061,
  "Ġkorup": 10062,
  "berie": 10063,
  "ĠnedÃ¡vn": 10064,
  "ĠaplikÃ¡ciÃŃ": 10065,
  "ĠstiahnuÅ¥": 10066,
  "itnÃ©": 10067,
  "ĠstÃ¡n": 10068,
  "Ġriadenie": 10069,
  "ĠÅ¡kodliv": 10070,
  "ovanosÅ¥": 10071,
  "Ġdehydr": 10072,
  "Ġlehoty": 10073,
  "ĠÅ¾iline": 10074,
  "Ġcor": 10075,
  "ĠpoÅ¾ÃŃva": 10076,
  "ĠÅ¡truktur": 10077,
  "ĠzÃ¡pasov": 10078,
  "ĠÅ¡Å¥astia": 10079,
  "Ġporadenstvo": 10080,
  "Äįiatku": 10081,
  "Ġsponz": 10082,
  "mÃ¡": 10083,
  "Ġkardi": 10084,
  "Ġabsolvent": 10085,
  "Ġprodu": 10086,
  "ĠpÃŃsmen": 10087,
  "Ġmaf": 10088,
  "Ġ600": 10089,
  "atÃŃvnym": 10090,
  "ĠÅ¡iestich": 10091,
  "az": 10092,
  "Ġosobou": 10093,
  "Ġdetox": 10094,
  "ĠzastupiteÄ¾stva": 10095,
  "Ġgrad": 10096,
  "nÃŃctvami": 10097,
  "Ġtort": 10098,
  "ĠtermÃŃne": 10099,
  "Ġpacienta": 10100,
  "lievaÄį": 10101,
  "centraliz": 10102,
  "Ġkraso": 10103,
  "ĠposÃ¡d": 10104,
  "!\"": 10105,
  "Ġvyhovuje": 10106,
  "alisti": 10107,
  "ĠvysvetliÅ¥": 10108,
  "Ġprvou": 10109,
  "ianska": 10110,
  "Ġmiz": 10111,
  "ĠsÃºboru": 10112,
  "ĠnasledujÃºce": 10113,
  "oby": 10114,
  "predsed": 10115,
  "Ġspomal": 10116,
  "Ġobjavil": 10117,
  "ĠÄįasy": 10118,
  "ĠvyhlÃ¡senie": 10119,
  "Ã¡la": 10120,
  "Ġstarosti": 10121,
  "Ġkolekcie": 10122,
  "ĠsÃŃdlom": 10123,
  "oniz": 10124,
  "ĠkatarÃŃn": 10125,
  "Ġzuzan": 10126,
  "Ġpramen": 10127,
  "ĠzastaviÅ¥": 10128,
  "ĠzÃŃska": 10129,
  "dokument": 10130,
  "ĠzÃºÄįastniÅ¥": 10131,
  "Ġnariadenie": 10132,
  "Ġzmluve": 10133,
  "Äįkar": 10134,
  "hu": 10135,
  "Ġstredisko": 10136,
  "Ġvedci": 10137,
  "Å¡trument": 10138,
  "ogen": 10139,
  "ĠteÅ¡ÃŃme": 10140,
  "Ġotup": 10141,
  "ĠmyÅ¡lienka": 10142,
  "ĠzÃ¡Å¾itky": 10143,
  "Ġprerok": 10144,
  "ĠdestinÃ¡cia": 10145,
  "Ġried": 10146,
  "ĠplÃ¡ny": 10147,
  "Ġfascin": 10148,
  "Ġbezpro": 10149,
  "ianskych": 10150,
  "ĠnieÄįom": 10151,
  "ĠvychutnaÅ¥": 10152,
  "ĠpredÃ¡vajÃºcim": 10153,
  "nÃŃctvach": 10154,
  "Ġkapitul": 10155,
  "ĠsvÃ¤tÃ½": 10156,
  "ĠpochvÃ¡l": 10157,
  "Ġlogo": 10158,
  "ĠjednoduchÃ½m": 10159,
  "ĠpredvyplnenÃº": 10160,
  "ĠprirodzenÃ©": 10161,
  "ĠÅ¾ivotnÃ½": 10162,
  "nÃŃctvam": 10163,
  "Ġwa": 10164,
  "ĠkrÃ¡tkodob": 10165,
  "end": 10166,
  "ĠportrÃ©t": 10167,
  "ĠvolÃ¡": 10168,
  "ĠschrÃ¡n": 10169,
  "Ġchytr": 10170,
  "ĠpoÄįÃŃtaÄįa": 10171,
  "ĠzÃŃskanie": 10172,
  "ĠsÃºrod": 10173,
  "gin": 10174,
  "ĠslovenskÃº": 10175,
  "ĠgenerÃ¡l": 10176,
  "Ġnohavice": 10177,
  "Ġskvele": 10178,
  "Ġlive": 10179,
  "dlo": 10180,
  "Ġrodinou": 10181,
  "ĠdlhÃ¡": 10182,
  "Ġstromov": 10183,
  "ĠslneÄįnÃ©": 10184,
  "ĠzemplÃŃn": 10185,
  "Ä¾Ãºtost": 10186,
  "ĠspokojnosÅ¥": 10187,
  "ĠoceÃ¡n": 10188,
  "ĠlieÄįbe": 10189,
  "Ġbm": 10190,
  "ĠÅ¾ivnost": 10191,
  "tory": 10192,
  "Ġsnehu": 10193,
  "ĠsprostredkovateÄ¾": 10194,
  "Ġfigur": 10195,
  "ĠrÃ´znorod": 10196,
  "Ġspracov": 10197,
  "ĠnÃ¡ter": 10198,
  "Ġtemper": 10199,
  "ĠbatoÅ¾": 10200,
  "ĠdÃ´kladne": 10201,
  "viedli": 10202,
  "Ġekv": 10203,
  "Ġspodnej": 10204,
  "Ġposol": 10205,
  "Ġasistent": 10206,
  "ĠkniÅ¾nice": 10207,
  "Ġderm": 10208,
  "Ġmakr": 10209,
  "neniu": 10210,
  "ĠÃºstret": 10211,
  "ĠtÃ©mou": 10212,
  "ĠtrvaÅ¥": 10213,
  "ĠarÃ³m": 10214,
  "Ġcyklo": 10215,
  "ĠobÅ¾al": 10216,
  "ĠrodinnÃ©ho": 10217,
  "Ġzamestnanec": 10218,
  "ĠskonÄįila": 10219,
  "inÅ¡tal": 10220,
  "ĠnainÅ¡tal": 10221,
  "ĠÅ¡kolskÃ©ho": 10222,
  "Ġleta": 10223,
  "illa": 10224,
  "ĠbielkovÃŃn": 10225,
  "ĠÅ¡ach": 10226,
  "Ġbuch": 10227,
  "ÃŃvnejÅ¡ie": 10228,
  "ĠprÃŃjmu": 10229,
  "Ġpoviem": 10230,
  "ĠmÃ¡v": 10231,
  "Ġchlor": 10232,
  "ĠpÃ´sobenia": 10233,
  "Ġlump": 10234,
  "ĠskutoÄįnÃ½": 10235,
  "ĠrozdeÄ¾": 10236,
  "Ġnoteboo": 10237,
  "Ġtvorba": 10238,
  "ĠpribÃºd": 10239,
  "ĠprÃŃÄįinou": 10240,
  "Ġbied": 10241,
  "ĠrodinnÃ©": 10242,
  "Ãºcia": 10243,
  "ĠscenÃ¡r": 10244,
  "Ġobrazu": 10245,
  "Ġsestry": 10246,
  "ĠpoÄįte": 10247,
  "Äįine": 10248,
  "ĠaktÃŃvny": 10249,
  "ĠadvokÃ¡t": 10250,
  "ĠmenÅ¡ÃŃch": 10251,
  "chudob": 10252,
  "Ġbene": 10253,
  "ĠsamotnÃ©ho": 10254,
  "Ġuzdrav": 10255,
  "Ġdielne": 10256,
  "Ġmicrosoft": 10257,
  "Ġkompletne": 10258,
  "Ġcharakteru": 10259,
  "ĠnÃ¡vÅ¡tevy": 10260,
  "Ġnemohli": 10261,
  "Ġgrand": 10262,
  "Ġzuby": 10263,
  "ovci": 10264,
  "Ġkultu": 10265,
  "Ġcity": 10266,
  "Ġunik": 10267,
  "Ġenergia": 10268,
  "ĠnajniÅ¾": 10269,
  "ĠvitamÃŃnov": 10270,
  "Ġnepochop": 10271,
  "ĠmalÃ½m": 10272,
  "Ġnemil": 10273,
  "ĠvÃ¤ÄįÅ¡ej": 10274,
  "iom": 10275,
  "Ġpobeh": 10276,
  "ĠfarbÃ¡ch": 10277,
  "ĠsÃºpera": 10278,
  "ĠneporuÅ¡": 10279,
  "ĠuvidÃŃte": 10280,
  "ĠstaraÅ¥": 10281,
  "oÅ¥": 10282,
  "ĠnapÃ¤tie": 10283,
  "Ġzbroj": 10284,
  "ĠpolitickÃ½ch": 10285,
  "Ġfirmu": 10286,
  "enty": 10287,
  "Ã¡rstve": 10288,
  "ĠvÃ¡b": 10289,
  "ĠlepÅ¡iu": 10290,
  "ĠvymeniÅ¥": 10291,
  "ĠkÃºpeÄ¾ÅĪa": 10292,
  "prevÃ¡dz": 10293,
  "ĠnahradiÅ¥": 10294,
  "Ġperfektne": 10295,
  "istika": 10296,
  "ĠbohatÃ©": 10297,
  "gram": 10298,
  "Ġzistil": 10299,
  "Ġbro": 10300,
  "ĠprÃŃruÄį": 10301,
  "Ã¡rnu": 10302,
  "Ġprevedenie": 10303,
  "75": 10304,
  "kyÅĪou": 10305,
  "df": 10306,
  "ĠkomunikÃ¡cia": 10307,
  "ĠovlÃ¡daÅ¥": 10308,
  "ĠangaÅ¾": 10309,
  "Ġvady": 10310,
  "inovÃŃ": 10311,
  "ĠÅ¾ehl": 10312,
  "Ġmiestnej": 10313,
  "ĠmiliÃ³n": 10314,
  "ĠkrÃ¡Ä¾a": 10315,
  "ĠneurÄį": 10316,
  "ĠbÃ¡Å¥": 10317,
  "ĠpravidelnÃ©": 10318,
  "Ġzosil": 10319,
  "inovÃ©mu": 10320,
  "Ġzasp": 10321,
  "ĠÅ¾alÃºdk": 10322,
  "ĠspÃ´sobu": 10323,
  "Ġblo": 10324,
  "Ġlex": 10325,
  "Ġchrom": 10326,
  "ĠpreÅ¡li": 10327,
  "ĠÅ¡katuÄ¾": 10328,
  "Ġbalzam": 10329,
  "ĠukazujÃº": 10330,
  "Ġfr": 10331,
  "ĠÃ´sm": 10332,
  "Ġodboru": 10333,
  "Ġautorka": 10334,
  "ĠoltÃ¡r": 10335,
  "ĠnaspÃ¤Å¥": 10336,
  "ĠmedzinÃ¡rodnÃ©": 10337,
  "ĠvyuÅ¾itia": 10338,
  "Ġhmat": 10339,
  "Ġperspekt": 10340,
  "ĠzapamÃ¤t": 10341,
  "Ġposkytnutie": 10342,
  "ĠhodvÃ¡b": 10343,
  "ĠspoÄįiatku": 10344,
  "Ġky": 10345,
  "Ġpoznamen": 10346,
  "Ġzab": 10347,
  "ĠzostaÅ¥": 10348,
  "ĠoÄįakÃ¡vaÅ¥": 10349,
  "ĠÃºmr": 10350,
  "ward": 10351,
  "ĠbanskÃ¡": 10352,
  "ĠruÅ¾om": 10353,
  "ĠrobÃŃm": 10354,
  "hnaÅ¥": 10355,
  "Ġvstav": 10356,
  "Ġpovedom": 10357,
  "Ġdialekt": 10358,
  "ĠnerieÅ¡": 10359,
  "Ġadrese": 10360,
  "Ġpodmienkou": 10361,
  "Ġemocion": 10362,
  "ĠtelefÃ³nu": 10363,
  "Ġdizajnom": 10364,
  "ovaÄįa": 10365,
  "ĠdokonalÃ½": 10366,
  "ĠurobÃŃ": 10367,
  "Ã¡na": 10368,
  "Ġopravy": 10369,
  "ĠpodstatnÃ©": 10370,
  "Ġbakter": 10371,
  "Ġintu": 10372,
  "Ġpretrv": 10373,
  "Ġdopos": 10374,
  "Ġobeh": 10375,
  "Ġvznikli": 10376,
  "Ġbre": 10377,
  "ĠzabrÃ¡niÅ¥": 10378,
  "ĠzloÅ¾iek": 10379,
  "Ġzasiel": 10380,
  "ĠnÃ¡pis": 10381,
  "ologickÃº": 10382,
  "ĠuvedenÃ¡": 10383,
  "Ġnenas": 10384,
  "Ġsur": 10385,
  "nikmi": 10386,
  "ĠrodiÄįom": 10387,
  "Ã¤z": 10388,
  "ĠsvetovÃ½ch": 10389,
  "ÃŃÄįat": 10390,
  "ĠpouÅ¾ÃŃvateÄ¾ov": 10391,
  "ĠpÃ´de": 10392,
  "ĠdobrÃ©ho": 10393,
  "ĠporozprÃ¡v": 10394,
  "Ġmajster": 10395,
  "ĠvÃ¡Å¡mu": 10396,
  "idov": 10397,
  "alitu": 10398,
  "ĠvÃ½stavbu": 10399,
  "ĠchrÃŃp": 10400,
  "Ġvysp": 10401,
  "Ġmyslel": 10402,
  "Ġbuk": 10403,
  "Ġgratul": 10404,
  "ĠkaÅ¾": 10405,
  "ĠÄįervenÃ©": 10406,
  "Ġtech": 10407,
  "Ġzam": 10408,
  "stra": 10409,
  "ĠpostÃ¡v": 10410,
  "Ġprezr": 10411,
  "ocyt": 10412,
  "Ġhybrid": 10413,
  "ĠzvÃ¤zu": 10414,
  "lite": 10415,
  "natÃ©": 10416,
  "ĠukÃ¡Å¾e": 10417,
  "ĠfyzickÃ¡": 10418,
  "Ġinterval": 10419,
  "Ġvrstvy": 10420,
  "ĠaplikÃ¡cii": 10421,
  "ĠzÃ¡kony": 10422,
  "Ġordin": 10423,
  "ovosÅ¥": 10424,
  "ĠzelenÃ¡": 10425,
  "Ġstrak": 10426,
  "itnÃ½ch": 10427,
  "koles": 10428,
  "Ġpotrebujem": 10429,
  "ĠniekoÄ¾kokrÃ¡t": 10430,
  "otou": 10431,
  "wn": 10432,
  "Ġocenenie": 10433,
  "itÃ½m": 10434,
  "Ġkrku": 10435,
  "ĠrÃ½chlosÅ¥ou": 10436,
  "ĠroÄ¾": 10437,
  "Ġhlava": 10438,
  "niky": 10439,
  "nikÃ¡r": 10440,
  "Ġpretekov": 10441,
  "Ġpery": 10442,
  "Ġobjektov": 10443,
  "ÃŃkovÃ¡": 10444,
  "Ġnajsil": 10445,
  "ĠvytvorÃŃ": 10446,
  "Ġnaviac": 10447,
  "Ġoddiel": 10448,
  "Ã¡kovi": 10449,
  "enskÃ½": 10450,
  "bytoÄį": 10451,
  "Ġsvor": 10452,
  "ĠÅ¾er": 10453,
  "ĠstrÃºh": 10454,
  "ĠÅ¡irokej": 10455,
  "ĠobÄ¾ÃºbenÃ½": 10456,
  "ĠsÃºk": 10457,
  "ĠvitamÃŃny": 10458,
  "ÃºÅĪ": 10459,
  "Ġzabal": 10460,
  "Ġpoukaz": 10461,
  "olÃ³govia": 10462,
  "Ġvymaz": 10463,
  "Ã¡Äįi": 10464,
  "Ġbohom": 10465,
  "ĠtraÅ¥": 10466,
  "Ġjun": 10467,
  "Ġiphone": 10468,
  "ĠneskutoÄįne": 10469,
  "ĠzapojiÅ¥": 10470,
  "ĠdovoliÅ¥": 10471,
  "Ġprojekte": 10472,
  "Ġcro": 10473,
  "Ã¡vanÃ½": 10474,
  "Ġvyberiete": 10475,
  "Ġverzii": 10476,
  "raf": 10477,
  "rel": 10478,
  "ĠoboznÃ¡mi": 10479,
  "Ġprocesov": 10480,
  "Ġposluch": 10481,
  "Ġvyhlas": 10482,
  "ĠplagÃ¡t": 10483,
  "ĠprÃŃpadnÃ©": 10484,
  "Ġkapely": 10485,
  "Ġorganizuje": 10486,
  "cel": 10487,
  "lime": 10488,
  "ĠsprÃ¡vania": 10489,
  "Ġindex": 10490,
  "ĠvyhlÃ¡sil": 10491,
  "olit": 10492,
  "Ġlinky": 10493,
  "tora": 10494,
  "Ġplot": 10495,
  "ĠdoposiaÄ¾": 10496,
  "ĠÃºdol": 10497,
  "ĠnepretrÅ¾": 10498,
  "Ġmilosrd": 10499,
  "inkou": 10500,
  "Ġproced": 10501,
  "Ġnajvhod": 10502,
  "eto": 10503,
  "pla": 10504,
  "Ġinformoval": 10505,
  "Ġpiesne": 10506,
  "Ġpohotov": 10507,
  "ĠinvestÃŃcie": 10508,
  "Ġmajor": 10509,
  "Å¥ah": 10510,
  "ĠideÃ¡lna": 10511,
  "ĠprecÃŃz": 10512,
  "Ġdisciplin": 10513,
  "Ġhodnotenia": 10514,
  "ĠprÃŃves": 10515,
  "Ġfrank": 10516,
  "Ġandroid": 10517,
  "Ġworkshop": 10518,
  "Ġdruhou": 10519,
  "ÄįnÃ¡": 10520,
  "Ġkvalifikov": 10521,
  "ĠhrozÃŃ": 10522,
  "Ġpanv": 10523,
  "ĠÄįlenskÃ½ch": 10524,
  "iavam": 10525,
  "Ġmatej": 10526,
  "ĠÅ¡tÃ¡te": 10527,
  "Ġmimochodom": 10528,
  "ĠdetskÃ½": 10529,
  "Ġsyp": 10530,
  "Ġihrisko": 10531,
  "ĠnajÅ¥aÅ¾": 10532,
  "Ġprekvapenie": 10533,
  "Ġprocesy": 10534,
  "Ġ65": 10535,
  "Ãºrou": 10536,
  "nate": 10537,
  "dÃ´ver": 10538,
  "ologickÃ½m": 10539,
  "rovnoprÃ¡v": 10540,
  "kryÅ¥": 10541,
  "Ġverejne": 10542,
  "ĠzavÃ¡dz": 10543,
  "Ġbachr": 10544,
  "mnohonÃ¡sob": 10545,
  "Ġnesprie": 10546,
  "Ġregistra": 10547,
  "Ġrozozn": 10548,
  "ĠrealizÃ¡ciu": 10549,
  "ĠobÃ¡l": 10550,
  "Ġzobrazenie": 10551,
  "Ġmohut": 10552,
  "Ã¡rstiev": 10553,
  "ĠhistorickÃ½ch": 10554,
  "iteÄ¾mi": 10555,
  "itnej": 10556,
  "Ġveru": 10557,
  "Ġsmet": 10558,
  "asy": 10559,
  "Ġkaka": 10560,
  "ĠpovaÅ¾ovaÅ¥": 10561,
  "Ġzisku": 10562,
  "ĠobÄįan": 10563,
  "Ġtechnika": 10564,
  "Ġ180": 10565,
  "Ġstavba": 10566,
  "ĠmiliÃ³ny": 10567,
  "Ġbral": 10568,
  "ĠzabÃŃj": 10569,
  "ĠdistribÃº": 10570,
  "ĠzÃ¡por": 10571,
  "ĠrozprÃ¡vaÅ¥": 10572,
  "Ġdosiahli": 10573,
  "inkami": 10574,
  "iaka": 10575,
  "Ġsliv": 10576,
  "Ġkompatibil": 10577,
  "ĠzlÃ½": 10578,
  "zi": 10579,
  "Äįeku": 10580,
  "rus": 10581,
  "Ġvypuk": 10582,
  "Ġendo": 10583,
  "ĠklasickÃ½": 10584,
  "Ġneposled": 10585,
  "ĠposlÃºÅ¾": 10586,
  "ĠfÃ¡ze": 10587,
  "konÃ¡": 10588,
  "ĠÅ¡trb": 10589,
  "ĠukÃ¡zali": 10590,
  "Ġvyjadril": 10591,
  "ĠvlhkosÅ¥": 10592,
  "Ġglaz": 10593,
  "ĠdÃ©mon": 10594,
  "ĠsÃ©ria": 10595,
  "Ġuplynul": 10596,
  "Ġotrav": 10597,
  "Ġbard": 10598,
  "Ġpatent": 10599,
  "Ġorto": 10600,
  "Ġpriechod": 10601,
  "Ġnedup": 10602,
  "ĠantÃ©n": 10603,
  "Ġryt": 10604,
  "atÃŃvnu": 10605,
  "ĠlaboratÃ³r": 10606,
  "now": 10607,
  "Ġsou": 10608,
  "Ġzde": 10609,
  "ĠdomÃ¡cej": 10610,
  "ĠzadrÅ¾": 10611,
  "Ġkampane": 10612,
  "ĠnajlepÅ¡ia": 10613,
  "ĠsÄįÃŃt": 10614,
  "rb": 10615,
  "her": 10616,
  "atickÃ½ch": 10617,
  "Ġoddelenia": 10618,
  "ĠtovÃ¡r": 10619,
  "ĠmestÃ¡": 10620,
  "Ġalo": 10621,
  "ĠvÃ½sledku": 10622,
  "amp": 10623,
  "Ġkap": 10624,
  "Ġvlhkosti": 10625,
  "Ġnemecko": 10626,
  "Ġkurzy": 10627,
  "ĠpouÅ¾ÃŃvam": 10628,
  "Ġslovin": 10629,
  "ea": 10630,
  "beraÅ¥": 10631,
  "ĠvytvorenÃ©": 10632,
  "Ġkrik": 10633,
  "ĠmodernÃ½ch": 10634,
  "Ġsynchron": 10635,
  "ĠÅ¾iadnom": 10636,
  "ĠakÃºt": 10637,
  "ĠsvetovÃ©ho": 10638,
  "ĠposlaÅ¥": 10639,
  "atlet": 10640,
  "otom": 10641,
  "ĠmnohÃ½mi": 10642,
  "ĠmetÃ³da": 10643,
  "Ã©rom": 10644,
  "Ġego": 10645,
  "Ġhluk": 10646,
  "ĠdanÃ©": 10647,
  "ĠÄįl": 10648,
  "ĠatmosfÃ©ra": 10649,
  "Ġkrb": 10650,
  "izaÄįnÃ©": 10651,
  "ĠpodporujÃº": 10652,
  "ĠÃºrod": 10653,
  "ĠvÃ½roÄįia": 10654,
  "ĠÄįierny": 10655,
  "ĠvyzerajÃº": 10656,
  "ĠnÃ¡dych": 10657,
  "mich": 10658,
  "iacu": 10659,
  "enÄįnÃ©": 10660,
  "ĠvyrobiÅ¥": 10661,
  "Ġbrut": 10662,
  "ĠnapÃŃÅ¡te": 10663,
  "kyÅĪu": 10664,
  "Ġdetermin": 10665,
  "ĠukonÄįenÃŃ": 10666,
  "ĠÅ¡tÃ¡toch": 10667,
  "Ġelektriny": 10668,
  "Ġdotaz": 10669,
  "Ġbicykl": 10670,
  "ĠzoznÃ¡mi": 10671,
  "Å¡a": 10672,
  "ĠvÃ½kone": 10673,
  "predstav": 10674,
  "Ġun": 10675,
  "peci": 10676,
  "Ġvyhrad": 10677,
  "Ġchyba": 10678,
  "Ġtriede": 10679,
  "Ġvydal": 10680,
  "ĠnecÃŃt": 10681,
  "Ġplnenia": 10682,
  "Äįina": 10683,
  "Ġprejavuje": 10684,
  "ĠmÃ¡g": 10685,
  "izaÄįnÃ½ch": 10686,
  "populÃ¡r": 10687,
  "Ġzboj": 10688,
  "Ġzoskup": 10689,
  "Ġjazv": 10690,
  "ĠzÃºÄįt": 10691,
  "ĠnedokÃ¡Å¾e": 10692,
  "Ġ39": 10693,
  "ĠhruÅ¡": 10694,
  "ĠfÃŃn": 10695,
  "ĠminÃºtu": 10696,
  "eka": 10697,
  "Ġnemohla": 10698,
  "Ġdra": 10699,
  "Ġvan": 10700,
  "ĠpodporovaÅ¥": 10701,
  "bi": 10702,
  "Ġimproviz": 10703,
  "Ã¡rstvom": 10704,
  "ĠuÅ¡": 10705,
  "cyk": 10706,
  "Ġneist": 10707,
  "ĠvoÄ¾no": 10708,
  "trol": 10709,
  "ĠkrÃ¡l": 10710,
  "vlani": 10711,
  "ĠÃºdajmi": 10712,
  "ĠpreÅ¡ove": 10713,
  "ĠbÃ½vajÃº": 10714,
  "iavate": 10715,
  "ĠobÄįianskeho": 10716,
  "Ġlokality": 10717,
  "Ã¡rstvu": 10718,
  "yne": 10719,
  "Ġpokrm": 10720,
  "ĠÃºseku": 10721,
  "ĠbezpeÄįne": 10722,
  "Ġzrod": 10723,
  "ĠÄįerveno": 10724,
  "Ġkolie": 10725,
  "Ġnepriazniv": 10726,
  "idy": 10727,
  "Ġnemecka": 10728,
  "Ġuch": 10729,
  "tiahnut": 10730,
  "ĠkamoÅ¡": 10731,
  "Ġturnaja": 10732,
  "ĠpÃ´vodnÃ½": 10733,
  "ĠvÃ´ne": 10734,
  "ĠprofesionÃ¡lny": 10735,
  "period": 10736,
  "ĠkaÄį": 10737,
  "rÃ¡sÅ¥": 10738,
  "ts": 10739,
  "Ġsin": 10740,
  "ĠsprÃ¡vca": 10741,
  "Ġetiket": 10742,
  "ĠÅ¡peciÃ¡lny": 10743,
  "Ġkredit": 10744,
  "Ġapel": 10745,
  "ÃŃvnou": 10746,
  "abstin": 10747,
  "Ġdiely": 10748,
  "ĠÃºspeÅ¡nÃ½": 10749,
  "ĠzÃ¡vi": 10750,
  "Ġzado": 10751,
  "ĠradosÅ¥ou": 10752,
  "Ġnajrad": 10753,
  "ĠslÃºch": 10754,
  "ĠvitamÃŃnu": 10755,
  "ĠzaujÃŃmavÃ¡": 10756,
  "ĠnÃ¡sob": 10757,
  "ĠotÃ¡zkou": 10758,
  "nÃ¡Å¡ajÃº": 10759,
  "Ã¡rstvach": 10760,
  "Ã¡rstvam": 10761,
  "Ã¡rstvami": 10762,
  "ĠlekÃ¡rov": 10763,
  "Ġkvalitnej": 10764,
  "krvÃ¡c": 10765,
  "Ġjazdu": 10766,
  "Ġautori": 10767,
  "ĠstranÃ¡ch": 10768,
  "ĠzrekonÅ¡tru": 10769,
  "Ġstudn": 10770,
  "ĠÅ¡tr": 10771,
  "Ġpole": 10772,
  "ĠlahÃ´d": 10773,
  "valent": 10774,
  "ĠposlednÃ©ho": 10775,
  "ÄįnÃ©ho": 10776,
  "Ġhospit": 10777,
  "Ġpostreh": 10778,
  "ĠzÃ¡kladnÃ½": 10779,
  "Ġbasket": 10780,
  "Ġbasketbal": 10781,
  "Ġfarbou": 10782,
  "Ġdop": 10783,
  "ĠprÅ¡": 10784,
  "Ġrovnakej": 10785,
  "ĠzrÃ½chl": 10786,
  "ĠÅ¡esÅ¥desiat": 10787,
  "ĠzÃ¡sielky": 10788,
  "Ġtermin": 10789,
  "Å¥aÅ¾": 10790,
  "ĠobÅ¥aÅ¾": 10791,
  "ĠdÃ¡me": 10792,
  "Ġlode": 10793,
  "Ġpruh": 10794,
  "Ġparametr": 10795,
  "ĠcieÄ¾ov": 10796,
  "ĠreÄįi": 10797,
  "Ġhrk": 10798,
  "ĠnajvyÅ¡Å¡ie": 10799,
  "Ġtipy": 10800,
  "ĠamatÃ©r": 10801,
  "ektÃŃve": 10802,
  "ĠnehnuteÄ¾nosÅ¥": 10803,
  "ĠmlÃ¡deÅ¾e": 10804,
  "ĠÃºÄįes": 10805,
  "ĠriaditeÄ¾a": 10806,
  "ĠrespektÃŃve": 10807,
  "Ġfavor": 10808,
  "Ġbalenia": 10809,
  "ĠbanÃ¡n": 10810,
  "ĠspoloÄįenskÃ©": 10811,
  "ĠbohatÃ½": 10812,
  "Ġvybeh": 10813,
  "ĠnapÃŃn": 10814,
  "Ġpodiv": 10815,
  "ĠterÃ©n": 10816,
  "ĠkrÃ¡su": 10817,
  "Ġrovnomer": 10818,
  "ĠfajÄį": 10819,
  "niÄįkami": 10820,
  "ĠznaÄįne": 10821,
  "ĠÅ¡pecialist": 10822,
  "ĠuteÄį": 10823,
  "wor": 10824,
  "Ġautent": 10825,
  "ĠvidÃŃte": 10826,
  "ĠpreloÅ¾": 10827,
  "ajÅ¡ej": 10828,
  "ĠÄįervenÃ¡": 10829,
  "iavaÅ¡": 10830,
  "natej": 10831,
  "Ġtretie": 10832,
  "Ġwh": 10833,
  "Ġkanal": 10834,
  "Ġplnom": 10835,
  "ĠÃºraz": 10836,
  "ĠpredchÃ¡dzajÃºcich": 10837,
  "ĠnemÃ´Å¾ete": 10838,
  "Ġsevernej": 10839,
  "Ġdobeh": 10840,
  "Ġmiluje": 10841,
  "Ġneplat": 10842,
  "ĠcestovnÃ©ho": 10843,
  "Ġpotvrdzuje": 10844,
  "ĠwebovÃ©": 10845,
  "ĠnenÃ¡roÄį": 10846,
  "Ġmc": 10847,
  "Ġkontin": 10848,
  "ĠtÃºr": 10849,
  "ovu": 10850,
  "adlami": 10851,
  "ĠdetskÃ¡": 10852,
  "ĠnevadÃŃ": 10853,
  "kÃºp": 10854,
  "adlÃ¡ch": 10855,
  "Ġut": 10856,
  "ĠdÄºÅ¾ku": 10857,
  "Ġluci": 10858,
  "ostup": 10859,
  "ĠzaloÅ¾enÃ©": 10860,
  "ĠkÃ¡vu": 10861,
  "Ġpodnikanie": 10862,
  "Ġpoznatky": 10863,
  "ÃŃcia": 10864,
  "ĠniÄįom": 10865,
  "ĠinÅ¡titÃºcie": 10866,
  "Ġdosahuje": 10867,
  "ĠnadÄįas": 10868,
  "ĠsÃŃdlo": 10869,
  "ĠpomaranÄį": 10870,
  "ĠpotrebnÃ¡": 10871,
  "ĠprekrÃ¡s": 10872,
  "Ġmomente": 10873,
  "Ġdohode": 10874,
  "ĠnÃ¡roky": 10875,
  "lenÃ½": 10876,
  "ĠformÃ¡t": 10877,
  "ĠdÃ¡vku": 10878,
  "Ġstavbu": 10879,
  "Ġjacht": 10880,
  "Ġposlanec": 10881,
  "ĠnajrÃ´zn": 10882,
  "ĠscÃ©ny": 10883,
  "Ġrukou": 10884,
  "ĠstÃ¡lo": 10885,
  "Ġchar": 10886,
  "Ġadvent": 10887,
  "ĠspÄºÅĪa": 10888,
  "iteÄ¾nej": 10889,
  "ĠvzdelÃ¡vacie": 10890,
  "Ġ37": 10891,
  "Ġstarosta": 10892,
  "ĠkÃºpeÄ¾ne": 10893,
  "ĠmlÄį": 10894,
  "ĠÅ¡trajk": 10895,
  "ĠodiÅ¡iel": 10896,
  "Ġjahod": 10897,
  "Ġjednotka": 10898,
  "ĠkabÃŃn": 10899,
  "ĠvÃ½slov": 10900,
  "ĠÅ¡tÃ¡tnych": 10901,
  "Ġfakulty": 10902,
  "Ġdanom": 10903,
  "Ġtraja": 10904,
  "ajÃºcimi": 10905,
  "Ġpavla": 10906,
  "Ġnejed": 10907,
  "ĠtrÅ¾": 10908,
  "Ġnecup": 10909,
  "Ġprosto": 10910,
  "ĠpreÅ¾iÅ¥": 10911,
  "ĠÃºprimne": 10912,
  "iavali": 10913,
  "Ġministra": 10914,
  "ĠkoÄ¾aj": 10915,
  "Ġskla": 10916,
  "ĠvÃ½kony": 10917,
  "ĠamerickÃ½": 10918,
  "kovanÃŃ": 10919,
  "ĠvyÅ¡Å¡ej": 10920,
  "ĠÃºstavu": 10921,
  "Ġhladinu": 10922,
  "ĠskrÃ½": 10923,
  "ĠposmeÅ¡": 10924,
  "Ġvlani": 10925,
  "ĠvtÃ¡Äį": 10926,
  "ned": 10927,
  "Ġnespokoj": 10928,
  "Ġporast": 10929,
  "ĠkriÅ¾ovat": 10930,
  "Ġneurob": 10931,
  "ĠmrieÅ¾": 10932,
  "ĠpracovnÃŃci": 10933,
  "ĠvrÃ¡tenie": 10934,
  "ĠzÃºfal": 10935,
  "ĠkryÅ¡tal": 10936,
  "ĠvÃ¤ÄįÅ¡iny": 10937,
  "ĠprevÃ¡dzkovateÄ¾a": 10938,
  "ĠpÃ¡dom": 10939,
  "ĠuloÅ¾enÃ©": 10940,
  "Ġosvoj": 10941,
  "Ġrozdiely": 10942,
  "Ġpower": 10943,
  "Å¡te": 10944,
  "ĠvyhraÅ¥": 10945,
  "Ġlahod": 10946,
  "Ġben": 10947,
  "Ġpriemyslu": 10948,
  "ĠnÃ¡ladu": 10949,
  "Ġpriniesol": 10950,
  "stÃ¡vaÅ¥": 10951,
  "Ġelement": 10952,
  "Ġtre": 10953,
  "ĠinternetovÃ½ch": 10954,
  "ĠÃºchyl": 10955,
  "ĠvznikajÃº": 10956,
  "Ġdiverz": 10957,
  "Ġnar": 10958,
  "Ġpoli": 10959,
  "ĠkaÅ¡tieÄ¾": 10960,
  "Ġnehr": 10961,
  "Ġzjedn": 10962,
  "Ġ2003": 10963,
  "ĠspÃ¡nok": 10964,
  "teles": 10965,
  "ĠpoloÅ¾ku": 10966,
  "Ã¡lnejÅ¡ÃŃ": 10967,
  "ĠvyhÄ¾adÃ¡vanie": 10968,
  "ĠvianoÄįnÃ©": 10969,
  "obetÃ³n": 10970,
  "Ã¤Å¥": 10971,
  "Ġcap": 10972,
  "ĠÄįeÄ¾ad": 10973,
  "Ġbardej": 10974,
  "Ġhral": 10975,
  "Ġmiestne": 10976,
  "ĠÄįlena": 10977,
  "rid": 10978,
  "ĠmenÅ¡": 10979,
  "Ġlesa": 10980,
  "ĠpoÄį": 10981,
  "Ġrichard": 10982,
  "Ġfrf": 10983,
  "Ġapret": 10984,
  "ĠkupÃ³n": 10985,
  "Ġistej": 10986,
  "Ġvyplat": 10987,
  "Äįnej": 10988,
  "Ġkaviar": 10989,
  "Ġsedl": 10990,
  "Ġlos": 10991,
  "ĠdlhÅ¡iu": 10992,
  "ĠoÄįiach": 10993,
  "kyni": 10994,
  "Ġnajpri": 10995,
  "Ġberie": 10996,
  "Ġmajstr": 10997,
  "Ġblik": 10998,
  "Ġsha": 10999,
  "ĠpozdÄºÅ¾": 11000,
  "ĠpovÃ½Å¡": 11001,
  "ĠdeÅ¡truk": 11002,
  "ĠsÃ³l": 11003,
  "ĠorganizÃ¡ciu": 11004,
  "Ġtup": 11005,
  "ĠÃºtoku": 11006,
  "ĠÅ¡ÃŃrka": 11007,
  "ekonom": 11008,
  "Ġsviatok": 11009,
  "Ġzaves": 11010,
  "iacimi": 11011,
  "Ġdev": 11012,
  "Ġzamestnanca": 11013,
  "ĠvÅ¡eobecnosti": 11014,
  "ĠplnÃº": 11015,
  "ĠovplyvniÅ¥": 11016,
  "Ġabsurd": 11017,
  "ĠzÃºb": 11018,
  "Ġmalom": 11019,
  "hle": 11020,
  "Ġteplote": 11021,
  "ĠstavebnÃ½ch": 11022,
  "ĠvyznaÄįuje": 11023,
  "ĠdrÃ¡Å¾d": 11024,
  "erg": 11025,
  "Ġgeometr": 11026,
  "Ġvyboj": 11027,
  "ĠrozhodnutÃŃ": 11028,
  "Ã¡Äįika": 11029,
  "Ġuplatnenie": 11030,
  "Ġgb": 11031,
  "Ġnieje": 11032,
  "stro": 11033,
  "ĠchorÃ´b": 11034,
  "Ġtatier": 11035,
  "ĠvÃ½Å¥aÅ¾": 11036,
  "Ġpopoludn": 11037,
  "Ġpomohol": 11038,
  "Å¾ÅĪ": 11039,
  "Ġpredmetu": 11040,
  "slabiÄį": 11041,
  "kyÅĪami": 11042,
  "kyniam": 11043,
  "Ġrozkaz": 11044,
  "Ġkontrola": 11045,
  "kyniach": 11046,
  "ĠreagovaÅ¥": 11047,
  "biÄį": 11048,
  "Ġnedob": 11049,
  "Ġagit": 11050,
  "ĠamerickÃ½ch": 11051,
  "Ġcan": 11052,
  "Ġzima": 11053,
  "Ġvlasti": 11054,
  "Ġcirkus": 11055,
  "ĠspojenÃŃ": 11056,
  "Ġpse": 11057,
  "Ġliev": 11058,
  "Ġakcii": 11059,
  "ĠdÃ¡mske": 11060,
  "ĠÄ¾an": 11061,
  "Ġdrep": 11062,
  "Ġkamera": 11063,
  "ĠvÃ½rok": 11064,
  "Ġnemocnici": 11065,
  "ĠrobÃŃme": 11066,
  "Ġtransport": 11067,
  "Äįenie": 11068,
  "ĠpolitickÃ©": 11069,
  "Ġsoli": 11070,
  "ĠÅ¥aÅ¾Å¡ie": 11071,
  "olÃ³giou": 11072,
  "iaval": 11073,
  "ĠÃºd": 11074,
  "Ġvezm": 11075,
  "Ġbryndz": 11076,
  "mat": 11077,
  "Ġznalosti": 11078,
  "Ġsedemdesiat": 11079,
  "ĠzaÅ¾iÅ¥": 11080,
  "kate": 11081,
  "tÃ©": 11082,
  "Ġkapln": 11083,
  "Ġoxid": 11084,
  "ĠnÃ¡znak": 11085,
  "Ġvariabil": 11086,
  "Ġpriehrad": 11087,
  "Ġkozmo": 11088,
  "kapitul": 11089,
  "hypnot": 11090,
  "Ġmilov": 11091,
  "Ġpokaz": 11092,
  "Ġokup": 11093,
  "ĠnÃ¡vÅ¡teve": 11094,
  "eniansk": 11095,
  "Ġopor": 11096,
  "Ġ#": 11097,
  "ĠpoisÅ¥ovÅĪa": 11098,
  "Ġliesk": 11099,
  "Ġokrese": 11100,
  "ĠÅ¡of": 11101,
  "Ġokamihu": 11102,
  "100": 11103,
  "produktÃŃv": 11104,
  "Ã¡lnejÅ¡ia": 11105,
  "Ġanalyz": 11106,
  "ĠzaobchÃ¡dz": 11107,
  "ĠpozitÃŃvny": 11108,
  "Ġklebet": 11109,
  "ĠzabÃºd": 11110,
  "ĠnejakÃ½m": 11111,
  "Ġnepriam": 11112,
  "Ġtabul": 11113,
  "yschop": 11114,
  "ĠprÃŃpady": 11115,
  "artikul": 11116,
  "ĠkotÃºÄį": 11117,
  "Ġmakro": 11118,
  "Ġprogramom": 11119,
  "militariz": 11120,
  "Ġlis": 11121,
  "Ġgalvan": 11122,
  "Ġtreb": 11123,
  "Ã¡lnejÅ¡ÃŃm": 11124,
  "ĠplÃ¡tn": 11125,
  "vÃ¡Å¾liv": 11126,
  "hÃºk": 11127,
  "Ġil": 11128,
  "ĠeurÃ³psky": 11129,
  "ĠÄįad": 11130,
  "Ġobchodov": 11131,
  "ĠvydrÅ¾ÃŃ": 11132,
  "ĠschopnÃ©": 11133,
  "ĠprÃ¡vom": 11134,
  "idlom": 11135,
  "Ġsamotnej": 11136,
  "ĠspaÅ¥": 11137,
  "ĠpoÄ¾a": 11138,
  "Ġkatedr": 11139,
  "ÅĪovania": 11140,
  "Ġtraum": 11141,
  "Ġzariadeniach": 11142,
  "ĠgrÃ©cko": 11143,
  "ĠzameranÃ½": 11144,
  "Ġnaroz": 11145,
  "ĠpoloÅ¾ky": 11146,
  "ĠobÄįianske": 11147,
  "ĠportÃ¡lu": 11148,
  "ĠfrantiÅ¡ek": 11149,
  "Ġideme": 11150,
  "Ġchlapcov": 11151,
  "ĠvzÅ¥ahuje": 11152,
  "ĠspomÃŃna": 11153,
  "fesion": 11154,
  "ovateÄ¾nÃ©": 11155,
  "ĠplÃ¡Å¾e": 11156,
  "Ġospravedln": 11157,
  "ĠodloÅ¾": 11158,
  "ĠduÅ¡u": 11159,
  "izÃ©r": 11160,
  "Â§": 11161,
  "kÃ¡va": 11162,
  "ĠkompletnÃ½": 11163,
  "prÃŃjem": 11164,
  "Ã¡lnejÅ¡iu": 11165,
  "ĠnÃ¡plÅĪ": 11166,
  "nenÃ©ho": 11167,
  "ĠprÃŃjemnÃ¡": 11168,
  "ĠvÃ½chovy": 11169,
  "ĠsplÃ¡t": 11170,
  "ajÃºcou": 11171,
  "Ġnefung": 11172,
  "kÃ¡roch": 11173,
  "Ġstu": 11174,
  "ĠvydaÅ¥": 11175,
  "ĠdodrÅ¾iavaÅ¥": 11176,
  "ologickom": 11177,
  "Ġcenz": 11178,
  "ĠsplniÅ¥": 11179,
  "ĠtradÃŃcie": 11180,
  "ĠvyÅ¡iel": 11181,
  "ĠkoneÄįnom": 11182,
  "ĠlekÃ¡rom": 11183,
  "ĠdokonalÃ©": 11184,
  "Ġnr": 11185,
  "Ġplochu": 11186,
  "iah": 11187,
  "Ã¡lnejÅ¡ej": 11188,
  "ĠjedineÄįnÃ©": 11189,
  "ĠistÃ¡": 11190,
  "Ã¡lnejÅ¡ÃŃch": 11191,
  "kopÃŃr": 11192,
  "Ġmysli": 11193,
  "pisov": 11194,
  "dop": 11195,
  "zor": 11196,
  "Ġgar": 11197,
  "Ġzopak": 11198,
  "ĠnovÃ½mi": 11199,
  "enstve": 11200,
  "Ġviedol": 11201,
  "Ã¡lnejÅ¡ieho": 11202,
  "ĠspÃ´sobil": 11203,
  "ĠzÃ¡klady": 11204,
  "ĠstÃ¡la": 11205,
  "ĠÅ¾ivoÄįÃŃÅ¡": 11206,
  "Ġjednotiek": 11207,
  "Ġrusku": 11208,
  "olÃ³gov": 11209,
  "ĠprÃŃsluÅ¡enstvo": 11210,
  "Ġinformovala": 11211,
  "Ã¡lnejÅ¡ou": 11212,
  "ĠstreÅ¡": 11213,
  "48": 11214,
  "Ã¡lnejÅ¡om": 11215,
  "Ġzameriava": 11216,
  "Ġprvot": 11217,
  "atÃ½ch": 11218,
  "pÃ¡j": 11219,
  "Ã¡lnejÅ¡ÃŃmi": 11220,
  "tÃ½": 11221,
  "ĠkdekoÄ¾vek": 11222,
  "Ã¡lnejÅ¡iemu": 11223,
  "ĠÅ¡krip": 11224,
  "ind": 11225,
  "ĠakÃ½mi": 11226,
  "Ġnechal": 11227,
  "Ġobchody": 11228,
  "Ġzmenil": 11229,
  "Ġstroje": 11230,
  "ĠskÃºÅ¡ob": 11231,
  "Ġpump": 11232,
  "Ġvolieb": 11233,
  "ĠhrÃ´z": 11234,
  "Ġzlata": 11235,
  "ĠspoloÄįnÃ©ho": 11236,
  "itov": 11237,
  "Ġgeograf": 11238,
  "Ġnechut": 11239,
  "Ġkonkurencie": 11240,
  "Ġnesp": 11241,
  "ĠorgÃ¡nom": 11242,
  "ĠkoÅ¾i": 11243,
  "ĠÃºdrÅ¾bu": 11244,
  "ĠzÃ¡stupcov": 11245,
  "Ġ:).": 11246,
  "ĠuloÅ¾iÅ¥": 11247,
  "ivosÅ¥ou": 11248,
  "enskej": 11249,
  "ĠÄįlovekom": 11250,
  "ĠnavÅ¾dy": 11251,
  "Ġneodol": 11252,
  "Ġzin": 11253,
  "Ġdopria": 11254,
  "ĠnenÃ¡jde": 11255,
  "ĠzÃ¡ujmy": 11256,
  "kysel": 11257,
  "Ġmp": 11258,
  "ĠvÃ½davky": 11259,
  "ĠvloÅ¾iÅ¥": 11260,
  "Ġrud": 11261,
  "ologickÃ½mi": 11262,
  "Ġpojem": 11263,
  "ĠnebezpeÄįnÃ©": 11264,
  "Ġdebn": 11265,
  "ĠprÃ¡vny": 11266,
  "ĠÅ¡truktÃºry": 11267,
  "ĠzdravotnÃ½ch": 11268,
  "ĠprÃŃplat": 11269,
  "bl": 11270,
  "ĠpovaÅ¾ujÃº": 11271,
  "ĠiÅ¡la": 11272,
  "niÄįkÃ¡ch": 11273,
  "ĠpovinnÃ¡": 11274,
  "Ġoddelenie": 11275,
  "lev": 11276,
  "ĠfrancÃºzsku": 11277,
  "Ġsnahe": 11278,
  "Ġfunkcion": 11279,
  "ĠpouÅ¾itÃ½": 11280,
  "ĠakÃºkoÄ¾vek": 11281,
  "ĠneoprÃ¡v": 11282,
  "trbliet": 11283,
  "ĠnazÃ½va": 11284,
  "ĠbezproblÃ©m": 11285,
  "Ġplay": 11286,
  "Ġruchu": 11287,
  "ĠsÃ¡n": 11288,
  "ÃŃkovi": 11289,
  "ĠvyÅ¡etrenie": 11290,
  "Ġstopy": 11291,
  "ĠpouÅ¾ÃŃvanÃ©": 11292,
  "tiahnuÅ¥": 11293,
  "Ġruska": 11294,
  "ĠzÃ¡sady": 11295,
  "ofon": 11296,
  "Ġkvalitou": 11297,
  "Ġkoncept": 11298,
  "ĠobjednÃ¡vke": 11299,
  "mÅķtv": 11300,
  "ex": 11301,
  "ĠÅ¥aÅ¾kosti": 11302,
  "ĠnenÃ¡pad": 11303,
  "ĠosobÃ¡m": 11304,
  "ĠviÄı": 11305,
  "ĠarmÃ¡dy": 11306,
  "Ġkl": 11307,
  "ĠÅ¡ampion": 11308,
  "Ġkvetov": 11309,
  "ĠoblÃº": 11310,
  "Ġvizu": 11311,
  "znal": 11312,
  "Ġahojte": 11313,
  "ĠoperÃ¡cie": 11314,
  "Ġstrava": 11315,
  "pod": 11316,
  "Ġtang": 11317,
  "schÃ½na": 11318,
  "Ġkrab": 11319,
  "Ġaqu": 11320,
  "ĠÃºrade": 11321,
  "ianskym": 11322,
  "Ġpokoja": 11323,
  "prÃ¡v": 11324,
  "Ġvosk": 11325,
  "ĠtvoriÅ¥": 11326,
  "Ġpotvrdil": 11327,
  "Ġuhrad": 11328,
  "iatka": 11329,
  "ĠsÃºÅ¥aÅ¾ÃŃ": 11330,
  "Ġpolovica": 11331,
  "Ġsond": 11332,
  "ĠboÅ¾ie": 11333,
  "Ġspe": 11334,
  "Ġfotore": 11335,
  "ĠcÃŃti": 11336,
  "Ġpodpredsed": 11337,
  "uÄįiÄį": 11338,
  "ĠhraÄįky": 11339,
  "ĠexteriÃ©r": 11340,
  "Ġklap": 11341,
  "iteÄ¾nÃ©ho": 11342,
  "Ġjur": 11343,
  "Ġsilno": 11344,
  "ĠpoÅ¡kodenia": 11345,
  "ĠnÃ¡lep": 11346,
  "Ġvybral": 11347,
  "ĠdrÃ¡Å¾": 11348,
  "ĠbeÅ¾nÃ½": 11349,
  "Ġobchodoch": 11350,
  "Ġhon": 11351,
  "Ġprednej": 11352,
  "Ġhomosexu": 11353,
  "Ġpostavu": 11354,
  "Ġexempl": 11355,
  "ĠroÄįnÃ©ho": 11356,
  "Ġakci": 11357,
  "Ġpopra": 11358,
  "Ġpremysl": 11359,
  "Ġpoprav": 11360,
  "ĠobÄ¾ÃºbenÃ½ch": 11361,
  "Ġslon": 11362,
  "izaÄįnÃ½": 11363,
  "Äįekmi": 11364,
  "inec": 11365,
  "Ġdermato": 11366,
  "iansku": 11367,
  "entoch": 11368,
  "ĠsamÃ©": 11369,
  "Ġsteril": 11370,
  "ĠemÃ³cie": 11371,
  "Ġextrak": 11372,
  "ĠpovoÄ¾": 11373,
  "ĠdispozÃŃ": 11374,
  "Ġdobrom": 11375,
  "Ġpapiera": 11376,
  "ĠzÃ¡stupcovia": 11377,
  "Ġolympij": 11378,
  "Ġnajvz": 11379,
  "Ġinscen": 11380,
  "ĠspÃºÅ¡Å¥": 11381,
  "ĠdoplniÅ¥": 11382,
  "anka": 11383,
  "Ġtrub": 11384,
  "Ġfraz": 11385,
  "hanie": 11386,
  "ĠumiestniÅ¥": 11387,
  "ĠjeÅ¾": 11388,
  "Ġobjavila": 11389,
  "Ġzazn": 11390,
  "ĠprihlÃ¡siÅ¥": 11391,
  "ĠnajsÃº": 11392,
  "Ġlakom": 11393,
  "ĠhÃ¡dz": 11394,
  "ÃŃvnymi": 11395,
  "Ġkukur": 11396,
  "Ġvak": 11397,
  "Ġpochleb": 11398,
  "Ġmiestami": 11399,
  "ĠspoznaÅ¥": 11400,
  "ĠpouÅ¾ÃŃvanÃŃm": 11401,
  "Ġidi": 11402,
  "ĠfrantiÅ¡k": 11403,
  "inkÃ¡ch": 11404,
  "ĠskontrolovaÅ¥": 11405,
  "ĠuvedenÃ©ho": 11406,
  "Ġvenoval": 11407,
  "ĠsÃºÄįasnÃ½": 11408,
  "viet": 11409,
  "Ġspomienky": 11410,
  "Ġ2002": 11411,
  "Ġpodd": 11412,
  "ĠpoÄįÃºvaÅ¥": 11413,
  "Ġnormy": 11414,
  "ĠpoÅ¡kodenie": 11415,
  "ĠfrancÃºzska": 11416,
  "ĠlacnÃ©": 11417,
  "iavala": 11418,
  "Å¡ka": 11419,
  "ĠpÃŃsal": 11420,
  "xy": 11421,
  "Ġstresu": 11422,
  "Ġnikomu": 11423,
  "ĠspÃŃn": 11424,
  "Ġcelok": 11425,
  "Ġodtien": 11426,
  "ĠodpovedaÅ¥": 11427,
  "ianski": 11428,
  "ĠroÄįnÃ©": 11429,
  "ĠriadiÅ¥": 11430,
  "ĠpÅ¡en": 11431,
  "Ġnijako": 11432,
  "ĠnadobÃºd": 11433,
  "use": 11434,
  "Ġodlet": 11435,
  "ĠnepouÅ¾ÃŃv": 11436,
  "Ġdopra": 11437,
  "ĠveÄ¾vy": 11438,
  "Ġurobila": 11439,
  "Ġsmil": 11440,
  "Ġopodstat": 11441,
  "ĠdÃ´chodku": 11442,
  "ĠpodanÃŃ": 11443,
  "Ġvojn": 11444,
  "ĠbrÃ¡zd": 11445,
  "Ġpovah": 11446,
  "Ġparf": 11447,
  "ĠspracovanÃŃm": 11448,
  "ĠposkytovateÄ¾": 11449,
  "Ġnecit": 11450,
  "Ġtrep": 11451,
  "ĠtotÃ¡l": 11452,
  "Ġprask": 11453,
  "Ġvyhradz": 11454,
  "ĠvyÅ¾adujÃº": 11455,
  "Ġobhliad": 11456,
  "Ġdokopy": 11457,
  "percent": 11458,
  "Ġzaujme": 11459,
  "Ġtrnave": 11460,
  "Ġchlapec": 11461,
  "Ġsplav": 11462,
  "Ġzabeh": 11463,
  "ĠkoÅ¡ÃŃc": 11464,
  "ĠpÃ´vodnej": 11465,
  "Ġfabr": 11466,
  "klimatiz": 11467,
  "Ġuist": 11468,
  "ĠnÃ¡roda": 11469,
  "ĠzaloÅ¾enÃ½": 11470,
  "ĠreÅ¡taurÃ¡cia": 11471,
  "Ġwebu": 11472,
  "Ġneposed": 11473,
  "Ġkopec": 11474,
  "Ġmodernej": 11475,
  "ĠspoloÄįnÃ½": 11476,
  "Ġsenior": 11477,
  "Ġmeranie": 11478,
  "poÄ¾": 11479,
  "ĠsignÃ¡l": 11480,
  "ĠdÃ´jsÅ¥": 11481,
  "ĠkultÃºrnych": 11482,
  "ĠhrebeÅĪ": 11483,
  "Ġpivo": 11484,
  "Ġjozefa": 11485,
  "Ġbatoh": 11486,
  "ĠkalÃ³r": 11487,
  "ÄįkÃ¡r": 11488,
  "presionist": 11489,
  "Ġnajdobr": 11490,
  "Ġhlavnom": 11491,
  "Ġpoplatku": 11492,
  "ĠbezdrÃ´t": 11493,
  "ĠrodÃŃn": 11494,
  "ĠprÃŃsluÅ¡nÃ½": 11495,
  "ĠnÃ¡hradu": 11496,
  "ÄºÅ¾": 11497,
  "Ġnotebooku": 11498,
  "Ġodbore": 11499,
  "Ġcirkul": 11500,
  "ĠdÃ¡vky": 11501,
  "Ġneobsahuje": 11502,
  "ĠhrajÃº": 11503,
  "Ġschud": 11504,
  "ĠpoÄıme": 11505,
  "alizujÃº": 11506,
  "Ġnerozhod": 11507,
  "ĠpredvÃŃd": 11508,
  "Ġvychyt": 11509,
  "ĠinformÃ¡cia": 11510,
  "Ġstromy": 11511,
  "ĠpÃ´sobenie": 11512,
  "ĠobeÅ¥": 11513,
  "Ġponech": 11514,
  "Ġpristup": 11515,
  "ajÅ¡ieho": 11516,
  "Ġsabot": 11517,
  "ĠplÃ¡nuje": 11518,
  "ĠvlastnostÃŃ": 11519,
  "Ġpresbyt": 11520,
  "Ġexport": 11521,
  "ĠvÃ½chodnej": 11522,
  "Ġgot": 11523,
  "ĠmedzinÃ¡rodnÃ½": 11524,
  "ater": 11525,
  "Ġnerozpo": 11526,
  "ĠodstÃºpenie": 11527,
  "inkÃ¡m": 11528,
  "oup": 11529,
  "eckÃ¡": 11530,
  "Ġrozsud": 11531,
  "ktÃŃv": 11532,
  "ĠhospodÃ¡rstva": 11533,
  "Ġdohovor": 11534,
  "Ġmyslia": 11535,
  "ĠÅ¡peciÃ¡lnych": 11536,
  "ĠvÃ¡hu": 11537,
  "kovanÃ½": 11538,
  "ĠchrbÃ¡t": 11539,
  "ĠmladÃ¡": 11540,
  "Ġfac": 11541,
  "ĠomÃ¡Äį": 11542,
  "ianskou": 11543,
  "Ġcestovanie": 11544,
  "ĠvaÅĪ": 11545,
  "ĠplÃ¡t": 11546,
  "ovine": 11547,
  "Ġmojou": 11548,
  "olÃ³giÃŃ": 11549,
  "ĠveÄ¾koobchod": 11550,
  "ĠpotrebnÃ½ch": 11551,
  "ĠhviezdiÄįiek": 11552,
  "ĠfinanÄįne": 11553,
  "ĠbÃ¡d": 11554,
  "ivav": 11555,
  "Ġpovsta": 11556,
  "ĠpredstavÃŃ": 11557,
  "Ġvlastnou": 11558,
  "Ġnemalo": 11559,
  "Ġbra": 11560,
  "ovanosti": 11561,
  "py": 11562,
  "ÃºÄįel": 11563,
  "ĠfanÃºÅ¡ikovia": 11564,
  "Ġodpust": 11565,
  "ianskymi": 11566,
  "ĠpravÃ©": 11567,
  "ĠÃºloha": 11568,
  "oÅĪ": 11569,
  "Ġgajd": 11570,
  "ĠÃºveru": 11571,
  "ida": 11572,
  "Ġchvast": 11573,
  "Ġobmedzenia": 11574,
  "Ġopravu": 11575,
  "ĠpodobnÃ½ch": 11576,
  "ĠprÃŃstupom": 11577,
  "Ġfemin": 11578,
  "Ġry": 11579,
  "Ġodstav": 11580,
  "Ġprelet": 11581,
  "ĠkolektÃŃv": 11582,
  "ĠhÄ¾adÃ¡me": 11583,
  "Ġnezmysel": 11584,
  "Ġposudz": 11585,
  "ĠchodÃŃ": 11586,
  "ĠhodnotenÃŃ": 11587,
  "ĠfyzickÃ©": 11588,
  "ĠrozpoÄįet": 11589,
  "ianskemu": 11590,
  "Ġfitness": 11591,
  "ancov": 11592,
  "ĠarchÃŃv": 11593,
  "Ġzostane": 11594,
  "Ġvolej": 11595,
  "Ġmori": 11596,
  "ĠdÄºÅ¾ke": 11597,
  "Ġbad": 11598,
  "ĠpriehÄ¾ad": 11599,
  "Ġdosiahol": 11600,
  "Ġprvok": 11601,
  "sr": 11602,
  "Ġhyd": 11603,
  "Ġprekr": 11604,
  "Ġcholester": 11605,
  "izaÄįnÃ©ho": 11606,
  "Ġkonal": 11607,
  "itejÅ¡ie": 11608,
  "Ġstrachu": 11609,
  "tim": 11610,
  "ĠdostupnÃ½": 11611,
  "ĠnÃ¡mor": 11612,
  "kanie": 11613,
  "islav": 11614,
  "Ġprodukcie": 11615,
  "Ġtrik": 11616,
  "ĠdcÃ©ra": 11617,
  "ĠdÃ¡my": 11618,
  "ĠÅ¡tÃ¡tny": 11619,
  "Ġnedel": 11620,
  "ĠzobrazÃŃ": 11621,
  "atÃŃm": 11622,
  "ĠÅ¡kvar": 11623,
  "furman": 11624,
  "ĠÅ¡ou": 11625,
  "Ġparc": 11626,
  "Ġzraz": 11627,
  "nami": 11628,
  "Ġsystemat": 11629,
  "zved": 11630,
  "ass": 11631,
  "Ġimit": 11632,
  "ĠcelkovÃ©": 11633,
  "Ġvl": 11634,
  "Ġkongres": 11635,
  "ĠÅ¾Ã¡n": 11636,
  "Ġstretol": 11637,
  "Ġcerti": 11638,
  "Ġsankc": 11639,
  "Ġdobrou": 11640,
  "Ġdediny": 11641,
  "Å¥ahovaÅ¥": 11642,
  "Ġohlas": 11643,
  "ĠmesaÄįne": 11644,
  "ĠhrieÅ¡": 11645,
  "ĠzaisÅ¥uje": 11646,
  "Ġtechniku": 11647,
  "Ġplatia": 11648,
  "Ġredaktor": 11649,
  "ĠurÃ½chl": 11650,
  "ĠdomÃ¡ceho": 11651,
  "ĠspÃ´sobov": 11652,
  "Ġkrot": 11653,
  "Ġnevedeli": 11654,
  "Ġelektrickej": 11655,
  "Äįekoch": 11656,
  "ĠurÄįitÃ½ch": 11657,
  "Ġabstrak": 11658,
  "ĠdÃºch": 11659,
  "rol": 11660,
  "Ġusmie": 11661,
  "ĠorganizÃ¡tor": 11662,
  "ĠdejÃŃn": 11663,
  "ĠdÃ¡n": 11664,
  "ĠameriÄį": 11665,
  "ĠaparÃ¡t": 11666,
  "ĠnechÃ¡me": 11667,
  "ĠrozkoÅ¡": 11668,
  "ocit": 11669,
  "Ġposlal": 11670,
  "ĠpersonÃ¡l": 11671,
  "Ġtraf": 11672,
  "niÄįkÃ¡m": 11673,
  "nenÃ½m": 11674,
  "ĠtakÃ©hoto": 11675,
  "covÃ½": 11676,
  "ĠnÃ¡pady": 11677,
  "Ġpostupom": 11678,
  "Ġfotiek": 11679,
  "oru": 11680,
  "ĠvyluÄį": 11681,
  "Ġobjas": 11682,
  "ĠoÄįakÃ¡va": 11683,
  "ĠzabraÅĪuje": 11684,
  "Ġvracia": 11685,
  "ĠnÃ¡mah": 11686,
  "ĠvÅ¡ÃŃm": 11687,
  "Äįie": 11688,
  "ĠÅ¡tÃºr": 11689,
  "Ġhviezdy": 11690,
  "Ġmyslela": 11691,
  "duÅ¡ev": 11692,
  "ĠfunkÄįnÃ©": 11693,
  "Ġstriek": 11694,
  "ĠspojenÃ¡": 11695,
  "Ġjana": 11696,
  "ĠnapÃŃsala": 11697,
  "Ġposkytujeme": 11698,
  "ĠbalÃŃk": 11699,
  "Ġtrati": 11700,
  "ĠnÃ¡rodnÃ½": 11701,
  "Ġvyv": 11702,
  "masÃŃr": 11703,
  "olom": 11704,
  "Ġsestra": 11705,
  "ologickou": 11706,
  "nuÄį": 11707,
  "ĠnapÃŃsanÃ©": 11708,
  "iteÄ¾nÃ½mi": 11709,
  "ĠsuchÃ©": 11710,
  "Ġlopat": 11711,
  "ateÄ¾ovi": 11712,
  "ĠprevÃ¡dzke": 11713,
  "ĠtrÃ©nera": 11714,
  "ĠblaÅ¾": 11715,
  "Ġneuza": 11716,
  "hrev": 11717,
  "ĠmateriÃ¡lom": 11718,
  "ĠzbytoÄįnÃ©": 11719,
  "Ġpriestup": 11720,
  "Ġskaz": 11721,
  "Ġzaobstar": 11722,
  "Ġtatry": 11723,
  "ĠvÃ½bornÃ¡": 11724,
  "ĠpohÄ¾ade": 11725,
  "iÃ©ra": 11726,
  "Ġhandr": 11727,
  "torov": 11728,
  "Ġsmeru": 11729,
  "Ġpolohe": 11730,
  "Ġnepoob": 11731,
  "ĠplÃ¡ne": 11732,
  "Ġuniverzite": 11733,
  "ovliv": 11734,
  "ĠurÄįuje": 11735,
  "Ġploche": 11736,
  "Ġzastar": 11737,
  "ĠrÃ½b": 11738,
  "ĠÄįeskÃ½": 11739,
  "Ġprepravu": 11740,
  "cent": 11741,
  "ĠskÃºsiÅ¥": 11742,
  "ĠprÃŃchode": 11743,
  "Ġnenapodob": 11744,
  "Ġmaloobchod": 11745,
  "Ġek": 11746,
  "Ġnezmier": 11747,
  "zelen": 11748,
  "Ġcizel": 11749,
  "ĠneÄįap": 11750,
  "Ġshow": 11751,
  "Ġtrasy": 11752,
  "Ġtransak": 11753,
  "Ġrozpore": 11754,
  "Ġplien": 11755,
  "ĠosobnosÅ¥": 11756,
  "Ġviera": 11757,
  "ĠvlÃ¡Äį": 11758,
  "udo": 11759,
  "ĠtelevÃŃzie": 11760,
  "Ġpluk": 11761,
  "Ġvynech": 11762,
  "ĠzÃ¡rukou": 11763,
  "Ġ1989": 11764,
  "Ġnechcete": 11765,
  "Ġfilip": 11766,
  "Ġobchodnej": 11767,
  "ĠdodÃ¡": 11768,
  "ĠÅ¡tef": 11769,
  "ĠzodpovednÃ½": 11770,
  "ovkÃ¡r": 11771,
  "ĠpozÃŃcii": 11772,
  "ire": 11773,
  "piatoÄį": 11774,
  "Ġzistila": 11775,
  "Ġintera": 11776,
  "ĠkÃºpila": 11777,
  "rovnateÄ¾": 11778,
  "ĠnajvÃ¤ÄįÅ¡ia": 11779,
  "ovaÄįov": 11780,
  "Ġdestil": 11781,
  "Ġazda": 11782,
  "Ġmeteor": 11783,
  "ĠÄ¾ahkÃ½": 11784,
  "Ġmg": 11785,
  "Ġec": 11786,
  "Ġosviet": 11787,
  "ĠnajradÅ¡ej": 11788,
  "Ġbrod": 11789,
  "Ġprijatie": 11790,
  "Ġbelg": 11791,
  "ĠprÃ¡por": 11792,
  "ĠdÃ´leÅ¾itÃ½ch": 11793,
  "ĠplÃ¡Å¡Å¥": 11794,
  "Ġzasah": 11795,
  "ĠanalÃ½zy": 11796,
  "ĠvÃ½Å¾ivy": 11797,
  "Ġfat": 11798,
  "ĠvÃ´d": 11799,
  "ĠnasledovnÃ©": 11800,
  "ĠukÃ¡zalo": 11801,
  "Ġmich": 11802,
  "Ġpredstavu": 11803,
  "ifi": 11804,
  "ĠpÃŃÅ¡em": 11805,
  "Ġkroku": 11806,
  "Ġmoskv": 11807,
  "Ġmoslim": 11808,
  "spokoj": 11809,
  "ĠkÄ¾ÃºÄįovÃ©": 11810,
  "Ġkot": 11811,
  "Ġskladby": 11812,
  "visl": 11813,
  "ĠsprÃ¡vnom": 11814,
  "ovic": 11815,
  "Ã¡rnÃŃ": 11816,
  "ĠinternetovÃ©ho": 11817,
  "ĠposvÃ¤t": 11818,
  "ook": 11819,
  "lenÃŃm": 11820,
  "ĠpotravinÃ¡r": 11821,
  "ĠnezabÃºd": 11822,
  "ancie": 11823,
  "ĠumiestnenÃ½": 11824,
  "ĠnÃ¡rodov": 11825,
  "hov": 11826,
  "Ġnevyhov": 11827,
  "oni": 11828,
  "Ġvypnut": 11829,
  "ĠÄįasoch": 11830,
  "monopol": 11831,
  "Ġuver": 11832,
  "Ġoko": 11833,
  "ĠambÃŃci": 11834,
  "ĠviacerÃ½mi": 11835,
  "ĠvÃ½raznÃ©": 11836,
  "ĠvnÃºtornej": 11837,
  "99": 11838,
  "ĠkondÃŃc": 11839,
  "Ġpolitika": 11840,
  "ĠpodnikateÄ¾ov": 11841,
  "kÃ¡vajÃº": 11842,
  "ĠnezvyÄįaj": 11843,
  "Ġdebut": 11844,
  "Ġnaiv": 11845,
  "Ãºb": 11846,
  "ĠsamozÃ¡": 11847,
  "abs": 11848,
  "ĠneÅ¡ep": 11849,
  "ĠpevnosÅ¥": 11850,
  "ovaÄįom": 11851,
  "Ġnajmlad": 11852,
  "Ġkanon": 11853,
  "niÄįkÃ¡r": 11854,
  "ĠmaÅ¡krt": 11855,
  "ĠslovenskÃ½m": 11856,
  "ĠzÃ¡zraÄį": 11857,
  "Ġprehliadky": 11858,
  "ĠprÃŃÄįiny": 11859,
  "Ġliturg": 11860,
  "Ġvyhral": 11861,
  "ĠplÃ¡Å¾i": 11862,
  "Ġopakovane": 11863,
  "ĠduÅ¡an": 11864,
  "alizovanÃ©": 11865,
  "ĠnesprÃ¡vne": 11866,
  "Ġoneskor": 11867,
  "Ġsvetom": 11868,
  "dopÃ¡d": 11869,
  "ĠotvorenÃ½": 11870,
  "Ġdrot": 11871,
  "Ġgastr": 11872,
  "iavajte": 11873,
  "ĠnÃ¡sledky": 11874,
  "Ġzdan": 11875,
  "ĠsÃ©riu": 11876,
  "Å¾iÅ¡": 11877,
  "ĠorganizÃ¡tori": 11878,
  "ĠodhaÄ¾": 11879,
  "Ġfrot": 11880,
  "Ġvlny": 11881,
  "ĠvlastnÃŃctva": 11882,
  "ĠnÃŃzko": 11883,
  "Ġvybrala": 11884,
  "Ġpozastav": 11885,
  "Ġprch": 11886,
  "Ġres": 11887,
  "Ġsvit": 11888,
  "ĠpriateÄ¾om": 11889,
  "ĠzÃ¡kladnÃ½m": 11890,
  "Ġnajlacn": 11891,
  "Ġfaktorov": 11892,
  "alfa": 11893,
  "Ġhory": 11894,
  "Ġtelu": 11895,
  "Ġzmesi": 11896,
  "ĠpokrÃ½": 11897,
  "Ġfungovanie": 11898,
  "ĠpoÄįÃŃtaÄįi": 11899,
  "Ġhladiny": 11900,
  "ĠcÃŃtil": 11901,
  "Ġparket": 11902,
  "derav": 11903,
  "Ġneuvedom": 11904,
  "olÃ³ga": 11905,
  "ĠoznÃ¡menia": 11906,
  "Ġistom": 11907,
  "ĠmladÃ©": 11908,
  "kaÅ¡": 11909,
  "Ġfico": 11910,
  "Ġpneumatiky": 11911,
  "ĠÃºÅ¾asnÃ½": 11912,
  "ĠvnÃºtornÃ½": 11913,
  "Ġgolier": 11914,
  "Ġrozmiest": 11915,
  "ĠmnohÃ½m": 11916,
  "ĠsÃºkromnÃ©": 11917,
  "ĠkÃºpali": 11918,
  "ĠeurÃ³pske": 11919,
  "livosÅ¥ou": 11920,
  "Ġpredpoved": 11921,
  "Ġ800": 11922,
  "kÃ¡vaÅ¥": 11923,
  "olÃ³giami": 11924,
  "Ġclon": 11925,
  "olÃ³giÃ¡ch": 11926,
  "Ġpauz": 11927,
  "plat": 11928,
  "olÃ³giÃ¡m": 11929,
  "Ġstredne": 11930,
  "Ġsledovanie": 11931,
  "ros": 11932,
  "ĠtrÃºf": 11933,
  "Ġtrnava": 11934,
  "ĠizbovÃ½": 11935,
  "ĠpredajnÃŃ": 11936,
  "ĠhrÃ¡Äįom": 11937,
  "kÃ¡vajÃºc": 11938,
  "ĠÄįeskÃ½ch": 11939,
  "Ġtehotenstva": 11940,
  "Ġvodovod": 11941,
  "Ġvzniklo": 11942,
  "ĠnieÄįÃŃm": 11943,
  "Ġprehn": 11944,
  "ĠnÃ¡rodnÃ©": 11945,
  "ĠvybranÃ©": 11946,
  "ĠosobnÃ©ho": 11947,
  "Ġondrej": 11948,
  "Ġneklop": 11949,
  "Ġpopud": 11950,
  "Ġtretia": 11951,
  "Ġ95": 11952,
  "Å¾al": 11953,
  "Ġdesign": 11954,
  "ĠoznÃ¡miÅ¥": 11955,
  "Ġlehota": 11956,
  "Ġexistencie": 11957,
  "Ġusmia": 11958,
  "Ġeshop": 11959,
  "ĠvyskÃºÅ¡ajte": 11960,
  "Ġprestup": 11961,
  "ĠÄįervenej": 11962,
  "Ġcelku": 11963,
  "Ġnestih": 11964,
  "Ġzbad": 11965,
  "dom": 11966,
  "Ġpostava": 11967,
  "ĠkohÃºt": 11968,
  "izaÄįnej": 11969,
  "ĠstrieÄ¾": 11970,
  "ĠÅ¥ap": 11971,
  "montÃ¡Å¾": 11972,
  "Ġkrypt": 11973,
  "Ġherec": 11974,
  "ĠtakÃŃ": 11975,
  "nikoch": 11976,
  "Ġkas": 11977,
  "ĠÅ¡tedr": 11978,
  "ĠodÃŃsÅ¥": 11979,
  "ĠrevÃŃz": 11980,
  "ĠmeÄį": 11981,
  "ĠvykonÃ¡vajÃº": 11982,
  "ĠrieÅ¡i": 11983,
  "Ġrozp": 11984,
  "ĠbalenÃŃ": 11985,
  "Ġinformuje": 11986,
  "iÃ¡lny": 11987,
  "ĠdozvedieÅ¥": 11988,
  "ĠzÃ³ny": 11989,
  "ona": 11990,
  "ĠzabezpeÄįenia": 11991,
  "Ġhekt": 11992,
  "Ġcech": 11993,
  "ĠkabÃ¡t": 11994,
  "ĠnÃ¡vÅ¡teva": 11995,
  "ĠzÃŃskava": 11996,
  "kÃ¡val": 11997,
  "Ä¾avo": 11998,
  "ĠnemoÅ¾nÃ©": 11999,
  "Ġ2019": 12000,
  "ĠkvalitnÃ¡": 12001,
  "ateÄ¾nÃ¡": 12002,
  "Ġtour": 12003,
  "ĠzneuÅ¾ÃŃv": 12004,
  "Ġpotreba": 12005,
  "Ġpovolenia": 12006,
  "Ġchoroba": 12007,
  "iÄįmi": 12008,
  "ĠprÃŃpravky": 12009,
  "ĠhlavnÃº": 12010,
  "ladenie": 12011,
  "ĠnÃ¡dhernÃ½": 12012,
  "kÃ¡vala": 12013,
  "iavalo": 12014,
  "kÃ¡vam": 12015,
  "Ġoleje": 12016,
  "Ġporc": 12017,
  "ĠdneÅ¡nÃ©ho": 12018,
  "Ġnanes": 12019,
  "iÅ¡la": 12020,
  "Ġdvojpo": 12021,
  "stabil": 12022,
  "kÃ¡vame": 12023,
  "ics": 12024,
  "ĠdÃ´kazom": 12025,
  "kÃ¡vali": 12026,
  "Ġtvrdia": 12027,
  "Ġpriezvisko": 12028,
  "Ġsf": 12029,
  "ĠmajiteÄ¾a": 12030,
  "ĠÃ©": 12031,
  "ĠoznaÄįenia": 12032,
  "Ġporovnanie": 12033,
  "ĠvyrÃ¡Å¾": 12034,
  "Ġabstin": 12035,
  "Ġrent": 12036,
  "covÃ©": 12037,
  "Ġprepo": 12038,
  "Å¾ivo": 12039,
  "alita": 12040,
  "Ġnaprav": 12041,
  "Ġsilou": 12042,
  "zy": 12043,
  "kÃ¡vaj": 12044,
  "Ġodmer": 12045,
  "Ġvyklad": 12046,
  "kÃ¡vate": 12047,
  "Ġangel": 12048,
  "ĠodstÃºpiÅ¥": 12049,
  "Ġhrm": 12050,
  "kÃ¡vajte": 12051,
  "Ġzaprac": 12052,
  "ĠzÃŃskav": 12053,
  "kÃ¡valo": 12054,
  "Ġpresun": 12055,
  "iavaj": 12056,
  "kÃ¡vaÅ¡": 12057,
  "kÃ¡vajme": 12058,
  "ievav": 12059,
  "ĠelektrickÃ©": 12060,
  "Ġxyl": 12061,
  "iavajme": 12062,
  "iavajÃºc": 12063,
  "ĠjemnÃ½": 12064,
  "ĠlÃ¡tka": 12065,
  "ĠpomÃ´cky": 12066,
  "Ġpolitickej": 12067,
  "Ġdna": 12068,
  "adekvÃ¡t": 12069,
  "Ġstrojov": 12070,
  "ĠprezentÃ¡cie": 12071,
  "2012": 12072,
  "Ġvytrvalo": 12073,
  "33": 12074,
  "Ã©roch": 12075,
  "net": 12076,
  "iteÄ¾ovi": 12077,
  "ĠrozhÄ¾ad": 12078,
  "Ġlektor": 12079,
  "Ġzmenou": 12080,
  "Ġplatnosti": 12081,
  "ĠdvojnÃ¡sob": 12082,
  "Ġriadi": 12083,
  "ĠsurovÃŃn": 12084,
  "ĠseriÃ³z": 12085,
  "ĠplniÅ¥": 12086,
  "Ġkontajn": 12087,
  "Ġsanit": 12088,
  "ĠzmenÅ¡": 12089,
  "ĠmagazÃŃn": 12090,
  "ĠkoreÅ¡pond": 12091,
  "ĠsÃºstavy": 12092,
  "Ġkapela": 12093,
  "ĠÄįaÅ¡": 12094,
  "Ġseptembri": 12095,
  "Ġmetropol": 12096,
  "Ġkristus": 12097,
  "Ġstavieb": 12098,
  "ĠsyndrÃ³m": 12099,
  "Ġjunior": 12100,
  "ĠdodÃ¡vky": 12101,
  "ĠseriÃ¡lu": 12102,
  "Ġaudit": 12103,
  "Ġvidno": 12104,
  "ĠÅ¡ikm": 12105,
  "land": 12106,
  "ĠzakÃ¡zanÃ©": 12107,
  "Ġpez": 12108,
  "Ġ190": 12109,
  "Ġkompromis": 12110,
  "kan": 12111,
  "amatÃ©r": 12112,
  "Ġzotrv": 12113,
  "Ġwal": 12114,
  "Ġvil": 12115,
  "ĠodÅ¡tart": 12116,
  "ĠÅ¾ivotopis": 12117,
  "Ġstole": 12118,
  "Ġzrkadl": 12119,
  "Ġrat": 12120,
  "ĠdarÄįeky": 12121,
  "ĠÅ¡kor": 12122,
  "ĠpripravenÃ¡": 12123,
  "otmi": 12124,
  "ĠzelenÃ©": 12125,
  "ĠfinanÄįnÃ½": 12126,
  "Ġnasledov": 12127,
  "ĠdruÅ¾stev": 12128,
  "ĠdÄºÅ¾ky": 12129,
  "ĠdostupnÃ½ch": 12130,
  "Äįuj": 12131,
  "niesli": 12132,
  "ĠpÃ¡rty": 12133,
  "ĠterÃ©ne": 12134,
  "Ġdekom": 12135,
  "Ġsnaha": 12136,
  "ĠstavebnÃ½": 12137,
  "ĠinformaÄįnÃ½ch": 12138,
  "Ġatom": 12139,
  "ĠregistrÃ¡cia": 12140,
  "vreten": 12141,
  "Ġhm": 12142,
  "ĠsÄ¾Ãºb": 12143,
  "ĠspolupracovaÅ¥": 12144,
  "ivostiach": 12145,
  "ĠdanÃ©ho": 12146,
  "ycht": 12147,
  "ivostÃŃ": 12148,
  "ivosÅ¥ami": 12149,
  "ivostiam": 12150,
  "Ġdolu": 12151,
  "diel": 12152,
  "ĠzvlÃ¡dnuÅ¥": 12153,
  "Ġfaj": 12154,
  "ĠkultÃºru": 12155,
  "odar": 12156,
  "ĠkrvnÃ½": 12157,
  "Ġyoutu": 12158,
  "ĠdetailnÃ©": 12159,
  "Ġokna": 12160,
  "Ġvrstva": 12161,
  "Ġpodporou": 12162,
  "Ġnajprav": 12163,
  "ĠrealizÃ¡cie": 12164,
  "Ġnebudeme": 12165,
  "Ġneposlednom": 12166,
  "ĠdiÅ¡": 12167,
  "Ġfint": 12168,
  "Ġinduk": 12169,
  "sen": 12170,
  "Ã©rii": 12171,
  "ĠpeÄįiat": 12172,
  "ĠhÃ´r": 12173,
  "ologickÃ©mu": 12174,
  "Ġtablety": 12175,
  "ĠstrÃ¡viÅ¥": 12176,
  "dopÃ¡dne": 12177,
  "ĠmojÃŃm": 12178,
  "biot": 12179,
  "ĠpiÅ¥": 12180,
  "ĠfeÅ¡": 12181,
  "ĠturistickÃ©": 12182,
  "Ġprepust": 12183,
  "mail": 12184,
  "itÃ¡nsk": 12185,
  "Ġspravodlivosti": 12186,
  "ĠsprÃ¡vna": 12187,
  "ĠhrÃ¡Äįa": 12188,
  "ĠnajbliÅ¾Å¡ÃŃch": 12189,
  "ĠkaÅ¾dopÃ¡dne": 12190,
  "ĠkrÃ¡snych": 12191,
  "Ġvyskytuje": 12192,
  "ĠpreÅ¡la": 12193,
  "ĠnasledujÃºci": 12194,
  "ĠzÃ¡sluh": 12195,
  "Ġmaleb": 12196,
  ":)": 12197,
  "Ġlieh": 12198,
  "ĠsprÃŃjem": 12199,
  "Ġbehu": 12200,
  "lÃ©ho": 12201,
  "ĠpoÅ¡tou": 12202,
  "ĠakonÃ¡": 12203,
  "Ġkorm": 12204,
  "Ġsny": 12205,
  "Ġneoddel": 12206,
  "Ġnasleduje": 12207,
  "Ġpovzbudz": 12208,
  "Ä¾u": 12209,
  "ĠpripojiÅ¥": 12210,
  "Ġkomunity": 12211,
  "ĠÄ¾avej": 12212,
  "ĠnÃ¡sledok": 12213,
  "ĠzÃ¡bava": 12214,
  "Ġutek": 12215,
  "ĠspÃ¡ch": 12216,
  "ĠorganizÃ¡cii": 12217,
  "Äįinu": 12218,
  "ĠaktuÃ¡lny": 12219,
  "ĠÄįaju": 12220,
  "ĠpostÃºp": 12221,
  "ĠakonÃ¡hle": 12222,
  "Ġkonop": 12223,
  "ÅĪme": 12224,
  "Ġumier": 12225,
  "Ġsav": 12226,
  "Ġpale": 12227,
  "Ġspotrebu": 12228,
  "oun": 12229,
  "ĠobrÃ¡zku": 12230,
  "ĠotvorenÃ¡": 12231,
  "Ġodev": 12232,
  "Ġgra": 12233,
  "Ġihrisku": 12234,
  "ĠkapitÃ¡l": 12235,
  "ĠÅ¡portovcov": 12236,
  "ĠpomÃ´Å¾eme": 12237,
  "Ġplody": 12238,
  "ĠobdrÅ¾": 12239,
  "natejÅ¡ie": 12240,
  "au": 12241,
  "covÃ¡": 12242,
  "natejÅ¡ia": 12243,
  "natejÅ¡ÃŃ": 12244,
  "natejÅ¡ÃŃm": 12245,
  "Ġobrazy": 12246,
  "natejÅ¡ou": 12247,
  "hasÃŃn": 12248,
  "natejÅ¡iu": 12249,
  "natejÅ¡ieho": 12250,
  "natejÅ¡ÃŃch": 12251,
  "natejÅ¡ej": 12252,
  "natejÅ¡iemu": 12253,
  "natejÅ¡om": 12254,
  "natejÅ¡ÃŃmi": 12255,
  "ĠÄįrv": 12256,
  "ĠÅ¡portovej": 12257,
  "model": 12258,
  "Ġdriem": 12259,
  "Ġnetrp": 12260,
  "Ġkonekt": 12261,
  "antoch": 12262,
  "ĠsÃºÄįasnÃ©ho": 12263,
  "Ġhron": 12264,
  "ĠoriginÃ¡lny": 12265,
  "ĠurÄįenÃ½ch": 12266,
  "Ġfarmac": 12267,
  "adlu": 12268,
  "ĠhovorÃŃme": 12269,
  "ĠgrÃ³f": 12270,
  "Ġkorekt": 12271,
  "ĠvÃ½roÄįie": 12272,
  "Ġdohodli": 12273,
  "ĠoblieÄį": 12274,
  "Ġautorom": 12275,
  "ĠbÃ½valÃ©ho": 12276,
  "Ġbode": 12277,
  "ĠneoÄįak": 12278,
  "hÃ¡ÅĪaÅ¥": 12279,
  "Ġmozog": 12280,
  "Ġvolant": 12281,
  "Ġkultiv": 12282,
  "ĠvaÅ¡ou": 12283,
  "Ġbaby": 12284,
  "Ġdejepis": 12285,
  "ĠzoÅ¡i": 12286,
  "oviskÃ¡": 12287,
  "ĠneprÃŃjemnÃ©": 12288,
  "Ġdogm": 12289,
  "Ġamino": 12290,
  "Ġfyzio": 12291,
  "Ġpodl": 12292,
  "Ġakcent": 12293,
  "Ġsky": 12294,
  "ĠpokoÅ¾ke": 12295,
  "ĠneÅ¾iadu": 12296,
  "ĠsvedÄįÃŃ": 12297,
  "Ġcenovo": 12298,
  "ĠodolnÃ©": 12299,
  "ĠpÃ´vodnÃ©": 12300,
  "ĠzvÃ½raz": 12301,
  "Ġrobert": 12302,
  "Ġekvi": 12303,
  "ĠprimÃ¡tora": 12304,
  "ĠvysuÅ¡": 12305,
  "ĠzabudnÃºÅ¥": 12306,
  "Ġvat": 12307,
  "Ġdirekt": 12308,
  "nam": 12309,
  "ĠformulÃ¡ra": 12310,
  "adrenal": 12311,
  "ĠsilnÃ¡": 12312,
  "ĠprednosÅ¥": 12313,
  "ĠboÄ¾Å¡ev": 12314,
  "otoch": 12315,
  "Ġtajomstvo": 12316,
  "ĠÅ¡tÃºdiÃŃ": 12317,
  "adz": 12318,
  "ĠvÅ¡estran": 12319,
  "ĠÄįeskÃ¡": 12320,
  "ĠhypotÃ©k": 12321,
  "ĠÅ¡pirÃ¡l": 12322,
  "Ġpivovar": 12323,
  "ĠsamosprÃ¡vy": 12324,
  "Ã¡vaniu": 12325,
  "otÃ¡m": 12326,
  "ĠnapÃ¡j": 12327,
  "Ġodtrh": 12328,
  "ĠurÄįitÃ½": 12329,
  "alizmus": 12330,
  "ĠÅ¾ijeme": 12331,
  "Ġdimenz": 12332,
  "36": 12333,
  "ĠvyÅ¡la": 12334,
  "ĠÅ¡ance": 12335,
  "ologickÃŃ": 12336,
  "ĠpredpokladÃ¡": 12337,
  "ĠsietÃŃ": 12338,
  "ĠdÃ´veru": 12339,
  "ĠÅ¡portovÃ½": 12340,
  "Ġposteli": 12341,
  "Ġpamiatky": 12342,
  "Ġcertifikov": 12343,
  "Ġostrove": 12344,
  "Ġmel": 12345,
  "Ġmh": 12346,
  "ĠÄįakal": 12347,
  "Ġstarostlivo": 12348,
  "ĠzÃ¡zem": 12349,
  "Ġneposkyt": 12350,
  "ĠrozÅ¡ÃŃriÅ¥": 12351,
  "Ġate": 12352,
  "Ġstrediska": 12353,
  "nutom": 12354,
  "Ġprejd": 12355,
  "ĠÅ¾ili": 12356,
  "ĠÅ¡truktÃºru": 12357,
  "Ġmojim": 12358,
  "Ġnajmodern": 12359,
  "Ġterc": 12360,
  "ĠudrÅ¾iavaÅ¥": 12361,
  "sklad": 12362,
  "Ġzdu": 12363,
  "ĠkomunikovaÅ¥": 12364,
  "ĠzachrÃ¡niÅ¥": 12365,
  "ĠroÅ¡t": 12366,
  "ĠdohodnÃºÅ¥": 12367,
  "ĠobrÃ¡tiÅ¥": 12368,
  "Ġ44": 12369,
  "Ġgeni": 12370,
  "ĠpresnÃ½": 12371,
  "Ġnevest": 12372,
  "Ġvs": 12373,
  "Ġpravdou": 12374,
  "ĠpozÃ½vame": 12375,
  "ĠpaÅ¡": 12376,
  "ĠtrenÄįÃŃn": 12377,
  "Ġtwit": 12378,
  "Ġsams": 12379,
  "Ġdvd": 12380,
  "ĠkaÅ¾dodennÃ©": 12381,
  "ĠÅ¾iada": 12382,
  "Ġokt": 12383,
  "ovosti": 12384,
  "Ġuct": 12385,
  "ĠÄįrt": 12386,
  "alizovali": 12387,
  "Ġschov": 12388,
  "ĠvyuÅ¾itÃŃm": 12389,
  "pon": 12390,
  "pol": 12391,
  "ĠdrÅ¾ia": 12392,
  "Ġpovod": 12393,
  "ĠneodporÃºÄį": 12394,
  "pÃŃÅ¡e": 12395,
  "ĠstÃ¡d": 12396,
  "Ġaminokysel": 12397,
  "ĠtotoÅ¾n": 12398,
  "ĠznaÄįkou": 12399,
  "Ġdarom": 12400,
  "Ġupevn": 12401,
  "ĠsituÃ¡ciÃ¡ch": 12402,
  "Ġzostali": 12403,
  "ĠkomplexnÃ©": 12404,
  "vrchol": 12405,
  "Ġpodrobnosti": 12406,
  "Ã¡Äįku": 12407,
  "Ġkostole": 12408,
  "ologicky": 12409,
  "Ġstravu": 12410,
  "Ġnezaob": 12411,
  "ĠhÃ¡dam": 12412,
  "ĠÅ¾ivÃ©": 12413,
  "ĠnÃ¡kupu": 12414,
  "atej": 12415,
  "ĠdiagnÃ³z": 12416,
  "ĠnÃŃzka": 12417,
  "Ġklube": 12418,
  "ĠcelkovÃ©ho": 12419,
  "Ġ01": 12420,
  "ĠpreÅ¾": 12421,
  "ĠstrÃ¡ca": 12422,
  "Ġdodania": 12423,
  "ĠpocÃŃt": 12424,
  "ĠdÃ´leÅ¾itÃº": 12425,
  "moch": 12426,
  "ĠzameranÃ¡": 12427,
  "velo": 12428,
  "ĠsÃºvisiacich": 12429,
  "Ġverb": 12430,
  "ĠreklamÃ¡ciu": 12431,
  "Ġsilik": 12432,
  "ĠhÃ½b": 12433,
  "vanie": 12434,
  "ĠvÃ½robcovia": 12435,
  "Ġoch": 12436,
  "Ġinkas": 12437,
  "ĠÄ¾udskÃ½": 12438,
  "Ġzhodnot": 12439,
  "Ġmien": 12440,
  "iakmi": 12441,
  "Ġkompres": 12442,
  "ĠfungujÃº": 12443,
  "Ġzreal": 12444,
  "ĠÄįlenmi": 12445,
  "32": 12446,
  "Ġrab": 12447,
  "Ġbmw": 12448,
  "ĠvyuÅ¾ite": 12449,
  "Ġnezu": 12450,
  "Ġzlodej": 12451,
  "Ġklienti": 12452,
  "ĠvakcÃŃn": 12453,
  "ĠcÃŃn": 12454,
  "ech": 12455,
  "Ġjedinou": 12456,
  "enstiev": 12457,
  "rub": 12458,
  "ĠuÅ¾ÃŃvanie": 12459,
  "Ġwar": 12460,
  "Ġnebav": 12461,
  "ĠzasvÃ¤t": 12462,
  "ĠÃ¡rend": 12463,
  "checht": 12464,
  "Ġingred": 12465,
  "Ġingredien": 12466,
  "ket": 12467,
  "ĠgenerÃ¡lny": 12468,
  "program": 12469,
  "ĠÄįitateÄ¾ov": 12470,
  "Ġrobust": 12471,
  "ĠpÃ¡ÄįiÅ¥": 12472,
  "Ġnark": 12473,
  "ĠzvoÄ¾": 12474,
  "prÃŃtom": 12475,
  "ĠrozÅ¡ÃŃrenie": 12476,
  "Ġfalz": 12477,
  "ĠzÃ¡padnej": 12478,
  "ĠzÃ¡hor": 12479,
  "Ġhrdz": 12480,
  "ĠsluÅ¾be": 12481,
  "ĠliÅ¡t": 12482,
  "ĠÄįinnosÅ¥ou": 12483,
  "ĠneuveriteÄ¾ne": 12484,
  "Ġfilter": 12485,
  "Ġzdalo": 12486,
  "ĠsociÃ¡lneho": 12487,
  "Ġpriemere": 12488,
  "Ġfarmaceut": 12489,
  "board": 12490,
  "Ġduplik": 12491,
  "ĠnÃ¡poje": 12492,
  "ĠurÄįitÃº": 12493,
  "iarmi": 12494,
  "Ġrecit": 12495,
  "ĠnajlepÅ¡iu": 12496,
  "Ġviacej": 12497,
  "ÃŃnovÃ©": 12498,
  "ĠzistÃŃte": 12499,
  "Ġaktivitu": 12500,
  "ĠrÃ´znym": 12501,
  "izaÄįnÃ¡": 12502,
  "ĠvydÃ¡va": 12503,
  "Ġzbierky": 12504,
  "Ġzdroja": 12505,
  "ĠkostÃ½m": 12506,
  "ĠvnÃŃmaÅ¥": 12507,
  "ĠdaÅĪovÃ©ho": 12508,
  "Ġskrz": 12509,
  "ĠdokÃ¡Å¾eme": 12510,
  "troverz": 12511,
  "Ġpodlieh": 12512,
  "Ġneprimer": 12513,
  "ĠzbranÃŃ": 12514,
  "ĠpraktickÃ½": 12515,
  "Ġkamery": 12516,
  "Ġpredstavenie": 12517,
  "Ġfyzik": 12518,
  "Ġnepredstav": 12519,
  "Ġpanny": 12520,
  "ĠcviÄįenÃŃ": 12521,
  "ĠpresvedÄįiÅ¥": 12522,
  "Ġprijal": 12523,
  "Ġnevedom": 12524,
  "ĠdieÅ¥aÅ¥u": 12525,
  "Ġbubn": 12526,
  "Ġhojd": 12527,
  "ĠharmÃ³n": 12528,
  "izaÄįnÃ½m": 12529,
  "ĠcelÃ½m": 12530,
  "ĠpeknÃ¡": 12531,
  "Ġglo": 12532,
  "Ġarchitekton": 12533,
  "ĠpenziÃ³n": 12534,
  "ĠzistÃŃ": 12535,
  "ĠfiÅ¡k": 12536,
  "ĠneplatÃŃ": 12537,
  "ĠslovenskÃŃ": 12538,
  "brala": 12539,
  "Ġsegment": 12540,
  "Ġamerickej": 12541,
  "Ġzostup": 12542,
  "ĠzÃ¡konnÃŃka": 12543,
  "Ġrehabilit": 12544,
  "Ġdesiatich": 12545,
  "storoÄį": 12546,
  "Ġzmrzl": 12547,
  "Ġtalianska": 12548,
  "Ġkw": 12549,
  "ĠpravÃ½": 12550,
  "ĠbrazÃŃl": 12551,
  "Ġplak": 12552,
  "Ġodosiel": 12553,
  "prÃŃÄįin": 12554,
  "gÃ©n": 12555,
  "Ġgol": 12556,
  "ĠpredbeÅ¾": 12557,
  "Ġpolicajti": 12558,
  "Ġdielov": 12559,
  "Ġzainteres": 12560,
  "ĠpredchÃ¡dzajÃºceho": 12561,
  "ĠÅ¡tiav": 12562,
  "ĠrozÅ¡": 12563,
  "Å¡truktur": 12564,
  "ĠschvaÄ¾": 12565,
  "Ġbrusel": 12566,
  "Ġrokovania": 12567,
  "ĠvÃ½mena": 12568,
  "Ġzasn": 12569,
  "ĠspoloÄįnej": 12570,
  "Ġjack": 12571,
  "Ġzubov": 12572,
  "ĠkrÃ¡snu": 12573,
  "ocen": 12574,
  "ĠvyplÃ½vajÃº": 12575,
  "ĠuÅ¡etriÅ¥": 12576,
  "Ġnezdol": 12577,
  "Ġzrozum": 12578,
  "Ġdostalo": 12579,
  "rytec": 12580,
  "ĠvÃ½hodnÃ©": 12581,
  "Ġvojna": 12582,
  "ĠschopnÃ¡": 12583,
  "Ġobjektiv": 12584,
  "ĠinvestovaÅ¥": 12585,
  "ĠnajvÃ¤ÄįÅ¡iu": 12586,
  "Ġheslo": 12587,
  "hav": 12588,
  "ĠabsolvovaÅ¥": 12589,
  "Ġnerez": 12590,
  "tori": 12591,
  "Ġposmie": 12592,
  "Ġboku": 12593,
  "Ġtrst": 12594,
  "Ã¡Äįke": 12595,
  "ĠmÃ¡ji": 12596,
  "ĠzariadenÃŃm": 12597,
  "natÃ½": 12598,
  "ĠpodÃ¡va": 12599,
  "Ġkariet": 12600,
  "zÃ¡kon": 12601,
  "ĠuskutoÄįnil": 12602,
  "gon": 12603,
  "Ġdum": 12604,
  "iss": 12605,
  "ĠcÃŃtila": 12606,
  "Ġvieru": 12607,
  "ĠnavÅ¡tÃŃvili": 12608,
  "ĠdaÅĪovÃ©": 12609,
  "Ã¡rnou": 12610,
  "ĠprinÃ¡Å¡ajÃº": 12611,
  "Ġsada": 12612,
  "Ġvanil": 12613,
  "don": 12614,
  "Ġnajsvet": 12615,
  "Ġmana": 12616,
  "ĠtechnolÃ³giou": 12617,
  "rÃ¡stla": 12618,
  "ĠzlatÃ©": 12619,
  "Ġlokalita": 12620,
  "Ġtesty": 12621,
  "ĠvytvorenÃ½": 12622,
  "Ġdiskusia": 12623,
  "ĠniektorÃ½": 12624,
  "ĠobrÃ¡zkov": 12625,
  "ĠkonÄįat": 12626,
  "ĠupÃºt": 12627,
  "vnÃºtra": 12628,
  "ĠdefinitÃŃvne": 12629,
  "duchov": 12630,
  "Ġrozhodnete": 12631,
  "ĠfinanÄįnÃ©ho": 12632,
  "Ġpredstavy": 12633,
  "Ġopad": 12634,
  "Ġvzdor": 12635,
  "covej": 12636,
  "Ġbufet": 12637,
  "chutnÃ¡": 12638,
  "Ã¡rnom": 12639,
  "Ġrozumie": 12640,
  "Ġagreg": 12641,
  "Ġpopros": 12642,
  "Ġvest": 12643,
  "Ġslav": 12644,
  "Ġnajko": 12645,
  "Ġekonomiky": 12646,
  "Ġrukov": 12647,
  "nervÃ³z": 12648,
  "ĠlÃŃstky": 12649,
  "ĠdrahÃ©": 12650,
  "ĠprÃŃrodnÃ©ho": 12651,
  "Ġkruhu": 12652,
  "Ġspar": 12653,
  "Ġkonala": 12654,
  "Ġcukrov": 12655,
  "ĠinÅ¡trument": 12656,
  "Ġpochov": 12657,
  "fo": 12658,
  "Ġvolejbal": 12659,
  "noÅ¾": 12660,
  "ĠzÃ¡ruka": 12661,
  "Ä¾udÅ¡Å¥": 12662,
  "ĠrakÃºsku": 12663,
  "Ġvyob": 12664,
  "ĠtÃŃmy": 12665,
  "Ġamerike": 12666,
  "ĠÃºpravou": 12667,
  "Ġneporiad": 12668,
  "ĠklÃŃÄį": 12669,
  "Ġnestret": 12670,
  "izaÄįnÃ½mi": 12671,
  "Ġprvotried": 12672,
  "Ġrovnakom": 12673,
  "ĠpetrÅ¾al": 12674,
  "iant": 12675,
  "ĠdÃ´klad": 12676,
  "Ġdokonalo": 12677,
  "majster": 12678,
  "voluÄį": 12679,
  "Ġnajkvalit": 12680,
  "Ġjaroslav": 12681,
  "ovodÃŃkov": 12682,
  "ĠideÃ¡lnym": 12683,
  "povedom": 12684,
  "Ġesperant": 12685,
  "Ġupozornenie": 12686,
  "ĠnajÄ¾ah": 12687,
  "ĠcÃ©": 12688,
  "Ġpij": 12689,
  "ĠbÃ½vania": 12690,
  "krÃ¡Å¡Ä¾": 12691,
  "ĠoddÃ½ch": 12692,
  "priemer": 12693,
  "ĠdÃ´leÅ¾itÃ½m": 12694,
  "Ġzato": 12695,
  "Ġinvent": 12696,
  "Ġhliad": 12697,
  "oid": 12698,
  "ĠnÃ¡zvu": 12699,
  "ĠinternetovÃ½": 12700,
  "Ġpodman": 12701,
  "Ġdiplomat": 12702,
  "Ã¡Äįikom": 12703,
  "priateÄ¾": 12704,
  "Ġbrb": 12705,
  "Äįapt": 12706,
  "ĠmajstrovstvÃ¡": 12707,
  "Ġkamien": 12708,
  "manent": 12709,
  "Ġparkovanie": 12710,
  "ĠpokoÅ¾ka": 12711,
  "ovie": 12712,
  "iteÄ¾nosti": 12713,
  "Ġbb": 12714,
  "ĠponÃºkne": 12715,
  "ĠÃºspeÅ¡nÃ©": 12716,
  "ĠskÃ³re": 12717,
  "ĠzÃ¡nik": 12718,
  "istÃŃk": 12719,
  "Ġverejnom": 12720,
  "lim": 12721,
  "ĠneÅ¡ik": 12722,
  "Ġhnus": 12723,
  "ĠsmieÅ¡": 12724,
  "Ġpozoruhodn": 12725,
  "Ġnevypo": 12726,
  "ĠboÅ¾ieho": 12727,
  "ĠnajkrajÅ¡ie": 12728,
  "zu": 12729,
  "Ġkysuc": 12730,
  "Ġkomory": 12731,
  "ĠÃºnos": 12732,
  "izaÄįnÃº": 12733,
  "Ġopotreb": 12734,
  "ĠbalÃ³n": 12735,
  "ĠnepamÃ¤t": 12736,
  "ĠnatoÄį": 12737,
  "Ġklip": 12738,
  "Ġdospie": 12739,
  "ĠnestaÄįÃŃ": 12740,
  "Ġkompenz": 12741,
  "vÃ½Å¡": 12742,
  "ĠdÃ¡vam": 12743,
  "ancia": 12744,
  "rast": 12745,
  "Ġnarast": 12746,
  "Ġmyk": 12747,
  "Ġkalkul": 12748,
  "Ġcveng": 12749,
  "ĠtypickÃ©": 12750,
  "box": 12751,
  "ĠdÃ´veryhodn": 12752,
  "Ġdlhej": 12753,
  "Ġparametrami": 12754,
  "Ġpenis": 12755,
  "ĠnÃ¡Å¡mu": 12756,
  "eu": 12757,
  "Ġvypoved": 12758,
  "ĠpoznÃ¡mka": 12759,
  "ĠpÃ´Å¾iÄįku": 12760,
  "ĠkultÃºra": 12761,
  "Ġpilier": 12762,
  "Ġrenom": 12763,
  "Ġprijali": 12764,
  "ĠsluÅ¾bÃ¡ch": 12765,
  "ĠnavrhnutÃ©": 12766,
  "ĠspoloÄįenstva": 12767,
  "Ġzmyslupln": 12768,
  "ĠbudÃºceho": 12769,
  "ĠaplikovaÅ¥": 12770,
  "ĠnadvÃ¤z": 12771,
  "ĠuÄįenie": 12772,
  "istv": 12773,
  "natÃ½ch": 12774,
  "Ġmult": 12775,
  "Ġrozhovore": 12776,
  "Ġperiod": 12777,
  "Ġopen": 12778,
  "ĠmanÅ¾elka": 12779,
  "Ġtaliansku": 12780,
  "ĠvÃ½znamnÃ½ch": 12781,
  "ĠuÄįitelia": 12782,
  "ĠÃºsilie": 12783,
  "ĠÅ¡Å¥astnÃ½": 12784,
  "ĠÄ¾ahkÃ¡": 12785,
  "ĠznÃ¡mky": 12786,
  "ib": 12787,
  "Ġpohlt": 12788,
  "Ġaf": 12789,
  "ney": 12790,
  "ĠkombinÃ¡ciu": 12791,
  "Ġtriumf": 12792,
  "Ġkontaktu": 12793,
  "Ġhranicu": 12794,
  "ĠvÃ½her": 12795,
  "ĠtreÅ¥om": 12796,
  "ĠsÃºÄįasnÃ©": 12797,
  "ĠprÃŃsluÅ¡nÃ©": 12798,
  "omat": 12799,
  "berateÄ¾": 12800,
  "Ġmenia": 12801,
  "ĠdÃ¡Å¾Äı": 12802,
  "Ġpostavili": 12803,
  "ĠenzÃ½m": 12804,
  "ĠrevoluÄį": 12805,
  "ted": 12806,
  "2011": 12807,
  "Ġemigr": 12808,
  "ovaÄįe": 12809,
  "Ġsnem": 12810,
  "Ġzamiet": 12811,
  "ĠgauÄį": 12812,
  "ĠÅ¡kolskÃ½ch": 12813,
  "volu": 12814,
  "ĠÅ¡klb": 12815,
  "Ġadresy": 12816,
  "mkÃ½na": 12817,
  "ĠÅ¡plh": 12818,
  "ÃŃÄįko": 12819,
  "ĠistÃŃ": 12820,
  "Ġpohybe": 12821,
  "Ġwifi": 12822,
  "lm": 12823,
  "Ġham": 12824,
  "ĠpuÅ¡": 12825,
  "izaÄįnom": 12826,
  "ÅĪan": 12827,
  "Ġtrvania": 12828,
  "ĠkombinovaÅ¥": 12829,
  "ĠkoÅ¾a": 12830,
  "ĠstratÃ©gie": 12831,
  "drÅ¾ateÄ¾": 12832,
  "ĠkandidÃ¡tov": 12833,
  "ĠpotÃ¡p": 12834,
  "ĠprÃŃpoj": 12835,
  "Ġmedved": 12836,
  "Ġobjekty": 12837,
  "Ġdobier": 12838,
  "ĠreÅ¾ime": 12839,
  "cionist": 12840,
  "Ġroztok": 12841,
  "ile": 12842,
  "ĠroÄįnÃ¡": 12843,
  "Ġrukami": 12844,
  "Ġnovinka": 12845,
  "Ġosm": 12846,
  "Ġsulf": 12847,
  "Ġodkazy": 12848,
  "livejÅ¡ie": 12849,
  "ĠpohÄ¾adom": 12850,
  "predmet": 12851,
  "ĠklasickÃ½ch": 12852,
  "Ġmikrovln": 12853,
  "ÃŃÄįkov": 12854,
  "Ġpredchod": 12855,
  "Ġdodanie": 12856,
  "izaÄįnÃ©mu": 12857,
  "ikrÃ¡t": 12858,
  "Ġbansko": 12859,
  "Ġkontrolou": 12860,
  "ĠzdaÅĪ": 12861,
  "Ġpredstih": 12862,
  "Ġcesto": 12863,
  "dem": 12864,
  "Ġhojn": 12865,
  "Ġbledo": 12866,
  "ĠpredÃ¡va": 12867,
  "burÅ¾oÃ¡z": 12868,
  "ĠdneÅ¡nÃ½": 12869,
  "Ã¡vok": 12870,
  "ĠprispieÅ¥": 12871,
  "Ġpredstavil": 12872,
  "ĠoceÅĪ": 12873,
  "atejÅ¡ie": 12874,
  "Ġkomed": 12875,
  "Ġgrant": 12876,
  "ĠÃ©ter": 12877,
  "ĠdennÃŃk": 12878,
  "iaroch": 12879,
  "Ġsmo": 12880,
  "ĠprÃŃjmy": 12881,
  "Ġvetv": 12882,
  "ĠzabÃ¡v": 12883,
  "Ġrozhoduje": 12884,
  "ĠstreÄ¾": 12885,
  "ĠujsÅ¥": 12886,
  "Ġcenou": 12887,
  "Ġtakou": 12888,
  "ÄįÃŃk": 12889,
  "ĠoptimÃ¡lne": 12890,
  "ĠskonÄįÃŃ": 12891,
  "ĠdostupnÃ¡": 12892,
  "Ġzmenila": 12893,
  "niku": 12894,
  "izaÄįnou": 12895,
  "Ġobohat": 12896,
  "ĠvÃ½nimoÄįnÃ©": 12897,
  "Ġneopak": 12898,
  "ĠstÃ¡vajÃº": 12899,
  "ĠtÃºl": 12900,
  "ĠchutÃŃ": 12901,
  "ĠvÃ½chode": 12902,
  "Ġfaktor": 12903,
  "Ġiron": 12904,
  "ĠmaximÃ¡lnu": 12905,
  "izaÄįnÃŃ": 12906,
  "ĠÄįÃŃne": 12907,
  "Ġstriebro": 12908,
  "ĠneÃºspeÅ¡": 12909,
  "ĠzvÃ½hod": 12910,
  "ĠprÃŃp": 12911,
  "ĠsÃºÄįin": 12912,
  "isc": 12913,
  "ÃŃnmi": 12914,
  "Ġtyran": 12915,
  "Ġukrad": 12916,
  "erom": 12917,
  "Ġcentrom": 12918,
  "cement": 12919,
  "Ġpridajte": 12920,
  "viditeÄ¾": 12921,
  "Ġfutur": 12922,
  "ĠvÃ½pad": 12923,
  "Ġalgoritm": 12924,
  "ĠskrÃ½va": 12925,
  "meÅ¡tiac": 12926,
  "Ġjalov": 12927,
  "Ġkondenz": 12928,
  "ary": 12929,
  "ĠprÃ¡zdniny": 12930,
  "Ġtime": 12931,
  "Ġposud": 12932,
  "ĠvÅ¡eli": 12933,
  "Ġbet": 12934,
  "Ġstarom": 12935,
  "ĠdÃºh": 12936,
  "ĠpostieÄ¾": 12937,
  "istiku": 12938,
  "Ġhni": 12939,
  "Ġhand": 12940,
  "Ġuvar": 12941,
  "Ġrakoviny": 12942,
  "ĠnechÃ½ba": 12943,
  "Ġgag": 12944,
  "Ġotvoril": 12945,
  "apol": 12946,
  "ĠzÄ¾avu": 12947,
  "ĠprÃ¡vneho": 12948,
  "Ġigor": 12949,
  "ĠvÃ½poved": 12950,
  "ĠÅ¡kolskÃ½": 12951,
  "ĠzdravÃŃ": 12952,
  "ĠrakÃºsko": 12953,
  "ĠotvÃ¡ra": 12954,
  "ĠpripravenÃŃ": 12955,
  "iarom": 12956,
  "aÄįovi": 12957,
  "fluktu": 12958,
  "ĠprÃŃjemnÃº": 12959,
  "ĠoÅ¡etrenie": 12960,
  "Ġzlep": 12961,
  "ĠklÃŃm": 12962,
  "Ġpodanie": 12963,
  "ĠspoloÄįenskÃ½ch": 12964,
  "Ġnedostatky": 12965,
  "ĠdlhÃ½ch": 12966,
  "Ġpaprik": 12967,
  "Ã¡cky": 12968,
  "ĠuÄįÃŃ": 12969,
  "ĠsladkÃ©": 12970,
  "ĠponoÅ¾": 12971,
  "Ġloptu": 12972,
  "Ä¾udÅ¡t": 12973,
  "Ġlys": 12974,
  "ĠmaratÃ³n": 12975,
  "ĠnaÄįo": 12976,
  "atÃŃvnymi": 12977,
  "ĠkÄ¾uk": 12978,
  "ĠkÃºpele": 12979,
  "ĠpozadÃŃ": 12980,
  "ĠzimnÃ©": 12981,
  "Ġdejiny": 12982,
  "Ġdomic": 12983,
  "Ġosobnej": 12984,
  "Ġtabak": 12985,
  "ĠchÃ©m": 12986,
  "ĠÄįÃŃtanÃŃ": 12987,
  "ĠvysÃ¡": 12988,
  "ĠnechcÃº": 12989,
  "Ġslan": 12990,
  "Ġsip": 12991,
  "Ġnespre": 12992,
  "ĠdÃ¡tu": 12993,
  "roÄįia": 12994,
  "ĠpredurÄį": 12995,
  "ĠrovnakÃ½m": 12996,
  "Ġintrig": 12997,
  "ĠÅ¡elm": 12998,
  "ĠnehÄ¾ad": 12999,
  "prestier": 13000,
  "Ġgastro": 13001,
  "ĠÄįÃŃtala": 13002,
  "Ġrobila": 13003,
  "ĠvyuÅ¾ÃŃvanie": 13004,
  "Ġoboh": 13005,
  "choÄıte": 13006,
  "Ġchlieb": 13007,
  "nutÃ½mi": 13008,
  "ĠlacnejÅ¡ie": 13009,
  "alizoval": 13010,
  "pÃŃsanÃ©": 13011,
  "Ġcelul": 13012,
  "tvu": 13013,
  "ĠkliknutÃŃm": 13014,
  "Ġdebil": 13015,
  "ĠznÃ¡zor": 13016,
  "Ġvypl": 13017,
  "ĠÅ¡tÃŃhl": 13018,
  "enstvÃ¡": 13019,
  "Ġnezdrav": 13020,
  "ĠkrÃ¡tkom": 13021,
  "Ġsocialist": 13022,
  "ĠuÅ¾iÅ¥": 13023,
  "ĠtisÃŃce": 13024,
  "Ġkader": 13025,
  "31": 13026,
  "Ġumelcov": 13027,
  "ĠÃºsmevom": 13028,
  "Ġzamedz": 13029,
  "Ġnechcela": 13030,
  "avantgard": 13031,
  "ĠzmlÃºv": 13032,
  "ĠzdravotnÃ©ho": 13033,
  "ĠÅ¡krt": 13034,
  "ĠsamopaÅ¡": 13035,
  "Ġgerman": 13036,
  "Ġnalieh": 13037,
  "ĠmarkÃŃz": 13038,
  "ĠrovnakÃº": 13039,
  "Ġzabav": 13040,
  "beh": 13041,
  "ĠmilosÅ¥": 13042,
  "Ġkonzol": 13043,
  "ĠÅ¡liap": 13044,
  "Ġpoplatkov": 13045,
  "Ġtretieho": 13046,
  "ÄºÅĪ": 13047,
  "lenÃŃ": 13048,
  "uÅ¡kÃ¡r": 13049,
  "ĠsedÃŃ": 13050,
  "Ġkapacitou": 13051,
  "otajte": 13052,
  "ĠcestovaÅ¥": 13053,
  "Ġ2001": 13054,
  "ĠkonkrÃ©tnych": 13055,
  "ĠvyrÃ¡bajÃº": 13056,
  "Ġht": 13057,
  "ĠstrednÃ©": 13058,
  "Ġtun": 13059,
  "ĠdruhÃ½ch": 13060,
  "bie": 13061,
  "iteÄ¾nom": 13062,
  "ĠbudapeÅ¡t": 13063,
  "plÃ½va": 13064,
  "ĠspiatoÄį": 13065,
  "ĠobjavujÃº": 13066,
  "ĠmodrÃ¡": 13067,
  "ĠspojiÅ¥": 13068,
  "Ġnac": 13069,
  "Äıte": 13070,
  "Ġafekt": 13071,
  "Ġpredajne": 13072,
  "ĠmuÅ¾om": 13073,
  "ĠohlÃ¡s": 13074,
  "Ġdezinfek": 13075,
  "ĠvrtuÄ¾": 13076,
  "Ġstarovek": 13077,
  "ĠmoÅ¾nÃ½": 13078,
  "ĠsamÃ©ho": 13079,
  "ĠfinanÄįnÃº": 13080,
  "ĠelegantnÃ½": 13081,
  "Ġdoklady": 13082,
  "ÄįÃŃtaÅ¥": 13083,
  "Ã¡Äįom": 13084,
  "Ġlab": 13085,
  "Ġalex": 13086,
  "ĠprÃŃsluÅ¡nÃŃkov": 13087,
  "ĠkonÃ¡r": 13088,
  "Ġsucho": 13089,
  "ÃŃciu": 13090,
  "Ġbydl": 13091,
  "ĠdivÃ¡ci": 13092,
  "Ġuniform": 13093,
  "Ġprietok": 13094,
  "ĠvÃ½voji": 13095,
  "Ġpredvol": 13096,
  "Ġkotol": 13097,
  "oÄįivid": 13098,
  "atejÅ¡ÃŃ": 13099,
  "Ġdaj": 13100,
  "ĠÅ¡ifr": 13101,
  "Ġchodia": 13102,
  "Ġzvuku": 13103,
  "alizÃ¡tor": 13104,
  "Ġceloslovensk": 13105,
  "otaj": 13106,
  "Ġumo": 13107,
  "ĠnÃ¡kaz": 13108,
  "ologiÄįka": 13109,
  "Ġvdov": 13110,
  "tÃŃm": 13111,
  "akt": 13112,
  "ĠsÃºÄįasnÃ½ch": 13113,
  "ĠviackrÃ¡t": 13114,
  "Ã¡kovÃ¡": 13115,
  "ĠnajnovÅ¡ÃŃch": 13116,
  "ĠkoÅ¾uÅ¡": 13117,
  "bs": 13118,
  "ĠzaÄ¾Ãºb": 13119,
  "Ġzuzana": 13120,
  "Ġzvest": 13121,
  "Ġjogurt": 13122,
  "Ġdesiatok": 13123,
  "Ġhut": 13124,
  "Ġduel": 13125,
  "atejÅ¡ia": 13126,
  "Ġ85": 13127,
  "ĠsedieÅ¥": 13128,
  "Ġpodpore": 13129,
  "Ġzaobl": 13130,
  "ĠpokraÄįoval": 13131,
  "ĠÃºÄįinkov": 13132,
  "Ġzamestnanie": 13133,
  "ĠkÃ¡va": 13134,
  "otajme": 13135,
  "mydl": 13136,
  "ÃŃnovÃ½": 13137,
  "Ġhriad": 13138,
  "ĠspÃ¡lne": 13139,
  "atejÅ¡ÃŃm": 13140,
  "atejÅ¡iu": 13141,
  "ĠdvanÃ¡st": 13142,
  "antmi": 13143,
  "ĠscÃ©ne": 13144,
  "ĠrÃ¡na": 13145,
  "olÃ³gom": 13146,
  "atejÅ¡ej": 13147,
  "atejÅ¡om": 13148,
  "ĠpÃ´sobnosti": 13149,
  "atejÅ¡ÃŃch": 13150,
  "atejÅ¡ÃŃmi": 13151,
  "rec": 13152,
  "ĠmuÅ¾stvo": 13153,
  "mokr": 13154,
  "sklerot": 13155,
  "samo": 13156,
  "atejÅ¡ou": 13157,
  "atejÅ¡ieho": 13158,
  "atejÅ¡iemu": 13159,
  "rÃ¡Å¾": 13160,
  "alizujeme": 13161,
  "ĠmoderÃ¡tor": 13162,
  "ĠdrÃ¡m": 13163,
  "ĠkoÅĪ": 13164,
  "Ġminulom": 13165,
  "ĠvyhÄ¾adaÅ¥": 13166,
  "ĠnakupovaÅ¥": 13167,
  "Å¡iv": 13168,
  "ĠpouÅ¾iteÄ¾": 13169,
  "Ġadopt": 13170,
  "uch": 13171,
  "Ġkonvert": 13172,
  "Ġ;)": 13173,
  "ĠdostÃ¡vajÃº": 13174,
  "Ġuvedenej": 13175,
  "stri": 13176,
  "ish": 13177,
  "ĠnÃ¡uÅ¡": 13178,
  "ĠnÃ¡kupe": 13179,
  "ĠbaÄį": 13180,
  "Ġdoplnkom": 13181,
  "ĠzdravotnÃ½": 13182,
  "Ġzlad": 13183,
  "Ġrozmazn": 13184,
  "ĠriaditeÄ¾ka": 13185,
  "spoloÄį": 13186,
  "Ġkoal": 13187,
  "ĠvystÃºpenie": 13188,
  "Ġprihliad": 13189,
  "ĠzvÃ¡r": 13190,
  "ĠfazuÄ¾": 13191,
  "Ġotcom": 13192,
  "ĠspÃ´sobmi": 13193,
  "Ġmiestneho": 13194,
  "ĠfenomÃ©n": 13195,
  "Ġfinancie": 13196,
  "Ġabsolut": 13197,
  "ĠprofesionÃ¡lnych": 13198,
  "Ġexkurz": 13199,
  "tvo": 13200,
  "Ġkvant": 13201,
  "ĠkancelÃ¡ria": 13202,
  "ĠmaximÃ¡lny": 13203,
  "ĠkonkrÃ©tny": 13204,
  "Ġantibiot": 13205,
  "Ġisland": 13206,
  "ĠvÃ½zvu": 13207,
  "ĠÄįerno": 13208,
  "alizovala": 13209,
  "rop": 13210,
  "ĠÅ¡pecifickÃ©": 13211,
  "Ġedit": 13212,
  "Ġsubjektiv": 13213,
  "Ġkapr": 13214,
  "Ġpravo": 13215,
  "Ġstrechy": 13216,
  "iarch": 13217,
  "ĠkÃºpil": 13218,
  "Ġvety": 13219,
  "ĠzÃŃskanÃ©": 13220,
  "svetÄ¾": 13221,
  "ĠmilovnÃŃkov": 13222,
  "Ġcre": 13223,
  "ĠaknÃ©": 13224,
  "Ġvznikne": 13225,
  "ÃŃvnemu": 13226,
  "Ġguvern": 13227,
  "ĠÅ¡iÅ¡": 13228,
  "vec": 13229,
  "ĠdodÃ¡vateÄ¾ov": 13230,
  "hot": 13231,
  "ĠzachovaÅ¥": 13232,
  "Ġamfi": 13233,
  "isticky": 13234,
  "Ġsladko": 13235,
  "niesla": 13236,
  "ĠveÄ¾kolep": 13237,
  "Ġkontakty": 13238,
  "Ġnezane": 13239,
  "ĠlÃŃc": 13240,
  "Ġiluz": 13241,
  "ĠnÃŃÅ¾": 13242,
  "ĠsnaÅ¾ila": 13243,
  "ĠvrÃ¡tili": 13244,
  "Ġkovo": 13245,
  "ĠvÃ½zdob": 13246,
  "ĠpeÄįeÅĪ": 13247,
  "ĠkomentÃ¡re": 13248,
  "alizujte": 13249,
  "ĠÄ¾ahostaj": 13250,
  "ĠdigitÃ¡lne": 13251,
  "Ġfraze": 13252,
  "Ġkonferencii": 13253,
  "ĠpolicajnÃ©ho": 13254,
  "Ġvojenskej": 13255,
  "Ġneim": 13256,
  "lec": 13257,
  "adlÃ¡m": 13258,
  "ĠkÃºzel": 13259,
  "Ġbalet": 13260,
  "ĠpohorÅ¡": 13261,
  "Ġcestnej": 13262,
  "ĠzÃ¡rob": 13263,
  "Ġoc": 13264,
  "Ġcelebr": 13265,
  "Ġparalel": 13266,
  "livejÅ¡ÃŃ": 13267,
  "ĠzÃ¡kladnÃº": 13268,
  "plne": 13269,
  "ĠdodÃ¡vateÄ¾a": 13270,
  "Ġjag": 13271,
  "ĠÄ¾udomil": 13272,
  "Ġnezob": 13273,
  "Ġarzen": 13274,
  "Ġneklep": 13275,
  "ĠochrannÃ©": 13276,
  "ĠkoÄ¾k": 13277,
  "Ġsvetl": 13278,
  "ĠplatnÃ©": 13279,
  "ĠbezpeÄįnostnÃ½ch": 13280,
  "ĠzlÃºÄį": 13281,
  "ĠpieseÅĪ": 13282,
  "Ġhl": 13283,
  "Ġsrdcov": 13284,
  "ĠpreÅ¥aÅ¾": 13285,
  "ĠzÃ¡leÅ¾itosÅ¥": 13286,
  "ĠprÃŃsluÅ¡nÃ©ho": 13287,
  "ĠrÃºÅ¾": 13288,
  "ĠzÃ¡hrada": 13289,
  "ĠrÃ¡t": 13290,
  "Ġnedosiah": 13291,
  "Ġach": 13292,
  "vacie": 13293,
  "ĠpovaÅ¾ujem": 13294,
  "Ġnezisk": 13295,
  "Ġkrt": 13296,
  "tÃ½ka": 13297,
  "ĠhosÅ¥om": 13298,
  "ĠprÃ¡vomoc": 13299,
  "ĠvodnÃ©": 13300,
  "ĠvodnÃ½ch": 13301,
  "ĠodkÃ¡z": 13302,
  "Ġnepokoj": 13303,
  "Ġanton": 13304,
  "ĠdaÅ¾d": 13305,
  "ĠzamestnÃ¡vateÄ¾a": 13306,
  "Ġvysvetlil": 13307,
  "ĠobjaviÅ¥": 13308,
  "alizovalo": 13309,
  "Ġstene": 13310,
  "ĠambasÃ¡d": 13311,
  "Ġ46": 13312,
  "ĠdruÅ¾stvo": 13313,
  "Ġoverte": 13314,
  "ĠsÃºhlasÃŃm": 13315,
  "ĠprijÃŃmaÅ¥": 13316,
  "Ġvidea": 13317,
  "ĠpriznaÅ¥": 13318,
  "Ġspa": 13319,
  "ĠneÅ¡kod": 13320,
  "Ġnaber": 13321,
  "Ġpodstav": 13322,
  "Ġbrok": 13323,
  "ĠstÃ¡Å¾": 13324,
  "ĠvzÃ¡jomne": 13325,
  "ĠÄįasopisu": 13326,
  "ĠÄįrep": 13327,
  "ĠbroÅ¾": 13328,
  "Ġviedli": 13329,
  "ĠnÃ¡pojov": 13330,
  "ÃŃci": 13331,
  "ĠskriÅĪ": 13332,
  "ĠkontrolovaÅ¥": 13333,
  "Ġzatep": 13334,
  "ĠnahrÃ¡dz": 13335,
  "hÃ¡ÅĪa": 13336,
  "ĠspÃ´sobe": 13337,
  "Ġprevrat": 13338,
  "ĠvÃ½lety": 13339,
  "ĠuskutoÄįnilo": 13340,
  "ĠzimnÃ½ch": 13341,
  "kvalifik": 13342,
  "ĠprÃŃsad": 13343,
  "ĠhÄ¾adali": 13344,
  "Ġvidiek": 13345,
  "Ġameriky": 13346,
  "Ġspotreby": 13347,
  "ĠirÃ¡n": 13348,
  "Ġnepraj": 13349,
  "Ġdirig": 13350,
  "Ġslovom": 13351,
  "ĠdÃ´leÅ¾ito": 13352,
  "ĠumeleckÃ©": 13353,
  "Ġalbumu": 13354,
  "Ġpostupu": 13355,
  "Ġhanb": 13356,
  "ĠpoÄ¾ska": 13357,
  "Ġprepojenie": 13358,
  "Ġpaul": 13359,
  "cht": 13360,
  "Ġprihlas": 13361,
  "Ġkreativ": 13362,
  "Ġvytvorila": 13363,
  "ĠprirodzenÃ½": 13364,
  "Ġsport": 13365,
  "recit": 13366,
  "Ġfrustr": 13367,
  "Ġprihr": 13368,
  "ĠneÄįÃŃt": 13369,
  "itnÃ¡": 13370,
  "ml": 13371,
  "Äįasti": 13372,
  "leÅĪoÅ¡": 13373,
  "alizujete": 13374,
  "ĠnÃ¡sten": 13375,
  "ĠuÅ¾ÃŃvateÄ¾a": 13376,
  "Ġvyrad": 13377,
  "2008": 13378,
  "dob": 13379,
  "Ġion": 13380,
  "ĠuÄįenÃŃ": 13381,
  "ĠobÄįanom": 13382,
  "ĠudrÅ¾ateÄ¾": 13383,
  "Ġvyhliad": 13384,
  "Ġpsy": 13385,
  "Ġpripravil": 13386,
  "ĠspÃ¡s": 13387,
  "ĠzarÃ¡b": 13388,
  "Ġnedez": 13389,
  "Ġzelenej": 13390,
  "ĠkomentÃ¡r": 13391,
  "Ġnenaroz": 13392,
  "ĠÅ¡krek": 13393,
  "ĠregistrÃ¡cie": 13394,
  "Ġstanica": 13395,
  "ĠkryÅ¡tÃ¡l": 13396,
  "ĠoÅ¡krab": 13397,
  "klinc": 13398,
  "Ġlajd": 13399,
  "ĠÅ¡ud": 13400,
  "Å¾enÅ¡t": 13401,
  "skrut": 13402,
  "Ġnedrg": 13403,
  "ĠneoÅ¡krab": 13404,
  "Ġpis": 13405,
  "ĠlukÃ¡Å¡": 13406,
  "ĠumÃ½vaÄį": 13407,
  "Ġjelen": 13408,
  "lub": 13409,
  "ĠzostÃ¡vajÃº": 13410,
  "ĠzaradiÅ¥": 13411,
  "livejÅ¡ÃŃch": 13412,
  "Ġletisko": 13413,
  "Ġdiak": 13414,
  "ĠkÃ¡bel": 13415,
  "ĠvybudovaÅ¥": 13416,
  "ĠurÃ¡Å¾": 13417,
  "iteÄ¾nÃŃ": 13418,
  "ĠblÃºz": 13419,
  "ĠvoÄ¾nÃ½ch": 13420,
  "Ġpohreb": 13421,
  "ĠnÃ¡mestie": 13422,
  "Ġjednotlivcov": 13423,
  "ĠneruÅ¡": 13424,
  "ĠadekvÃ¡t": 13425,
  "Ġhryz": 13426,
  "ms": 13427,
  "kova": 13428,
  "ĠtradiÄįnÃ½ch": 13429,
  "nastav": 13430,
  "Ġwil": 13431,
  "ĠrekonÅ¡trukcia": 13432,
  "Ġhold": 13433,
  "Ġchudnutie": 13434,
  "ĠvyÅ¡Å¡ÃŃch": 13435,
  "Ġlige": 13436,
  "ĠnezvlÃ¡d": 13437,
  "Ġrecepty": 13438,
  "ĠobrÃ¡b": 13439,
  "ĠrastÃº": 13440,
  "ĠspoloÄįnÃ½ch": 13441,
  "ĠnÃ¡rodnÃ½ch": 13442,
  "Äıaleka": 13443,
  "alizuj": 13444,
  "Ġ09": 13445,
  "Ġhlasov": 13446,
  "Ġmarketingu": 13447,
  "ĠpohÃ¡ra": 13448,
  "ĠÄįerstvÃ©": 13449,
  "Ġpriniesli": 13450,
  "Ġflash": 13451,
  "Ġcl": 13452,
  "ĠsÃºstrediÅ¥": 13453,
  "inskÃ©ho": 13454,
  "Ġsmernice": 13455,
  "ĠreÅ¡taurÃ¡cii": 13456,
  "ara": 13457,
  "Ġburz": 13458,
  "Ġobdar": 13459,
  "Ġpig": 13460,
  "ĠmaÄįky": 13461,
  "Ġpseudo": 13462,
  "Ġvyjde": 13463,
  "Ġvysl": 13464,
  "Ġpredbeh": 13465,
  "Ġkofe": 13466,
  "ĠodbornÃº": 13467,
  "ĠvodiÄįa": 13468,
  "ĠÅ¡tÃ¡tne": 13469,
  "ÅĪovanÃŃ": 13470,
  "ĠmilovaÅ¥": 13471,
  "Ġbezodkladne": 13472,
  "Ġstanovisko": 13473,
  "ĠspoluÅ¾": 13474,
  "Ġokraji": 13475,
  "ĠbritÃ¡n": 13476,
  "ĠtelefÃ³nne": 13477,
  "Ġzamestnancom": 13478,
  "ĠedÃŃc": 13479,
  "ĠÄ¾udo": 13480,
  "Ġosn": 13481,
  "livejÅ¡ÃŃm": 13482,
  "ĠchrÃ¡nenÃ©": 13483,
  "Ã¡Ä¾": 13484,
  "ĠhovorkyÅĪa": 13485,
  "ĠhÄ¾adanie": 13486,
  "ĠsituÃ¡ciÃŃ": 13487,
  "Ġdj": 13488,
  "alizujem": 13489,
  "ĠkompletnÃ©": 13490,
  "ĠÃºÄįinne": 13491,
  "ĠspomenÃºÅ¥": 13492,
  "ĠvÃ½stavu": 13493,
  "ĠhudobnÃ©": 13494,
  "ÃŃnoch": 13495,
  "entu": 13496,
  "ĠvyÅ¾iv": 13497,
  "Ġhovorili": 13498,
  "ĠzapÃ¡l": 13499,
  "ĠdokÃ¡zala": 13500,
  "ĠvÃ½pis": 13501,
  "ĠprevlÃ¡d": 13502,
  "alizujÃºc": 13503,
  "ĠprÃŃspevkov": 13504,
  "ĠnÃ´Å¾": 13505,
  "kÃ¡ra": 13506,
  "ĠbÃ¡n": 13507,
  "Ġpodobu": 13508,
  "Ġsof": 13509,
  "ĠprednÃ¡Å¡ky": 13510,
  "34": 13511,
  "istickejÅ¡ie": 13512,
  "Ġgang": 13513,
  "ĠÅ¡ten": 13514,
  "alizujeÅ¡": 13515,
  "Ġpredajni": 13516,
  "ĠnajÃºspeÅ¡": 13517,
  "livejÅ¡ia": 13518,
  "Ġpur": 13519,
  "Ġgemer": 13520,
  "alizujme": 13521,
  "koj": 13522,
  "eckÃº": 13523,
  "bojov": 13524,
  "Ġpripravila": 13525,
  "ĠnemeckÃ½": 13526,
  "Ġrum": 13527,
  "iacou": 13528,
  "ĠvÃ½hodu": 13529,
  "Ġpriekop": 13530,
  "ĠÅ¾ivoty": 13531,
  "livejÅ¡iu": 13532,
  "Ġtlakom": 13533,
  "ikul": 13534,
  "livejÅ¡ej": 13535,
  "Ġkonfront": 13536,
  "Ġ42": 13537,
  "Ġzobrazuje": 13538,
  "livejÅ¡iemu": 13539,
  "livejÅ¡ou": 13540,
  "livejÅ¡ieho": 13541,
  "livejÅ¡ÃŃmi": 13542,
  "livejÅ¡om": 13543,
  "2009": 13544,
  "Å¡melinÃ¡r": 13545,
  "Ġsmiech": 13546,
  "Ġlot": 13547,
  "Ġkontrole": 13548,
  "Ġpisk": 13549,
  "Ġblank": 13550,
  "Ġhlod": 13551,
  "nim": 13552,
  "ĠpociÅ¥": 13553,
  "ĠapartmÃ¡ny": 13554,
  "iteÄ¾nejÅ¡ie": 13555,
  "atom": 13556,
  "ĠkatedrÃ¡l": 13557,
  "Ġjazykov": 13558,
  "ĠvravÃŃ": 13559,
  "ĠnÃ¡doby": 13560,
  "Ġstier": 13561,
  "icku": 13562,
  "Ġstrata": 13563,
  "Ġarchiv": 13564,
  "ĠÅ¾ih": 13565,
  "Ġkonces": 13566,
  "chlad": 13567,
  "Ġvychlad": 13568,
  "ovÅĪu": 13569,
  "Ġpodvoz": 13570,
  "ĠzÄıaleka": 13571,
  "Ġmajitelia": 13572,
  "Ġvypr": 13573,
  "Ġobrac": 13574,
  "Ġbrucho": 13575,
  "Ġyoutube": 13576,
  "ĠnesmÃº": 13577,
  "ĠrozpoÄįt": 13578,
  "Ġdiamant": 13579,
  "ovaÄįi": 13580,
  "Äįinou": 13581,
  "ĠvÃ´ÅĪou": 13582,
  "Ġplant": 13583,
  "ĠkoÅ¡eÄ¾": 13584,
  "ĠmoÅ¾nÃ¡": 13585,
  "ĠkontaktnÃ©": 13586,
  "ĠzobraÅ¥": 13587,
  "ĠÃºvode": 13588,
  "ĠpeÄįen": 13589,
  "Å¡titu": 13590,
  "Ġstarob": 13591,
  "ĠzrejmÃ©": 13592,
  "ĠprieÄįin": 13593,
  "Ġgmail": 13594,
  "ĠmestskÃ©": 13595,
  "Ã¡lnosÅ¥": 13596,
  "ĠzavolaÅ¥": 13597,
  "ĠblÃŃzkych": 13598,
  "Ã½Å¡": 13599,
  "ĠpoznajÃº": 13600,
  "ĠexekÃº": 13601,
  "ĠpÃ¡Äįilo": 13602,
  "ĠnÃ´h": 13603,
  "Ġnotebookov": 13604,
  "ĠÄįakali": 13605,
  "ĠarchitektÃºry": 13606,
  "ĠdÃºbr": 13607,
  "finÃ¡le": 13608,
  "Ġpochopenie": 13609,
  "ĠtlaÄįe": 13610,
  "Ġprovinc": 13611,
  "ĠÄįÃŃsle": 13612,
  "Ġseizm": 13613,
  "ĠproblÃ©moch": 13614,
  "ĠÅ¡myk": 13615,
  "Ġnerov": 13616,
  "ĠniÄįÃŃm": 13617,
  "vojn": 13618,
  "Ġiso": 13619,
  "oroch": 13620,
  "Ġholo": 13621,
  "Äįiat": 13622,
  "ĠneznÃ¡Å¡": 13623,
  "ovaÄįky": 13624,
  "Ġbobr": 13625,
  "Ġdelt": 13626,
  "ĠsrdeÄįne": 13627,
  "Ġkaros": 13628,
  "Ġbombard": 13629,
  "atÃºra": 13630,
  "ĠÅ¡truktÃºra": 13631,
  "ĠvlastnosÅ¥ami": 13632,
  "ĠprekonaÅ¥": 13633,
  "ĠinformaÄįnÃ©ho": 13634,
  "iÅ¡Å¥": 13635,
  "ĠprÃŃsne": 13636,
  "Ġbezplatne": 13637,
  "Ġvernost": 13638,
  "Ġsot": 13639,
  "ĠzÃºÄįastnilo": 13640,
  "ĠÅ¡ediv": 13641,
  "Ġfyzicky": 13642,
  "Ġzostal": 13643,
  "ĠzakladateÄ¾": 13644,
  "ĠsamosprÃ¡vneho": 13645,
  "ĠnielenÅ¾e": 13646,
  "Ġelektrotechn": 13647,
  "Ġhoror": 13648,
  "itÃ½mi": 13649,
  "nec": 13650,
  "Ġnadviaz": 13651,
  "Ġodvahu": 13652,
  "ĠbÄ¾aÄį": 13653,
  "Ġnezv": 13654,
  "Ã´st": 13655,
  "Ġmaliar": 13656,
  "ĠsÃºkromnÃ½ch": 13657,
  "Ġpodriad": 13658,
  "ĠprÃŃbehov": 13659,
  "Ġlistu": 13660,
  "ĠintÃŃm": 13661,
  "jaÅ¥": 13662,
  "inskÃ½": 13663,
  "Ġoffice": 13664,
  "Ġomeg": 13665,
  "ĠpochvÃ¡liÅ¥": 13666,
  "ĠpoÅ¡ty": 13667,
  "Ġnevo": 13668,
  "ĠizbÃ¡ch": 13669,
  "Ġfolklor": 13670,
  "ĠÅ¡aÄ¾": 13671,
  "Ġklus": 13672,
  "ĠkrÃ¡snej": 13673,
  "ĠsmrteÄ¾": 13674,
  "kÃ¡rok": 13675,
  "ĠtÃŃmov": 13676,
  "lor": 13677,
  "Ä¾ah": 13678,
  "ĠodÄ¾ah": 13679,
  "hrej": 13680,
  "Ġosp": 13681,
  "ĠzÃ¡ujmov": 13682,
  "Ġkolor": 13683,
  "roÄįnÃ©": 13684,
  "ĠvyÅ¡Ä¾ah": 13685,
  "ĠtopoÄ¾": 13686,
  "ĠaktuÃ¡lnej": 13687,
  "Ġpobyty": 13688,
  "Ġbieleho": 13689,
  "Ġdostav": 13690,
  "loch": 13691,
  "Ġnakop": 13692,
  "ĠstavaÅ¥": 13693,
  "ĠrodiÄįmi": 13694,
  "ĠmobilnÃ½ch": 13695,
  "kejÅ¡ie": 13696,
  "Ġazyl": 13697,
  "Ġpredajca": 13698,
  "Ġzapis": 13699,
  "Ġniekam": 13700,
  "entom": 13701,
  "Ġinsta": 13702,
  "Ġmr": 13703,
  "Ġdohliad": 13704,
  "ĠvÃ½zva": 13705,
  "Ġdokaz": 13706,
  "ĠÅ¡tudentom": 13707,
  "ĠdivÃŃz": 13708,
  "ĠberlÃŃn": 13709,
  "Ġojedin": 13710,
  "ĠmodernÃ¡": 13711,
  "ĠzelenÃ½": 13712,
  "Ġadrenal": 13713,
  "Ġzavr": 13714,
  "ĠveÄ¾konoÄį": 13715,
  "ÄįiÅ¥": 13716,
  "Ġzra": 13717,
  "ĠpochÃ¡dzajÃº": 13718,
  "Ġnovinkou": 13719,
  "Ġstyku": 13720,
  "Ġreklamu": 13721,
  "Ġbozk": 13722,
  "ĠkameÅĪa": 13723,
  "Ġport": 13724,
  "Ġdesat": 13725,
  "vÃ´le": 13726,
  "Ġdetstva": 13727,
  "ĠuÅ¡i": 13728,
  "ĠkÃºzl": 13729,
  "ĠlÃŃstok": 13730,
  "ĠÅ¡tÃ¡b": 13731,
  "Ġsrdcom": 13732,
  "Ġpokry": 13733,
  "ĠhrnÄįiar": 13734,
  "Ġautomobilov": 13735,
  "ĠznÃ¡Å¡": 13736,
  "ĠkolÃ³n": 13737,
  "ĠÄįlenskÃ©": 13738,
  "ĠzdaÅ¥": 13739,
  "Ġodchov": 13740,
  "lant": 13741,
  "ovaÄįmi": 13742,
  "ĠzÄ¾ava": 13743,
  "ĠfunkÄįnosÅ¥": 13744,
  "Ġhlt": 13745,
  "ĠpÃºÅ¡Å¥": 13746,
  "Ġjak": 13747,
  "ĠkombinÃ¡cie": 13748,
  "Ġblond": 13749,
  "ĠmÃ´Å¾te": 13750,
  "ĠpredÃ¡vaÅ¥": 13751,
  "ĠinÅ¡titÃºciÃŃ": 13752,
  "ĠÅ¾enÃ¡m": 13753,
  "Ġtych": 13754,
  "Ġnevznik": 13755,
  "ĠtrÃ³n": 13756,
  "Ġfanat": 13757,
  "ĠpostavenÃ¡": 13758,
  "Ġpredstavitelia": 13759,
  "ulen": 13760,
  "kejÅ¡ia": 13761,
  "Ġodmenu": 13762,
  "Ġgroup": 13763,
  "kejÅ¡ÃŃ": 13764,
  "Ġsas": 13765,
  "kejÅ¡ÃŃch": 13766,
  "kejÅ¡ej": 13767,
  "kejÅ¡iemu": 13768,
  "atÃ³ri": 13769,
  "kejÅ¡ou": 13770,
  "Ġnezin": 13771,
  "kejÅ¡ÃŃmi": 13772,
  "kejÅ¡iu": 13773,
  "kejÅ¡om": 13774,
  "kejÅ¡ÃŃm": 13775,
  "kejÅ¡ieho": 13776,
  "Ġporn": 13777,
  "Ġvykup": 13778,
  "ĠrozprÃ¡vky": 13779,
  "Ġinokedy": 13780,
  "ĠrÃ½chla": 13781,
  "ĠpiesoÄį": 13782,
  "Ġrozmerov": 13783,
  "Ġgregor": 13784,
  "Ġprvkami": 13785,
  "che": 13786,
  "ĠopÃ¤tovne": 13787,
  "Ġvertik": 13788,
  "ĠspontÃ¡n": 13789,
  "ĠrakÃºska": 13790,
  "Ġnajkom": 13791,
  "ĠukÃ¡zala": 13792,
  "Ġdohoda": 13793,
  "Ġdavid": 13794,
  "Ġmand": 13795,
  "Ġprieskumu": 13796,
  "Ġsamsung": 13797,
  "ĠnevyÅ¾ad": 13798,
  "Ġnajex": 13799,
  "Ġpredpismi": 13800,
  "Ġnepozor": 13801,
  "ĠÃºmysel": 13802,
  "ĠdarÄįe": 13803,
  "enke": 13804,
  "ĠvybaviÅ¥": 13805,
  "Ġtebou": 13806,
  "Ġall": 13807,
  "Ġopas": 13808,
  "icka": 13809,
  "Ġeli": 13810,
  "ĠnadÃ½ch": 13811,
  "Ġseniorov": 13812,
  "Å¡ti": 13813,
  "ĠkvalitnÃº": 13814,
  "ĠobjektÃŃv": 13815,
  "ĠÄıatel": 13816,
  "ĠpodÄ¾ah": 13817,
  "fil": 13818,
  "ĠkruÅ¡": 13819,
  "Ã¡Äįkou": 13820,
  "ĠtretÃŃm": 13821,
  "ĠÄįep": 13822,
  "ĠsvetlÃ¡": 13823,
  "ĠÅ¡tÃ½lom": 13824,
  "Ġkrokov": 13825,
  "ĠÃºÄįinnosti": 13826,
  "Ġvi": 13827,
  "Ġsymbolom": 13828,
  "ĠvÅ¡etkÃ©mu": 13829,
  "Ġodmeny": 13830,
  "Ġaktivita": 13831,
  "Ġpopruh": 13832,
  "ĠtretÃŃch": 13833,
  "ĠpotrebnÃº": 13834,
  "Ġoslavy": 13835,
  "ĠjanuÃ¡ri": 13836,
  "Ġradost": 13837,
  "ĠplnÃŃ": 13838,
  "ĠupravenÃ©": 13839,
  "ĠkuÄįer": 13840,
  "ovosÅ¥ou": 13841,
  "Å¥ahujÃº": 13842,
  "ĠkomÃŃn": 13843,
  "Ġpublic": 13844,
  "ĠdlhodobÃ©": 13845,
  "Ġpamiatok": 13846,
  "ĠmedzinÃ¡rodnÃ¡": 13847,
  "ĠpoÅ¡ep": 13848,
  "Ġmart": 13849,
  "ĠsociÃ¡lna": 13850,
  "Ġhanob": 13851,
  "Ġsemi": 13852,
  "ĠgenerÃ¡cia": 13853,
  "ĠodolnÃ½": 13854,
  "ag": 13855,
  "Ġdys": 13856,
  "Ġkardin": 13857,
  "Ġplur": 13858,
  "Ġstabilitu": 13859,
  "ĠsplÃ¡c": 13860,
  "uÅ¾ÃŃv": 13861,
  "ĠÅ¡v": 13862,
  "lex": 13863,
  "ĠplatnosÅ¥": 13864,
  "Ġpozrel": 13865,
  "Ġomam": 13866,
  "form": 13867,
  "ĠmaximÃ¡lna": 13868,
  "kovanÃ¡": 13869,
  "Ġprivol": 13870,
  "Ġkapacita": 13871,
  "Ġnestran": 13872,
  "Ġkosti": 13873,
  "Ġukrut": 13874,
  "ĠvÃ½meny": 13875,
  "Ġklasickej": 13876,
  "Ġmoji": 13877,
  "Ġsleduje": 13878,
  "ĠÅ¡portovÃ©ho": 13879,
  "ĠodboÄį": 13880,
  "Ġosobitne": 13881,
  "nutiach": 13882,
  "ĠvÃ½drÅ¾": 13883,
  "Ġfunkcii": 13884,
  "Ġderiv": 13885,
  "Ġrach": 13886,
  "ĠdokÃ¡Å¾ete": 13887,
  "ĠpoÅ¡kodeniu": 13888,
  "ĠprezÃ½v": 13889,
  "bier": 13890,
  "Äįinami": 13891,
  "ÄįinÃ¡ch": 13892,
  "/.": 13893,
  "nutou": 13894,
  "Ġnestalo": 13895,
  "burÃ¡c": 13896,
  "ÄįinÃ¡m": 13897,
  "lÃŃc": 13898,
  "ĠkrÃŃdla": 13899,
  "Ġunes": 13900,
  "Ġruskej": 13901,
  "Ġneprekon": 13902,
  "rÃ¡stli": 13903,
  "ĠurÄįÃŃ": 13904,
  "ĠvykonÃ¡vanie": 13905,
  "Ġeva": 13906,
  "Ġkapuc": 13907,
  "hanob": 13908,
  "Ãºrad": 13909,
  "Ġpochab": 13910,
  "ĠneduÅ¾": 13911,
  "fagocyt": 13912,
  "ĠcelkovÃº": 13913,
  "ille": 13914,
  "ĠraÅ¡elin": 13915,
  "ÃŃÄįkami": 13916,
  "Ġnelog": 13917,
  "Ġvidl": 13918,
  "ĠtÃ½Å¾dÅĪoch": 13919,
  "Ġzjemn": 13920,
  "som": 13921,
  "Ġmanier": 13922,
  "Ġvyjadruje": 13923,
  "Ġbronch": 13924,
  "cioniz": 13925,
  "Ġpolitiku": 13926,
  "natÃ¡": 13927,
  "Äįme": 13928,
  "Ġsviatky": 13929,
  "Ġsuroviny": 13930,
  "Ġmailu": 13931,
  "ĠÃºstup": 13932,
  "ĠdlÃ¡Å¾": 13933,
  "Ġprejavy": 13934,
  "Ġpriniesla": 13935,
  "izovanÃ©": 13936,
  "ĠzaloÅ¾il": 13937,
  "ĠtragÃ©d": 13938,
  "ĠmenÅ¡tru": 13939,
  "Ġmanifest": 13940,
  "ĠpresvedÄįenÃ½": 13941,
  "ĠniÅ¾Å¡ia": 13942,
  "Ġkladie": 13943,
  "Å¡i": 13944,
  "ĠznÃ¡meho": 13945,
  "Ġlese": 13946,
  "ĠÄįakala": 13947,
  "Ġdegener": 13948,
  "Ġsov": 13949,
  "Ġleuk": 13950,
  "energet": 13951,
  "Ġpacienti": 13952,
  "Ġskr": 13953,
  "ĠelektronickÃ©": 13954,
  "ĠformÃ¡te": 13955,
  "ĠspÃ´sobujÃº": 13956,
  "Ġread": 13957,
  "Ġvzorom": 13958,
  "ĠpostupovaÅ¥": 13959,
  "Ġzahanb": 13960,
  "ĠÅ¡irokÃ¡": 13961,
  "Ġprines": 13962,
  "ĠpoÄ¾sku": 13963,
  "ĠpoznÃ¡mky": 13964,
  "ÅĪho": 13965,
  "ĠposkytnutÃ©": 13966,
  "ĠvyrovnaÅ¥": 13967,
  "Ġdokumentu": 13968,
  "Ġbyrokrat": 13969,
  "iacom": 13970,
  "Ġfaktory": 13971,
  "Ġvesl": 13972,
  "Ġchata": 13973,
  "Ġnovorod": 13974,
  "pat": 13975,
  "Ġmarci": 13976,
  "Ġfurt": 13977,
  "ĠÄįÃŃslom": 13978,
  "Ġnastup": 13979,
  "ĠtabuÄ¾ke": 13980,
  "ĠdizajnÃ©r": 13981,
  "ĠekonÃ³m": 13982,
  "Ġbicykel": 13983,
  "ĠnÃ¡met": 13984,
  "ĠpamÃ¤tÃ¡m": 13985,
  "ĠvÃ½znamnÃ½": 13986,
  "ĠskonÄįili": 13987,
  "ĠinformÃ¡cii": 13988,
  "ĠprÃŃrodu": 13989,
  "Ã³nom": 13990,
  "Ġdrevorez": 13991,
  "ĠzameranÃŃm": 13992,
  "ĠpodlaÅ¾": 13993,
  "ĠkÃ¡r": 13994,
  "ĠnebezpeÄįenstvo": 13995,
  "Ġnemeckej": 13996,
  "ĠodovzdaÅ¥": 13997,
  "Ġgynek": 13998,
  "ĠobchodnÃ½": 13999,
  "Ġfarbami": 14000,
  "Ġnesed": 14001,
  "Ġston": 14002,
  "eckom": 14003,
  "Ġsurf": 14004,
  "Ġotvorili": 14005,
  "Ġpatril": 14006,
  "Ġdostih": 14007,
  "ĠnajhorÅ¡ie": 14008,
  "ÃŃrovaÅ¥": 14009,
  "Ġask": 14010,
  "ĠkrÄįm": 14011,
  "viedla": 14012,
  "ĠokolitÃ½ch": 14013,
  "ĠnejakÃ½ch": 14014,
  "Ġostrova": 14015,
  "cd": 14016,
  "ĠfyzickÃ½ch": 14017,
  "yp": 14018,
  "Ġnebad": 14019,
  "cÃŃ": 14020,
  "Ġtromi": 14021,
  "Ġnoviny": 14022,
  "ĠmilÃ©": 14023,
  "ĠstoliÄįky": 14024,
  "Ġnovembri": 14025,
  "ĠatrakciÃŃ": 14026,
  "ĠÄįarov": 14027,
  "Ġstrun": 14028,
  "ovostÃŃ": 14029,
  "Ġveg": 14030,
  "ĠrezervÃ¡cie": 14031,
  "ovostiach": 14032,
  "Ġalkal": 14033,
  "ovosÅ¥ami": 14034,
  "ovostiam": 14035,
  "Ġheb": 14036,
  "Ġpresadz": 14037,
  "Ġotrh": 14038,
  "Ġgrob": 14039,
  "Ġzadup": 14040,
  "ĠÅ¡tep": 14041,
  "Ġbrech": 14042,
  "vÅ¡ivav": 14043,
  "ĠnepoÅ¡ep": 14044,
  "Ġnezadup": 14045,
  "Ġvyjedn": 14046,
  "ĠprimÃ¡rne": 14047,
  "ĠelegantnÃ©": 14048,
  "Ġmyslenie": 14049,
  "ovÃŃsk": 14050,
  "Ġhlien": 14051,
  "Ġgig": 14052,
  "ĠmestskÃ¡": 14053,
  "sm": 14054,
  "Ġkolekcia": 14055,
  "ĠmariÃ¡n": 14056,
  "ĠvnÃºtornÃ½ch": 14057,
  "ĠmedveÄı": 14058,
  "Ġpostrek": 14059,
  "Ġsnp": 14060,
  "ĠcestujÃºcich": 14061,
  "Ġzobud": 14062,
  "Ġvyjadrenie": 14063,
  "Ġrecykl": 14064,
  "Ġviol": 14065,
  "Ġkino": 14066,
  "lon": 14067,
  "formÃ¡t": 14068,
  "kove": 14069,
  "ĠÄ¾udovej": 14070,
  "ĠtrpÃŃ": 14071,
  "ĠminerÃ¡lov": 14072,
  "ĠareÃ¡lu": 14073,
  "Ġvegetari": 14074,
  "ĠzÃ¡stav": 14075,
  "ĠsklÃ¡d": 14076,
  "ĠfÅĪuk": 14077,
  "anty": 14078,
  "ĠÅ¥aÅ¾kÃ½ch": 14079,
  "ĠobecnÃ©ho": 14080,
  "ĠproblÃ©mami": 14081,
  "ĠviditeÄ¾nÃ©": 14082,
  "ĠhÃ¡k": 14083,
  "Ġstanici": 14084,
  "Ġchrist": 14085,
  "Ġjos": 14086,
  "Ã¡vku": 14087,
  "ĠdennÃ©": 14088,
  "bet": 14089,
  "Ã¡nskej": 14090,
  "Ġcharizm": 14091,
  "ĠveÄ¾kÃ½mi": 14092,
  "Ġohrie": 14093,
  "Ã³novÃ©": 14094,
  "Ġprvkom": 14095,
  "iteÄ¾nÃ©mu": 14096,
  "Ġpolitike": 14097,
  "Ġimport": 14098,
  "ĠstavebnÃ©ho": 14099,
  "Ġelek": 14100,
  "2004": 14101,
  "Ġvzostup": 14102,
  "Ġbrejk": 14103,
  "44": 14104,
  "ĠvnÃºtornÃ©ho": 14105,
  "ĠÅ¡kolskej": 14106,
  "tÃ¡": 14107,
  "Ġrozm": 14108,
  "ĠumenÃŃ": 14109,
  "covÃ©ho": 14110,
  "ĠkorÃºn": 14111,
  "ĠorieÅ¡": 14112,
  "Ġvalcov": 14113,
  "ĠlyÅ¾ic": 14114,
  "ĠÄįereÅ¡ÅĪ": 14115,
  "yer": 14116,
  "ĠnajrÃ½chlejÅ¡ie": 14117,
  "Ġsvetu": 14118,
  "ĠporuÅ¡enie": 14119,
  "ĠmotÃŃvom": 14120,
  "Äįil": 14121,
  "Ġalarm": 14122,
  "Ġnepremok": 14123,
  "Ġnaskyt": 14124,
  "ÃŃvni": 14125,
  "ĠmajiteÄ¾ov": 14126,
  "Ġklenot": 14127,
  "55": 14128,
  "Ġvandr": 14129,
  "ovaÄįoch": 14130,
  "ĠkonÅ¡pir": 14131,
  "Ġosemdesiat": 14132,
  "ĠviacerÃŃ": 14133,
  "ĠpopulÃ¡cie": 14134,
  "anosÅ¥ou": 14135,
  "Ġkonform": 14136,
  "kavo": 14137,
  "ĠveÄ¾trh": 14138,
  "Ã¡vanÃ¡": 14139,
  "ÃŃÄįkom": 14140,
  "Ġdohodu": 14141,
  "tvami": 14142,
  "Ġvzrast": 14143,
  "ĠvlÃ¡kna": 14144,
  "ĠÃºrady": 14145,
  "Ġkarik": 14146,
  "kosÅ¥ou": 14147,
  "Ã¡rnymi": 14148,
  "ĠzuÅ¾it": 14149,
  "ĠtechnickÃ©ho": 14150,
  "af": 14151,
  "ĠpridÃ¡me": 14152,
  "Ġolejom": 14153,
  "ĠkovÃ¡Äį": 14154,
  "Ġbratia": 14155,
  "ĠzÃ¡Å¾itkov": 14156,
  "Ġkazet": 14157,
  "ĠsÃŃdla": 14158,
  "ĠjedineÄįnÃº": 14159,
  "ĠpÃ¡ni": 14160,
  "ĠspojenÃ½": 14161,
  "Ġrozohr": 14162,
  "Ġnam": 14163,
  "Ġkad": 14164,
  "ĠdokumentÃ¡cie": 14165,
  "Ġfinancovanie": 14166,
  "Ġrastlina": 14167,
  "iteÄ¾nejÅ¡ÃŃch": 14168,
  "Ġtrate": 14169,
  "Ġponukou": 14170,
  "Ġnajnes": 14171,
  "ĠjuhovÃ½chod": 14172,
  "Ġnepoved": 14173,
  "ĠzÃ¡ujemcov": 14174,
  "ĠteplÃ©": 14175,
  "Ġcentri": 14176,
  "Ġergo": 14177,
  "Ġluh": 14178,
  "Ġnajper": 14179,
  "ĠmaÄıarsku": 14180,
  "ĠinteriÃ©ri": 14181,
  "Ġartikul": 14182,
  "ĠkÄºbov": 14183,
  "Ġacet": 14184,
  "telegraf": 14185,
  "vacej": 14186,
  "nostkÃ¡r": 14187,
  "ĠrekonÅ¡trukcie": 14188,
  "Ġtrop": 14189,
  "Ġvypred": 14190,
  "Ġariz": 14191,
  "kysl": 14192,
  "Ã³zu": 14193,
  "anmi": 14194,
  "Ġzhrn": 14195,
  "ĠjaskyÅĪ": 14196,
  "Ġpolitici": 14197,
  "ĠtrestnÃ©ho": 14198,
  "ĠvlÃ¡s": 14199,
  "ĠkÄ¾ÃºÄįovÃ½ch": 14200,
  "elle": 14201,
  "Ġnajjednoduch": 14202,
  "ĠprezentovaÅ¥": 14203,
  "Ġmozaik": 14204,
  "Ġlichot": 14205,
  "ĠchodnÃŃk": 14206,
  "Ġtelesnej": 14207,
  "ĠcertifikÃ¡t": 14208,
  "Ġpriazni": 14209,
  "ĠpevnÃ½": 14210,
  "ĠpredaÅ¥": 14211,
  "Ġvprav": 14212,
  "ĠcviÄįiÅ¥": 14213,
  "Ġnepust": 14214,
  "anky": 14215,
  "Ġskupinou": 14216,
  "ĠsalaÅ¡": 14217,
  "ĠniektorÃ½m": 14218,
  "Ġbarbar": 14219,
  "Å¡ÃŃv": 14220,
  "Ġhonor": 14221,
  "Ġantikv": 14222,
  "ĠsamostatnÃ½": 14223,
  "mÃº": 14224,
  "ĠtuÅ¾": 14225,
  "ĠmestskÃ½ch": 14226,
  "Ġbylin": 14227,
  "lod": 14228,
  "Ġpravidlo": 14229,
  "ĠnasÃ½t": 14230,
  "ĠpoÄįuli": 14231,
  "Ġtextov": 14232,
  "Ġnafu": 14233,
  "Ġpdf": 14234,
  "ĠoktÃ³bri": 14235,
  "ĠopÃ½taÅ¥": 14236,
  "zp": 14237,
  "ĠÅ¡aÅ¡": 14238,
  "skÃºÅ¡": 14239,
  "ĠfaktÃºry": 14240,
  "Ġ700": 14241,
  "ymetr": 14242,
  "Ġobrazovky": 14243,
  "ĠvÃ´le": 14244,
  "Ġanest": 14245,
  "ĠvyÅ¡lo": 14246,
  "ĠnapÃ¤tia": 14247,
  "Ġvarenie": 14248,
  "Ġprirad": 14249,
  "ĠnavrhnutÃ½": 14250,
  "Ġmonarch": 14251,
  "ĠtrvÃ¡c": 14252,
  "Ġgramat": 14253,
  "Ã¡rÅĪach": 14254,
  "ĠpresnejÅ¡ie": 14255,
  "Ġexhib": 14256,
  "Ġful": 14257,
  "ĠbritÃ¡ni": 14258,
  "Ġpizz": 14259,
  "iteÄ¾nejÅ¡ÃŃ": 14260,
  "Ġkler": 14261,
  "Ġkalc": 14262,
  "ĠtechnolÃ³giu": 14263,
  "ĠoheÅĪ": 14264,
  "ĠkategÃ³riÃ¡ch": 14265,
  "ĠzapÃ¡j": 14266,
  "olÃ³gmi": 14267,
  "Ġkatol": 14268,
  "ĠblÃŃÅ¾i": 14269,
  "ĠsezÃ³na": 14270,
  "ĠdonÃ¡Å¡": 14271,
  "ĠbuÄıte": 14272,
  "Ġmorf": 14273,
  "ĠpredÃ¡m": 14274,
  "Ġkompil": 14275,
  "Ġpobav": 14276,
  "67": 14277,
  "ĠlepÅ¡ia": 14278,
  "ĠkriÄį": 14279,
  "Ġfujar": 14280,
  "ĠzÃ¡soby": 14281,
  "ÃŃnovÃ½ch": 14282,
  "lÃ¡ch": 14283,
  "ĠuskutoÄįniÅ¥": 14284,
  "Ġkontexte": 14285,
  "ĠruÅ¾in": 14286,
  "enskÃ¡": 14287,
  "objedn": 14288,
  "ĠskvelÃ½m": 14289,
  "ĠplanÃ©ty": 14290,
  "ĠposluÅ¡": 14291,
  "ĠpredlÅ¾": 14292,
  "Ġdur": 14293,
  "ĠdevÃ¤t": 14294,
  "ĠspÃ½taÅ¥": 14295,
  "49": 14296,
  "iteÄ¾nejÅ¡ia": 14297,
  "Ġprek": 14298,
  "Ġpriamy": 14299,
  "iteÄ¾nejÅ¡ÃŃm": 14300,
  "zeraÅ¥": 14301,
  "ĠvÃ½plat": 14302,
  "omo": 14303,
  "ĠbeÅ¾nÃ©ho": 14304,
  "ĠpriÄ¾ah": 14305,
  "Ġstep": 14306,
  "rÃ¡stol": 14307,
  "Ġubytovacom": 14308,
  "Ġbrehu": 14309,
  "lenÃ¡": 14310,
  "ĠduÅ¡a": 14311,
  "iteÄ¾nejÅ¡ou": 14312,
  "ĠdediÄįstva": 14313,
  "ifikaÄįnÃ©": 14314,
  "iteÄ¾nejÅ¡om": 14315,
  "iteÄ¾nejÅ¡ÃŃmi": 14316,
  "iteÄ¾nejÅ¡iu": 14317,
  "iteÄ¾nejÅ¡ej": 14318,
  "iteÄ¾nejÅ¡iemu": 14319,
  "iteÄ¾nejÅ¡ieho": 14320,
  "Ġzimu": 14321,
  "ĠodbornÃ¡": 14322,
  "ĠsnÃºb": 14323,
  "ĠzvlÄį": 14324,
  "Ġabon": 14325,
  "Ġdlab": 14326,
  "Ġnastal": 14327,
  "Ġdoc": 14328,
  "ĠrozvÃ¡Å¾": 14329,
  "kÃ¡Å¾e": 14330,
  "ovnÃŃkom": 14331,
  "ĠjednoduchÃº": 14332,
  "ĠvÃ½davkov": 14333,
  "Ġnalep": 14334,
  "ĠzvÃ½Å¡i": 14335,
  "ĠÃºspechy": 14336,
  "itejÅ¡ÃŃch": 14337,
  "ĠteÄ¾": 14338,
  "ĠzabezpeÄįujÃº": 14339,
  "ĠtridsaÅ¥": 14340,
  "ĠdiaÄ¾ku": 14341,
  "ĠsÃ©r": 14342,
  "ĠnevlÃ¡d": 14343,
  "Ġpostavil": 14344,
  "ĠtoÄ¾k": 14345,
  "ĠsvÃ¤tej": 14346,
  "ves": 14347,
  "ienky": 14348,
  "ĠvyrÃ¡banÃ©": 14349,
  "ĠhudobnÃ½": 14350,
  "Ġzamestnania": 14351,
  "ĠpriebeÅ¾ne": 14352,
  "Ġterapeut": 14353,
  "Ġpostupov": 14354,
  "Ġvykurovanie": 14355,
  "mit": 14356,
  "ĠvrÃºb": 14357,
  "ĠÅ¡tÃ¡tom": 14358,
  "ujÃºcejÅ¡ie": 14359,
  "ĠÄ¾ut": 14360,
  "Ġnenapad": 14361,
  "ĠkamarÃ¡tov": 14362,
  "ĠverÃŃ": 14363,
  "ĠinformaÄįnÃ©": 14364,
  "berajÃº": 14365,
  "arch": 14366,
  "Ġvisk": 14367,
  "Ġhrach": 14368,
  "Ġnerad": 14369,
  "ĠÅ¡kolskom": 14370,
  "iakom": 14371,
  "sat": 14372,
  "Ġportugal": 14373,
  "Ġchvost": 14374,
  "ĠkÄ¾uÄį": 14375,
  "ĠupozorÅĪuje": 14376,
  "ĠvÅķt": 14377,
  "Ġpaliva": 14378,
  "Ġstratu": 14379,
  "ĠstupÅĪ": 14380,
  "iteb": 14381,
  "ĠzavÃ¤zuje": 14382,
  "ĠÄįeÅ¡": 14383,
  "ĠchovateÄ¾": 14384,
  "ĠstanovenÃ©": 14385,
  "Ġokolnosti": 14386,
  "ĠzÃ¡kern": 14387,
  "Ġtanca": 14388,
  "ĠznaÄįke": 14389,
  "Ġpriestorom": 14390,
  "plicit": 14391,
  "Ġson": 14392,
  "ĠpÃŃsomnej": 14393,
  "ĠÃºÄįastnÃŃk": 14394,
  "ĠstaÄįilo": 14395,
  "ĠsÃºhlasÃŃ": 14396,
  "otesn": 14397,
  "olÃ³govi": 14398,
  "ĠbrÃ¡niÅ¥": 14399,
  "ĠvÃ½stavba": 14400,
  "ĠneuÄį": 14401,
  "Ġpodprs": 14402,
  "ĠmedzitÃ½m": 14403,
  "den": 14404,
  "Ġerik": 14405,
  "Ġskvalit": 14406,
  "Ġgd": 14407,
  "Ġklubov": 14408,
  "Ġvstreb": 14409,
  "Ġchrbta": 14410,
  "ĠkasÃŃn": 14411,
  "Ġvrah": 14412,
  "Ġnutr": 14413,
  "ĠzÃ¡pach": 14414,
  "ĠkedÅ¾e": 14415,
  "ĠÃºprave": 14416,
  "Ġvyhrali": 14417,
  "Ġnepln": 14418,
  "Ġkontakte": 14419,
  "Ġkontinu": 14420,
  "Ġpolohu": 14421,
  "ĠspoÄ¾ahlivo": 14422,
  "Ġtvoja": 14423,
  "Ġanarch": 14424,
  "ĠzruÅ¡enie": 14425,
  "Ġdidakt": 14426,
  "ĠÅ¡tek": 14427,
  "Ġproz": 14428,
  "Ġyorku": 14429,
  "Ġpoznanie": 14430,
  "ĠpodrÃ¡Å¾": 14431,
  "Ġpoint": 14432,
  "natÃ©ho": 14433,
  "niÅ¡": 14434,
  "ĠdlhÅ¡ÃŃ": 14435,
  "Ġband": 14436,
  "Ġprogres": 14437,
  "atÃ©ho": 14438,
  "ĠdetektÃŃv": 14439,
  "ĠakadÃ©mie": 14440,
  "Ã¡nske": 14441,
  "Ġuchyt": 14442,
  "Ġstien": 14443,
  "ĠÅ¾iakom": 14444,
  "nostalg": 14445,
  "Ġpovrchom": 14446,
  "ĠsÃºhrn": 14447,
  "Ã¡rÅĪou": 14448,
  "Ġurg": 14449,
  "ĠobjavovaÅ¥": 14450,
  "Ġpozemkov": 14451,
  "Ãºch": 14452,
  "Ġodpovedal": 14453,
  "ĠpomÃ¡hali": 14454,
  "ĠÄįistÃ¡": 14455,
  "ĠmodernÃ©ho": 14456,
  "ĠmailovÃº": 14457,
  "dÃ´stoj": 14458,
  "ĠlÃŃnie": 14459,
  "pÃ¤tÃŃ": 14460,
  "Ġpredpisy": 14461,
  "Å¾lt": 14462,
  "ovoÅ¾lt": 14463,
  "Ġnapred": 14464,
  "Äįila": 14465,
  "ĠaprÃŃli": 14466,
  "ĠzÃ¡bavnÃ©": 14467,
  "tiahne": 14468,
  "olÃ³goch": 14469,
  "ĠelektronickÃ©ho": 14470,
  "Ġnezvyk": 14471,
  "ĠÅ¾liab": 14472,
  "ĠhranÃŃc": 14473,
  "Ġdani": 14474,
  "Ġpriemysle": 14475,
  "enÄįnÃ½": 14476,
  "Ġutilit": 14477,
  "Ġprednost": 14478,
  "46": 14479,
  "Ġakredit": 14480,
  "ĠÅ¡pirit": 14481,
  "Ġprestrih": 14482,
  "ĠÅ¡krupul": 14483,
  "komercializ": 14484,
  "livÃ¡": 14485,
  "Ġtovarom": 14486,
  "ĠbaktÃ©rie": 14487,
  "ĠistÃº": 14488,
  "ĠoznÃ¡mil": 14489,
  "ĠkupovaÅ¥": 14490,
  "Äįal": 14491,
  "ĠÃºplnÃ©": 14492,
  "ĠpracovnÃº": 14493,
  "ĠtÃ½kajÃº": 14494,
  "Ġpomysl": 14495,
  "Å¥ahovali": 14496,
  "ĠposilÅĪuje": 14497,
  "Ġvpred": 14498,
  "Äįili": 14499,
  "Ġger": 14500,
  "ĠmanÅ¾ela": 14501,
  "ĠkÃºpu": 14502,
  "ĠprÃ¡zdnin": 14503,
  "ĠkritÃ©riÃ¡": 14504,
  "Ġkoks": 14505,
  "ĠinternetovÃ©": 14506,
  "ĠpohybovaÅ¥": 14507,
  "ĠpotvrdiÅ¥": 14508,
  "ĠelektronickÃ½ch": 14509,
  "Ġpodnikov": 14510,
  "Ġkroj": 14511,
  "Ġprilo": 14512,
  "Ġinformat": 14513,
  "siel": 14514,
  "Ġfaktur": 14515,
  "met": 14516,
  "Ġnedokon": 14517,
  "ĠznevÃ½hod": 14518,
  "Ġvok": 14519,
  "ĠdneÅ¡nom": 14520,
  "ovaÄįku": 14521,
  "Ġnepripo": 14522,
  "Ġpracovnom": 14523,
  "ola": 14524,
  "Ġarcibiskup": 14525,
  "Ġkilogram": 14526,
  "ĠiÄį": 14527,
  "Ġang": 14528,
  "ĠzahraÅ¥": 14529,
  "ĠmladÃ©ho": 14530,
  "Ġ2020": 14531,
  "Ġatrakcie": 14532,
  "dÄºÅ¾ni": 14533,
  "Ġmultifunk": 14534,
  "ĠurÄįitej": 14535,
  "Ġhp": 14536,
  "Ġtelom": 14537,
  "ĠkÃ´st": 14538,
  "Ġpik": 14539,
  "ĠdanÃº": 14540,
  "Ġrohu": 14541,
  "Ġpolitikov": 14542,
  "ĠvyÄįar": 14543,
  "ĠvyslÃºÅ¾": 14544,
  "Ġstor": 14545,
  "yz": 14546,
  "ĠprekÃ¡Å¾ky": 14547,
  "ĠfÃ©r": 14548,
  "Ġsied": 14549,
  "ĠuÅ¾ÃŃvania": 14550,
  "Ġprorok": 14551,
  "Ġvyzeralo": 14552,
  "koviÄį": 14553,
  "Ġpovedzme": 14554,
  "Ġbru": 14555,
  "ĠtÃŃmom": 14556,
  "Ġplemen": 14557,
  "ĠamerickÃ©ho": 14558,
  "Ġkolies": 14559,
  "ĠrÃºÄį": 14560,
  "poludÅĪ": 14561,
  "ĠochotnÃ½": 14562,
  "ĠnÃŃzkych": 14563,
  "ĠmusÃŃÅ¡": 14564,
  "ware": 14565,
  "ĠdobrovoÄ¾ne": 14566,
  "Ġmaximum": 14567,
  "ĠpoÄįul": 14568,
  "Ġschiz": 14569,
  "Ġxd": 14570,
  "Ġatel": 14571,
  "Ġvlek": 14572,
  "ujÃºcejÅ¡ÃŃch": 14573,
  "Ġbezdom": 14574,
  "ĠnahlÃ¡s": 14575,
  "ĠvytvÃ¡ranie": 14576,
  "ĠÅ¡rot": 14577,
  "Ġheter": 14578,
  "eni": 14579,
  "ornament": 14580,
  "tier": 14581,
  "enciÃ¡ch": 14582,
  "ama": 14583,
  "Ġpragm": 14584,
  "Ġopatrne": 14585,
  "ĠsobÃ¡Å¡": 14586,
  "ĠbaviÅ¥": 14587,
  "ĠpoÄįiatoÄį": 14588,
  "ĠvÃ½jazd": 14589,
  "eliz": 14590,
  "ĠtÃ½Å¾denne": 14591,
  "ĠÅ¡anca": 14592,
  "ovÅĪou": 14593,
  "ĠkariÃ©ru": 14594,
  "ĠzavÃŃt": 14595,
  "Ġsmrad": 14596,
  "king": 14597,
  "ĠgaÅ¡tan": 14598,
  "Ġvyhradzuje": 14599,
  "Ġtrhy": 14600,
  "Ġvenovali": 14601,
  "ĠpoÃ©z": 14602,
  "Ġnezav": 14603,
  "bene": 14604,
  "ĠodbornÃ©ho": 14605,
  "Ġvytrh": 14606,
  "Ġerekc": 14607,
  "Ġpozemky": 14608,
  "Ġvrstvu": 14609,
  "ĠbariÃ©r": 14610,
  "ĠÄįervenÃ½": 14611,
  "Ġteam": 14612,
  "Ġakust": 14613,
  "Ġmarg": 14614,
  "avejÃº": 14615,
  "ĠuÄįenia": 14616,
  "ĠknieÅ¾": 14617,
  "Ġavantgard": 14618,
  "ĠbeÅ¥Ã¡r": 14619,
  "Ġdeput": 14620,
  "ĠÅ¥arb": 14621,
  "Ġfono": 14622,
  "ames": 14623,
  "atÃŃvnom": 14624,
  "ovateÄ¾nÃ½": 14625,
  "ĠruÅ¾omber": 14626,
  "Ġnenahrad": 14627,
  "ĠnÃ¡vÅ¡tevnÃŃkom": 14628,
  "Ġdodala": 14629,
  "ĠupozorniÅ¥": 14630,
  "ĠrÃºb": 14631,
  "ĠautomatickÃ©": 14632,
  "ĠverejnÃ½": 14633,
  "Ġnedostatku": 14634,
  "Ġpotvor": 14635,
  "ovateÄ¾ovi": 14636,
  "eckÃ½m": 14637,
  "ĠklobÃºk": 14638,
  "ĠtÃŃme": 14639,
  "ĠpotrebÃ¡m": 14640,
  "ĠmyÅ¡lienok": 14641,
  "Ġvystih": 14642,
  "Ġnezbed": 14643,
  "Ġokop": 14644,
  "ologiÄįky": 14645,
  "Ġpredik": 14646,
  "mieÅ¡ame": 14647,
  "ĠkniÅ¾nica": 14648,
  "ÄįnÃº": 14649,
  "ĠveÅ¡": 14650,
  "Ġdruho": 14651,
  "ovateÄ¾ka": 14652,
  "Ġbytosti": 14653,
  "Ġspolieh": 14654,
  "enskÃ½ch": 14655,
  "ÃŃvnejÅ¡ÃŃ": 14656,
  "ĠvrÃ¡tila": 14657,
  "ylÃ©n": 14658,
  "Ġpoloha": 14659,
  "ĠtrenÄįÃŃne": 14660,
  "ĠinÃ¡Äį": 14661,
  "Ġvykonanie": 14662,
  "ÅĪujÃºce": 14663,
  "ĠnemeckÃ©ho": 14664,
  "ath": 14665,
  "Ġcep": 14666,
  "ĠnajvyÅ¡Å¡iu": 14667,
  "ujÃºcejÅ¡ÃŃ": 14668,
  "ĠbzuÄį": 14669,
  "ujÃºcejÅ¡ÃŃm": 14670,
  "ujÃºcejÅ¡ia": 14671,
  "ĠkombinÃ¡ciou": 14672,
  "ĠmikrofÃ³n": 14673,
  "ĠzÃºÄįastnil": 14674,
  "ĠfarÃ¡r": 14675,
  "ĠzÃ¡hradu": 14676,
  "Ġkategor": 14677,
  "Ġkyt": 14678,
  "ĠprÃŃzemÃŃ": 14679,
  "ĠÅ¾idov": 14680,
  "lÃ½m": 14681,
  "Ġefektiv": 14682,
  "wo": 14683,
  "ĠÄįeskÃ©ho": 14684,
  "Ġsporov": 14685,
  "Ġpap": 14686,
  "ĠotvorÃŃ": 14687,
  "ĠdÃºbrav": 14688,
  "Äįilo": 14689,
  "Ġatlet": 14690,
  "ĠuvÃ¤z": 14691,
  "ĠÅ¡tudovaÅ¥": 14692,
  "Ġpult": 14693,
  "ĠboÅ¾ej": 14694,
  "ĠvenujÃº": 14695,
  "Ġnahor": 14696,
  "Ġpokryt": 14697,
  "Ġferment": 14698,
  "ĠoÄįivid": 14699,
  "ĠobÄ¾ÃºbenÃ¡": 14700,
  "Ġuter": 14701,
  "ĠneÄıale": 14702,
  "ĠinÅ¡pekt": 14703,
  "Ġslnku": 14704,
  "ĠnevÃŃd": 14705,
  "ĠaranÅ¾": 14706,
  "Ġkonkurz": 14707,
  "ĠprÃŃvod": 14708,
  "ĠrÃ¶ntgen": 14709,
  "ĠobyÄįajnÃ½": 14710,
  "ĠzÃ¡stupcu": 14711,
  "Ġosvetlenia": 14712,
  "ĠzlatÃ½": 14713,
  "ital": 14714,
  "ĠmÃºÄį": 14715,
  "Ġatr": 14716,
  "ĠpoÅ¾adovaÅ¥": 14717,
  "ĠluÄį": 14718,
  "Ġextralig": 14719,
  "Ġprostriedkami": 14720,
  "ĠhovÃ¤dz": 14721,
  "onÃ¡": 14722,
  "Ġvysvetlenie": 14723,
  "Ġdvore": 14724,
  "ĠÄįastÃ©": 14725,
  "servis": 14726,
  "natom": 14727,
  "ĠnÃ¡vrate": 14728,
  "ĠjasnÃ½": 14729,
  "Ġsplnenie": 14730,
  "ĠkuriÃ©r": 14731,
  "ĠdodÃ¡vajÃº": 14732,
  "ĠjemnÃ¡": 14733,
  "Ġinou": 14734,
  "ĠponÃºkam": 14735,
  "ĠzÃ¡kaznÃŃkovi": 14736,
  "Ġprepravy": 14737,
  "Ġspotreba": 14738,
  "ĠdaÅĪovÃ½": 14739,
  "zer": 14740,
  "ĠtlmoÄį": 14741,
  "Ġdlan": 14742,
  "ĠpÃ¡nom": 14743,
  "ĠsÃºcit": 14744,
  "ĠÅ¾blnk": 14745,
  "Ġsran": 14746,
  "ujÃºcejÅ¡ej": 14747,
  "ujÃºcejÅ¡ou": 14748,
  "Ġfu": 14749,
  "Ġvrel": 14750,
  "ĠÅ¡iel": 14751,
  "Ġprevzatia": 14752,
  "ĠnedokonÄį": 14753,
  "ĠkÃºrenie": 14754,
  "ujÃºcejÅ¡iu": 14755,
  "Ġvyrez": 14756,
  "Ġvojaci": 14757,
  "ĠvhodnÃ½m": 14758,
  "ĠÅ¡ofÃ©r": 14759,
  "lejeme": 14760,
  "Ġtruhl": 14761,
  "Ġbanskobystr": 14762,
  "vÃŃÅĪ": 14763,
  "Ġproduktom": 14764,
  "ĠvÃ½Å¡iv": 14765,
  "ĠpoznaÄį": 14766,
  "ĠvoÄ¾nom": 14767,
  "ujÃºcejÅ¡ieho": 14768,
  "ujÃºcejÅ¡ÃŃmi": 14769,
  "lÃ¡k": 14770,
  "Ġpalce": 14771,
  "Ġrozvrh": 14772,
  "Ġneuz": 14773,
  "ujÃºcejÅ¡iemu": 14774,
  "uholnÃŃkov": 14775,
  "ĠmilÃŃ": 14776,
  "ĠfÃ¡zy": 14777,
  "Ġskles": 14778,
  "Ġchich": 14779,
  "plebej": 14780,
  "ĠposmievaÄį": 14781,
  "Ġnesprat": 14782,
  "ujÃºcejÅ¡om": 14783,
  "machnat": 14784,
  "Ġnebe": 14785,
  "Ġbyty": 14786,
  "ĠhudobnÃ½ch": 14787,
  "ĠÅ¡oÅ¡ovky": 14788,
  "Ġ49": 14789,
  "vacia": 14790,
  "Ġjazda": 14791,
  "ĠvaÅ¡ÃŃm": 14792,
  "Ġonk": 14793,
  "ĠfÄ¾aÅ¡e": 14794,
  "Ã¡Äįok": 14795,
  "Ġokruhu": 14796,
  "Ġzober": 14797,
  "Ġobmedzenie": 14798,
  "Ġkatast": 14799,
  "Ġvydala": 14800,
  "ĠhlbÅ¡ie": 14801,
  "ĠÅ¡tvrtÃ½": 14802,
  "Ġcentier": 14803,
  "Ġtlst": 14804,
  "Ġphd": 14805,
  "ĠkÄ¾udne": 14806,
  "ĠzastraÅ¡": 14807,
  "Ġzal": 14808,
  "iÄįoch": 14809,
  "risti": 14810,
  "ĠhÄ¾uz": 14811,
  "Ġjazykom": 14812,
  "Ġpolyester": 14813,
  "ĠÃºÄįastnÃŃkom": 14814,
  "Ġbolestiv": 14815,
  "Ġbanke": 14816,
  "ĠkrÃŃzy": 14817,
  "Ġlastov": 14818,
  "Ġdozadu": 14819,
  "fu": 14820,
  "Ġjazz": 14821,
  "ĠvÃ½znamnÃ½m": 14822,
  "Ġstratil": 14823,
  "Ġdab": 14824,
  "Ġvstupe": 14825,
  "Ġbakal": 14826,
  "lis": 14827,
  "ĠnezaujÃŃm": 14828,
  "ĠkocÃºr": 14829,
  "ĠrozprÃ¡va": 14830,
  "opat": 14831,
  "ĠwebstrÃ¡n": 14832,
  "ĠprÃŃsluÅ¡nÃŃci": 14833,
  "Ġzachoval": 14834,
  "tvÃ¡ra": 14835,
  "Ġfilantrop": 14836,
  "ĠpeÄįenie": 14837,
  "Ġpv": 14838,
  "Ġfurman": 14839,
  "Ġmajer": 14840,
  "ĠneobyÄįaj": 14841,
  "Ġzachovanie": 14842,
  "ĠtradÃŃciu": 14843,
  "Ġmaslo": 14844,
  "ĠprÃŃrodnej": 14845,
  "ĠsÃ³j": 14846,
  "Ġmerania": 14847,
  "ĠÅ¾art": 14848,
  "Ġsvetiel": 14849,
  "Ġpomere": 14850,
  "Ġprincez": 14851,
  "ĠznamenaÅ¥": 14852,
  "ĠzÃ¡merom": 14853,
  "ĠstretÃ¡vame": 14854,
  "ĠvynaloÅ¾": 14855,
  "ĠprezentÃ¡ciu": 14856,
  "Ġvyberie": 14857,
  "ĠinformÃ¡ciami": 14858,
  "ĠpoÅ¾iadavkÃ¡m": 14859,
  "Ġpridal": 14860,
  "ĠautonÃ³m": 14861,
  "ĠzaslaÅ¥": 14862,
  "ĠhluÄį": 14863,
  "ĠnervÃ³z": 14864,
  "ĠekonomickÃ©": 14865,
  "05": 14866,
  "ĠpouÅ¾ÃŃvate": 14867,
  "Ġotrok": 14868,
  "ĠprÃŃhod": 14869,
  "ovateÄ¾ky": 14870,
  "ĠgÃ½Äį": 14871,
  "Ġkorist": 14872,
  "itÃ©mu": 14873,
  "ĠpravÃº": 14874,
  "ĠdÃ´chodcov": 14875,
  "ĠkaÅ¡l": 14876,
  "Ġnepochybne": 14877,
  "Ġzaviaz": 14878,
  "Ġfundament": 14879,
  "Ġstereotyp": 14880,
  "ĠelektroinÅ¡tal": 14881,
  "ĠmÃ¤t": 14882,
  "Ġkamene": 14883,
  "Ġpracovali": 14884,
  "Ġtes": 14885,
  "fosfÃ¡t": 14886,
  "ologiÄįkou": 14887,
  "ĠrÃ©Å¾": 14888,
  "enstvu": 14889,
  "ĠprincÃŃpe": 14890,
  "Ġznaky": 14891,
  "38": 14892,
  "ĠtrestnÃ©": 14893,
  "Ġanna": 14894,
  "Ġzvrat": 14895,
  "stÃ¡val": 14896,
  "Ġfyzi": 14897,
  "ĠminÃºtach": 14898,
  "Ġrozhor": 14899,
  "encovi": 14900,
  "ĠtrinÃ¡": 14901,
  "Ġreakcia": 14902,
  "ĠpriloÅ¾": 14903,
  "ĠgÃ³ly": 14904,
  "ĠprenajÃŃm": 14905,
  "Ġpoveter": 14906,
  "ĠzÃ¡kladu": 14907,
  "Ġdecembri": 14908,
  "ĠprijateÄ¾": 14909,
  "avejÃºc": 14910,
  "ĠveliÄį": 14911,
  "ĠpoÄįkaÅ¥": 14912,
  "Ġ900": 14913,
  "ĠkomÃ©d": 14914,
  "litograf": 14915,
  "Ġpoklep": 14916,
  "ĠÅ¡kop": 14917,
  "analyt": 14918,
  "Ġsyk": 14919,
  "Ġosir": 14920,
  "bagr": 14921,
  "ĠneÅ¡ib": 14922,
  "ĠpredchÃ¡dzajÃºce": 14923,
  "ĠzdravotnÃ½m": 14924,
  "kame": 14925,
  "Ġnotebook": 14926,
  "Ġgul": 14927,
  "ĠvyrÃ¡baÅ¥": 14928,
  "ĠpÃ¡nske": 14929,
  "Ġdoska": 14930,
  "ĠÄ¾Ãºto": 14931,
  "roÄįnÃ½": 14932,
  "Ġsloboda": 14933,
  "ovaÄįka": 14934,
  "Ġpodrad": 14935,
  "ĠvÃ½bornÃº": 14936,
  "Ġ1990": 14937,
  "Ġvydania": 14938,
  "ĠmanÅ¾elstvo": 14939,
  "Ġpohov": 14940,
  "kv": 14941,
  "ĠtatrÃ¡ch": 14942,
  "ĠzÃºÅ¾": 14943,
  "Ġturnaji": 14944,
  "Ġbratislavskom": 14945,
  "ĠdÅ¾ez": 14946,
  "ĠzmÃ¤k": 14947,
  "ĠdomÃ¡cnosÅ¥": 14948,
  "Ġhome": 14949,
  "ĠmilujÃº": 14950,
  "hrad": 14951,
  "Ġpp": 14952,
  "Ġvojvod": 14953,
  "Ġzeleninu": 14954,
  "Ġsimul": 14955,
  "itejÅ¡ia": 14956,
  "Ġbavlny": 14957,
  "ĠÃºÄ¾av": 14958,
  "tiahol": 14959,
  "ĠrokovanÃŃ": 14960,
  "Ġusd": 14961,
  "ĠnÃ¡hle": 14962,
  "Ġfluktu": 14963,
  "ĠprÃŃsluÅ¡nÃ½ch": 14964,
  "Ãºvanie": 14965,
  "Ġevaku": 14966,
  "Ġnezastav": 14967,
  "ĠzdieÄ¾aÅ¥": 14968,
  "ovateÄ¾mi": 14969,
  "Ġfakulte": 14970,
  "Å¾il": 14971,
  "ĠÅ¡kolenia": 14972,
  "ĠpeÄ¾": 14973,
  "ĠteÃ³rie": 14974,
  "Ġ1998": 14975,
  "Ġmodrej": 14976,
  "ĠpouÅ¾ÃŃvateÄ¾a": 14977,
  "ĠpoÄįÃŃtaÅ¥": 14978,
  "ĠzloÅ¾itÃ©": 14979,
  "Ġedu": 14980,
  "ĠchvÃŃÄ¾ku": 14981,
  "pÃŃsala": 14982,
  "ĠturnÃ©": 14983,
  "Ġrecenzie": 14984,
  "ĠÅ¡kÃ¡r": 14985,
  "Ġdomom": 14986,
  "ĠmnohokrÃ¡t": 14987,
  "ĠuskutoÄįnila": 14988,
  "ĠmÃ½l": 14989,
  "Ġaqua": 14990,
  "Ġsotva": 14991,
  "Ġevident": 14992,
  "Ġnespln": 14993,
  "atÃŃvnou": 14994,
  "korÄįuliar": 14995,
  "ÄįaÅ¥": 14996,
  "ĠzaslÃºÅ¾i": 14997,
  "ĠnÃ¡Äįel": 14998,
  "ĠbrÃ¡ni": 14999,
  "Ġfrekvent": 15000,
  "okaz": 15001,
  "ĠpoloviÄį": 15002,
  "istickejÅ¡ÃŃ": 15003,
  "Ġmilosti": 15004,
  "Ã¡rÅĪami": 15005,
  "ÃŃnovej": 15006,
  "ĠkapitÃ¡n": 15007,
  "ĠprÃ¡voplat": 15008,
  "bar": 15009,
  "Ġroztrh": 15010,
  "Ġobjavuje": 15011,
  "ĠodrÃ¡Å¾": 15012,
  "Ġnedostup": 15013,
  "Ġmonopol": 15014,
  "Ã¡lmi": 15015,
  "Ġtj": 15016,
  "Ġatrament": 15017,
  "redit": 15018,
  "eta": 15019,
  "ĠodohrÃ¡va": 15020,
  "ovÃ½chov": 15021,
  "Ġskrine": 15022,
  "Ġafor": 15023,
  "Ġzoz": 15024,
  "Ã¡rÅĪam": 15025,
  "ĠprÃŃchodu": 15026,
  "ĠzvyÅ¡ujÃº": 15027,
  "ĠoddelenÃŃ": 15028,
  "ĠpÃŃsala": 15029,
  "ĠzÃ¡vid": 15030,
  "Ġnevol": 15031,
  "atickÃ½": 15032,
  "Ġinfekcie": 15033,
  "Ġneupo": 15034,
  "ĠÅ¡kared": 15035,
  "Ġtrump": 15036,
  "Ġnepomer": 15037,
  "ĠpohybujÃº": 15038,
  "ĠprÃŃsluÅ¡nej": 15039,
  "ĠzaÄįlen": 15040,
  "Ġrozpis": 15041,
  "vezme": 15042,
  "zerÃ¡": 15043,
  "Ġkachl": 15044,
  "Ġabsorb": 15045,
  "ĠovzduÅ¡": 15046,
  "ĠdÃ´sledky": 15047,
  "ĠvÃ½nimoÄįnÃ½": 15048,
  "megaloman": 15049,
  "Ġpozrieme": 15050,
  "ĠmilÃ½": 15051,
  "Ġrozpol": 15052,
  "ĠÅ¡kÃ¡lu": 15053,
  "Ġnaft": 15054,
  "ĠoznaÄįuje": 15055,
  "Ġparkovisko": 15056,
  "Ġolov": 15057,
  "ologiÄįke": 15058,
  "Ġgalant": 15059,
  "istickejÅ¡iu": 15060,
  "Ġlexiko": 15061,
  "ĠprÃŃrodoved": 15062,
  "ĠzadnÃ©": 15063,
  "istickejÅ¡ia": 15064,
  "ĠpouÅ¾ÃŃvali": 15065,
  "ĠsviÅ¾": 15066,
  "Ġpedant": 15067,
  "istickejÅ¡ej": 15068,
  "ĠarÃ©n": 15069,
  "des": 15070,
  "ĠuÄįiteÄ¾a": 15071,
  "Ġtrud": 15072,
  "istickejÅ¡ÃŃch": 15073,
  "ologiÄįku": 15074,
  "istickejÅ¡ou": 15075,
  "Ġnadmor": 15076,
  "istickejÅ¡ÃŃm": 15077,
  "ologiÄįkami": 15078,
  "ologiÄįiek": 15079,
  "ologiÄįkÃ¡m": 15080,
  "ologiÄįkÃ¡ch": 15081,
  "ĠveÄįeru": 15082,
  "istickejÅ¡ieho": 15083,
  "istickejÅ¡om": 15084,
  "ĠÃ": 15085,
  "press": 15086,
  "Ġnajpred": 15087,
  "ramen": 15088,
  "istickejÅ¡ÃŃmi": 15089,
  "Ġturbo": 15090,
  "ovohned": 15091,
  "Ġnedrep": 15092,
  "istickejÅ¡iemu": 15093,
  "ĠpreÅ¡": 15094,
  "vedie": 15095,
  "itnÃº": 15096,
  "ĠbÃ¡bÃ¤tko": 15097,
  "Ġgps": 15098,
  "Ġcitrus": 15099,
  "ievanie": 15100,
  "ĠsneÅ¾": 15101,
  "Ġchaty": 15102,
  "ĠzÃ¡pasoch": 15103,
  "Ã¡lnosti": 15104,
  "ĠnapomÃ¡ha": 15105,
  "ĠnieÄįoho": 15106,
  "ĠzbytoÄįnÃ©ho": 15107,
  "lÃ¡Äį": 15108,
  "komer": 15109,
  "ĠzvlÃ¡Äį": 15110,
  "Ġpopular": 15111,
  "ĠnÃ¡roÄįnÃ½ch": 15112,
  "ĠmoÅ¾nÃ½ch": 15113,
  "itejÅ¡ÃŃ": 15114,
  "Ġrebel": 15115,
  "ĠjÃºni": 15116,
  "aÄįne": 15117,
  "racov": 15118,
  "Ġtab": 15119,
  "ĠrehoÄ¾": 15120,
  "Ġzaujala": 15121,
  "ĠvianoÄįnÃ½": 15122,
  "Ġori": 15123,
  "Ġbotan": 15124,
  "kladaÅ¥": 15125,
  "ĠtÃ½kajÃºcich": 15126,
  "Ġnahnev": 15127,
  "Ġfinancovania": 15128,
  "Ġotras": 15129,
  "ĠmedicÃŃny": 15130,
  "ĠzÄ¾avou": 15131,
  "ĠoÄįkov": 15132,
  "Ġolejov": 15133,
  "Ġrozvrat": 15134,
  "Ġblues": 15135,
  "Ġwo": 15136,
  "Ġser": 15137,
  "ius": 15138,
  "Ġrozhodcov": 15139,
  "Ġkorene": 15140,
  "Ġtempo": 15141,
  "Ġ47": 15142,
  "Ġkarta": 15143,
  "Ġrizika": 15144,
  "Ġpahor": 15145,
  "Ġruka": 15146,
  "Ġzranenia": 15147,
  "Ġnajn": 15148,
  "Ġpodoby": 15149,
  "Ġdramaturg": 15150,
  "ĠmajiteÄ¾om": 15151,
  "ĠokresnÃ©ho": 15152,
  "ĠvlÄį": 15153,
  "ĠmaÄıarska": 15154,
  "viÄį": 15155,
  "viaÅ¾e": 15156,
  "piÅ¥": 15157,
  "Ġkonferencia": 15158,
  "ĠÃºÄįinnÃ½": 15159,
  "ĠeurÃ³pa": 15160,
  "Ġneohroz": 15161,
  "ĠlieÄįiÅ¥": 15162,
  "Ġbezchyb": 15163,
  "Ġfeud": 15164,
  "ĠbaÅ¾ant": 15165,
  "Äįala": 15166,
  "Ġnerest": 15167,
  "%,": 15168,
  "ĠzverejnenÃ©": 15169,
  "ĠchutnÃ©": 15170,
  "ĠobjednÃ¡vka": 15171,
  "ĠzdravotnÃŃckych": 15172,
  "ĠmyÅ¡lienku": 15173,
  "stÃºpil": 15174,
  "ĠschopnostÃŃ": 15175,
  "ĠsvrÄį": 15176,
  "Ġekonomickej": 15177,
  "Ġpredstavili": 15178,
  "ĠnajmenÅ¡ÃŃch": 15179,
  "ĠhÄºbky": 15180,
  "Ġurb": 15181,
  "Ġdrz": 15182,
  "Ġfolk": 15183,
  "ĠÄ¾udu": 15184,
  "ĠvyskytujÃº": 15185,
  "Ġbeton": 15186,
  "Ġpojedn": 15187,
  "ĠÅ¡peciÃ¡lnej": 15188,
  "kmi": 15189,
  "atÃº": 15190,
  "Ġnajav": 15191,
  "Ġnajavo": 15192,
  "obr": 15193,
  "nickÃ©": 15194,
  "vÃ¡dz": 15195,
  "ante": 15196,
  "ĠsnÃŃv": 15197,
  "ĠpÃ´st": 15198,
  "Ġpohostin": 15199,
  "ĠadaptÃ©ry": 15200,
  "Ġobojstran": 15201,
  "avie": 15202,
  "esc": 15203,
  "ĠpÃ´dohospodÃ¡r": 15204,
  "ĠboÅ¾e": 15205,
  "ĠsrdieÄį": 15206,
  "ĠopozÃŃ": 15207,
  "ĠinÅ¡pirovaÅ¥": 15208,
  "spotreb": 15209,
  "Ġklz": 15210,
  "enÄįnÃ½ch": 15211,
  "ĠskonÅ¡tat": 15212,
  "Ġinterak": 15213,
  "Ġbriket": 15214,
  "Ġ1999": 15215,
  "Ġpho": 15216,
  "rohovat": 15217,
  "Ġazbest": 15218,
  "Ġopisuje": 15219,
  "39": 15220,
  "ĠknÃŃhkup": 15221,
  "Ġvidiec": 15222,
  "ĠnÃ¡chyl": 15223,
  "ĠgÃ³lov": 15224,
  "ĠdiÅ¡tanc": 15225,
  "cher": 15226,
  "ĠmÃ¡lok": 15227,
  "ĠzÃºr": 15228,
  "Ġdozvedeli": 15229,
  "Ġpredstavila": 15230,
  "Ġworld": 15231,
  "ĠmanÅ¾elstva": 15232,
  "Ġpreexpon": 15233,
  "Å¡Ä¾achtil": 15234,
  "ĠlaÄįn": 15235,
  "ĠskÃºsenosÅ¥ami": 15236,
  "Ġpreo": 15237,
  "anciu": 15238,
  "Ġvlk": 15239,
  "ĠÅ¡vag": 15240,
  "ĠvÃ½s": 15241,
  "ovÃ½znam": 15242,
  "Ġdoliny": 15243,
  "ĠnÃ¡skok": 15244,
  "ĠÅ¾elezniÄįnej": 15245,
  "Ġgranul": 15246,
  "ĠÅ¾ivoÄįÃŃch": 15247,
  "ĠsmÃ¤d": 15248,
  "Ġzahriak": 15249,
  "ĠzvrÃ¡s": 15250,
  "oÄįkov": 15251,
  "ĠzdomÃ¡c": 15252,
  "Ġtopor": 15253,
  "Ġzvrh": 15254,
  "ĠvÃ½raznÃ½": 15255,
  "ĠdevÃ¤Å¥desiat": 15256,
  "Ġbarok": 15257,
  "ĠodliÅ¡nÃ©": 15258,
  "ĠprÃ¡vnej": 15259,
  "Ġhoc": 15260,
  "ĠÄįakan": 15261,
  "ĠkovovÃ©": 15262,
  "Ġpreddav": 15263,
  "roÄįnÃ¡": 15264,
  "ĠmatÃºÅ¡": 15265,
  "ras": 15266,
  "Ġmajstra": 15267,
  "sev": 15268,
  "ĠradÃŃ": 15269,
  "ĠkaÅ¾dÃ½ch": 15270,
  "ĠprÃŃhovor": 15271,
  "nÃ¡dej": 15272,
  "ĠnemyslÃŃm": 15273,
  "ĠpriblÃŃÅ¾iÅ¥": 15274,
  "ĠregÃ¡l": 15275,
  "Ġwill": 15276,
  "Ã©rmi": 15277,
  "oprav": 15278,
  "berg": 15279,
  "Ġnenechajte": 15280,
  "ĠrozhodnutÃŃm": 15281,
  "ĠchmeÄ¾": 15282,
  "ĠcennÃ©": 15283,
  "ĠsÃºÄįiast": 15284,
  "profil": 15285,
  "ĠÃºÄįinkom": 15286,
  "Ġvykop": 15287,
  "Ġpredplat": 15288,
  "eckou": 15289,
  "Ã¡Äįikmi": 15290,
  "ÃŃrujte": 15291,
  "ĠanalÃ½za": 15292,
  "ĠrekonÅ¡trukciu": 15293,
  "Ġnechali": 15294,
  "Ġstaroby": 15295,
  "ĠzruÄįnostÃŃ": 15296,
  "siati": 15297,
  "Ġpotreboval": 15298,
  "tektor": 15299,
  "Ġhormon": 15300,
  "Ġdigest": 15301,
  "ĠdostatoÄįnÃ½": 15302,
  "Ġpriame": 15303,
  "ĠceloroÄį": 15304,
  "Ġsviatkov": 15305,
  "ĠÅ¾ivÃŃn": 15306,
  "Ġakcion": 15307,
  "ĠnebÃ½": 15308,
  "ĠdieÅ¥aÅ¥om": 15309,
  "Ġdielom": 15310,
  "protiv": 15311,
  "Ġfunkciou": 15312,
  "Ġnechod": 15313,
  "Ġ1993": 15314,
  "Ġblah": 15315,
  "enkou": 15316,
  "Ã¡vanÃ½ch": 15317,
  "Ġposkytovania": 15318,
  "ĠodstraÅĪuje": 15319,
  "ĠnadchÃ¡dz": 15320,
  "ĠstredoÅ¡kol": 15321,
  "ĠsoftvÃ©ru": 15322,
  "Ġdetailov": 15323,
  "Ġempat": 15324,
  "ĠduÅ¾": 15325,
  "Ġsim": 15326,
  "ĠkancelÃ¡rii": 15327,
  "ĠÄįereÅ¡n": 15328,
  "ĠvzÅ¥ahoch": 15329,
  "ĠskÃºÅ¡ku": 15330,
  "Äįali": 15331,
  "Ã¡rd": 15332,
  "arb": 15333,
  "Ġmolekul": 15334,
  "Ġrealizuje": 15335,
  "Ġpeh": 15336,
  "Ġcy": 15337,
  "ĠÃºhradu": 15338,
  "Ãºvz": 15339,
  "Ġ99": 15340,
  "ĠfrancÃºzsko": 15341,
  "Ġnervy": 15342,
  "Ġpopo": 15343,
  "ĠvÃ¤zby": 15344,
  "ĠnedoÄįk": 15345,
  "Ġceloden": 15346,
  "Äįanov": 15347,
  "Ġnapadlo": 15348,
  "ÃŃnovÃ¡": 15349,
  "Ġlink": 15350,
  "ĠzÃ¡mku": 15351,
  "ĠpustiÅ¥": 15352,
  "ĠvyÄįlen": 15353,
  "Ġkolegov": 15354,
  "nos": 15355,
  "Ã¡ckej": 15356,
  "Ġnamer": 15357,
  "ÄįÃºv": 15358,
  "ĠzÃ¡bery": 15359,
  "Ġspolupracuje": 15360,
  "ĠaktÃŃvnych": 15361,
  "ĠzmluvnÃ©": 15362,
  "ĠpredloÅ¾iÅ¥": 15363,
  "Ġotvorenie": 15364,
  "Ġextrakt": 15365,
  "Ã¡vka": 15366,
  "burc": 15367,
  "meÅĪte": 15368,
  "Ġ160": 15369,
  "bod": 15370,
  "ĠrozhorÄį": 15371,
  "Ġplev": 15372,
  "ĠfrancÃºzsky": 15373,
  "Ġpotravy": 15374,
  "Ġabsent": 15375,
  "Ġkontroverz": 15376,
  "tomil": 15377,
  "ĠÅ¡ampiÃ³n": 15378,
  "Ġkliet": 15379,
  "Ġmiliardy": 15380,
  "Ġdoo": 15381,
  "ĠslÃ¡vy": 15382,
  "Ġpretekoch": 15383,
  "ĠhorÃºc": 15384,
  "Ã¡Äįkami": 15385,
  "Ġastm": 15386,
  "Ġoutfit": 15387,
  "Ġforiem": 15388,
  "Ġsark": 15389,
  "Ġcudzin": 15390,
  "Ġhodnotou": 15391,
  "ajÅ¡": 15392,
  "lava": 15393,
  "Ġnestar": 15394,
  "Ġpriemerom": 15395,
  "Ġdosiahla": 15396,
  "ĠrozÅ¥ah": 15397,
  "ĠÅ¾iadostÃŃ": 15398,
  "ĠvydÃ¡": 15399,
  "Ġkvalitne": 15400,
  "ĠnÃ¡roÄįnÃ½": 15401,
  "Äįalo": 15402,
  "ĠpÃŃsanie": 15403,
  "Ġvsi": 15404,
  "ĠschÃ©m": 15405,
  "Ġvreten": 15406,
  "ĠÃºlohe": 15407,
  "ĠsamozÃ¡sob": 15408,
  "Ġhudobnej": 15409,
  "Ġsubjektov": 15410,
  "avejme": 15411,
  "avejte": 15412,
  "ĠlyÅ¾iÄį": 15413,
  "vÃ½znam": 15414,
  "ĠblÃºzn": 15415,
  "ĠÄįechr": 15416,
  "ĠneÅ¡uch": 15417,
  "Ġnebor": 15418,
  "Ġbes": 15419,
  "Ġotest": 15420,
  "ĠrozliÅ¡": 15421,
  "ĠkariÃ©ry": 15422,
  "Ġdl": 15423,
  "ĠtÃºÅ¾ba": 15424,
  "Ġstarostu": 15425,
  "Ġtelegraf": 15426,
  "Ġpier": 15427,
  "Ġnedalo": 15428,
  "zent": 15429,
  "Ġskom": 15430,
  "ĠÅ¡nur": 15431,
  "Ġposedenie": 15432,
  "Ġ56": 15433,
  "dh": 15434,
  "Ġuvedie": 15435,
  "ĠkonkrÃ©tneho": 15436,
  "Ġbridl": 15437,
  "ĠÅ¡perky": 15438,
  "ĠmÃ©diÃ¡ch": 15439,
  "ĠochotnÃŃ": 15440,
  "ĠodnÃŃm": 15441,
  "ĠprevÃ¡dzka": 15442,
  "ĠÄ¾ubomÃŃr": 15443,
  "Ġzmenili": 15444,
  "Ġramen": 15445,
  "ÄįnÃ½m": 15446,
  "ĠÃºpad": 15447,
  "peÄį": 15448,
  "Ġhorolez": 15449,
  "37": 15450,
  "ĠmeÅ¡k": 15451,
  "Ġpopulariz": 15452,
  "Ġvystried": 15453,
  "ĠrÃ¡sÅ¥": 15454,
  "ioniz": 15455,
  "Ġlesov": 15456,
  "ĠzdravÃ©ho": 15457,
  "ĠporovnaÅ¥": 15458,
  "Ġneodvol": 15459,
  "eckÃŃ": 15460,
  "Ġpohovor": 15461,
  "ĠanalÃ½zu": 15462,
  "suger": 15463,
  "Ġrytier": 15464,
  "ĠdÃŃv": 15465,
  "Ġosl": 15466,
  "Ġneba": 15467,
  "Ä¾ovanie": 15468,
  "Ġexpres": 15469,
  "stier": 15470,
  "Ġobj": 15471,
  "lop": 15472,
  "ateÄ¾ne": 15473,
  "bak": 15474,
  "ĠintelektuÃ¡l": 15475,
  "slovenÄį": 15476,
  "ĠrÃ½chlym": 15477,
  "Ġneex": 15478,
  "Ġteplej": 15479,
  "Ġnezde": 15480,
  "ĠustÃ¡": 15481,
  "ĠÅ¥aÅ¾kÃ½": 15482,
  "ĠpredstaviteÄ¾ov": 15483,
  "ĠzÃ¡v": 15484,
  "Ġabnorm": 15485,
  "ĠboÅ¾ÃŃ": 15486,
  "infik": 15487,
  "Ġjazde": 15488,
  "2010": 15489,
  "Ġvystrih": 15490,
  "enÃŃc": 15491,
  "Ġbos": 15492,
  "ĠzÃ¡mok": 15493,
  "Ġbratislavskej": 15494,
  "ĠÅ¡la": 15495,
  "ĠvzhÄ¾adu": 15496,
  "Ġinvalid": 15497,
  "Ġumr": 15498,
  "ĠrealizÃ¡cii": 15499,
  "eckÃ©mu": 15500,
  "Ġlieku": 15501,
  "ĠjelÅ¡": 15502,
  "ĠdopravnÃ©": 15503,
  "Ġalt": 15504,
  "ĠprevziaÅ¥": 15505,
  "ĠodpoÄįÃŃt": 15506,
  "Ġabsolvoval": 15507,
  "ĠminulosÅ¥": 15508,
  "Ġpekel": 15509,
  "ĠnedodrÅ¾": 15510,
  "cer": 15511,
  "Ġkan": 15512,
  "Ġenergetickej": 15513,
  "ĠpoÅ¡kodenÃ½": 15514,
  "Ġoblig": 15515,
  "Ġvidia": 15516,
  "ĠjednotlivÃ½mi": 15517,
  "Ġhlup": 15518,
  "ĠdouÄį": 15519,
  "ĠruÅ¡t": 15520,
  "luminisc": 15521,
  "ĠvodiÄįov": 15522,
  "atÃŃvni": 15523,
  "ĠkÃ¡z": 15524,
  "eckÃ½mi": 15525,
  "ĠnedoÅ¡lo": 15526,
  "Ġpremiest": 15527,
  "Ġprenasled": 15528,
  "ĠvodopÃ¡d": 15529,
  "Ġplastu": 15530,
  "zliek": 15531,
  "Ġusmer": 15532,
  "Ġhnutia": 15533,
  "Ġnarodeniny": 15534,
  "ĠÃºÅ¾er": 15535,
  "ĠprÃŃrodou": 15536,
  "Ġfaktorom": 15537,
  "natÃ½m": 15538,
  "Ġvlastnom": 15539,
  "Ġmysleli": 15540,
  "ĠÅ¾iarl": 15541,
  "Ġutop": 15542,
  "ĠurÄįenie": 15543,
  "Ġsekret": 15544,
  "Ġmrkv": 15545,
  "ĠÅ¡trnÃ¡sÅ¥": 15546,
  "ĠpozÃ½va": 15547,
  "Ġnews": 15548,
  "Ġporan": 15549,
  "Ġbehom": 15550,
  "icovÃ¡": 15551,
  "Ġdeskrip": 15552,
  "ĠdÃ¡vka": 15553,
  "ĠsÃ³d": 15554,
  "Ġkapacity": 15555,
  "ĠprehliadaÄįa": 15556,
  "nÃ¡Å¡ajÃºc": 15557,
  "ĠbohatÃ¡": 15558,
  "Ġbrnk": 15559,
  "ĠÃºradom": 15560,
  "ĠskonÄįiÅ¥": 15561,
  "Ġposyp": 15562,
  "reg": 15563,
  "ĠsomÃ¡r": 15564,
  "Ġlekc": 15565,
  "Ġprsia": 15566,
  "ĠpÃ´vodnom": 15567,
  "Ġnekol": 15568,
  "dvoril": 15569,
  "ĠzaraÄı": 15570,
  "ĠrÃ¡mec": 15571,
  "ĠpozorovaÅ¥": 15572,
  "Ġvplyvu": 15573,
  "ĠdotÃ¡cie": 15574,
  "nickÃ½ch": 15575,
  "ĠchuÅ¥ou": 15576,
  "ĠrozruÅ¡": 15577,
  "Ġdedine": 15578,
  "ofareb": 15579,
  "Ġobale": 15580,
  "Ġokras": 15581,
  "Ġrolu": 15582,
  "Ġnerozbeh": 15583,
  "Ġtransfer": 15584,
  "Ġsrst": 15585,
  "Ã¡Äįmi": 15586,
  "ĠÄįarb": 15587,
  "Ġblahoslav": 15588,
  "Ġjednoraz": 15589,
  "ĠveÅ¡t": 15590,
  "Ġopon": 15591,
  "Ġoct": 15592,
  "Ġ58": 15593,
  "Ġnabeh": 15594,
  "ĠjazdiÅ¥": 15595,
  "Ġpokriv": 15596,
  "ĠrÃ³bert": 15597,
  "ĠvÃ½buch": 15598,
  "Ġsext": 15599,
  "bedaÄį": 15600,
  "Ġprad": 15601,
  "Ġfutr": 15602,
  "spie": 15603,
  "onaÄį": 15604,
  "Ġzjas": 15605,
  "Ġzhrab": 15606,
  "trmÃ¡c": 15607,
  "kostnat": 15608,
  "Ġprivandr": 15609,
  "Ġneprestrih": 15610,
  "Ġrozhrab": 15611,
  "Ġlakot": 15612,
  "Ġexcerp": 15613,
  "Ġneodsek": 15614,
  "Ġnedi": 15615,
  "Ġnepobeh": 15616,
  "maÄ¾ov": 15617,
  "ĠnevyÅ¡Ä¾ah": 15618,
  "mrzaÄį": 15619,
  "Ġnerozhor": 15620,
  "ĠpoÅ¡klb": 15621,
  "Ġnerozhrab": 15622,
  "Ġnezhrab": 15623,
  "Ġnedrap": 15624,
  "Ġnezjas": 15625,
  "ĠnepoÅ¡klb": 15626,
  "ĠzabezpeÄįenÃ©": 15627,
  "Ġprehovor": 15628,
  "ovateÄ¾skej": 15629,
  "trovert": 15630,
  "ĠsieÅ¥ach": 15631,
  "ĠvÃ½buÅ¡": 15632,
  "Ġsekcie": 15633,
  "ĠobnoviÅ¥": 15634,
  "ĠvÃ½cviku": 15635,
  "nÃŃn": 15636,
  "atÃºry": 15637,
  "Ġauguste": 15638,
  "Ġvyklop": 15639,
  "Ġalexandr": 15640,
  "ĠkuchyÅĪu": 15641,
  "ĠplÃ¡ten": 15642,
  "Ġfalzifik": 15643,
  "ĠublÃŃÅ¾": 15644,
  "Ġmb": 15645,
  "Ġstavbe": 15646,
  "ĠdestinÃ¡cie": 15647,
  "ĠneÄįin": 15648,
  "ĠkategÃ³riu": 15649,
  "ĠÄįervenka": 15650,
  "ĠtrÃ¡pi": 15651,
  "Ġkumul": 15652,
  "kÃ¡rom": 15653,
  "ĠdÃ¡tumu": 15654,
  "ĠnekÃºp": 15655,
  "zo": 15656,
  "ĠdetskÃ©ho": 15657,
  "Ġsplet": 15658,
  "haneb": 15659,
  "icovÃ©": 15660,
  "Ġodzbroj": 15661,
  "ĠpovaÄ¾": 15662,
  "ĠaktivitÃ¡ch": 15663,
  "Ġakord": 15664,
  "Ġdopravnej": 15665,
  "ĠotvorenÃŃ": 15666,
  "ĠdÃ´leÅ¾itou": 15667,
  "ĠtradiÄįnej": 15668,
  "Ġvyzdob": 15669,
  "Ġdefic": 15670,
  "anskÃ©ho": 15671,
  "Ġgabriel": 15672,
  "ĠvyhlÃ¡senÃŃ": 15673,
  "Ġpovolania": 15674,
  "ĠprijatÃŃ": 15675,
  "biÅ¥": 15676,
  "ĠdÅĪami": 15677,
  "Ġusp": 15678,
  "ĠobrovskÃº": 15679,
  "Ġklok": 15680,
  "ĠzaoberaÅ¥": 15681,
  "Ġveriacich": 15682,
  "ĠpÃ´vab": 15683,
  "ĠvreckÃ¡": 15684,
  "Ġpermanent": 15685,
  "ĠdostatoÄįnÃ©": 15686,
  "Ġjadro": 15687,
  "Ġomega": 15688,
  "].": 15689,
  "ĠzloÅ¾ka": 15690,
  "Ġprachu": 15691,
  "Ġpriepust": 15692,
  "lovÃ¡": 15693,
  "ĠpiesnÃŃ": 15694,
  "Ġfal": 15695,
  "ĠdÃ¡te": 15696,
  "Å¥ahovala": 15697,
  "ĠponÃºkanÃ½ch": 15698,
  "ĠzÃ¡pch": 15699,
  "Ġlinka": 15700,
  "ĠstÃ¡li": 15701,
  "ĠsÃ©rii": 15702,
  "ĠrozmnoÅ¾": 15703,
  "vÃ¡c": 15704,
  "anostÃŃ": 15705,
  "Ġohyb": 15706,
  "iarovi": 15707,
  "Ġshope": 15708,
  "Ġhnis": 15709,
  "Ġletnej": 15710,
  "eny": 15711,
  "ĠnedajÃº": 15712,
  "ĠÄ¾udovÃŃt": 15713,
  "ĠcestovnÃ©": 15714,
  "Ġnohami": 15715,
  "ĠkostÃŃ": 15716,
  "Ãºstav": 15717,
  "Ġhodia": 15718,
  "Ġnevidel": 15719,
  "Ġodkvap": 15720,
  "ĠÅ¡peh": 15721,
  "ĠinfraÅ¡truktÃºry": 15722,
  "ĠunikÃ¡tny": 15723,
  "ĠkatolÃŃckej": 15724,
  "ĠtrÃ¡venie": 15725,
  "Ġbaz": 15726,
  "Ġsymetr": 15727,
  "Ġzmenilo": 15728,
  "Ġder": 15729,
  "Ġliptov": 15730,
  "Ġzan": 15731,
  "Ġkate": 15732,
  "ĠsprÃ¡vnym": 15733,
  "ĠspracÃºvania": 15734,
  "Ġprojektom": 15735,
  "Ġatrib": 15736,
  "ĠsprÃ¡vou": 15737,
  "Ġregistri": 15738,
  "ĠreÃ¡lnom": 15739,
  "ĠvyuÅ¾ili": 15740,
  "ĠprinÃºt": 15741,
  "ĠvÃ½kup": 15742,
  "ĠkomunikÃ¡cii": 15743,
  "Ġhranici": 15744,
  "ĠvzÃ¡jomnej": 15745,
  "icÃŃd": 15746,
  "Ã¡torovi": 15747,
  "ĠvalaÅ¡": 15748,
  "ĠvoliÅ¥": 15749,
  "Ġspokojnosti": 15750,
  "ĠdÃ¡Å¾d": 15751,
  "ĠinÃ©mu": 15752,
  "Ġreklama": 15753,
  "Ġpodniky": 15754,
  "?!": 15755,
  "ĠsuchÃ½": 15756,
  "Ġnovostav": 15757,
  "ĠsuverÃ©n": 15758,
  "Ġabsenc": 15759,
  "Ġcicer": 15760,
  "ĠrizikÃ¡": 15761,
  "ĠmladÃ½m": 15762,
  "ĠvÃ½mere": 15763,
  "natÃº": 15764,
  "Ġosi": 15765,
  "ĠpresÃº": 15766,
  "Ã¡rno": 15767,
  "Äįekovit": 15768,
  "Ġkri": 15769,
  "Ġsec": 15770,
  "Ġnehroz": 15771,
  "ĠbudovaÅ¥": 15772,
  "Ġzamrz": 15773,
  "Ġergonom": 15774,
  "Ġgdpr": 15775,
  "ĠdopravnÃ½ch": 15776,
  "ovÃŃn": 15777,
  "ĠlokÃ¡l": 15778,
  "anosÅ¥ami": 15779,
  "Ġsfarb": 15780,
  "Ġtamoj": 15781,
  "ĠpreÅ¾ÃŃva": 15782,
  "Ġtvary": 15783,
  "ĠpriateÄ¾a": 15784,
  "Ġtekv": 15785,
  "Ġsedenie": 15786,
  "Ã¡rnemu": 15787,
  "ational": 15788,
  "ĠpoukÃ¡Å¾": 15789,
  "ĠrovnakÃ©ho": 15790,
  "ĠovplyvÅĪujÃº": 15791,
  "Ġdovolenka": 15792,
  "ĠaktuÃ¡lnych": 15793,
  "ĠvzdialenÃ©": 15794,
  "Ġzhr": 15795,
  "Ġzakotv": 15796,
  "ĠohÅĪ": 15797,
  "ovÃ½rob": 15798,
  "ĠbrÃ¡nu": 15799,
  "ĠmodernÃ½m": 15800,
  "Ġzostrih": 15801,
  "ĠakokoÄ¾vek": 15802,
  "jektiv": 15803,
  "ĠrovnovÃ¡hu": 15804,
  "Ġzdvoj": 15805,
  "anostiach": 15806,
  "anostiam": 15807,
  "ĠnajlepÅ¡ieho": 15808,
  "Ġkoket": 15809,
  "ĠpodrÃ½": 15810,
  "miliÃ³n": 15811,
  "Ġdudr": 15812,
  "ĠhereÄįka": 15813,
  "Ġzostala": 15814,
  "siness": 15815,
  "Ġaku": 15816,
  "istike": 15817,
  "iÃ¡lnych": 15818,
  "Ġvyspel": 15819,
  "Ġpozvanie": 15820,
  "ĠdomÃ¡com": 15821,
  "ĠnÃ¡ruÄį": 15822,
  "vaÅ¾uje": 15823,
  "ĠpoboÅ¾": 15824,
  "ĠvÃ¡Å¡n": 15825,
  "Ã©riu": 15826,
  "Ġdiskusiu": 15827,
  "ĠprÃŃÅ¡er": 15828,
  "ĠkolotoÄį": 15829,
  "Ġneov": 15830,
  "Ġvzpriam": 15831,
  "ĠnÃ¡miet": 15832,
  "ĠÅ¾lto": 15833,
  "ĠpracovnÃ¡": 15834,
  "Ã©d": 15835,
  "roÄįnej": 15836,
  "Ġnemuseli": 15837,
  "Ġsilne": 15838,
  "Ġempir": 15839,
  "ĠgranÃ¡t": 15840,
  "ĠmÃ³dy": 15841,
  "Ġbrata": 15842,
  "Ã¡Äįkach": 15843,
  "Ã¡cke": 15844,
  "Ġoblek": 15845,
  "ĠchlÃ³r": 15846,
  "ĠvÃ¡hy": 15847,
  "Ġexistencia": 15848,
  "dar": 15849,
  "transfÃºz": 15850,
  "ĠnÃ¡hrada": 15851,
  "roc": 15852,
  "veÄıte": 15853,
  "ĠrekonÅ¡trukcii": 15854,
  "ĠnerobÃŃ": 15855,
  "Ġpomohla": 15856,
  "ĠdoruÄįenie": 15857,
  "Ġpero": 15858,
  "Ġkonven": 15859,
  "etu": 15860,
  "ĠdrevenÃ½ch": 15861,
  "ĠmenÅ¡ia": 15862,
  "ĠbratislavskÃ©ho": 15863,
  "Ġpartnermi": 15864,
  "Ġhymn": 15865,
  "Ġdecht": 15866,
  "Ġfondov": 15867,
  "ĠÄ¾udstva": 15868,
  "Ġmyslenia": 15869,
  "ĠdÃ´kazy": 15870,
  "Ġzviera": 15871,
  "ĠvÃ¡ha": 15872,
  "Ġkmit": 15873,
  "ĠkrÃ¡sa": 15874,
  "ĠomeÅ¡k": 15875,
  "ĠvydanÃŃ": 15876,
  "krov": 15877,
  "Ġzaujal": 15878,
  "roÄįnÃ©ho": 15879,
  "ĠdotyÄį": 15880,
  "bel": 15881,
  "ĠvlastnÃ½mi": 15882,
  "ĠzÃ¡kladnÃ©ho": 15883,
  "Ġglos": 15884,
  "Ġdrasl": 15885,
  "Ġminimum": 15886,
  "ĠexkluzÃŃvne": 15887,
  "Ġkvit": 15888,
  "ĠhotelovÃº": 15889,
  "Ġnajak": 15890,
  "natÃ½mi": 15891,
  "ĠÅ¾alÃºzi": 15892,
  "ostrel": 15893,
  "way": 15894,
  "Ġbielych": 15895,
  "Ġhont": 15896,
  "Ġnedohod": 15897,
  "Ġvran": 15898,
  "Ġzjavne": 15899,
  "Ġarcha": 15900,
  "eroch": 15901,
  "ĠidentifikovaÅ¥": 15902,
  "65": 15903,
  "Ġ64": 15904,
  "ĠsmrÅ¥ou": 15905,
  "Ġsivo": 15906,
  "ĠneÄįas": 15907,
  "Ġkron": 15908,
  "ĠÄįuch": 15909,
  "ĠkeÅ¾": 15910,
  "myÅ¡lien": 15911,
  "ĠnaÅĪho": 15912,
  "ĠcelÃ½ch": 15913,
  "ĠatmosfÃ©re": 15914,
  "icovej": 15915,
  "Ġmilit": 15916,
  "ĠklasickÃ¡": 15917,
  "ĠvÃ½znamne": 15918,
  "ĠvÅ¡etok": 15919,
  "Ġnesad": 15920,
  "Ġrozmet": 15921,
  "Ġpripojenia": 15922,
  "iech": 15923,
  "Ġspojenia": 15924,
  "itejÅ¡ÃŃm": 15925,
  "ĠnohÃ¡ch": 15926,
  "Ġocenia": 15927,
  "Ġexcel": 15928,
  "Ġucel": 15929,
  "ĠpodeliÅ¥": 15930,
  "Ġurban": 15931,
  "Ġkusy": 15932,
  "iana": 15933,
  "Ġsmrek": 15934,
  "Ġrezign": 15935,
  "ĠoboÄį": 15936,
  "Ġcyril": 15937,
  "Ġlietadla": 15938,
  "Ġembry": 15939,
  "Ġsynonym": 15940,
  "Ġcyklu": 15941,
  "ovateÄ¾och": 15942,
  "ĠtrikrÃ¡t": 15943,
  "ĠvÃ½robcom": 15944,
  "ĠvÅ¡eobecnÃ½ch": 15945,
  "trpk": 15946,
  "ĠdieÅ¥atko": 15947,
  "Ã´s": 15948,
  "ĠvedeckÃ½ch": 15949,
  "Ġchate": 15950,
  "Ġpresil": 15951,
  "Ġvideu": 15952,
  "ĠbravÄį": 15953,
  "ĠmalÃ½mi": 15954,
  "ĠatÃ³m": 15955,
  "ĠnÃ¡roÄįnÃ¡": 15956,
  "Å¡ramot": 15957,
  "ĠnasledovaÅ¥": 15958,
  "Ġobez": 15959,
  "Ġnalad": 15960,
  "ĠprednÃ©": 15961,
  "ÃŃvnejÅ¡ÃŃch": 15962,
  "Ã¡Äįkam": 15963,
  "Ġdolnej": 15964,
  "ĠluxusnÃ©": 15965,
  "ĠovÃ¡l": 15966,
  "ĠÄįechoslov": 15967,
  "ĠvyplniÅ¥": 15968,
  "Ġkonjunkt": 15969,
  "ĠkonkrÃ©tnej": 15970,
  "Ġbalad": 15971,
  "Ġvodnej": 15972,
  "ĠoznaÄįenÃ©": 15973,
  "ĠÃºvah": 15974,
  "ĠdÅĪu": 15975,
  "ĠspracovanÃ©": 15976,
  "ĠÃºvery": 15977,
  "-)": 15978,
  "ĠmanikÃºr": 15979,
  "Ġdvojz": 15980,
  "Ġdeprim": 15981,
  "ĠvystÃºpenia": 15982,
  "2002": 15983,
  "Ġadr": 15984,
  "ĠmamiÄįky": 15985,
  "ĠposkytovanÃŃ": 15986,
  "ĠstrÃ½": 15987,
  "ĠjÃ³d": 15988,
  "ĠpÃ¡novi": 15989,
  "ĠotÃ¡zke": 15990,
  "Ġplochou": 15991,
  "ÃŃvnejÅ¡ia": 15992,
  "Ġbicykli": 15993,
  "Ġreaguje": 15994,
  "Ġspochyb": 15995,
  "ĠpoÅ¡v": 15996,
  "Ġnajpln": 15997,
  "ĠneÄįÄ¾ap": 15998,
  "leÅ¾aÅ¥": 15999,
  "Ġodkedy": 16000,
  "omÃ´": 16001,
  "Ġvzal": 16002,
  "ĠpostihnutÃŃm": 16003,
  "Ġrom": 16004,
  "Ġjemu": 16005,
  "Ġautomatiz": 16006,
  "ĠumiestnenÃ¡": 16007,
  "Ġteatr": 16008,
  "Ġ1992": 16009,
  "ĠspoloÄįenstvo": 16010,
  "onist": 16011,
  "idlami": 16012,
  "ĠlondÃ½ne": 16013,
  "Ġvst": 16014,
  "ĠprenÃ¡jmu": 16015,
  "Ġkompetent": 16016,
  "atu": 16017,
  "ĠnepÃ¡Äįi": 16018,
  "tvÃ¡r": 16019,
  "ĠzatvÃ¡r": 16020,
  "ĠpretvÃ¡r": 16021,
  "mel": 16022,
  "ĠneznÃ¡me": 16023,
  "ĠvyvolÃ¡va": 16024,
  "ĠkÃºpili": 16025,
  "Ġznetvor": 16026,
  "Ġlamin": 16027,
  "ĠÅ¾iadnej": 16028,
  "Ġprahy": 16029,
  "Ġprehliadka": 16030,
  "ĠprÃºdu": 16031,
  "ĠkÃ³re": 16032,
  "tin": 16033,
  "aÄįu": 16034,
  "ĠÄįastokrÃ¡t": 16035,
  "ĠÄ¾udstvo": 16036,
  "Ġposilnenie": 16037,
  "atÃŃvnemu": 16038,
  "ĠbezboÅ¾": 16039,
  "ambiciÃ³z": 16040,
  "Ġsnahu": 16041,
  "Ġmodlitby": 16042,
  "Ġupravuje": 16043,
  "Ġenergiou": 16044,
  "Ã¡Äįoch": 16045,
  "Ġdig": 16046,
  "Ġkonkurencieschop": 16047,
  "ovnÃŃkmi": 16048,
  "Ãºcim": 16049,
  "ovina": 16050,
  "ĠkonajÃº": 16051,
  "Ġdrozd": 16052,
  "ĠdetskÃº": 16053,
  "ĠhistorickÃ©ho": 16054,
  "ĠustanovenÃŃ": 16055,
  "Ġ130": 16056,
  "ĠbazÃ¡r": 16057,
  "ĠzaÅ¾ÃŃva": 16058,
  "Ã¡vajÃºce": 16059,
  "Ġbusiness": 16060,
  "Ġsirup": 16061,
  "Ġzvi": 16062,
  "ĠnenÃ¡vid": 16063,
  "itejÅ¡iu": 16064,
  "Ġuliciach": 16065,
  "Ġpoznatkov": 16066,
  "teku": 16067,
  "ĠboÄ¾": 16068,
  "Ġinzul": 16069,
  "ĠÃºplat": 16070,
  "ĠubytovacÃŃch": 16071,
  "Ġdrak": 16072,
  "Ġhard": 16073,
  "ĠrÃŃÅ¡e": 16074,
  "natou": 16075,
  "ĠÄįasovo": 16076,
  "Ġplaz": 16077,
  "Ġsod": 16078,
  "ĠchotÃ¡r": 16079,
  "ĠfontÃ¡n": 16080,
  "Ġfree": 16081,
  "ĠdobrovoÄ¾nÃŃci": 16082,
  "Ġlcd": 16083,
  "uvzdor": 16084,
  "ĠpovaÅ¾ovanÃ©": 16085,
  "ĠÅ¾urnal": 16086,
  "Ġrodu": 16087,
  "ĠÅ¡print": 16088,
  "stÃ¡vali": 16089,
  "ĠsprÃ¡vcu": 16090,
  "ĠneprÃŃtom": 16091,
  "ÃŃvnejÅ¡iu": 16092,
  "ĠhÄ¾adanÃŃ": 16093,
  "ĠsÃºpis": 16094,
  "Ġtrpia": 16095,
  "Ġkarpat": 16096,
  "ĠdopriaÅ¥": 16097,
  "ĠamerickÃ¡": 16098,
  "Ãºca": 16099,
  "Ġvstupom": 16100,
  "ĠspevÃ¡Äįka": 16101,
  "Ġriadu": 16102,
  "Ġmercedes": 16103,
  "Ġmierou": 16104,
  "ĠremÃŃz": 16105,
  "Ġvop": 16106,
  "ovciach": 16107,
  "ĠmÃŃÄ¾": 16108,
  "ĠodporÃºÄįania": 16109,
  "Ġosno": 16110,
  "ĠsalÃ³n": 16111,
  "Ã¡tore": 16112,
  "Ġumelo": 16113,
  "95": 16114,
  "Ġpredpoklady": 16115,
  "ĠblÃ½sk": 16116,
  "ĠpÃ´vodnÃ½ch": 16117,
  "ĠosobnÃº": 16118,
  "Ã¡Äįikoch": 16119,
  "Ġboho": 16120,
  "ĠÄıale": 16121,
  "ĠneuveriteÄ¾nÃ©": 16122,
  "Ġfotku": 16123,
  "Ã¡nom": 16124,
  "itejÅ¡ou": 16125,
  "kÃ¡rmi": 16126,
  "Ġnajnevy": 16127,
  "Ġcentime": 16128,
  "ÃŃruje": 16129,
  "iovÃ¡": 16130,
  "natÃŃ": 16131,
  "ĠvesmÃŃru": 16132,
  "Ġpastor": 16133,
  "alizÃ¡cii": 16134,
  "Ġraf": 16135,
  "Ġano": 16136,
  "Ġatlant": 16137,
  "ĠmÅķtvych": 16138,
  "ĠnedÃ½ch": 16139,
  "ĠpÃ´rode": 16140,
  "Ġchaos": 16141,
  "Ġpoveternost": 16142,
  "natÃ©mu": 16143,
  "ĠvedÄ¾ajÅ¡ie": 16144,
  "ĠpeÄįene": 16145,
  "itejÅ¡ej": 16146,
  "Å¡tinÃ¡r": 16147,
  "ĠfiniÅ¡": 16148,
  "itejÅ¡ÃŃmi": 16149,
  "Ġdrien": 16150,
  "Ġalp": 16151,
  "itejÅ¡ieho": 16152,
  "Ġjednotku": 16153,
  "ĠdistribuÄį": 16154,
  "Ġpredstavte": 16155,
  "ĠnajneÃº": 16156,
  "ÃŃkovej": 16157,
  "ĠÅ¡kandÃ¡l": 16158,
  "itejÅ¡om": 16159,
  "itejÅ¡iemu": 16160,
  "Ġhudbe": 16161,
  "Ġnajmal": 16162,
  "ÃºÄįin": 16163,
  "kotÃºÄ¾a": 16164,
  "Ġmlat": 16165,
  "Ġpodvrat": 16166,
  "Ġblysk": 16167,
  "patriot": 16168,
  "Ġnehlad": 16169,
  "kvapal": 16170,
  "Ġnevyklop": 16171,
  "Ġnajsvoj": 16172,
  "Ġspotvor": 16173,
  "Ġnajzlat": 16174,
  "Ġnajzl": 16175,
  "chrocht": 16176,
  "hodnover": 16177,
  "Ġnajseb": 16178,
  "Ġnajrozo": 16179,
  "ĠnezvlÃ¡Äį": 16180,
  "ĠÅ¡peciÃ¡lnu": 16181,
  "âĤ¬.": 16182,
  "Ġnevzdel": 16183,
  "ĠpouÅ¾il": 16184,
  "ĠdospelÃŃ": 16185,
  "Ġpretrh": 16186,
  "Ġmami": 16187,
  "Ġsrn": 16188,
  "ĠmanÅ¾elom": 16189,
  "ĠprezentÃ¡cia": 16190,
  "Ġdnu": 16191,
  "ĠmreÅ¾": 16192,
  "ĠaÅ¡pir": 16193,
  "Ġlinku": 16194,
  "ĠkalÃ³riÃŃ": 16195,
  "ĠmaÄı": 16196,
  "refer": 16197,
  "ĠjemnÃº": 16198,
  "Ġdevelo": 16199,
  "Ġrektor": 16200,
  "Ġproblematike": 16201,
  "Ġspomenut": 16202,
  "Ġmetabolizmus": 16203,
  "Ġmechanizmus": 16204,
  "Ġhav": 16205,
  "ĠozbrojenÃ½ch": 16206,
  "Ġbedr": 16207,
  "Ġemancip": 16208,
  "Ġpristav": 16209,
  "ĠÅ¡kolskÃ©": 16210,
  "Ġjavor": 16211,
  "Ġvyk": 16212,
  "atÃ½m": 16213,
  "Ġpotup": 16214,
  "ĠospravedlÅĪ": 16215,
  "ĠveÄ¾vyslan": 16216,
  "ns": 16217,
  "ĠnastavenÃŃ": 16218,
  "Ġzajat": 16219,
  "Ġbudovanie": 16220,
  "ĠposlednÃ½m": 16221,
  "iÄįnÃ©": 16222,
  "yho": 16223,
  "Ġodvet": 16224,
  "ĠÅ¡arm": 16225,
  "ĠinÅ¡pirÃ¡ciu": 16226,
  "liz": 16227,
  "ĠistÃ©ho": 16228,
  "Ġstojan": 16229,
  "ĠmetÃ³dou": 16230,
  "Ġneven": 16231,
  "ĠinÅ¡talÃ¡ciu": 16232,
  "eru": 16233,
  "zÃ¡sad": 16234,
  "Ġsluch": 16235,
  "ĠnastÃ¡va": 16236,
  "ĠopustiÅ¥": 16237,
  "ĠÅ¡ant": 16238,
  "pade": 16239,
  "iÅ¡lo": 16240,
  "Ġpiest": 16241,
  "ÃºÅ¡Å¥": 16242,
  "ĠprikÃ¡z": 16243,
  "ĠpoÅ¡kodz": 16244,
  "skoÄįiÅ¥": 16245,
  "ĠkolenÃ¡": 16246,
  "Ġbosor": 16247,
  "ĠzosÃº": 16248,
  "ĠnÃ¡zvy": 16249,
  "ĠprebiehaÅ¥": 16250,
  "ĠnamÃ¡h": 16251,
  "Ġvrchu": 16252,
  "Ġslalom": 16253,
  "ĠmyslÃŃme": 16254,
  "ovateÄ¾ku": 16255,
  "Ġnepravidel": 16256,
  "Ġindustri": 16257,
  "ĠpoprÃŃ": 16258,
  "ĠrozhodovaÅ¥": 16259,
  "ĠprÃŃsluÅ¡enstva": 16260,
  "ĠzdravÃŃm": 16261,
  "Ġreferend": 16262,
  "Ġchrbte": 16263,
  "Ġ140": 16264,
  "ĠobmedziÅ¥": 16265,
  "Ġveriaci": 16266,
  "Ġobete": 16267,
  "Ġhierarch": 16268,
  "ĠÃºverov": 16269,
  "Äįas": 16270,
  "ĠnaÄįas": 16271,
  "Ġrealita": 16272,
  "ĠzdÃ´raznil": 16273,
  "ĠvÃ½Å¾ivu": 16274,
  "Ġprirovn": 16275,
  "Ġnespravod": 16276,
  "ĠgalÃ©rie": 16277,
  "ĠÄ¾uÄıoch": 16278,
  "ĠumelÃ©": 16279,
  "Ġcas": 16280,
  "Ġjuhu": 16281,
  "ĠsÃŃdle": 16282,
  "Ã¡nska": 16283,
  "ovanosÅ¥ou": 16284,
  "Ġokresu": 16285,
  "ĠznÃ¡mej": 16286,
  "ĠpravdepodobnÃ©": 16287,
  "ĠkÃºtom": 16288,
  "ĠnauÄįili": 16289,
  "ĠprÃŃÄıte": 16290,
  "ĠvÃ½chodu": 16291,
  "ĠprÃŃchodom": 16292,
  "Ġdren": 16293,
  "ĠpÃ¤st": 16294,
  "ĠkolÃŃs": 16295,
  "Ġobnovu": 16296,
  "medzÃŃ": 16297,
  "Ġkozmetiky": 16298,
  "ĠrozdielnÃ½mi": 16299,
  "Ġdovolenke": 16300,
  "ĠtelocviÄį": 16301,
  "ÃŃroval": 16302,
  "ĠzastÃºpenie": 16303,
  "ĠrÃ½chlost": 16304,
  "Ġvyhn": 16305,
  "ĠvyÅ¡li": 16306,
  "ĠzloÅ¾enÃŃ": 16307,
  "Ġaa": 16308,
  "Ġtanec": 16309,
  "Ġprd": 16310,
  "ĠnoÄįnÃ©": 16311,
  "ÃŃvnejÅ¡ÃŃm": 16312,
  "ĠpoÅ¡tovnÃ©": 16313,
  "ĠhorÃ¡ch": 16314,
  "ĠbudÃºcich": 16315,
  "ĠsÃ¡Äį": 16316,
  "ĠgenerÃ¡lneho": 16317,
  "Ġmysle": 16318,
  "Ġvydier": 16319,
  "anskÃ½": 16320,
  "ĠnevÅ¡im": 16321,
  "ĠbielizeÅĪ": 16322,
  "ĠsÃºr": 16323,
  "ovÅĪami": 16324,
  "Ġpolicajt": 16325,
  "ĠtrÃºb": 16326,
  "tos": 16327,
  "ĠnadÅ¡tandard": 16328,
  "ĠvlÃ¡du": 16329,
  "ĠdneÅ¡nÃ©": 16330,
  "Ġnevychov": 16331,
  "ĠjazyÄį": 16332,
  "Ġbohem": 16333,
  "Ġhundr": 16334,
  "ĠÅ¾iÄį": 16335,
  "ĠÅ¡Å¥Ãºpl": 16336,
  "stranÃŃc": 16337,
  "Ġfagocyt": 16338,
  "ĠneÅ¾iÄį": 16339,
  "Ġhab": 16340,
  "Ġfigl": 16341,
  "Ġpozrela": 16342,
  "ĠÄįlÃ¡nkom": 16343,
  "Ġprales": 16344,
  "Ġvzadu": 16345,
  "ĠÅ¡tÃ¡tna": 16346,
  "ĠÅ¾iaka": 16347,
  "Ġstruk": 16348,
  "Ġfarnosti": 16349,
  "Ã¡cka": 16350,
  "Ġverte": 16351,
  "Ġnepra": 16352,
  "Ġstanislav": 16353,
  "lym": 16354,
  "Ġochranou": 16355,
  "ĠnevÅ¡edn": 16356,
  "Ġobrod": 16357,
  "Ġviedla": 16358,
  "Ġdno": 16359,
  "Ġvstupu": 16360,
  "Ġtvaroh": 16361,
  "Ġspria": 16362,
  "itia": 16363,
  "Ġgrunt": 16364,
  "Ġzimy": 16365,
  "ĠotuÅ¾": 16366,
  "iovÃ½": 16367,
  "Ġzarob": 16368,
  "Ġkonali": 16369,
  "ĠfebruÃ¡ri": 16370,
  "Ġrezon": 16371,
  "ĠdatabÃ¡zy": 16372,
  "Ġnenorm": 16373,
  "ĠprepÃ¡Äį": 16374,
  "ĠspÄºÅĪajÃº": 16375,
  "Ġhloh": 16376,
  "ĠinÅ¡talÃ¡cia": 16377,
  "Ġobuvi": 16378,
  "ĠvÃ½ch": 16379,
  "ĠnÃ¡strojom": 16380,
  "Ġidyl": 16381,
  "que": 16382,
  "ling": 16383,
  "itoch": 16384,
  "Ġodbeh": 16385,
  "ĠzaujÃŃmaÅ¥": 16386,
  "Ġdrop": 16387,
  "Ġhemat": 16388,
  "Ġvzory": 16389,
  "ĠnemusÃŃm": 16390,
  "Ġdlhotrv": 16391,
  "ĠÅ¾iadateÄ¾": 16392,
  "ÃŃvnejÅ¡ej": 16393,
  "Ġkurzov": 16394,
  "Ġskvost": 16395,
  "ĠprÃŃvet": 16396,
  "Ġprij": 16397,
  "ryl": 16398,
  "ĠmÃ¤kkÃ©": 16399,
  "Ġnedopad": 16400,
  "ĠsÃºhlasom": 16401,
  "ĠjednoduchÃ½ch": 16402,
  "Ġpotvrdili": 16403,
  "Ġzorad": 16404,
  "ĠpoprÃŃpade": 16405,
  "ĠzÃ¡ujmom": 16406,
  "Ġwashington": 16407,
  "2007": 16408,
  "ĠÅ¡nup": 16409,
  "ĠspÃ´sobilosti": 16410,
  "ĠchÃ½bajÃº": 16411,
  "Ġmentor": 16412,
  "ĠplÃ´ch": 16413,
  "Ġsnow": 16414,
  "Ġboler": 16415,
  "ÃŃvnejÅ¡ieho": 16416,
  "ĠÅ¾ivotnÃ½ch": 16417,
  "ĠukonÄįiÅ¥": 16418,
  "Ġbalne": 16419,
  "ĠvÃ½konnÃ½": 16420,
  "ĠsilnÃ½m": 16421,
  "aristokrat": 16422,
  "Ġparadaj": 16423,
  "Ġveda": 16424,
  "Ġnaf": 16425,
  "ĠcudzoloÅ¾": 16426,
  "ĠprÃŃdete": 16427,
  "ĠÅ¾iarenia": 16428,
  "ĠrukovÃ¤Å¥": 16429,
  "ĠtelevÃŃzia": 16430,
  "Ġnebojte": 16431,
  "Ġzostavy": 16432,
  "ĠvyÅ¡tud": 16433,
  "Ġgeor": 16434,
  "Ġdverami": 16435,
  "ĠdneÅ¡nÃ½ch": 16436,
  "Ġinternational": 16437,
  "ĠpripÃ¡j": 16438,
  "ĠprosÃŃme": 16439,
  "ĠpostarÃ¡": 16440,
  "ĠnasledujÃºcom": 16441,
  "ĠosuÅ¡": 16442,
  "Ġpodvedom": 16443,
  "ĠkyselÃŃn": 16444,
  "anlivosÅ¥": 16445,
  "Ġspot": 16446,
  "ĠzaÄįnete": 16447,
  "Ġodpadov": 16448,
  "sis": 16449,
  "Ġtitulu": 16450,
  "ĠotvorenÃ½ch": 16451,
  "ĠkrÃ¡Ä¾ovstvo": 16452,
  "ĠpoÄįasÃŃ": 16453,
  "ĠzÃŃskajÃº": 16454,
  "ÃŃvnejÅ¡iemu": 16455,
  "vrÃ¡tiÅ¥": 16456,
  "ĠtlaÄįovej": 16457,
  "ĠvykÃºp": 16458,
  "Ġlesy": 16459,
  "Ġvrstiev": 16460,
  "Ġlitrov": 16461,
  "ĠpridÃ¡vaÅ¥": 16462,
  "itak": 16463,
  "ĠkompozÃŃ": 16464,
  "Ġdezert": 16465,
  "Ġcypr": 16466,
  "ĠdoloÅ¾": 16467,
  "ĠÄįÃŃtajte": 16468,
  "ĠregistrÃ¡cii": 16469,
  "ep": 16470,
  "Ġnostalg": 16471,
  "ĠÄįesÅ¥": 16472,
  "ĠasociÃ¡cie": 16473,
  "Ġnechala": 16474,
  "Ġkoncu": 16475,
  "ĠÅ¡erm": 16476,
  "Ġkoncerty": 16477,
  "Ġsteles": 16478,
  "Ġaviz": 16479,
  "Ġrozsiahle": 16480,
  "Ġprevin": 16481,
  "Ġotroc": 16482,
  "Ġstatus": 16483,
  "Ġagend": 16484,
  "Ġtresk": 16485,
  "Ġcyklus": 16486,
  "Ġofenz": 16487,
  "Ġnitry": 16488,
  "Ġstiahnutie": 16489,
  "64": 16490,
  "ĠpreÅ¾ili": 16491,
  "ĠÄįloveÄį": 16492,
  "Ġtuky": 16493,
  "ĠzaÅ¾ili": 16494,
  "Ġdoplat": 16495,
  "ĠkÃ³du": 16496,
  "ĠvieÄį": 16497,
  "ĠnÃ¡vrhov": 16498,
  "ĠkolesÃ¡": 16499,
  "ĠvyhÄ¾adÃ¡vania": 16500,
  "ĠrÃ½chlu": 16501,
  "ĠsvetovÃ½": 16502,
  "ĠpracovnÃŃk": 16503,
  "Ġznamenalo": 16504,
  "Ġjaskyne": 16505,
  "Ġinternetovom": 16506,
  "iatko": 16507,
  "krÃ¡deÅ¾": 16508,
  "Ġdy": 16509,
  "Ġsudcov": 16510,
  "ĠprietrÅ¾": 16511,
  "Ġkorzet": 16512,
  "kavÃ©": 16513,
  "Ġskvelo": 16514,
  "Ġrek": 16515,
  "Ġprojektoch": 16516,
  "ÃŃvnejÅ¡ÃŃmi": 16517,
  "Ġpohan": 16518,
  "ÃŃvnejÅ¡ou": 16519,
  "mÃ½Å¡Ä¾aÅ¥": 16520,
  "Ġrozjas": 16521,
  "Ġnecest": 16522,
  "Ġeklekt": 16523,
  "Ġpodup": 16524,
  "itmi": 16525,
  "Ġamerikan": 16526,
  "ÃŃvnejÅ¡om": 16527,
  "Ġslied": 16528,
  "Ġglg": 16529,
  "Ġnepodup": 16530,
  "ĠepiÅ¡tol": 16531,
  "Ġcrk": 16532,
  "Ġcvrk": 16533,
  "Äįerviv": 16534,
  "Ġnechrap": 16535,
  "druÅ¾stev": 16536,
  "ĠzhromaÅ¾Äı": 16537,
  "ĠzapaÄ¾": 16538,
  "ĠbeÅ¾nej": 16539,
  "ĠnepatrÃŃ": 16540,
  "Ġnamont": 16541,
  "ĠzÃ¡ruku": 16542,
  "Ġpredava": 16543,
  "Ġfc": 16544,
  "ssr": 16545,
  "ĠpÃŃsma": 16546,
  "Ġpercenta": 16547,
  "ĠmiliÃ¡rd": 16548,
  "iera": 16549,
  "ĠnÃ¡hradnÃ©": 16550,
  "war": 16551,
  "ĠkÃ¡bl": 16552,
  "Ġskept": 16553,
  "Ġsmotan": 16554,
  "Ġvedomia": 16555,
  "Ġsektor": 16556,
  "Ġimper": 16557,
  "Ġkrup": 16558,
  "Ġtim": 16559,
  "antovi": 16560,
  "ĠÅ¡kodlivÃ©": 16561,
  "ĠpodÃ¡vaÅ¥": 16562,
  "kÃ¡rovi": 16563,
  "ĠpravdepodobnosÅ¥": 16564,
  "ĠÅ¡Å¥astnÃ¡": 16565,
  "Ġzdatn": 16566,
  "Ġuf": 16567,
  "enever": 16568,
  "ĠtrvalÃ©": 16569,
  "Ġsing": 16570,
  "Ġsvetle": 16571,
  "ĠbritÃ¡nii": 16572,
  "ĠamerickÃ©": 16573,
  "ĠdÃ©": 16574,
  "ĠzavraÅ¾d": 16575,
  "Ġnamiet": 16576,
  "lostÃŃ": 16577,
  "ĠpneumatÃŃk": 16578,
  "Ġprsty": 16579,
  "ĠÅ¡pecifik": 16580,
  "Ġstola": 16581,
  "xi": 16582,
  "enti": 16583,
  "ĠneprehÄ¾ad": 16584,
  "Ġves": 16585,
  "Ġmt": 16586,
  "Ġstras": 16587,
  "ĠnekonÄį": 16588,
  "ĠschudnÃºÅ¥": 16589,
  "Ġ43": 16590,
  "Ġdoplnil": 16591,
  "Ġdobud": 16592,
  "ĠpopulÃ¡rne": 16593,
  "Ġreceptov": 16594,
  "ĠzniÄįiÅ¥": 16595,
  "nikovi": 16596,
  "nickÃ½": 16597,
  "Ġmartine": 16598,
  "Ġ54": 16599,
  "ĠgÃ©n": 16600,
  "ĠÅ¡tÃ¡diu": 16601,
  "ĠobÃ¡v": 16602,
  "Ġlez": 16603,
  "Ġprehliadku": 16604,
  "ĠopaÄįnom": 16605,
  "ĠbudÃºce": 16606,
  "Ġmajstrovstiev": 16607,
  "ĠneumoÅ¾": 16608,
  "ĠobÄ¾ÃºbenÃ½m": 16609,
  "oster": 16610,
  "ĠjednÃ©mu": 16611,
  "ĠÃºnia": 16612,
  "ĠkorÃ³z": 16613,
  "dd": 16614,
  "Ġtrasa": 16615,
  "Ġumeleckej": 16616,
  "Ġgramot": 16617,
  "ĠflÃ³r": 16618,
  "Ã¡lnosÅ¥ou": 16619,
  "ĠneÅ¡lo": 16620,
  "Ġandre": 16621,
  "Ġprilb": 16622,
  "ĠspoloÄįnÃº": 16623,
  "Ġnebi": 16624,
  "ĠanalÃ³g": 16625,
  "ĠzlÃ¡": 16626,
  "ĠmobilnÃ½": 16627,
  "Ġutkv": 16628,
  "zrkad": 16629,
  "pis": 16630,
  "ĠpozÃŃcia": 16631,
  "Ġnezhod": 16632,
  "Ġprepar": 16633,
  "Ġsken": 16634,
  "ĠprÃºÅ¾": 16635,
  "Ġfungovania": 16636,
  "nÃºt": 16637,
  "ĠdonÃºt": 16638,
  "Ġmonik": 16639,
  "Ġprevodom": 16640,
  "ĠvÃ¤ÄįÅ¡ieho": 16641,
  "Ġjoj": 16642,
  "ĠsÃºstreÄı": 16643,
  "Ġrimav": 16644,
  "ĠurÄįenej": 16645,
  "Ġproduktoch": 16646,
  "ĠprÃŃklady": 16647,
  "Ġzmest": 16648,
  "Ġmiestny": 16649,
  "ĠsamotnÃ½ch": 16650,
  "andy": 16651,
  "ĠgÃ©": 16652,
  "ĠpostavenÃ©": 16653,
  "Ġir": 16654,
  "Ġfotografia": 16655,
  "Ġoslep": 16656,
  "ĠÅ¡pÃ¡r": 16657,
  "ĠlÃºpeÅ¾": 16658,
  "ĠvÃ½stavbe": 16659,
  "Ġpoobed": 16660,
  "ĠvlÃ¡dne": 16661,
  "Ġpotrebovali": 16662,
  "Ġbeletr": 16663,
  "Ġkapacitu": 16664,
  "Ġornament": 16665,
  "Ġpomeru": 16666,
  "Ġvizit": 16667,
  "ĠkrvÃ¡c": 16668,
  "ÃŃnovÃ©ho": 16669,
  "ĠnabudÃº": 16670,
  "Ã³noch": 16671,
  "Äįnom": 16672,
  "Ġdvojica": 16673,
  "Ġnepovol": 16674,
  "Ġzrak": 16675,
  "ĠvÃŃÅ¥azom": 16676,
  "icovÃ½ch": 16677,
  "ĠznÃ¡mym": 16678,
  "ĠÃºstroj": 16679,
  "ĠkoneÄįnÃ©": 16680,
  "',": 16681,
  "Ġpokyny": 16682,
  "Ã¡ckych": 16683,
  "Ġtendenciu": 16684,
  "ĠvzdaÅ¥": 16685,
  "Ġbul": 16686,
  "ĠodtlaÄį": 16687,
  "ĠpÃ´du": 16688,
  "ĠbanÃŃc": 16689,
  "ĠnajnÃ¡roÄį": 16690,
  "09": 16691,
  "ĠnakrÃºc": 16692,
  "Ġic": 16693,
  "ĠÄįistÃŃ": 16694,
  "Ġbodom": 16695,
  "Ġchrbtice": 16696,
  "Ã³ze": 16697,
  "Ã¡nsky": 16698,
  "atou": 16699,
  "hÃ¡ÅĪajÃº": 16700,
  "ĠnabudÃºce": 16701,
  "ord": 16702,
  "Ġclou": 16703,
  "ĠvrchnÃ¡": 16704,
  "ĠÃºÄįte": 16705,
  "ĠkÃ³": 16706,
  "ĠsÃºÅ¥aÅ¾iach": 16707,
  "ĠodÅ¡kod": 16708,
  "ĠiniciatÃŃvy": 16709,
  "Ãºh": 16710,
  "Ġitf": 16711,
  "ĠzasadnutÃŃ": 16712,
  "iarske": 16713,
  "ĠmanaÅ¾mentu": 16714,
  "Ġtmav": 16715,
  "Ġbat": 16716,
  "ĠzabiÅ¥": 16717,
  "Ġspodob": 16718,
  "Ġvpich": 16719,
  "eninÃ¡m": 16720,
  "dlho": 16721,
  "Ġopatrenie": 16722,
  "Ġbielkoviny": 16723,
  "Ġlyr": 16724,
  "Ġgalgan": 16725,
  "ĠÄ¾ak": 16726,
  "Ġodmoc": 16727,
  "ĠdrÃºz": 16728,
  "Ġhungar": 16729,
  "Ġchlip": 16730,
  "ĠÅ¾grl": 16731,
  "Ġpridali": 16732,
  "Ġozajst": 16733,
  "ĠsexuÃ¡lne": 16734,
  "Ġvydali": 16735,
  "Ġflor": 16736,
  "Ġocenenia": 16737,
  "Ġzahyn": 16738,
  "ĠÅ¡er": 16739,
  "ĠvÃ½robnÃ½ch": 16740,
  "Ġdokladov": 16741,
  "ĠzakaÅ¾d": 16742,
  "ĠzakaÅ¾dÃ½m": 16743,
  "Ġprodukciu": 16744,
  "ĠmembrÃ¡n": 16745,
  "ÃŃnovÃº": 16746,
  "!)": 16747,
  "ĠprÃŃleÅ¾itostÃŃ": 16748,
  "Ġsobota": 16749,
  "iteÄ¾ka": 16750,
  "ĠvÃ½stave": 16751,
  "Ġstravovanie": 16752,
  "Ġnavy": 16753,
  "Ã¡rs": 16754,
  "Ġtvorili": 16755,
  "nickÃ©ho": 16756,
  "ĠvyhlÃ¡senia": 16757,
  "ĠvyÅ¥ah": 16758,
  "Ġkonalo": 16759,
  "Ġobvode": 16760,
  "iaz": 16761,
  "ĠmÅķtve": 16762,
  "Ġdosiahne": 16763,
  "ĠpouÅ¾ÃŃvanÃ½": 16764,
  "ĠodvetvÃŃ": 16765,
  "ĠpouÅ¾ÃŃvatelia": 16766,
  "ĠvÃ¤ÄįÅ¡ÃŃm": 16767,
  "ĠÅ¡tyridsaÅ¥": 16768,
  "ĠdruÅ¾stiev": 16769,
  "Ġhej": 16770,
  "ĠveÅ¾e": 16771,
  "ĠvÃ½nimoÄįne": 16772,
  "atÃ½mi": 16773,
  "Ġobjemu": 16774,
  "Ġfakty": 16775,
  "ĠneponÃºk": 16776,
  "ĠÄįÃŃÅ¾": 16777,
  "ĠzaujaÅ¥": 16778,
  "iteliek": 16779,
  "Ġodtiene": 16780,
  "Ġmhd": 16781,
  "autor": 16782,
  "Ã©ny": 16783,
  "Ġkomponenty": 16784,
  "Ġkla": 16785,
  "Ġnen": 16786,
  "ĠpripravujÃº": 16787,
  "ĠprÃŃtomnÃ½ch": 16788,
  "ĠoperaÄįnÃ©ho": 16789,
  "ĠvykonÃ¡": 16790,
  "Ġpovlak": 16791,
  "Ġkoso": 16792,
  "ĠÃºkony": 16793,
  "ĠbÃ¡nk": 16794,
  "prezident": 16795,
  "ĠplameÅĪ": 16796,
  "ĠjuhozÃ¡pad": 16797,
  "Ġakva": 16798,
  "Ġpreroz": 16799,
  "ĠparÃŃÅ¾i": 16800,
  "mann": 16801,
  "ĠvedomostÃŃ": 16802,
  "ah": 16803,
  "ĠnenÃºt": 16804,
  "Ġsvetlom": 16805,
  "ĠalternatÃŃvne": 16806,
  "ĠpapuÄ¾": 16807,
  "ĠÃºÄįasÅ¥ou": 16808,
  "ĠrozpÃºÅ¡Å¥": 16809,
  "ĠocenÃŃte": 16810,
  "ĠihliÄį": 16811,
  "Ġbystrice": 16812,
  "Ġbrosk": 16813,
  "Ġdetoxik": 16814,
  "ĠpremiÃ©ra": 16815,
  "novu": 16816,
  "nutejÅ¡ie": 16817,
  "ĠspustiÅ¥": 16818,
  "ĠÅ¾eriav": 16819,
  "ĠÅ¡porte": 16820,
  "yÅĪ": 16821,
  "ĠdodrÅ¾iavanie": 16822,
  "ĠprovÃŃz": 16823,
  "ĠpovaÅ¾ovanÃ½": 16824,
  "ĠfinanÄįnÃ¡": 16825,
  "Ġdoprac": 16826,
  "Ġstranou": 16827,
  "ĠobyÄįajne": 16828,
  "Ġcal": 16829,
  "Ġbezprostredne": 16830,
  "Ġslzy": 16831,
  "ĠobeÅ¾": 16832,
  "Ġpohodlia": 16833,
  "ĠÄįierneho": 16834,
  "ĠspomÃŃnanÃ©": 16835,
  "ĠprepÃŃn": 16836,
  "Ġstratili": 16837,
  "Ġproblematiku": 16838,
  "ĠuhradiÅ¥": 16839,
  "kovito": 16840,
  "ĠregionÃ¡lneho": 16841,
  "ĠzÃ¡leÅ¾itosti": 16842,
  "ĠÄįp": 16843,
  "ĠprechÃ¡dzky": 16844,
  "Ġdie": 16845,
  "ĠobrovskÃ¡": 16846,
  "ĠsvadobnÃ©": 16847,
  "pad": 16848,
  "ĠzaujÃŃmavÃº": 16849,
  "ĠoveriÅ¥": 16850,
  "ĠÄįÄ¾up": 16851,
  "Ġnevzd": 16852,
  "oba": 16853,
  "Ġdedin": 16854,
  "ĠnespÃ´sob": 16855,
  "ÃŃnovÃ½m": 16856,
  "ĠpokuÅ¡": 16857,
  "Ġmetra": 16858,
  "icovÃ½": 16859,
  "ĠÅ¡tyrmi": 16860,
  "ham": 16861,
  "ĠvhodnÃ½ch": 16862,
  "Ġgondol": 16863,
  "Ġchalani": 16864,
  "Ġtrieda": 16865,
  "Ġvyjadrenia": 16866,
  "ise": 16867,
  "Ġkajak": 16868,
  "ĠdokÃ¡zaÅ¥": 16869,
  "Ġnejakom": 16870,
  "ĠÅ¡tatistiky": 16871,
  "ĠzmluvnÃ½ch": 16872,
  "Ġvrstev": 16873,
  "ĠvyvolaÅ¥": 16874,
  "nutÃ©mu": 16875,
  "Ġpochval": 16876,
  "ĠportÃ¡li": 16877,
  "Ġbosn": 16878,
  "ĠzvlÃ¡dne": 16879,
  "Ġpredstava": 16880,
  "ure": 16881,
  "Ġmodro": 16882,
  "ĠprÃŃlohe": 16883,
  "ĠchlapÄį": 16884,
  "Ġnoviniek": 16885,
  "ĠnajzaujÃŃm": 16886,
  "ĠzÄ¾ahÄį": 16887,
  "ĠpÃ³l": 16888,
  "lus": 16889,
  "Ġodvoz": 16890,
  "ÃŃrujÃº": 16891,
  "ĠvÃ½boj": 16892,
  "Ġcharit": 16893,
  "Ġnehovoriac": 16894,
  "ĠiÃ³n": 16895,
  "ĠnesÃºc": 16896,
  "Ġnestrat": 16897,
  "Ġgrot": 16898,
  "Ġbrilant": 16899,
  "Ġterasu": 16900,
  "Ġbenedikt": 16901,
  "Ġkru": 16902,
  "ĠoznaÄįiÅ¥": 16903,
  "plÃ½vav": 16904,
  "ĠstaroÅ¾it": 16905,
  "ĠcÃŃtili": 16906,
  "ĠvariÅ¥": 16907,
  "Ġpozorne": 16908,
  "oviÅ¡t": 16909,
  "ĠposÃºdenie": 16910,
  "ĠdvojkoÄ¾aj": 16911,
  "ĠstolÃŃk": 16912,
  "ovanostÃŃ": 16913,
  "Ġpastier": 16914,
  "Ã¡lnostÃŃ": 16915,
  "Ġtvarov": 16916,
  "ĠsleÄįn": 16917,
  "ĠnÃ¡mesaÄį": 16918,
  "ovanostiach": 16919,
  "Ã¡lnostiach": 16920,
  "Ã¡lnostiam": 16921,
  "Ã¡lnosÅ¥ami": 16922,
  "ĠprÃŃrodnÃ¡": 16923,
  "ovanosÅ¥ami": 16924,
  "ovanostiam": 16925,
  "ĠrezervovaÅ¥": 16926,
  "Ġvpredu": 16927,
  "Ġsprat": 16928,
  "Ġplebej": 16929,
  "ĠdrezÃºr": 16930,
  "Ġgamb": 16931,
  "ĠrÃ´sol": 16932,
  "ĠcvendÅ¾": 16933,
  "mÃ¡toÅ¾": 16934,
  "ĠÅ¾ÃŃr": 16935,
  "pleÄį": 16936,
  "Ġdomicil": 16937,
  "ĠposilÅĪ": 16938,
  "Ġhrou": 16939,
  "ĠvnÃºtroÅ¡tÃ¡t": 16940,
  "Ġdokum": 16941,
  "Ġfestivale": 16942,
  "ĠnÃ¡uÄį": 16943,
  "Ġrozhadz": 16944,
  "ĠpriÄ¾n": 16945,
  "ĠÅ¡lo": 16946,
  "ĠpriemyselnÃ½ch": 16947,
  "redaktor": 16948,
  "ĠwebovÃº": 16949,
  "Ġski": 16950,
  "Ġark": 16951,
  "tis": 16952,
  "Ġchore": 16953,
  "Ġchoreograf": 16954,
  "Ġudia": 16955,
  "Ġrozvoju": 16956,
  "ĠmodrÃ©": 16957,
  "ĠzÃ¡kazky": 16958,
  "ĠÄįlenskÃ©ho": 16959,
  "ĠinteraktÃŃv": 16960,
  "Ġpiva": 16961,
  "Ġkonfigur": 16962,
  "ĠhrÃ¡dz": 16963,
  "ĠnaÅ¡tart": 16964,
  "Ġmotorom": 16965,
  "Ġesej": 16966,
  "ĠzaloÅ¾enia": 16967,
  "Ġostali": 16968,
  "Ġstromu": 16969,
  "Ġbilanc": 16970,
  "ingom": 16971,
  "ĠkrvnÃ©ho": 16972,
  "Ġmapu": 16973,
  "ĠÄįÃŃny": 16974,
  "ĠkategÃ³ria": 16975,
  "ĠsÃºprava": 16976,
  "ĠoprÃ¡vnenÃ¡": 16977,
  "Ġvrab": 16978,
  "iovÃ½ch": 16979,
  "Ġprievidza": 16980,
  "ĠsplaÅ¡": 16981,
  "Ġostane": 16982,
  "Ġrevit": 16983,
  "ĠosobnÃ½m": 16984,
  "kot": 16985,
  "Ġslez": 16986,
  "ĠohraniÄį": 16987,
  "ĠuvedenÃº": 16988,
  "Ġradov": 16989,
  "Ġivana": 16990,
  "Ġ1996": 16991,
  "ĠzohnaÅ¥": 16992,
  "Ġsmia": 16993,
  "ĠobstarÃ¡vateÄ¾": 16994,
  "Ġfotografiu": 16995,
  "ĠvÃ½voz": 16996,
  "ĠreÅ¡taurÃ¡ciÃŃ": 16997,
  "ĠzahraniÄįnej": 16998,
  "ĠvÃ½daj": 16999,
  "ĠvstÃºpiÅ¥": 17000,
  "Ġinvestor": 17001,
  "sed": 17002,
  "ĠÄįinu": 17003,
  "Ġ1945": 17004,
  "Ġkalor": 17005,
  "Ġnon": 17006,
  "ĠvyÅ¡etrenia": 17007,
  "ĠmÃ¡lokto": 17008,
  "aÄįkÃ¡r": 17009,
  "ĠzaÄįiatoÄįnÃŃkov": 17010,
  "ajÅ¡ia": 17011,
  "Ġnazbier": 17012,
  "ĠsilnÃº": 17013,
  "ĠbandÃ¡Å¾": 17014,
  "inom": 17015,
  "sport": 17016,
  "Ġklasifik": 17017,
  "ĠpredajÅĪu": 17018,
  "ĠgulÃ¡Å¡": 17019,
  "ĠnÃ¡vrhom": 17020,
  "ĠprÃŃstroje": 17021,
  "ĠpohodlnÃ½": 17022,
  "Ġsklade": 17023,
  "ĠmonÅ¡tr": 17024,
  "ĠmastnÃ©": 17025,
  "smieÅ¡": 17026,
  "iovÃ©": 17027,
  "ĠvyplÃ¡c": 17028,
  "Ġchodili": 17029,
  "ĠzadlÅ¾": 17030,
  "ĠchystÃ¡": 17031,
  "Ġkvint": 17032,
  "Ġhypnot": 17033,
  "ĠalÅ¾bet": 17034,
  "oÄįka": 17035,
  "Ġpresah": 17036,
  "ĠvyznaÄįujÃº": 17037,
  "ĠdanÃ¡": 17038,
  "ionÃ¡": 17039,
  "ĠÅ¡iat": 17040,
  "ateÄ¾nÃ½m": 17041,
  "Ġpresp": 17042,
  "Ġchrum": 17043,
  "plÅĪte": 17044,
  "ĠspevÃ¡k": 17045,
  "ovateÄ¾kou": 17046,
  "ĠinÅ¡talÃ¡cie": 17047,
  "ĠrozliÄįnÃ½ch": 17048,
  "Ġpovahy": 17049,
  "Ġvej": 17050,
  "ĠpresnosÅ¥": 17051,
  "Ġviedni": 17052,
  "Ġosobnom": 17053,
  "vr": 17054,
  "Ġlinole": 17055,
  "Ġviere": 17056,
  "Ġchemik": 17057,
  "Ġozdrav": 17058,
  "ĠmasÃ¡Å¾e": 17059,
  "iteÄ¾och": 17060,
  "ĠkÃ½": 17061,
  "Ġfrag": 17062,
  "Ġnefr": 17063,
  "ĠsrsÅ¥": 17064,
  "iakoch": 17065,
  "ĠzaneprÃ¡zdn": 17066,
  "Ġvekom": 17067,
  "ls": 17068,
  "ĠstrÃ¡venÃ½": 17069,
  "ĠprincÃŃpy": 17070,
  "Ġhel": 17071,
  "Ġjedlom": 17072,
  "ĠprÃ¡vnickÃ¡": 17073,
  "Ġhero": 17074,
  "ĠrovnakÃ¡": 17075,
  ");": 17076,
  "ĠtaÅ¡ky": 17077,
  "ule": 17078,
  "ĠmuÅ¡": 17079,
  "rik": 17080,
  "lez": 17081,
  "Ġrev": 17082,
  "Ġmliekar": 17083,
  "ĠÄįesku": 17084,
  "Ġtipov": 17085,
  "ĠnÃ¡deje": 17086,
  "ĠchÄºp": 17087,
  "Ġvymer": 17088,
  "ĠnespÃºt": 17089,
  "nÃŃkovÃ¡": 17090,
  "ĠpyramÃŃd": 17091,
  "Ġotcovi": 17092,
  "Ġmly": 17093,
  "Å¡p": 17094,
  "ĠsprÃ¡vaÅ¥": 17095,
  "ĠvÃ½kaz": 17096,
  "Ġnaklon": 17097,
  "Ġroj": 17098,
  "ĠzahÃ¡Ä¾": 17099,
  "ĠÄįechÃ¡ch": 17100,
  "Ġlun": 17101,
  "Ġjari": 17102,
  "ĠimunitnÃ½": 17103,
  "ĠvoliÄįov": 17104,
  "ĠnespoÄįet": 17105,
  "ĠboÄįnÃ©": 17106,
  "Ġkut": 17107,
  "ĠprevzatÃŃ": 17108,
  "ĠkrÃ¡snym": 17109,
  "ĠÄıaÄ¾": 17110,
  "ĠÅ¡ÃºÄ¾": 17111,
  "ĠnezÃ¡leÅ¾ÃŃ": 17112,
  "ovateÄ¾kami": 17113,
  "Ġhistorickej": 17114,
  "Ġcholer": 17115,
  "ĠnÃŃzkou": 17116,
  "Ġdoktorand": 17117,
  "ĠposkytovateÄ¾a": 17118,
  "ovateÄ¾ke": 17119,
  "ovateÄ¾kÃ¡m": 17120,
  "ĠvstupnÃ©": 17121,
  "ovateÄ¾kÃ¡ch": 17122,
  "ĠÃ´s": 17123,
  "Ġotvorila": 17124,
  "Ġexploat": 17125,
  "ĠoblÃºÄį": 17126,
  "Ġrozstrih": 17127,
  "ĠglazÃºr": 17128,
  "ĠÅĪuch": 17129,
  "Ġrepatr": 17130,
  "Ġzvetr": 17131,
  "ĠroztrpÄį": 17132,
  "Ġgalej": 17133,
  "karboniz": 17134,
  "Ġnesten": 17135,
  "ĠÅ¡kamr": 17136,
  "Ġrubrik": 17137,
  "Ġsvrb": 17138,
  "Ġojedinel": 17139,
  "Ã©nu": 17140,
  "ovniach": 17141,
  "Ã³p": 17142,
  "Ġprostriedkom": 17143,
  "Ġposuv": 17144,
  "inform": 17145,
  "ĠÅ¾eleza": 17146,
  "Ġjac": 17147,
  "ĠosobnostÃŃ": 17148,
  "Ã¡ckeho": 17149,
  "ĠÄįÃŃtal": 17150,
  "ĠvÄ¾avo": 17151,
  "Ġpraha": 17152,
  "Ġtypom": 17153,
  "ĠtakÃ½mi": 17154,
  "ata": 17155,
  "Ġkobyl": 17156,
  "Ġbezmoc": 17157,
  "Ġuniver": 17158,
  "Ġodkladu": 17159,
  "Ġceremoni": 17160,
  "nÃŃkovej": 17161,
  "nedÃ¡vn": 17162,
  "Ġobchodnom": 17163,
  "Ġpodhrad": 17164,
  "ĠporovnÃ¡": 17165,
  "ĠÅ¡tipend": 17166,
  "Ġhist": 17167,
  "ĠnajvÃ¤ÄįÅ¡ej": 17168,
  "42": 17169,
  "Ġslovenskou": 17170,
  "ĠstatoÄįn": 17171,
  "ĠsluÅ¾bami": 17172,
  "Ġmajte": 17173,
  "Ġkuf": 17174,
  "ĠznamenÃŃ": 17175,
  "ĠakciÃ¡ch": 17176,
  "ĠpredstavovaÅ¥": 17177,
  "Ġhrej": 17178,
  "Ġneopodstat": 17179,
  "ĠnÃ¡strah": 17180,
  "Ġterasa": 17181,
  "ĠprijatÃ©": 17182,
  "Ġbonsaj": 17183,
  "Ġvysad": 17184,
  "iovej": 17185,
  "Ġzrast": 17186,
  "ĠdÃ´sledkom": 17187,
  "kola": 17188,
  "ĠodlÃºÄį": 17189,
  "ĠnavÅ¡tÃŃvte": 17190,
  "ĠzÃ¡kone": 17191,
  "Ġsion": 17192,
  "ĠbalÃŃÄįek": 17193,
  "Ġsporu": 17194,
  "ĠpraktickÃ¡": 17195,
  "Ġ1997": 17196,
  "Ġdekolt": 17197,
  "ĠÅ¾ene": 17198,
  "tve": 17199,
  "ĠnefajÄį": 17200,
  "Ġplynul": 17201,
  "Ġglyk": 17202,
  "Ġnhl": 17203,
  "ĠroÄįnej": 17204,
  "ĠpodrobnejÅ¡ie": 17205,
  "ĠÅ¡peciÃ¡lna": 17206,
  "ĠdelfÃŃn": 17207,
  "ĠdobÃŃj": 17208,
  "Ġnemor": 17209,
  "ĠkÃ³dex": 17210,
  "Ġsnov": 17211,
  "Ġabsolvovali": 17212,
  "Ġsvadby": 17213,
  "siatimi": 17214,
  "ĠmÃ³dne": 17215,
  "ĠprevÃ¡dzkovateÄ¾om": 17216,
  "ĠcentrÃ¡": 17217,
  "ĠunikÃ¡tne": 17218,
  "ĠsploÅ¡": 17219,
  "ĠprsteÅĪ": 17220,
  "Ġabe": 17221,
  "Ġkrad": 17222,
  "Ġfenomen": 17223,
  "ĠmajstrovstvÃ¡ch": 17224,
  "Ġsliep": 17225,
  "Ġdolom": 17226,
  "ĠfÃ³lie": 17227,
  "ĠtrvalÃ½": 17228,
  "ĠhotovÃ©": 17229,
  "Ġvyzbroj": 17230,
  "ĠjedenÃ¡sÅ¥": 17231,
  "ideolog": 17232,
  "score": 17233,
  "dÃ´": 17234,
  "ĠnajvyÅ¡Å¡ieho": 17235,
  "Ġspektrum": 17236,
  "ĠprvÃŃ": 17237,
  "ĠlÃŃz": 17238,
  "Ġsns": 17239,
  "Ġtechnicky": 17240,
  "Ġpriesvit": 17241,
  "Ġnezapo": 17242,
  "ĠnÃ¡jdeÅ¡": 17243,
  "ĠvÃ½robou": 17244,
  "Ġss": 17245,
  "ĠostaÅ¥": 17246,
  "ĠseverovÃ½chod": 17247,
  "Ġanglicky": 17248,
  "ĠnÃ¡leÅ¾ito": 17249,
  "pres": 17250,
  "ovaÄįke": 17251,
  "nutejÅ¡ÃŃ": 17252,
  "ÃŃrujeme": 17253,
  "Ġkolektiv": 17254,
  "ĠprÃŃstel": 17255,
  "Ġopoj": 17256,
  "aveli": 17257,
  "Ġmaster": 17258,
  "Ġcr": 17259,
  "Ġfutbalu": 17260,
  "Ġvpravo": 17261,
  "oÄįku": 17262,
  "ĠstrednÃ¡": 17263,
  "ĠÃºspechov": 17264,
  "Ġeura": 17265,
  "Ġflegm": 17266,
  "ĠoperÃ¡tor": 17267,
  "ĠÄıalekohÄ¾ad": 17268,
  "Ġretiaz": 17269,
  "Ġnebes": 17270,
  "dec": 17271,
  "Ġmegaloman": 17272,
  "ĠudrÅ¾anie": 17273,
  "Ġodzn": 17274,
  "Ġnevyslov": 17275,
  "nutejÅ¡ia": 17276,
  "ĠchemickÃ©": 17277,
  "ĠakoÅ¾e": 17278,
  "Ġeurope": 17279,
  "ĠnÃŃzkej": 17280,
  "kultiv": 17281,
  "ĠdaÅĪovÃ½ch": 17282,
  "ĠmilÃ¡": 17283,
  "ĠzaÅ¡leme": 17284,
  "Ġotrep": 17285,
  "ĠkultÃºrny": 17286,
  "ĠvysokÃ©ho": 17287,
  "ĠpouÅ¾ije": 17288,
  "livÃ½ch": 17289,
  "ĠÅ¡teb": 17290,
  "ĠÃ¡ri": 17291,
  "Ġzdraviu": 17292,
  "ĠbezpeÄįnÃ½": 17293,
  "Ġretro": 17294,
  "ĠÅ¾a": 17295,
  "ĠovlÃ¡da": 17296,
  "ĠvlastnÃŃ": 17297,
  "nutejÅ¡ÃŃch": 17298,
  "Ġsvalovej": 17299,
  "Å¡tvrÅ¥": 17300,
  "ĠopraviÅ¥": 17301,
  "ĠzaÅ¾il": 17302,
  "Ġodbyt": 17303,
  "ĠobetÃŃ": 17304,
  "nutejÅ¡ÃŃm": 17305,
  "Ġsel": 17306,
  "Ġzaraz": 17307,
  "nutejÅ¡ej": 17308,
  "amente": 17309,
  "ĠpÃ¡Äįia": 17310,
  "Ġnutnosti": 17311,
  "Ġpastv": 17312,
  "nutejÅ¡ieho": 17313,
  "nutejÅ¡ou": 17314,
  "nutejÅ¡iu": 17315,
  "oho": 17316,
  "ĠkoÅ¡t": 17317,
  "ĠÅ¡matl": 17318,
  "diletant": 17319,
  "Ġdriap": 17320,
  "Ġchvoj": 17321,
  "vzat": 17322,
  "nutejÅ¡ÃŃmi": 17323,
  "Ġkolport": 17324,
  "nutejÅ¡om": 17325,
  "nutejÅ¡iemu": 17326,
  "Ġnechrup": 17327,
  "Ġpodotk": 17328,
  "ĠrozdeliÅ¥": 17329,
  "Ġios": 17330,
  "Ġpiet": 17331,
  "ĠpraktickÃ½ch": 17332,
  "avela": 17333,
  "Ġthaj": 17334,
  "Ġdlhom": 17335,
  "Ġpir": 17336,
  "Ġneak": 17337,
  "ĠchrÃ³m": 17338,
  "Ġspoluhr": 17339,
  "ĠprestaÅ¥": 17340,
  "ĠodÅĪ": 17341,
  "Ġhranie": 17342,
  "Ġdizajne": 17343,
  "Ġnoriem": 17344,
  "Ġmaska": 17345,
  "oÄįky": 17346,
  "ĠnezÃºÄįast": 17347,
  "Ġsien": 17348,
  "Ġhviezda": 17349,
  "ĠvÅ¡etku": 17350,
  "ĠdÃ¡vame": 17351,
  "Ġtelekomunik": 17352,
  "ĠuÅ¾ÃŃvateÄ¾om": 17353,
  "ĠporovnateÄ¾": 17354,
  "Ġreum": 17355,
  "ĠurÃ½chÄ¾": 17356,
  "ĠskonÄįilo": 17357,
  "ĠkÅķ": 17358,
  "rip": 17359,
  "ĠÃ¡": 17360,
  "ĠsemenÃ¡": 17361,
  "Ġponad": 17362,
  "Ġodchode": 17363,
  "Ġdefenz": 17364,
  "ĠspÃ¡jajÃº": 17365,
  "lok": 17366,
  "Ġprilep": 17367,
  "Ġprepis": 17368,
  "ĠÄįÃŃtania": 17369,
  "Ġstredisku": 17370,
  "Ġstorn": 17371,
  "ĠvlÃ¡kien": 17372,
  "ĠatmosfÃ©ry": 17373,
  "chod": 17374,
  "ÃºÅ¡": 17375,
  "ĠatraktÃŃvne": 17376,
  "Ġhigh": 17377,
  "enkami": 17378,
  "ĠrozÅ¾iar": 17379,
  "Ġcholesterolu": 17380,
  "ĠpoÄ¾sko": 17381,
  "ĠminulÃ½ch": 17382,
  "Ġfaun": 17383,
  "Ġuraz": 17384,
  "ĠvnÃºtornÃ¡": 17385,
  "ĠuloÅ¾enie": 17386,
  "Ġmiera": 17387,
  "fl": 17388,
  "ĠzvyÅ¡ovanie": 17389,
  "ĠmanÅ¾elkou": 17390,
  "ĠpÃ¡": 17391,
  "Ġodmieta": 17392,
  "Ġnechceme": 17393,
  "ĠkatarÃŃna": 17394,
  "Ġspravil": 17395,
  "ĠuzÃ¡ver": 17396,
  "ĠpredchÃ¡dzajÃºcej": 17397,
  "ĠvÃ½datn": 17398,
  "ĠspiÅ¡skej": 17399,
  "Ġkomponentov": 17400,
  "porcion": 17401,
  "ĠfarebnÃ½": 17402,
  "Ġliste": 17403,
  "ĠbaktÃ©riÃŃ": 17404,
  "ĠvajÃŃÄįka": 17405,
  "ĠnesluÅ¡": 17406,
  "avelo": 17407,
  "Ġ1991": 17408,
  "Ġpigment": 17409,
  "ĠvyÄįÃŃt": 17410,
  "Ġpredajcov": 17411,
  "Ġnastane": 17412,
  "ĠseÄį": 17413,
  "ĠzameraÅ¥": 17414,
  "Ġrecenziu": 17415,
  "Ġhumen": 17416,
  "Ġneodmys": 17417,
  "ĠveÄįier": 17418,
  "ĠvodnÃ©ho": 17419,
  "Ġzadajte": 17420,
  "ĠÅ¡li": 17421,
  "ĠzeleÅĪ": 17422,
  "enina": 17423,
  "Ġhotovosti": 17424,
  "Ġvhodne": 17425,
  "Ġstroja": 17426,
  "Ġkluby": 17427,
  "Ġdozn": 17428,
  "Ġzatm": 17429,
  "izovanÃ½": 17430,
  "Ġpodrobne": 17431,
  "Ġnetvrd": 17432,
  "ĠkajÃºc": 17433,
  "ĠsvetovÃ©": 17434,
  "Ġtestovanie": 17435,
  "Ġobcou": 17436,
  "enu": 17437,
  "Ġzemepis": 17438,
  "Ġalfa": 17439,
  "ĠupÃŃr": 17440,
  "pÃŃsali": 17441,
  "Ġvrat": 17442,
  "Ġrozvetv": 17443,
  "ĠvlastnÃŃctve": 17444,
  "kostÃŃ": 17445,
  "76": 17446,
  "ĠponÃº": 17447,
  "Ġochab": 17448,
  "ĠbudapeÅ¡ti": 17449,
  "ĠrobÃŃte": 17450,
  "biar": 17451,
  "Ġ1968": 17452,
  "Ġnevysp": 17453,
  "Ġsir": 17454,
  "ĠvzniknÃºÅ¥": 17455,
  "ĠvyprÃ¡v": 17456,
  "Ġbojuje": 17457,
  "ĠnauÄįil": 17458,
  "ĠzveÄ¾aÄı": 17459,
  "ĠdiÃ³d": 17460,
  "ĠsnÃŃmky": 17461,
  "ĠnevÄıaÄį": 17462,
  "ĠdÃ´chodok": 17463,
  "ĠanglickÃ©ho": 17464,
  "Ġjedl": 17465,
  "ĠÅ¡tÃ½lovÃ©": 17466,
  "ĠdomÃ¡cim": 17467,
  "gar": 17468,
  "Ġgubern": 17469,
  "Ġkabin": 17470,
  "ĠvonkajÅ¡ÃŃch": 17471,
  "Ġukrajiny": 17472,
  "Ġchr": 17473,
  "Ġsita": 17474,
  "ĠspamÃ¤t": 17475,
  "Ġprimerane": 17476,
  "ĠzvyÅ¡ovaÅ¥": 17477,
  "Ġ66": 17478,
  "ĠzhromaÅ¾denia": 17479,
  "Ġfragment": 17480,
  "chvej": 17481,
  "Ġzaniet": 17482,
  "ĠzÃ¡vÃ¤znÃ©": 17483,
  "Ġmega": 17484,
  "ĠdoruÄįiÅ¥": 17485,
  "Ġkolabor": 17486,
  "Ġtemperament": 17487,
  "Å¾ili": 17488,
  "ĠlÃŃÄį": 17489,
  "ĠcudzÃŃch": 17490,
  "Ġnezneu": 17491,
  "Ġneobsah": 17492,
  "ĠdejinÃ¡ch": 17493,
  "ĠnÃ¡syp": 17494,
  "ĠÄįreva": 17495,
  "Ġnemrav": 17496,
  "Ġnefunguje": 17497,
  "Ġdoprajte": 17498,
  "enciami": 17499,
  "ĠuplynutÃŃ": 17500,
  "Ġskrze": 17501,
  "ĠuÄįia": 17502,
  "ĠnÃ¡boj": 17503,
  "Ġsform": 17504,
  "ĠÄįistot": 17505,
  "Ġreflekt": 17506,
  "ĠÅ¾u": 17507,
  "ajÅ¡ÃŃm": 17508,
  "Ġdvadsiat": 17509,
  "ĠvystraÅ¡": 17510,
  "ĠspravodlivosÅ¥": 17511,
  "jazd": 17512,
  "Ġhuh": 17513,
  "Ġpracovala": 17514,
  "cem": 17515,
  "nickej": 17516,
  "Ġcvak": 17517,
  "anskej": 17518,
  "ĠzvyÅ¡ky": 17519,
  "ĠnenÃ¡jdete": 17520,
  "ĠdÄºÅ¾kou": 17521,
  "Ġanachron": 17522,
  "ĠprirodzenÃº": 17523,
  "ĠiÄįo": 17524,
  "Ġbystro": 17525,
  "ĠÅ¾elezo": 17526,
  "icion": 17527,
  "avieÅ¥": 17528,
  "lieva": 17529,
  "Ġnepresn": 17530,
  "Ġsenzor": 17531,
  "Ġotvorene": 17532,
  "Ġotcov": 17533,
  "ĠmikulÃ¡Å¡a": 17534,
  "ovnÃŃkoch": 17535,
  "Ġnepopo": 17536,
  "Ġrtv": 17537,
  "ĠbohÃ©m": 17538,
  "Ġkyj": 17539,
  "aviem": 17540,
  "Ġmech": 17541,
  "Ġnezmer": 17542,
  "ĠzapÃŃnanie": 17543,
  "ĠÅ¡ariÅ¡": 17544,
  "ĠuÅ¾ÃŃvatelia": 17545,
  "Ġnesko": 17546,
  "Ġlept": 17547,
  "ĠÄįasomer": 17548,
  "ovozel": 17549,
  "Ġaromatiz": 17550,
  "ĠfiÅ¡kÃ¡l": 17551,
  "krkv": 17552,
  "aviete": 17553,
  "avieme": 17554,
  "avieÅ¡": 17555,
  "Ġdorap": 17556,
  "Ġnedorap": 17557,
  "Ġletiska": 17558,
  "Ġspoluvlast": 17559,
  "ĠpÃŃÅ¡u": 17560,
  "Ġtotal": 17561,
  "Ġobrub": 17562,
  "Ġhladina": 17563,
  "ĠdvÃŃh": 17564,
  "ĠchÃ½r": 17565,
  "Ġxx": 17566,
  "ĠzvuÄį": 17567,
  "ĠzaruÄįene": 17568,
  "Ġpredajom": 17569,
  "ĠÃ¡zij": 17570,
  "jec": 17571,
  "Ġzbierka": 17572,
  "ĠopakovaÅ¥": 17573,
  "ĠprÃŃpravkov": 17574,
  "osaur": 17575,
  "ĠbeznÃ¡dej": 17576,
  "Ġsprisah": 17577,
  "wards": 17578,
  "Ġiracion": 17579,
  "trvÃ¡": 17580,
  "Ġnezvest": 17581,
  "ĠrÃºry": 17582,
  "Ġzelenina": 17583,
  "ĠtÃ³ny": 17584,
  "ĠvÃ½poÄįet": 17585,
  "Ġdoplnenie": 17586,
  "nene": 17587,
  "ĠÄįepeÄ¾": 17588,
  "ĠtransfÃºz": 17589,
  "ĠkniÅ¾nici": 17590,
  "ĠtvrdiÅ¥": 17591,
  "Ġhendikep": 17592,
  "Ġkanv": 17593,
  "ĠnÃ¡radie": 17594,
  "Ġpredsedom": 17595,
  "ĠÅ¡pic": 17596,
  "Ġbezlep": 17597,
  "Ġkinem": 17598,
  "ĠkÃºpeÄ¾ni": 17599,
  "ĠzastupiteÄ¾stvo": 17600,
  "kovanÃ½ch": 17601,
  "ĠkrÃ¡Ä¾ovstva": 17602,
  "iÃ¡lneho": 17603,
  "Ã¡nskeho": 17604,
  ".:": 17605,
  "ĠoÅ¡Ãºch": 17606,
  "Ġsponzor": 17607,
  "Ġspomenul": 17608,
  "Ġkade": 17609,
  "ĠdlaÅ¾d": 17610,
  "Ġstupni": 17611,
  "Ġfibr": 17612,
  "Ġdociel": 17613,
  "ĠzlomyseÄ¾": 17614,
  "ĠrituÃ¡l": 17615,
  "ĠlÃŃÅ¡ia": 17616,
  "ĠnadÃ¡cie": 17617,
  "ĠÄįÃŃtam": 17618,
  "ĠbezvÃ½chod": 17619,
  "ĠvzÃ¡cne": 17620,
  "Ġremesl": 17621,
  "ĠdcÃ©ry": 17622,
  "bieha": 17623,
  "Ġvzpier": 17624,
  "ĠrieÄį": 17625,
  "noc": 17626,
  "Ã¡vajÃºci": 17627,
  "ĠvonkajÅ¡ÃŃ": 17628,
  "ovniam": 17629,
  "ĠnedokÃ¡zal": 17630,
  "ĠnocÃŃ": 17631,
  "ĠprÃŃpust": 17632,
  "ĠkÃºpou": 17633,
  "Ġrany": 17634,
  "ĠpopoludnÃŃ": 17635,
  "Ġvzkries": 17636,
  "ĠÅ¡tatÃºt": 17637,
  "Ġhvezd": 17638,
  "Ġbilingv": 17639,
  "Ġfb": 17640,
  "ĠudrÅ¾iav": 17641,
  "Ġkrep": 17642,
  "ĠregistrÃ¡ciu": 17643,
  "Ġvyvrchol": 17644,
  "Ġveselo": 17645,
  "ĠprokurÃ¡tor": 17646,
  "vami": 17647,
  "Ġukryt": 17648,
  "ĠzdÃ´ver": 17649,
  "Ġkolegovia": 17650,
  "ĠrozÄ¾ah": 17651,
  "Ġnakaz": 17652,
  "Ġpsychiatr": 17653,
  "Ġprijatia": 17654,
  "Ġvlna": 17655,
  "ĠinovÃ¡cie": 17656,
  "Ġdvier": 17657,
  "ĠodbornÃ½": 17658,
  "Ġkviet": 17659,
  "Ġodborne": 17660,
  "leÄį": 17661,
  "minent": 17662,
  "Ġzmluvou": 17663,
  "ĠÅ¾iadaÅ¥": 17664,
  "Ġdiabol": 17665,
  "Ġnadch": 17666,
  "Ġsvieti": 17667,
  "ĠfyzickÃº": 17668,
  "ĠvyuÅ¾ijete": 17669,
  "Ġarog": 17670,
  "Ġvyzr": 17671,
  "Ġbrink": 17672,
  "ĠvÅ¡imol": 17673,
  "Ġfen": 17674,
  "Ġlietadlo": 17675,
  "ĠvÃ´Ä¾u": 17676,
  "Ġinfl": 17677,
  "Ġpredstavenia": 17678,
  "ĠÃºkor": 17679,
  "ĠdÃ´razom": 17680,
  "kladÃ¡": 17681,
  "Ġ52": 17682,
  "ĠvlÃ¡de": 17683,
  "ĠprÃŃstroja": 17684,
  "Ġspoved": 17685,
  "Ġjeruzalem": 17686,
  "ĠdruÅ¾stva": 17687,
  "ĠtekutÃŃn": 17688,
  "Ã¡ne": 17689,
  "atÃ©mu": 17690,
  "ĠelektrickÃ½": 17691,
  "Ġroztomil": 17692,
  "Ġkondici": 17693,
  "Ġzemiaky": 17694,
  "Ġchamt": 17695,
  "ĠkvalitnÃ½m": 17696,
  "Ġspir": 17697,
  "Ġnahliad": 17698,
  "rah": 17699,
  "ĠpoprednÃ½ch": 17700,
  "idlÃ¡ch": 17701,
  "Ġtvojej": 17702,
  "Ġlicencie": 17703,
  "ĠzÃ¡znamy": 17704,
  "ĠpripomenÃºÅ¥": 17705,
  "ĠvoÅĪav": 17706,
  "ĠÃºspeÅ¡nÃ½ch": 17707,
  "ĠkonÅ¡trukciu": 17708,
  "Ġrozkol": 17709,
  "ĠkritÃ©riÃŃ": 17710,
  "Ġnenapo": 17711,
  "Ġimperi": 17712,
  "Ġplag": 17713,
  "ĠÃºzkost": 17714,
  "ĠfutbalovÃ½": 17715,
  "ĠdotknutÃ¡": 17716,
  "ĠbytovÃ½ch": 17717,
  "ĠÅ¡tandardne": 17718,
  "Ġpestovanie": 17719,
  "ĠrealizÃ¡cia": 17720,
  "ĠnegatÃŃvny": 17721,
  "Ġpolrok": 17722,
  "Ġhop": 17723,
  "Ġveronik": 17724,
  "Ġgab": 17725,
  "ĠpohÅķd": 17726,
  "ĠdoÄįasne": 17727,
  "ĠodhaliÅ¥": 17728,
  "ĠnenasÃ½t": 17729,
  "Ġdvesto": 17730,
  "Ġnovodob": 17731,
  "2006": 17732,
  "ĠÃºÅ¾asnÃ¡": 17733,
  "krÃ¡tko": 17734,
  "ĠÅ¡pendl": 17735,
  "ura": 17736,
  "ĠmladÅ¡ÃŃ": 17737,
  "Ġbambus": 17738,
  "ÅĪovanÃ©": 17739,
  "ĠzÃ¡sadne": 17740,
  "ĠvideÃŃ": 17741,
  "Ġ1995": 17742,
  "Ġtvorcovia": 17743,
  "Ġaproxim": 17744,
  "ĠlÃ¡v": 17745,
  "iteÄ¾ky": 17746,
  "Å¾ije": 17747,
  "ĠÅ¡pag": 17748,
  "Ġstravovania": 17749,
  "ĠÄįistej": 17750,
  "ĠsprÃ¡vcov": 17751,
  "ĠnÃŃzku": 17752,
  "ĠfÃºka": 17753,
  "ĠblÅ¡": 17754,
  "ĠodvolaÅ¥": 17755,
  "Ġly": 17756,
  "ĠexistujÃºcich": 17757,
  "Ġdrk": 17758,
  "Ġdenatur": 17759,
  "Ġchochol": 17760,
  "Ġpoplet": 17761,
  "ĠÅ¡omr": 17762,
  "ĠÅ¡pÄ¾ach": 17763,
  "Ġnerap": 17764,
  "Ġfuf": 17765,
  "Ġzom": 17766,
  "ĠvlastnÃ¡": 17767,
  "ĠhospodÃ¡rskej": 17768,
  "Ġuplatnenia": 17769,
  "Ã¡Å¾i": 17770,
  "ĠzachytiÅ¥": 17771,
  "ĠpriemernÃ¡": 17772,
  "ĠveÄ¾kosÅ¥ou": 17773,
  "Ġchlapca": 17774,
  "ĠfanÃºÅ¡ikom": 17775,
  "Ġsile": 17776,
  "anci": 17777,
  "riad": 17778,
  "Ġnovoz": 17779,
  "Ġnesklam": 17780,
  "Ġvietnam": 17781,
  "Ġakro": 17782,
  "/,": 17783,
  "sentiment": 17784,
  "ĠukonÄįenie": 17785,
  "Ġostal": 17786,
  "Ġobranu": 17787,
  "mic": 17788,
  "Ġprejavom": 17789,
  "sty": 17790,
  "Ġochlad": 17791,
  "Ġpodhor": 17792,
  "ĠmotÃŃvy": 17793,
  "Ġdialog": 17794,
  "inskej": 17795,
  "Ġantrop": 17796,
  "Ġlucia": 17797,
  "Ġvyst": 17798,
  "konaÄ¾": 17799,
  "ĠcÃŃtite": 17800,
  "hÃ¡ÅĪate": 17801,
  "ĠseverozÃ¡pad": 17802,
  "Ġgam": 17803,
  "ĠdrevenÃ½": 17804,
  "Ġzvuky": 17805,
  "Ġrim": 17806,
  "ĠzaujÃŃmavÃ½m": 17807,
  "Ġfarmak": 17808,
  "Ġcink": 17809,
  "ĠskvelÃ½ch": 17810,
  "Ġricht": 17811,
  "ĠvynikajÃºca": 17812,
  "ĠveÄ¾akrÃ¡t": 17813,
  "Ã½Å¡Ä¾": 17814,
  "graf": 17815,
  "Ġlou": 17816,
  "Ġobrazovke": 17817,
  "Ġneprenik": 17818,
  "ĠpeÄįat": 17819,
  "uret": 17820,
  "Ġtkaniva": 17821,
  "ÃŃrovala": 17822,
  "85": 17823,
  "Ġmape": 17824,
  "Ġhusl": 17825,
  "ÃŃrujete": 17826,
  "ĠoblieÄįky": 17827,
  "ĠoduÅ¡ev": 17828,
  "Ġtrhoch": 17829,
  "ovateliek": 17830,
  "Ġpoukazuje": 17831,
  "ĠzlepÅ¡ovaÅ¥": 17832,
  "nÃ¡jom": 17833,
  "Ã¡Äįe": 17834,
  "Ġhaly": 17835,
  "ÃŃrovali": 17836,
  "ĠkÃºpeÄ¾ov": 17837,
  "Ġakceler": 17838,
  "Ġstretla": 17839,
  "Ġzjed": 17840,
  "Ġinternacion": 17841,
  "ĠsÃºÄįasnÃ¡": 17842,
  "ati": 17843,
  "Ġlakt": 17844,
  "ĠobÄįerstvenie": 17845,
  "Ġsmalt": 17846,
  "Ġmark": 17847,
  "ĠvÃ½chova": 17848,
  "Ġnu": 17849,
  "iovÃ©ho": 17850,
  "Ġprejazd": 17851,
  "Ġprioritou": 17852,
  "ÃŃnovou": 17853,
  "ÃŃnovÃ½mi": 17854,
  "Ġnenaprav": 17855,
  "ĠakÃ½mkoÄ¾vek": 17856,
  "ĠtÃºÅ¾by": 17857,
  "Ġbudovu": 17858,
  "med": 17859,
  "ÃŃve": 17860,
  "Ġzhust": 17861,
  "ĠregiÃ³nov": 17862,
  "ĠpresadiÅ¥": 17863,
  "ĠlegislatÃŃvy": 17864,
  "Ġneobjav": 17865,
  "ÃŃrujem": 17866,
  "ĠrevÃŃr": 17867,
  "ĠchemickÃ½ch": 17868,
  "door": 17869,
  "oslovensk": 17870,
  "Ġmetro": 17871,
  "ĠponÃŃÅ¾": 17872,
  "ĠoperaÄįnÃ½": 17873,
  "Ġkarl": 17874,
  "ĠprÃ¡vnymi": 17875,
  "ĠangliÄįtine": 17876,
  "Ġsekundy": 17877,
  "Ġkyselina": 17878,
  "Ġblk": 17879,
  "Ġost": 17880,
  "trh": 17881,
  "ĠregenerÃ¡ciu": 17882,
  "ĠkuÅ¾eÄ¾": 17883,
  "ĠneÄįistoty": 17884,
  "ĠdesaÅ¥roÄįia": 17885,
  "ĠpobreÅ¾ÃŃ": 17886,
  "Ġmasky": 17887,
  "ĠstanÃº": 17888,
  "ĠÃºsta": 17889,
  "chÃ¡dzaÅ¥": 17890,
  "Ġvrod": 17891,
  "Ġsadr": 17892,
  "ĠnÃŃzky": 17893,
  "Ġcimbal": 17894,
  "ĠmyÅ¡i": 17895,
  "ĠzdraÅ¾": 17896,
  "Ġnajdi": 17897,
  "nku": 17898,
  "Ġkrajinou": 17899,
  "Ġohodnot": 17900,
  "ĠzÃ¡ruky": 17901,
  "ĠkrÃŃÅ¾a": 17902,
  "ĠÅ¡Å¥avy": 17903,
  "ĠbÃ½valej": 17904,
  "2003": 17905,
  "skosti": 17906,
  "ÃŃruj": 17907,
  "ĠzvolenÃ½": 17908,
  "Ġhrubo": 17909,
  "ĠsÃºvisia": 17910,
  "Ġtrikot": 17911,
  "zte": 17912,
  "Ġbacil": 17913,
  "Ġobor": 17914,
  "Ã¡lky": 17915,
  "bakteri": 17916,
  "enkÃ¡m": 17917,
  "ĠÅ¾ivÃ½": 17918,
  "ĠpamÃ¤te": 17919,
  "ĠstrednÃ©ho": 17920,
  "Ġbankov": 17921,
  "Ġdrav": 17922,
  "ĠzaprÃŃÄįin": 17923,
  "ĠÄıumbier": 17924,
  "ĠvnÃŃma": 17925,
  "Ġmuselo": 17926,
  "ĠkonÃŃ": 17927,
  "ĠnajvÃ¤ÄįÅ¡ieho": 17928,
  "Ġshopu": 17929,
  "ĠosobitnÃ½": 17930,
  "enkÃ¡ch": 17931,
  "ĠfÃ³rum": 17932,
  "ĠpoplaÅ¡": 17933,
  "Ġmilo": 17934,
  "Ġkamz": 17935,
  "ĠvydanÃ©": 17936,
  "ĠtrpezlivosÅ¥": 17937,
  "Ġzavin": 17938,
  "ĠobmedzenÃ©": 17939,
  "ĠvyvÃ½Å¡": 17940,
  "ĠzluÄį": 17941,
  "Ġsiedmich": 17942,
  "Ã¡cku": 17943,
  "Ġdopl": 17944,
  "livÃ½m": 17945,
  "Ġpriznanie": 17946,
  "Ġzatk": 17947,
  "ĠposunÃºÅ¥": 17948,
  "ĠÅ¡tandardnÃ©": 17949,
  "Äįast": 17950,
  "Ġzakop": 17951,
  "ĠpohÄ¾ady": 17952,
  "ĠnemeckÃ½ch": 17953,
  "ĠsloviÄįkÃ¡r": 17954,
  "Ġneab": 17955,
  "Ġzor": 17956,
  "altru": 17957,
  "ĠvytvorenÃ¡": 17958,
  "ĠnajdÃ´leÅ¾itejÅ¡ÃŃch": 17959,
  "Ġmatku": 17960,
  "ÃŃrujeÅ¡": 17961,
  "Ġnekvalit": 17962,
  "Ġparoh": 17963,
  "Ġdonkichot": 17964,
  "ÃŃrujme": 17965,
  "ĠklesÃ¡": 17966,
  "ĠuÄįili": 17967,
  "ĠpolÄįase": 17968,
  "Ġbratr": 17969,
  "ĠfetiÅ¡": 17970,
  "ÃŃrovalo": 17971,
  "ĠpouÅ¾ili": 17972,
  "Ġoj": 17973,
  "ĠpodveÄįer": 17974,
  "Ġhyster": 17975,
  "ÃŃrujÃºc": 17976,
  "Ġunesco": 17977,
  "Ġvenujem": 17978,
  "ĠzÃ¡pÃ¤st": 17979,
  "Ġzhnus": 17980,
  "ĠstÅķp": 17981,
  "Ġpomot": 17982,
  "ĠpoÅ¡krab": 17983,
  "ĠbÃºtÄ¾": 17984,
  "ĠnevypoÄįÃŃt": 17985,
  "ĠalmuÅ¾n": 17986,
  "ĠÅ¡kriek": 17987,
  "Ġciach": 17988,
  "ĠtÄ¾ap": 17989,
  "Ġrozihr": 17990,
  "Ġnamrz": 17991,
  "Ġzajak": 17992,
  "Ġdurd": 17993,
  "Ġnedrob": 17994,
  "ĠneÅ¡uÅ¡": 17995,
  "Ġpredpokladu": 17996,
  "Ġtechnikou": 17997,
  "ĠplnenÃŃ": 17998,
  "Ġatlas": 17999,
  "ĠnazvaÅ¥": 18000,
  "ĠzÃ¡veru": 18001,
  "ĠliÅ¡": 18002,
  "ĠprihlÃ¡ste": 18003,
  "ĠsviatoÄį": 18004,
  "ĠperfektnÃ©": 18005,
  "ĠnosiÄį": 18006,
  "ĠprÃŃslov": 18007,
  "ermi": 18008,
  "ĠroztoÄį": 18009,
  "ĠenergiÃŃ": 18010,
  "ĠmyÅ¡lienkou": 18011,
  "Ġafric": 18012,
  "vÃ¡dzaÅ¥": 18013,
  "ĠhÄ¾adÃ¡m": 18014,
  "ĠvyuÅ¾": 18015,
  "oviskÃ¡ch": 18016,
  "vÃŃrus": 18017,
  "Ġsubjekty": 18018,
  "Ġremien": 18019,
  "ĠhardvÃ©r": 18020,
  "rex": 18021,
  "ĠuÄ¾ahÄįuje": 18022,
  "ĠzahraniÄįnÃ©": 18023,
  "Ġkolm": 18024,
  "ĠmiestnostÃŃ": 18025,
  "Ġtvojho": 18026,
  "Ġlosos": 18027,
  "Ġstrikt": 18028,
  "ĠzapÃ¡Äį": 18029,
  "Ġupad": 18030,
  "ĠneskÃºs": 18031,
  "Ġmobile": 18032,
  "pustil": 18033,
  "Ġvyvar": 18034,
  "ĠkouÄį": 18035,
  "ĠceloÅ¾ivot": 18036,
  "Ġstreet": 18037,
  "Ġtrasu": 18038,
  "Ġtvrdenie": 18039,
  "alÃŃt": 18040,
  "Ġchatu": 18041,
  "ĠnajkrajÅ¡ÃŃch": 18042,
  "ĠnerozvÃ¡Å¾": 18043,
  "Ġsun": 18044,
  "ĠpresvedÄįenÃŃ": 18045,
  "ĠkolagÃ©n": 18046,
  "Ã³nmi": 18047,
  "iovÃ½m": 18048,
  "ĠpravÃ¡": 18049,
  "Ġodpis": 18050,
  "ĠlÃºh": 18051,
  "ÄįÃŃn": 18052,
  "ĠtÃºÅ¾bu": 18053,
  "Ġprevencia": 18054,
  "ĠvychÃ¡dzajÃº": 18055,
  "Ġznakom": 18056,
  "ĠoboznÃ¡m": 18057,
  "ĠnebrÃ¡n": 18058,
  "kovitÃ©": 18059,
  "ĠnÃ¡silia": 18060,
  "Ġnenos": 18061,
  "ĠzamraÄį": 18062,
  "ĠakÃ½si": 18063,
  "Ġplu": 18064,
  "ĠrozdelenÃ©": 18065,
  "Ġnepotrebuje": 18066,
  "Ġhistoricky": 18067,
  "ÃŃnovom": 18068,
  "Ġrozhovory": 18069,
  "Ġviero": 18070,
  "Ġinterven": 18071,
  "ĠnavÃ½Å¡": 18072,
  "Ġkartou": 18073,
  "ĠÅ¾it": 18074,
  "ĠzadaÅ¥": 18075,
  "ovlÃ¡d": 18076,
  "Ġsvietidlo": 18077,
  "ĠzÃ¡chvat": 18078,
  "iarsky": 18079,
  "ĠprotireÄį": 18080,
  "ĠprÃ¡Å¡ok": 18081,
  "ĠgastronÃ³m": 18082,
  "Ġpuzdro": 18083,
  "ĠbalÃŃka": 18084,
  "Ġking": 18085,
  "ĠneodmysliteÄ¾": 18086,
  "ĠzÃ¡pade": 18087,
  "Ġhovorca": 18088,
  "Ġbrucha": 18089,
  "ĠobvÃ¤z": 18090,
  "ĠÅ¾enskÃ©": 18091,
  "Ġfra": 18092,
  "ĠnevÅ¡ÃŃm": 18093,
  "Ġsatir": 18094,
  "Ġneklam": 18095,
  "ĠazÃºr": 18096,
  "ĠprognÃ³z": 18097,
  "Ġrespond": 18098,
  "ding": 18099,
  "Ġkvetin": 18100,
  "ĠkresÅ¥anov": 18101,
  "ĠÅ¾enou": 18102,
  "Ġbodlia": 18103,
  "ĠÅ¡uhaj": 18104,
  "jal": 18105,
  "Ġuviedli": 18106,
  "ĠponoÅ¾ky": 18107,
  "ĠhlbokÃ©": 18108,
  "ĠchorÃ½ch": 18109,
  "iovou": 18110,
  "Ġencefal": 18111,
  "ĠprebytoÄį": 18112,
  "braz": 18113,
  "ĠtotÃ¡lne": 18114,
  "lig": 18115,
  "Ġplesn": 18116,
  "Å¾ÃŃvajÃº": 18117,
  "Ġren": 18118,
  "Ġhypotek": 18119,
  "ytie": 18120,
  "ĠdopÄºÅĪajÃº": 18121,
  "iarne": 18122,
  "Ġvrchole": 18123,
  "Ġukrajine": 18124,
  "ĠnepriateÄ¾ov": 18125,
  "ĠnÃ¡ramok": 18126,
  "ĠkrÃºt": 18127,
  "ĠÃºs": 18128,
  "Ġmakl": 18129,
  "Ġrtvs": 18130,
  "Ã¡toru": 18131,
  "ĠnehlÃ¡s": 18132,
  "ĠjedineÄįnÃ¡": 18133,
  "ĠvysoÄį": 18134,
  "iovÃº": 18135,
  "Ġdojedn": 18136,
  "Ġ110": 18137,
  "obliek": 18138,
  "nÃ¡sobne": 18139,
  "ĠvianoÄįnÃ½ch": 18140,
  "ĠÃºstavy": 18141,
  "ĠmajestÃ¡t": 18142,
  "kvizÃŃ": 18143,
  "Ġautogram": 18144,
  "ĠumoÅ¾niÅ¥": 18145,
  "ĠnajdlhÅ¡ie": 18146,
  "Ġzavedenie": 18147,
  "ĠnavÅ¡tÃŃvil": 18148,
  "iarskej": 18149,
  "Ġgravit": 18150,
  "Ġzvolili": 18151,
  "ĠhodiÅ¥": 18152,
  "iteÄ¾kou": 18153,
  "Ġvyzved": 18154,
  "ĠsamovraÅ¾": 18155,
  "iarska": 18156,
  "Ġskladom": 18157,
  "ĠhrÃ¡ch": 18158,
  "mb": 18159,
  "ieri": 18160,
  "Ġsvadbu": 18161,
  "ĠpreukÃ¡zaÅ¥": 18162,
  "ĠspÃ´sobÃŃ": 18163,
  "ĠnaniÄį": 18164,
  "Ġnaji": 18165,
  "ĠnechÃ¡pem": 18166,
  ".]": 18167,
  "ĠochrannÃ½": 18168,
  "Ġbestseller": 18169,
  "Ġtrase": 18170,
  "ĠdvojlÃ´Å¾": 18171,
  "Ġminimalist": 18172,
  "Ġidiot": 18173,
  "Ġcvikl": 18174,
  "Ġpravom": 18175,
  "ÅĪÃ¡k": 18176,
  "ĠpomÃ´cok": 18177,
  "ĠÅ¡kolou": 18178,
  "ĠtradiÄįnÃ½": 18179,
  "ĠnÃ¡padov": 18180,
  "Ġprerast": 18181,
  "ĠartÃ©r": 18182,
  "Ġkufr": 18183,
  "Ġbratov": 18184,
  "ĠskutoÄįnÃº": 18185,
  "celku": 18186,
  "Ġpret": 18187,
  "ĠpreÅ¾il": 18188,
  "ĠzveliÄį": 18189,
  "ĠnekrÄį": 18190,
  "ĠdoplnenÃ©": 18191,
  "Ġvitajte": 18192,
  "ĠvyrovnÃ¡": 18193,
  "ÃŃnovÃ©mu": 18194,
  "ĠniÅ¾Å¡iu": 18195,
  "otrat": 18196,
  "Ġspele": 18197,
  "iovÃŃ": 18198,
  "Å¯": 18199,
  "ĠneÃºpln": 18200,
  "ĠkliÅ¡Ã©": 18201,
  "ĠnÃ¡zorov": 18202,
  "ĠnenÃ¡vrat": 18203,
  "ĠzÃ¡vit": 18204,
  "Ġmadrid": 18205,
  "Ġcelou": 18206,
  "Ġklimat": 18207,
  "ovaÄįiek": 18208,
  "Â»": 18209,
  "ĠnenachÃ¡dza": 18210,
  "icovÃ©ho": 18211,
  "Ġnajtaj": 18212,
  "Ġfik": 18213,
  "Ġbater": 18214,
  "Ġdarilo": 18215,
  "ĠzovÅ¡eobec": 18216,
  "mente": 18217,
  "dp": 18218,
  "Ġpane": 18219,
  "ĠbezplatnÃ¡": 18220,
  "ĠsamotnÃ½m": 18221,
  "Å¡kr": 18222,
  "ĠdrobnÃ½ch": 18223,
  "Ġgreen": 18224,
  "iovÃ½mi": 18225,
  "Ġvrecko": 18226,
  "iovom": 18227,
  "ÃŃnovÃŃ": 18228,
  "Ġpodal": 18229,
  "ĠzÄ¾ak": 18230,
  "ĠukÃ¡Å¾ky": 18231,
  "ĠmlÃ¡Äı": 18232,
  "tlÃ¡Äįa": 18233,
  "ĠneobÅ¥aÅ¾": 18234,
  "ÄįnÃ½mi": 18235,
  "ĠpridÃ¡va": 18236,
  "ning": 18237,
  "ĠuchÃ¡dzaÄįov": 18238,
  "Ġdielu": 18239,
  "ĠplÃ¡nujete": 18240,
  "ĠpoÅ¾iadal": 18241,
  "Ġhrot": 18242,
  "Ġpochybnosti": 18243,
  "iovÃ©mu": 18244,
  "kovitejÅ¡ie": 18245,
  "Ġextravag": 18246,
  "Ġsne": 18247,
  "ĠprÃŃrast": 18248,
  "Ġepiskop": 18249,
  "ĠrozvlÃ¡Äį": 18250,
  "Ġdehuman": 18251,
  "dut": 18252,
  "hnit": 18253,
  "Ġbrid": 18254,
  "Ġbalkan": 18255,
  "Ġdenunci": 18256,
  "ĠpodkuÅ¡": 18257,
  "ĠÅ¡melinÃ¡r": 18258,
  "Ġtabel": 18259,
  "ĠzmenÃ¡m": 18260,
  "Ġ(Â§": 18261,
  "ĠvÅ¡edn": 18262,
  "Ġbulletin": 18263,
  "Ġzdokonal": 18264,
  "ĠtelevÃŃzii": 18265,
  "Ġsedmo": 18266,
  "luÄį": 18267,
  "ĠnÃºdzi": 18268,
  "Ġustanovenie": 18269,
  "Ġmol": 18270,
  "ĠkrÃºp": 18271,
  "Ġneprebeh": 18272,
  "Ġmichala": 18273,
  "Ġtridsiat": 18274,
  "Ġjedle": 18275,
  "ĠplastovÃ½ch": 18276,
  "ĠjasnÃ¡": 18277,
  "ĠpretekÃ¡rov": 18278,
  "ĠprÃ¡vnickej": 18279,
  "iteÄ¾nosÅ¥ou": 18280,
  "ĠspotrebiteÄ¾ov": 18281,
  "Ġvzdych": 18282,
  "ĠsolÃŃd": 18283,
  "Ġinfarkt": 18284,
  "hÃ¡ÅĪam": 18285,
  "ĠperfektnÃ½": 18286,
  "ĠnestÃŃh": 18287,
  "ĠudrÅ¾iava": 18288,
  "Ġlove": 18289,
  "Ġfull": 18290,
  "ĠvÃ¡hom": 18291,
  "Ġmonument": 18292,
  "Ġfresk": 18293,
  "Ġvojnu": 18294,
  "Ġabece": 18295,
  "ĠnÃ¡roku": 18296,
  "Ġhydraul": 18297,
  "Ġpotiah": 18298,
  "ĠÅ¡e": 18299,
  "Ã½t": 18300,
  "Ġzvis": 18301,
  "Ġkatastr": 18302,
  "isa": 18303,
  "ĠhÄ¾adal": 18304,
  "Ġpochopil": 18305,
  "Ġstehn": 18306,
  "ĠinÅ¡pektor": 18307,
  "mp": 18308,
  "Ġtovarov": 18309,
  "ĠnÃ¡uk": 18310,
  "ĠpÃ½ta": 18311,
  "ĠprehlÃ¡s": 18312,
  "ĠvÃ½hodnÃ½ch": 18313,
  "Ġdomoch": 18314,
  "enÄįnÃ©ho": 18315,
  "ĠpravdepodobnosÅ¥ou": 18316,
  "Ġbastard": 18317,
  "Ġmedu": 18318,
  "Ġprotektor": 18319,
  "Ġatent": 18320,
  "ĠsociÃ¡lno": 18321,
  "Ġsadzby": 18322,
  "kÃºpiÅ¥": 18323,
  "ĠobÄ¾ÃºbenÃº": 18324,
  "ĠkrÃŃ": 18325,
  "Ġfarizej": 18326,
  "dos": 18327,
  "pÃºÅ¡Å¥ajÃº": 18328,
  "ĠpoÅ¡kodenÃ©": 18329,
  "ĠvÅ¡imli": 18330,
  "Ġprotiz": 18331,
  "Ġzarast": 18332,
  "ĠporÃ¡Å¾": 18333,
  "Ġfant": 18334,
  "ĠÄįinov": 18335,
  "ĠpÃ½taÅ¥": 18336,
  "jd": 18337,
  "ĠvynikajÃºcu": 18338,
  "ĠdrÃ¡hy": 18339,
  "Ġpomohlo": 18340,
  "Ġabstrakt": 18341,
  "Ġkompar": 18342,
  "ĠspoÄ¾ahlivosÅ¥": 18343,
  "Ġ1994": 18344,
  "ĠzÃ¡hon": 18345,
  "ĠvyvÃŃja": 18346,
  "Ġulica": 18347,
  "cit": 18348,
  "ĠpovolenÃ©": 18349,
  "Ġneobvyk": 18350,
  "Ġuznanie": 18351,
  "Ġnajpou": 18352,
  "Ġseo": 18353,
  "roÅ¡": 18354,
  "enstvÃ¡ch": 18355,
  "Ġnene": 18356,
  "ĠrozvÃŃja": 18357,
  "ĠpoÅ¾iadanie": 18358,
  "Ġoutf": 18359,
  "ĠponiÅ¾": 18360,
  "Ġkorz": 18361,
  "ĠzaloÅ¾iÅ¥": 18362,
  "ĠlepÅ¡iemu": 18363,
  "Ġextenz": 18364,
  "nicovÃ½": 18365,
  "Ġnadrad": 18366,
  "ĠrozpÃŃn": 18367,
  "ĠuvÃŃt": 18368,
  "Ġvyhas": 18369,
  "Ġdozvedel": 18370,
  "Ġpotrat": 18371,
  "Ġnavrhol": 18372,
  "Ġdiferenci": 18373,
  "Ġantibakteri": 18374,
  "ĠzaujÃŃmavostÃŃ": 18375,
  "ĠtelefÃ³ny": 18376,
  "ĠpouÅ¾itÃ¡": 18377,
  "Ġodborov": 18378,
  "Ġmir": 18379,
  "ĠzdravotnÃ¡": 18380,
  "doch": 18381,
  "ĠtlaÄįiÅ¥": 18382,
  "vÃ¡dzajÃº": 18383,
  "ily": 18384,
  "ĠekzÃ©m": 18385,
  "Ġprehrab": 18386,
  "iarskeho": 18387,
  "Ġmotocyk": 18388,
  "alitou": 18389,
  "benie": 18390,
  "ĠtrÃ©ningy": 18391,
  "Ġevent": 18392,
  "premiÃ©r": 18393,
  "Ġzmenami": 18394,
  "ĠodchÃ½l": 18395,
  "ulent": 18396,
  "Å¡tev": 18397,
  "alu": 18398,
  "oriad": 18399,
  "Ġnadriad": 18400,
  "ĠjarmoÄį": 18401,
  "Ġlg": 18402,
  "Ġrudolf": 18403,
  "Ġpok": 18404,
  "Ã¡noch": 18405,
  "Ġreakciu": 18406,
  "Ġfirmou": 18407,
  "ifr": 18408,
  "Ġchrob": 18409,
  "Ġdent": 18410,
  "Ġpocitu": 18411,
  "Ġhrade": 18412,
  "Ġpripravte": 18413,
  "ĠoblaÄį": 18414,
  "ĠpreventÃŃvne": 18415,
  "Ġfranc": 18416,
  "Ġpredloh": 18417,
  "iarskych": 18418,
  "ĠguliÄį": 18419,
  "Ġpodozrenie": 18420,
  "ĠjedinÃ©ho": 18421,
  "ĠÅ¾ijÃºcich": 18422,
  "ĠsÃºÄįast": 18423,
  "nit": 18424,
  "Ġnavi": 18425,
  "ĠodolnÃ¡": 18426,
  "ateÄ¾nÃº": 18427,
  "Ġzbohat": 18428,
  "ĠspracovanÃŃ": 18429,
  "ĠlokÃ¡lne": 18430,
  "Ġnevar": 18431,
  "ĠfinÃ¡l": 18432,
  "Ġveta": 18433,
  "ĠrevanÅ¡": 18434,
  "ĠniekÃ½m": 18435,
  "ĠbeÅ¾nom": 18436,
  "ĠduchovnÃ©": 18437,
  "Ġhale": 18438,
  "ĠdiecÃ©z": 18439,
  "ĠnabÃ¡d": 18440,
  "ĠnosÃŃ": 18441,
  "Ġlibr": 18442,
  "Ġkopan": 18443,
  "ÃŃni": 18444,
  "ĠpoÅ¡kodenÃŃm": 18445,
  "Ġroves": 18446,
  "Ġdemokracie": 18447,
  "Ġmlado": 18448,
  "Ġtrezor": 18449,
  "ĠcentrÃ¡lnej": 18450,
  "Ġprudko": 18451,
  "ĠpredpokladÃ¡m": 18452,
  "ĠpomÃ½l": 18453,
  "ĠoÄįkovanie": 18454,
  "Ġgala": 18455,
  "ĠvykorisÅ¥": 18456,
  "Ġneopad": 18457,
  "ĠsprÃ¡vnych": 18458,
  "ĠinÅ¡pekc": 18459,
  "Ġneodbor": 18460,
  "ĠvyuÄįovania": 18461,
  "ĠblÃŃzkej": 18462,
  "ĠÅ¡arkan": 18463,
  "ĠprÃŃpadu": 18464,
  "Ġnechceli": 18465,
  "Ġzabuch": 18466,
  "Ġcyt": 18467,
  "ĠuvÃ¡Å¾": 18468,
  "ĠzlatÃ½ch": 18469,
  "redig": 18470,
  "ĠuvÃ¡dzame": 18471,
  "Ġopr": 18472,
  "Ġgigant": 18473,
  "Ġpeny": 18474,
  "Ġhlasom": 18475,
  "Ġultraprav": 18476,
  "stojÃŃ": 18477,
  "Ġnebuch": 18478,
  "ĠneÅ¡krab": 18479,
  "Ġpastel": 18480,
  "ĠnajveÄ¾": 18481,
  "Ġsnob": 18482,
  "ĠÅ¡amot": 18483,
  "Ġadjust": 18484,
  "ĠultraÄ¾av": 18485,
  "Ġchech": 18486,
  "cudzo": 18487,
  "cti": 18488,
  "ĠpÄ¾uh": 18489,
  "Ġneokres": 18490,
  "Ġnehrk": 18491,
  "temn": 18492,
  "ĠneÅ¡trk": 18493,
  "Ġcross": 18494,
  "ĠosloviÅ¥": 18495,
  "Ġplyt": 18496,
  "nenÃ½mi": 18497,
  "Ġhovorila": 18498,
  "Ġsmel": 18499,
  "ĠvÃ½chovu": 18500,
  "ĠzÃ¡kladnou": 18501,
  "ript": 18502,
  "Ġnyl": 18503,
  "Ġfonet": 18504,
  "ĠprejavÃŃ": 18505,
  "ovnÃ©ho": 18506,
  "ĠneznÃ¡": 18507,
  "Ġpodkov": 18508,
  "ĠsvojvoÄ¾": 18509,
  "Ġnadpo": 18510,
  "Ġpreklade": 18511,
  "Ġzliat": 18512,
  "Ġexistenciu": 18513,
  "Ġrezortu": 18514,
  "Ġkypr": 18515,
  "Ġsloh": 18516,
  "Ġjednostran": 18517,
  "vajÃºcich": 18518,
  "Ġdorozum": 18519,
  "Ġrukavice": 18520,
  "ĠstranÃŃc": 18521,
  "ĠdokonalÃº": 18522,
  "ĠnÃ¡dvor": 18523,
  "Ġvcelku": 18524,
  "Ġletisku": 18525,
  "ezpeÄį": 18526,
  "enÄįnej": 18527,
  "ateliek": 18528,
  "ĠnormÃ¡lny": 18529,
  "ĠfinanciÃ¡ch": 18530,
  "ĠnajlepÅ¡ou": 18531,
  "ĠvizuÃ¡lne": 18532,
  "ĠslÃ¡vnostnÃ©": 18533,
  "Ġnepodmien": 18534,
  "Ġsuter": 18535,
  "ovinu": 18536,
  "Ġmagist": 18537,
  "ĠosÃŃdl": 18538,
  "ajÅ¡om": 18539,
  "Ġ350": 18540,
  "ĠnakÃºpiÅ¥": 18541,
  "Ġplatba": 18542,
  "ĠzhromaÅ¾denie": 18543,
  "Ġzobral": 18544,
  "ĠekonomickÃ½ch": 18545,
  "ĠumeleckÃ½ch": 18546,
  "Ġnemeckom": 18547,
  "iarsku": 18548,
  "ĠzotroÄį": 18549,
  "ĠbezprÃŃ": 18550,
  "Ġrovnocen": 18551,
  "ajÅ¡iu": 18552,
  "Ġvnik": 18553,
  "iaky": 18554,
  "Ã¡ria": 18555,
  "Ġneblaho": 18556,
  "ĠlÃ¡tku": 18557,
  "ĠpoistnÃ©": 18558,
  "ĠvÃ½strih": 18559,
  "Ġudiv": 18560,
  "Ġcelost": 18561,
  "Ġpolem": 18562,
  "enskom": 18563,
  "ĠuvÃ¡dzajÃº": 18564,
  "Ġprechlad": 18565,
  "ĠvyloÅ¾": 18566,
  "ĠsubstrÃ¡t": 18567,
  "ĠambiciÃ³z": 18568,
  "ĠodhlÃ¡s": 18569,
  "ĠreÅ¥azca": 18570,
  "ĠvzÅ¥ahujÃº": 18571,
  "Ġnevymen": 18572,
  "ĠÄ¾ade": 18573,
  "ĠprÃ¡d": 18574,
  "Ġstri": 18575,
  "ĠÃºryv": 18576,
  "ĠmrzÃŃ": 18577,
  "Ġprstov": 18578,
  "Ġpul": 18579,
  "ĠÃºspechom": 18580,
  "ĠzniÅ¾ujÃº": 18581,
  "ĠsklenÃŃ": 18582,
  "ĠÄįa": 18583,
  "kavejÅ¡ie": 18584,
  "Ġgard": 18585,
  "Ġsamoplat": 18586,
  "kÃ¡rskej": 18587,
  "Ġmladej": 18588,
  "Ġdecent": 18589,
  "Ġnevypad": 18590,
  "Å¾i": 18591,
  "ĠvaÅ¡imi": 18592,
  "Ġprepln": 18593,
  "Ġpohybom": 18594,
  "inaÄį": 18595,
  "Ġcukrovar": 18596,
  "ĠvrÃ¡sky": 18597,
  "ĠvonkajÅ¡ej": 18598,
  "ĠmÃºt": 18599,
  "Ġnajzne": 18600,
  "loÅ¾enie": 18601,
  "skosÅ¥": 18602,
  "ĠchrÃ¡nia": 18603,
  "Ġjazier": 18604,
  "Ġneprekvap": 18605,
  "Ġbeta": 18606,
  "Ġoslobodz": 18607,
  "Ġpodania": 18608,
  "ĠnanÃ¡Å¡": 18609,
  "Ġdiskusii": 18610,
  "Ġaukc": 18611,
  "Ġkryp": 18612,
  "ĠobchodnÃ½mi": 18613,
  "skoÄįil": 18614,
  "Ġnajsrd": 18615,
  "ĠprÃŃvlast": 18616,
  "ĠdodatoÄįnÃ©": 18617,
  "Ġfun": 18618,
  "oÄįkami": 18619,
  "ĠÅ¡ÃŃrenie": 18620,
  "ĠkrÃ¡tku": 18621,
  "ĠnÃ¡sledkom": 18622,
  "ĠprecviÄį": 18623,
  "ĠturistickÃ½ch": 18624,
  "ĠsÃºkromie": 18625,
  "Ġsluh": 18626,
  "ĠfrantiÅ¡ka": 18627,
  "ĠtechnolÃ³gii": 18628,
  "ĠtlaÄįidla": 18629,
  "ĠÃºmer": 18630,
  "ĠhrÃŃb": 18631,
  "ĠgymnÃ¡zia": 18632,
  "dou": 18633,
  "ĠnepouÅ¾ÃŃva": 18634,
  "ĠhlavnÃ½mi": 18635,
  "ĠuznaÅ¥": 18636,
  "ĠÅ¡ped": 18637,
  "ĠnÃ¡kupy": 18638,
  "ovice": 18639,
  "enciÃ¡m": 18640,
  "Ġodmietol": 18641,
  "Ä¾uje": 18642,
  "ĠnaznaÄįuje": 18643,
  "ĠpredchÃ¡dzajÃºcom": 18644,
  "ĠohÅĪo": 18645,
  "ĠmaximÃ¡lnej": 18646,
  "eng": 18647,
  "ĠtÃ¡bora": 18648,
  "ĠtmavÃ©": 18649,
  "Ġproza": 18650,
  "oÄįk": 18651,
  "iarskom": 18652,
  "Ġpracujeme": 18653,
  "iarskou": 18654,
  "Ġsofisti": 18655,
  "Ġsacharidov": 18656,
  "Ġkopu": 18657,
  "Ġpotrebovala": 18658,
  "Ġeng": 18659,
  "ĠvyjsÅ¥": 18660,
  "podmien": 18661,
  "ĠzaujÃŃmalo": 18662,
  "Ġnajvod": 18663,
  "Ġpotul": 18664,
  "Ġhotelom": 18665,
  "ÃºvzÅ¥aÅ¾": 18666,
  "ĠdÅ¾ÃŃns": 18667,
  "ĠfaÅ¡iang": 18668,
  "Ġnehor": 18669,
  "Ġmichaela": 18670,
  "ĠodvÃŃj": 18671,
  "ĠzÃ¡krut": 18672,
  "ĠminerÃ¡ly": 18673,
  "Ġelektronicky": 18674,
  "ĠspoÄ¾ahlivÃ©": 18675,
  "ĠpolitickÃ©ho": 18676,
  "Ġbl": 18677,
  "Ġneprepad": 18678,
  "ojnÃ¡sob": 18679,
  "Ġurobte": 18680,
  "Ġodchodu": 18681,
  "Ġgluk": 18682,
  "Ġnenado": 18683,
  "ĠzvedavÃ¡": 18684,
  "ĠminerÃ¡lne": 18685,
  "ĠzvlÃ¡dli": 18686,
  "Ġcuc": 18687,
  "Ġkonz": 18688,
  "Ġlea": 18689,
  "iarskym": 18690,
  "Ġzafu": 18691,
  "77": 18692,
  "ĠjÃºli": 18693,
  "ĠkamiÃ³n": 18694,
  "ĠcitlivÃ©": 18695,
  "iarski": 18696,
  "Ġnerozpad": 18697,
  "ĠstuÅ¾": 18698,
  "Ġzastrih": 18699,
  "ĠzvÃ¡Å¾iÅ¥": 18700,
  "ĠnÃ¡mestia": 18701,
  "ĠnÃ¡dhernÃ¡": 18702,
  "ĠobloÅ¾": 18703,
  "livÃ©ho": 18704,
  "Ġnezabeh": 18705,
  "stitu": 18706,
  "Ġmf": 18707,
  "43": 18708,
  "Ġprostrediu": 18709,
  "atch": 18710,
  "ĠÅ¡tuk": 18711,
  "Ġnamysl": 18712,
  "Ġnedou": 18713,
  "ĠÅ¾ivel": 18714,
  "ĠjemnÃ½m": 18715,
  "Ġnepretrh": 18716,
  "ĠÃºÄįinnÃ¡": 18717,
  "Ġpohyby": 18718,
  "Ġlietadiel": 18719,
  "ĠpodobnÃ½m": 18720,
  "Ġpotrh": 18721,
  "ĠÅ¾iaÄį": 18722,
  "ĠvedeckÃ©": 18723,
  "ĠminiatÃºr": 18724,
  "Ġnepovz": 18725,
  "nulin": 18726,
  "Ġkukl": 18727,
  "ĠskutoÄįnÃ½m": 18728,
  "Ġdak": 18729,
  "ĠkonÅ¡tant": 18730,
  "Ġobidvoch": 18731,
  "Ġnastrih": 18732,
  "Ġochrom": 18733,
  "ĠchÃ¡pem": 18734,
  "Ġpocitom": 18735,
  "kotv": 18736,
  "Ġjasnovid": 18737,
  "iarskemu": 18738,
  "Ġnetrans": 18739,
  "ĠdoÄįkaÅ¥": 18740,
  "kovitÃ½ch": 18741,
  "Ġnedobeh": 18742,
  "Ġprevenciu": 18743,
  "Ġapolog": 18744,
  "Ġnajpa": 18745,
  "ĠnaÅ¾ivo": 18746,
  "Ġkontrak": 18747,
  "ĠnÃ¡slednÃ©": 18748,
  "ĠzÃ¡let": 18749,
  "ĠpriemernÃ½": 18750,
  "Ġnevybeh": 18751,
  "Ġneone": 18752,
  "iarskymi": 18753,
  "ĠdlaÅĪ": 18754,
  "Ġzvrch": 18755,
  "Ġnevytrh": 18756,
  "Ġbil": 18757,
  "ĠnÃ¡rodnost": 18758,
  "88": 18759,
  "ee": 18760,
  "ĠkancelÃ¡rske": 18761,
  "Ġnajdiv": 18762,
  "Ġck": 18763,
  "Ġgarb": 18764,
  "Ġnenabeh": 18765,
  "Ġneodbeh": 18766,
  "Ġnezdu": 18767,
  "aci": 18768,
  "ĠzahÅķÅĪajÃº": 18769,
  "ĠposÃºdiÅ¥": 18770,
  "anticip": 18771,
  "Ġnajneod": 18772,
  "Ġnepredo": 18773,
  "Ġnajanti": 18774,
  "Ġnapich": 18775,
  "Ġnajmor": 18776,
  "Ġnepredbeh": 18777,
  "Ġmamon": 18778,
  "lakom": 18779,
  "ĠnajneprÃŃ": 18780,
  "Ġnepotrh": 18781,
  "Ġejakul": 18782,
  "dobÃ½": 18783,
  "Ġnestrh": 18784,
  "Ġneotup": 18785,
  "retuÅ¡": 18786,
  "ĠvyÅ¡krab": 18787,
  "Ġnesek": 18788,
  "Ġneodpad": 18789,
  "Ġneopotreb": 18790,
  "rachot": 18791,
  "Ġvyklep": 18792,
  "hudob": 18793,
  "Ġnekriv": 18794,
  "Ġrozprsk": 18795,
  "Ġpitvor": 18796,
  "ĠnezdÃ´ver": 18797,
  "Ġprihrab": 18798,
  "Ġobstrih": 18799,
  "Ġodhrab": 18800,
  "divoÄį": 18801,
  "ĠnevyÄįar": 18802,
  "ĠzmnohonÃ¡sob": 18803,
  "Å¡uchor": 18804,
  "ĠÄįapt": 18805,
  "Ġbatik": 18806,
  "Ġnezostrih": 18807,
  "Ġnezdvoj": 18808,
  "Ġscivil": 18809,
  "Ġcec": 18810,
  "ĠoÅ¡Ä¾ah": 18811,
  "ĠnevyÅ¡krab": 18812,
  "Ġnajpan": 18813,
  "Ġnezabuch": 18814,
  "Ġposton": 18815,
  "Ġdeder": 18816,
  "zamet": 18817,
  "europe": 18818,
  "Ġnezosil": 18819,
  "Ġnevystrih": 18820,
  "Ġnezastrih": 18821,
  "ĠneodÅ¡krab": 18822,
  "Ġneobstrih": 18823,
  "ĠpoÅ¡uch": 18824,
  "Ġnenastrih": 18825,
  "Ġneochrom": 18826,
  "ĠnezovÅ¡eobec": 18827,
  "Ġnajblaho": 18828,
  "Ġnenapich": 18829,
  "Ġnevyklep": 18830,
  "ĠneguÄ¾": 18831,
  "viacnÃ¡sob": 18832,
  "Ġnezafu": 18833,
  "Ġnepreo": 18834,
  "Ġvydrap": 18835,
  "ĠodÅ¡krab": 18836,
  "Ġnepoklep": 18837,
  "Ġneprehrab": 18838,
  "spoloÄįen": 18839,
  "Ġnerozprsk": 18840,
  "Ġnespodob": 18841,
  "ĠÅ¡vindl": 18842,
  "smutn": 18843,
  "kovitejÅ¡iu": 18844,
  "Ġnerozstrih": 18845,
  "Ġnerozjas": 18846,
  "kovitejÅ¡ÃŃ": 18847,
  "medzinÃ¡rod": 18848,
  "Ġnevydrap": 18849,
  "Ġneodhrab": 18850,
  "ĠneÅ¥ap": 18851,
  "ĠneoÅ¡Ä¾ah": 18852,
  "parod": 18853,
  "ĠneÄįÄ¾up": 18854,
  "Ġnepoklop": 18855,
  "Ġnescivil": 18856,
  "Ġnehaj": 18857,
  "kovitejÅ¡om": 18858,
  "kovitejÅ¡ÃŃm": 18859,
  "kovitejÅ¡ia": 18860,
  "kovitejÅ¡ieho": 18861,
  "kovitejÅ¡ÃŃmi": 18862,
  "ĠnajhrÄį": 18863,
  "kovitejÅ¡ou": 18864,
  "kovitejÅ¡ej": 18865,
  "kovitejÅ¡iemu": 18866,
  "kovitejÅ¡ÃŃch": 18867,
  "ĠnezmnohonÃ¡sob": 18868,
  "Ġneceng": 18869,
  "ĠnepoÅ¡uch": 18870,
  "drg": 18871,
  "Ġneprihrab": 18872,
  "Ġneposton": 18873,
  "ĠzÃ¡sahu": 18874,
  "ĠprisÅ¥ahoval": 18875,
  "Ġnabit": 18876,
  "ĠdiskrÃ©t": 18877,
  "ĠÅ¡porty": 18878,
  "ĠzÃ¡vrat": 18879,
  "Ġparadoxne": 18880,
  "Ġjava": 18881,
  "Ġdm": 18882,
  "ĠuÄįiteÄ¾ka": 18883,
  "ĠmÃ´jmu": 18884,
  "ĠnajpopulÃ¡r": 18885,
  "Ġhi": 18886,
  "Ġkompo": 18887,
  "ĠvlastnosÅ¥": 18888,
  "Ġsperm": 18889,
  "ĠÅ¡ilt": 18890,
  "Ġeskal": 18891,
  "Ġodcudz": 18892,
  "Ġtemno": 18893,
  "Ġobalu": 18894,
  "Ġprijme": 18895,
  "ĠÅ¾iliny": 18896,
  "ĠvÃ½robnÃ©": 18897,
  "ĠprÃŃlohy": 18898,
  "Ġpolia": 18899,
  "Ġsak": 18900,
  "Ġpredajniach": 18901,
  "Ġsnahou": 18902,
  "ĠbulvÃ¡r": 18903,
  "ĠdesaÅ¥tisÃŃc": 18904,
  "ĠinvÃ¡z": 18905,
  "ĠplÃ¡nov": 18906,
  "ĠzaujÃŃmajÃº": 18907,
  "Ġnevrav": 18908,
  "Ġzdravotne": 18909,
  "Ġpohlad": 18910,
  "ĠteÅ¡ia": 18911,
  "ĠslnieÄį": 18912,
  "tech": 18913,
  "ÃŃÄįkoch": 18914,
  "Ġzdanlivo": 18915,
  "ĠpublikÃ¡cie": 18916,
  "Ġ41": 18917,
  "Ġpomery": 18918,
  "Ġnehody": 18919,
  "Ġluc": 18920,
  "ĠuteÅ¡": 18921,
  "ĠnaÄįrt": 18922,
  "ĠvÃ¡ku": 18923,
  "Ġprekop": 18924,
  "ivaÄį": 18925,
  "Ã´Å¾": 18926,
  "Ġwik": 18927,
  "ĠdispeÄį": 18928,
  "Ġvylet": 18929,
  "ĠzaÄįnite": 18930,
  "ĠdrÅ¾iak": 18931,
  "Ġyork": 18932,
  "Ġfamili": 18933,
  "Ġrozmaz": 18934,
  "ĠÄįeskÃ©": 18935,
  "Ġeh": 18936,
  "Ġodrazu": 18937,
  "Ġzvykom": 18938,
  "Ġveria": 18939,
  "ĠzÃ¡chranu": 18940,
  "Ġhudbou": 18941,
  "ĠmestskÃ½": 18942,
  "Ġbd": 18943,
  "ĠÅ¡ÃŃriÅ¥": 18944,
  "ĠkruÅ¾": 18945,
  "ĠzdÃ´vod": 18946,
  "ĠmedicÃŃnsk": 18947,
  "ĠzdravÃ¡": 18948,
  "Ã¨": 18949,
  "ĠodbornÃŃk": 18950,
  "Ġdenomin": 18951,
  "Ġpartneri": 18952,
  "ĠcÃŃtia": 18953,
  "Ġvzorky": 18954,
  "Ġmisie": 18955,
  "ĠzÃ¡vÃ¤zky": 18956,
  "ĠÃºnii": 18957,
  "ĠÅ¡tÃºdio": 18958,
  "ĠtÃºÅ¾i": 18959,
  "Ġdetv": 18960,
  "ĠzÃ¡Ä¾ub": 18961,
  "Ġdukl": 18962,
  "ĠÅ¾eby": 18963,
  "Ġblueto": 18964,
  "Ġnechtov": 18965,
  "Ġvedcov": 18966,
  "Ġ51": 18967,
  "ĠÃºÄįelu": 18968,
  "hÃ¡ÅĪali": 18969,
  "Ġpracujem": 18970,
  "ĠdÃ³z": 18971,
  "Ġhuk": 18972,
  "Ġhoj": 18973,
  "ĠsÃŃdli": 18974,
  "ĠspoloÄįenskÃ¡": 18975,
  "ĠzvÃ½Å¡enÃº": 18976,
  "Ġtorz": 18977,
  "Ġanal": 18978,
  "Ġtru": 18979,
  "ĠopoziÄį": 18980,
  "ĠdokonÄįiÅ¥": 18981,
  "Ġdivadle": 18982,
  "Ġpix": 18983,
  "ĠsvieÄįky": 18984,
  "ĠvyuÅ¾ÃŃvania": 18985,
  "ĠprijÃŃma": 18986,
  "ĠanestÃ©z": 18987,
  "Ġpostmodern": 18988,
  "Ġstrate": 18989,
  "mÃ¡haÅ¥": 18990,
  "Ġtestov": 18991,
  "icovÃº": 18992,
  "vih": 18993,
  "Ġapp": 18994,
  "ĠodrÃ¡Å¾a": 18995,
  "ĠzaÅ¡ep": 18996,
  "ĠodchÃ¡dza": 18997,
  "Ġdokazuje": 18998,
  "Ã³na": 18999,
  "ĠslabÃ©": 19000,
  "enskÃ½m": 19001,
  "Ġproje": 19002,
  "ĠrozmedzÃŃ": 19003,
  "Ġobs": 19004,
  "Äįnou": 19005,
  "Ġevok": 19006,
  "Ġkladiv": 19007,
  "Ġpredved": 19008,
  "Ġbut": 19009,
  "Ġrelativ": 19010,
  "ĠÅ¡piÃ³n": 19011,
  "obran": 19012,
  "ateÄ¾nou": 19013,
  "ĠpauÅ¡Ã¡l": 19014,
  "ĠpoistnÃ©ho": 19015,
  "ĠporcelÃ¡n": 19016,
  "han": 19017,
  "ĠzÃ¡kladne": 19018,
  "Ġbluetooth": 19019,
  "Ġpoznania": 19020,
  "Ġpripomienky": 19021,
  "kovitÃ½": 19022,
  "Ġmohamed": 19023,
  "zra": 19024,
  "Ġpokutu": 19025,
  "ĠkÃºpite": 19026,
  "skami": 19027,
  "Ġimagin": 19028,
  "Ġparod": 19029,
  "ĠmetÃ³du": 19030,
  "Ġspon": 19031,
  "Ġchobot": 19032,
  "ĠvystÃºpenÃŃ": 19033,
  "Ġsnahy": 19034,
  "ĠspÄºÅĪaÅ¥": 19035,
  "Ġupozornil": 19036,
  "lenÃ½ch": 19037,
  "ĠkÃ³rej": 19038,
  "Ġnebod": 19039,
  "Ġmexik": 19040,
  "Ġvlad": 19041,
  "Ġropy": 19042,
  "ikan": 19043,
  "ĠbÃ©": 19044,
  "ĠpuÄį": 19045,
  "Ġstudenej": 19046,
  "ĠpovinnÃŃ": 19047,
  "ĠudrÅ¾uje": 19048,
  "Ġprob": 19049,
  "Ġkurt": 19050,
  "ĠpochopiteÄ¾ne": 19051,
  "icovÃŃ": 19052,
  "Ġlogicky": 19053,
  "ĠpoÄ¾ut": 19054,
  "Ġnekompromis": 19055,
  "Ġnavrhuje": 19056,
  "Ġpikant": 19057,
  "ĠpodobnÃ¡": 19058,
  "ĠvÃ½konnosÅ¥": 19059,
  "Ġneofic": 19060,
  "ĠnadÃ¡cia": 19061,
  "ĠlegitÃŃm": 19062,
  "Ġhrdinov": 19063,
  "Ġvodorov": 19064,
  "Ġdne": 19065,
  "ĠdÅĪ": 19066,
  "ĠsopÄ¾": 19067,
  "Ġlon": 19068,
  "ĠklavÃŃr": 19069,
  "mÃ¡h": 19070,
  "ĠpouÅ¾ÃŃvateÄ¾om": 19071,
  "Ġprenes": 19072,
  "Ġpodmienkam": 19073,
  "ĠprekvapenÃŃ": 19074,
  "Ġkil": 19075,
  "ĠuniverzÃ¡lny": 19076,
  "ĠÅ¡pÃ¡s": 19077,
  "Ġprodukte": 19078,
  "Ġrozmysl": 19079,
  "Ġnajdrah": 19080,
  "ĠsoÅ¡": 19081,
  "ĠnedokÃ¡Å¾u": 19082,
  "Ġsyste": 19083,
  "ĠgaÅ¡par": 19084,
  "ervaÄį": 19085,
  "ĠnevydrÅ¾": 19086,
  "ĠroztrÃºs": 19087,
  "stala": 19088,
  "lievaÅ¥": 19089,
  "ovaÄįkou": 19090,
  "Ġevidencie": 19091,
  "Ġ53": 19092,
  "Ġdohr": 19093,
  "Ġjedenapol": 19094,
  "ĠvÃ½plÅĪ": 19095,
  "ĠpÃ´Å¾it": 19096,
  "Ġmut": 19097,
  "ĠpublikÃ¡cia": 19098,
  "ĠvoÄ¾bu": 19099,
  "ĠuniverzÃ¡lne": 19100,
  "Ġcifer": 19101,
  "Ġzamat": 19102,
  "ĠaktuÃ¡lneho": 19103,
  "ĠsamostatnÃ½ch": 19104,
  "ĠkomenskÃ©ho": 19105,
  "Ġnevyber": 19106,
  "ĠÄįeÄ¾ust": 19107,
  "Ġichty": 19108,
  "ĠhistorickÃ½": 19109,
  "Ġapli": 19110,
  "ĠÄ¾ahkomyseÄ¾": 19111,
  "revoluÄį": 19112,
  "Ġbig": 19113,
  "ĠinÅ¡titÃºtu": 19114,
  "Ġcudzopas": 19115,
  "Ġlich": 19116,
  "Ġasket": 19117,
  "Ġgestor": 19118,
  "Ġcikcak": 19119,
  "Ġnivel": 19120,
  "Ġsenzu": 19121,
  "Ġdirektor": 19122,
  "Ġfuks": 19123,
  "Ġfotosenz": 19124,
  "ĠneboÅ¾": 19125,
  "ĠdoÅ¡uch": 19126,
  "podnikateÄ¾": 19127,
  "Ġchochl": 19128,
  "Ġzurk": 19129,
  "Ġhaj": 19130,
  "ĠnedoÅ¡uch": 19131,
  "Å¡trÃ©ber": 19132,
  "ĠnajobÄ¾ÃºbenejÅ¡ÃŃm": 19133,
  "Ġuvedomil": 19134,
  "ĠprispievajÃº": 19135,
  "nÃ¡stich": 19136,
  "ĠvyÅ¡Å¡ÃŃm": 19137,
  "ĠsvÃ¤tÃ½ch": 19138,
  "Ġvyznamen": 19139,
  "Ġpokusy": 19140,
  "ĠnÃ¡jazd": 19141,
  "Ġprilieh": 19142,
  "47": 19143,
  "ĠdroÅ¾d": 19144,
  "ĠsÃºdom": 19145,
  "ĠdÅ¾em": 19146,
  "pozant": 19147,
  "Ġchal": 19148,
  "prezent": 19149,
  "stÃºpili": 19150,
  "Ġmomentu": 19151,
  "ĠprehrÃ¡vaÄį": 19152,
  "Ġpvc": 19153,
  "ĠnadvÃ¡h": 19154,
  "Ġtretiny": 19155,
  "ĠsociÃ¡lnu": 19156,
  "Ġberiem": 19157,
  "ĠpatriÅ¥": 19158,
  "ĠumÃ½vad": 19159,
  "Ġhlasy": 19160,
  "alistov": 19161,
  "ĠorganizÃ¡ciou": 19162,
  "nianskejÅ¡ÃŃm": 19163,
  "nianskejÅ¡ÃŃch": 19164,
  "nianskejÅ¡ou": 19165,
  "nianskejÅ¡om": 19166,
  "nianskejÅ¡ie": 19167,
  "nianskejÅ¡iu": 19168,
  "nianskejÅ¡ej": 19169,
  "nianskejÅ¡ÃŃmi": 19170,
  "nianskejÅ¡ieho": 19171,
  "nianskejÅ¡ia": 19172,
  "nianskejÅ¡iemu": 19173,
  "nianskejÅ¡ÃŃ": 19174,
  "ĠÃºÅ¾asne": 19175,
  "Ã¡ckym": 19176,
  "Ġrozdelenie": 19177,
  "Ġkabelky": 19178,
  "ĠuskutoÄįÅĪuje": 19179,
  "Ġvlaku": 19180,
  "ĠduÅ¡i": 19181,
  "41": 19182,
  "ĠmÃ¡la": 19183,
  "ĠsmutnÃ©": 19184,
  "ĠpevnÃ¡": 19185,
  "ĠvlÃ¡kniny": 19186,
  "Ġutier": 19187,
  "Ġobjavia": 19188,
  "viezli": 19189,
  "Ġzovr": 19190,
  "Ġpodklady": 19191,
  "Ġoriginal": 19192,
  "ĠkonzumovaÅ¥": 19193,
  "Ġstud": 19194,
  "ĠÅ¾iviny": 19195,
  "ĠpovaÅ¾ujeme": 19196,
  "ĠpripravovaÅ¥": 19197,
  "ĠvyzdvihnÃºÅ¥": 19198,
  "anskÃ½ch": 19199,
  "ĠprilÃ¡k": 19200,
  "Ġpamiatku": 19201,
  "ĠtlaÄįiareÅĪ": 19202,
  "ĠznemoÅ¾": 19203,
  "ĠspoloÄįenskej": 19204,
  "snul": 19205,
  "06": 19206,
  "ĠsÃºde": 19207,
  "ĠprÃŃjemnÃ½m": 19208,
  "Ġnovinku": 19209,
  "Ġbohatstvo": 19210,
  "Ġpredajcu": 19211,
  "ĠplantÃ¡Å¾": 19212,
  "Ġokne": 19213,
  "anskÃ©": 19214,
  "ĠrohoÅ¾": 19215,
  "Ġcam": 19216,
  "Ġsong": 19217,
  "Ã¡nskom": 19218,
  "ĠspoloÄįenskÃ©ho": 19219,
  "ĠvnÃºtornÃº": 19220,
  "ĠzÃ¡vlah": 19221,
  "Ġantikon": 19222,
  "Ġpodnec": 19223,
  "Ġdisky": 19224,
  "Ġslnkom": 19225,
  "Ġpatrila": 19226,
  "mrt": 19227,
  "ĠstanÃŃc": 19228,
  "ĠnovÃ©mu": 19229,
  "ĠsilnejÅ¡ie": 19230,
  "Ġhnedo": 19231,
  "ĠvhodnÃº": 19232,
  "Ġcentraliz": 19233,
  "kovanÃŃm": 19234,
  "ĠindividuÃ¡lny": 19235,
  "Ġpitie": 19236,
  "ĠnaplniÅ¥": 19237,
  "ĠrozÄįar": 19238,
  "Ġzareag": 19239,
  "ĠpÃºÅ¥": 19240,
  "ĠpobÃºr": 19241,
  "Ġprevencie": 19242,
  "avor": 19243,
  "icovÃ½m": 19244,
  "Ġekumen": 19245,
  "Ġkoled": 19246,
  "Ġtaliansko": 19247,
  "slÃ¡v": 19248,
  "ĠpreslÃ¡v": 19249,
  "ĠexpozÃŃcie": 19250,
  "ĠobchodnÃ¡": 19251,
  "ĠskrytÃ©": 19252,
  "Ġarbitr": 19253,
  "Ġskaut": 19254,
  "ĠkrÃ¡snom": 19255,
  "Ġkolieska": 19256,
  "ĠzÃ¡clon": 19257,
  "Ġzapojili": 19258,
  "kovitÃ©ho": 19259,
  "Ġkonzul": 19260,
  "ĠzajaÄį": 19261,
  "antka": 19262,
  "ĠprÃŃleÅ¾itost": 19263,
  "Ġnebal": 19264,
  "ĠzlatÃ¡": 19265,
  "Ġmalou": 19266,
  "Ġdp": 19267,
  "ĠneÄįlen": 19268,
  "ovaÄįkÃ¡ch": 19269,
  "Ġpanna": 19270,
  "ĠprotizÃ¡p": 19271,
  "tikÃ¡r": 19272,
  "ĠinÅ¡titÃºt": 19273,
  "Ġsony": 19274,
  "Ġfrit": 19275,
  "ĠukonÄįenia": 19276,
  "ĠÃºspeÅ¡nÃ©ho": 19277,
  "ĠnÃ¡boÅ¾enstvo": 19278,
  "ĠnÃ¡lady": 19279,
  "Äįne": 19280,
  "Ġpodielu": 19281,
  "ott": 19282,
  "ducha": 19283,
  "ĠstretÃ¡vajÃº": 19284,
  "Ġaristokrat": 19285,
  "Ġprocesom": 19286,
  "komplex": 19287,
  "ĠklimatizÃ¡cia": 19288,
  "rap": 19289,
  "ĠvzÃ¡jomnÃ©": 19290,
  "ĠpozerÃ¡m": 19291,
  "ĠÅ¾Ä¾ab": 19292,
  "Ġneuprav": 19293,
  "Å¾ovanie": 19294,
  "low": 19295,
  "Ġorganizme": 19296,
  "Ġepidem": 19297,
  "Ġznechut": 19298,
  "ĠpÃ¡k": 19299,
  "iho": 19300,
  "enskÃº": 19301,
  "ĠnaÅ¥ah": 19302,
  "vadl": 19303,
  "Ġrukopis": 19304,
  "Ġzje": 19305,
  "Ġladislav": 19306,
  "ĠsÃºrad": 19307,
  "ĠexistovaÅ¥": 19308,
  "Ġexcentr": 19309,
  "ĠprevÃ¡dzkovÃ½ch": 19310,
  "Ġpatriarch": 19311,
  "ĠobjektÃŃvne": 19312,
  "Ġdoline": 19313,
  "Ġmad": 19314,
  "ĠmoÅ¾nostiach": 19315,
  "ĠprÃŃnosom": 19316,
  "Ã¡nky": 19317,
  "Ġprenas": 19318,
  "ĠvzdelÃ¡vanÃŃ": 19319,
  "ĠÃºhrady": 19320,
  "ĠvÃ½stiÅ¾": 19321,
  "ĠvÃ½chove": 19322,
  "ĠdcÃ©ru": 19323,
  "ĠveÄ¾korys": 19324,
  "ĠkonateÄ¾": 19325,
  "Ġobidve": 19326,
  "Ġneusp": 19327,
  "ĠdomÃ¡cnostÃŃ": 19328,
  "ÅĪovÃ¡": 19329,
  "hÃ¡ÅĪal": 19330,
  "Ġpeel": 19331,
  "Ġprofilu": 19332,
  "ĠdlhodobÃ©ho": 19333,
  "kostiach": 19334,
  "ĠspomaÄ¾": 19335,
  "kur": 19336,
  "icovou": 19337,
  "ĠÅ¾alÃºdoÄį": 19338,
  "ĠreÅ¡pektovaÅ¥": 19339,
  "tt": 19340,
  "Ġdosahu": 19341,
  "ĠzÃ³ne": 19342,
  "Ġzak": 19343,
  "Ġchodby": 19344,
  "Ġkvapky": 19345,
  "ĠprÃŃÄįinu": 19346,
  "Ġaloe": 19347,
  "ĠvloÄįk": 19348,
  "ĠlotyÅ¡": 19349,
  "ĠpokraÄįovali": 19350,
  "ĠtopÃ¡nok": 19351,
  "Ġvyslovene": 19352,
  "Ġbant": 19353,
  "ateÄ¾nÃ½ch": 19354,
  "kovitÃ¡": 19355,
  "ĠlekvÃ¡r": 19356,
  "Ġzistenie": 19357,
  "ĠvystavenÃ©": 19358,
  "Ġral": 19359,
  "ĠkresÅ¥ania": 19360,
  "Ġ%,": 19361,
  "Ġpohr": 19362,
  "ĠzvoÄ¾te": 19363,
  "iÃ¡lnym": 19364,
  "ĠvÃ½var": 19365,
  "Ġig": 19366,
  "ĠkÃ¡dr": 19367,
  "Ġnezvol": 19368,
  "ĠarmÃ¡da": 19369,
  "ĠegreÅ¡": 19370,
  "Ġpohlavia": 19371,
  "ĠnemeckÃ¡": 19372,
  "ĠpoÄįula": 19373,
  "Ġhavar": 19374,
  "Ġposlanie": 19375,
  "Ġlodi": 19376,
  "ĠnaloÅ¾": 19377,
  "ĠniÄįoho": 19378,
  "ĠvÃ½Å¡kou": 19379,
  "Ġparlamente": 19380,
  "ĠulÃŃc": 19381,
  "nicovÃ©": 19382,
  "ĠmÃºzeu": 19383,
  "uÄįkÃ©": 19384,
  "Ġostala": 19385,
  "Ġneprebud": 19386,
  "ĠpredchÃ¡dzaÅ¥": 19387,
  "Ġspozor": 19388,
  "Ġdotknutej": 19389,
  "Ã¡torka": 19390,
  "ĠnÃ¡dherne": 19391,
  "Ġpodlaha": 19392,
  "Ġpacientom": 19393,
  "ĠnajslÃ¡v": 19394,
  "ĠnastÃºpil": 19395,
  "Ġsla": 19396,
  "ĠodporuÄįiÅ¥": 19397,
  "ĠstarÃŃ": 19398,
  "Ġlob": 19399,
  "ĠobyÄįajnÃ©": 19400,
  "ĠilÃºz": 19401,
  "ĠÅ¡kÃ´lky": 19402,
  "Ġdovy": 19403,
  "prÃŃsaÅ¾": 19404,
  "ĠÃºÄįinnÃ½ch": 19405,
  "ĠnÃ¡jm": 19406,
  "Ġkolekciu": 19407,
  "Ġjanka": 19408,
  "Ġtexte": 19409,
  "ĠnajÅ¾iad": 19410,
  "Ġuzurp": 19411,
  "ĠscÃ©nu": 19412,
  "ĠreklamnÃ©": 19413,
  "ĠdrÅ¾iteÄ¾": 19414,
  "idle": 19415,
  "Ãºceho": 19416,
  "ĠminerÃ¡lnych": 19417,
  "ĠnÃ¡pomoc": 19418,
  "Ġzakompon": 19419,
  "ĠobdobÃŃm": 19420,
  "Ġober": 19421,
  "Ġgrenad": 19422,
  "ĠtriÄįkÃ¡": 19423,
  "ĠuÅ¡Ä¾achtil": 19424,
  "rigorÃ³z": 19425,
  "ĠdÅ¾Ãºs": 19426,
  "ĠrezervaÄį": 19427,
  "ĠopÃ¡l": 19428,
  "Ġkak": 19429,
  "Ġhip": 19430,
  "Ġonak": 19431,
  "ĠhÃ½r": 19432,
  "Ġkombinuje": 19433,
  "Ġnemier": 19434,
  "Ġdostupnosti": 19435,
  "ovaÄįkami": 19436,
  "Ġglyc": 19437,
  "Ġneskrot": 19438,
  "Ġdarmo": 19439,
  "ĠlyÅ¾iarske": 19440,
  "ĠkrÃ¡tkej": 19441,
  "Ġsverep": 19442,
  "ĠkoÅ¡ÃŃka": 19443,
  "fr": 19444,
  "Ã³novÃ½ch": 19445,
  "Ġmrv": 19446,
  "Ġbohatier": 19447,
  "Ġinc": 19448,
  "Ġdespot": 19449,
  "Ġdomestik": 19450,
  "Ġneustanov": 19451,
  "Ġnehmat": 19452,
  "Ġzadych": 19453,
  "ĠaÅ¾Ãºr": 19454,
  "Ġgaval": 19455,
  "Ġfald": 19456,
  "bucÄ¾": 19457,
  "Ġpoklop": 19458,
  "ĠnepolepÅ¡": 19459,
  "ĠÅ¡ipl": 19460,
  "ĠprÃŃÅ¡tip": 19461,
  "ĠpochlebovaÄį": 19462,
  "Ġprezentuje": 19463,
  "Ġbradl": 19464,
  "Ġbolest": 19465,
  "Ġbloku": 19466,
  "Ġemit": 19467,
  "Ġtramp": 19468,
  "ĠÅ¾ivotnej": 19469,
  "ĠluxusnÃ½": 19470,
  "Ġnedorozum": 19471,
  "ĠskutoÄįnÃ¡": 19472,
  "ĠveÅ¾a": 19473,
  "ĠzdÄºh": 19474,
  "defin": 19475,
  "ĠobÃ½vacej": 19476,
  "Ġword": 19477,
  "ĠdobrodruÅ¾stvo": 19478,
  "Ġafriky": 19479,
  "Ġantikoncep": 19480,
  "ĠverejnÃº": 19481,
  "livej": 19482,
  "ĠÄįeskoslovenska": 19483,
  "ĠpostaraÅ¥": 19484,
  "oÅ¡ÃŃ": 19485,
  "ĠÅ¡iben": 19486,
  "Ġnevyzn": 19487,
  "Ġposkytol": 19488,
  "otÃ¡": 19489,
  "Ġclass": 19490,
  "ĠhorÃºce": 19491,
  "ĠprebÃŃj": 19492,
  "ancom": 19493,
  "Ġstanicu": 19494,
  "ĠtrÃ¡viÅ¥": 19495,
  "ĠkrÃŃza": 19496,
  "atickÃ¡": 19497,
  "ĠpredÄºÅ¾iÅ¥": 19498,
  "Ġmajetkom": 19499,
  "ĠtlaÄįiarne": 19500,
  "ĠohÄ¾adne": 19501,
  "ĠnezÃŃsk": 19502,
  "ĠÃºspeÅ¡nej": 19503,
  "eninu": 19504,
  "Ġdezorient": 19505,
  "ĠdoÅ¡t": 19506,
  "Ġamnest": 19507,
  "kovitÃ½mi": 19508,
  "Ġlegitim": 19509,
  "kovitÃ½m": 19510,
  "ĠÃºplnÃ½": 19511,
  "ort": 19512,
  "iteÄ¾nostÃŃ": 19513,
  "ĠusvedÄį": 19514,
  "enÄįnÃº": 19515,
  "ĠposilniÅ¥": 19516,
  "Ġmestu": 19517,
  "nenou": 19518,
  "ĠtermÃŃny": 19519,
  "ĠslneÄįnÃ©ho": 19520,
  "Ġkontrakt": 19521,
  "ĠnÃ¡drÅ¾e": 19522,
  "Ġstrecha": 19523,
  "ĠzÃ¡chod": 19524,
  "onov": 19525,
  "ĠvÃŃkendu": 19526,
  "ĠzaistÃŃ": 19527,
  "inskÃ¡": 19528,
  "ĠtechnickÃ½": 19529,
  "ĠÅ¡kÃ³t": 19530,
  "Ġhrdina": 19531,
  "ĠkancelÃ¡riÃŃ": 19532,
  "ĠvaÅ¡i": 19533,
  "ĠzÃ¡sade": 19534,
  "Ġzimnej": 19535,
  "Ġobiln": 19536,
  "Ã¡ckou": 19537,
  "Ġvypracovanie": 19538,
  "uÄįkÃ½": 19539,
  "ĠhlÃ¡v": 19540,
  "ĠnechrÃ¡n": 19541,
  "ĠpoliÄį": 19542,
  "ĠsÃºkromnej": 19543,
  "Ġharman": 19544,
  "ĠvyhlÃ¡Å¡ka": 19545,
  "icovom": 19546,
  "ĠprotizÃ¡pal": 19547,
  "Ġrenov": 19548,
  "raÄıte": 19549,
  "Ġprodukcia": 19550,
  "ĠÄįÃŃna": 19551,
  "ĠpÃ¡Äįil": 19552,
  "ĠtvÃ¡rou": 19553,
  "ĠvojenskÃ©": 19554,
  "Ġletu": 19555,
  "ĠlÃºÅ¡t": 19556,
  "Ġzauj": 19557,
  "Ġkorpor": 19558,
  "ĠprenÃ¡Å¡": 19559,
  "ĠstromÄįek": 19560,
  "Ġatest": 19561,
  "Ġkozmetika": 19562,
  "Ġpoviete": 19563,
  "Ġzafarb": 19564,
  "anovi": 19565,
  "ujÃºco": 19566,
  "ĠotrÃ¡v": 19567,
  "Ġnejedn": 19568,
  "Ġpobur": 19569,
  "ĠhistÃ³riou": 19570,
  "Ġchorobu": 19571,
  "Ġsmeruje": 19572,
  "Ã¡ckom": 19573,
  "Ġumoc": 19574,
  "Ġvarech": 19575,
  "Ġaverz": 19576,
  "ĠÃºtrÅ¾": 19577,
  "ĠposkytovanÃ©": 19578,
  "Ġhranol": 19579,
  "ĠgalÃ©ria": 19580,
  "ĠnevraÅ¾": 19581,
  "idlÃ¡m": 19582,
  "ĠzÃ¡vaÅ¾nÃ©": 19583,
  "Ġkomora": 19584,
  "ĠinvestÃŃciÃŃ": 19585,
  "ĠdobrovoÄ¾nÃŃkov": 19586,
  "Ġodohrali": 19587,
  "plo": 19588,
  "ĠpÃ½Å¡": 19589,
  "kovitej": 19590,
  "ĠpozvoÄ¾": 19591,
  "Ġkaravan": 19592,
  "Ġznakov": 19593,
  "Ġaspekty": 19594,
  "ĠpoÅ¾adovanÃº": 19595,
  "ĠzdravÃ½ch": 19596,
  "ody": 19597,
  "ĠosobitnÃ½ch": 19598,
  "aro": 19599,
  "ĠprÃŃstreÅ¡": 19600,
  "Ġosobami": 19601,
  "ĠspracovaÅ¥": 19602,
  "ĠspoÄ¾ahnÃºÅ¥": 19603,
  "ĠrovnobeÅ¾": 19604,
  "ĠvÃ½znamnÃº": 19605,
  "ĠkriÅ¡tÃ¡Ä¾": 19606,
  "kovitÃº": 19607,
  "Ġkoali": 19608,
  "ĠklieÅ¡t": 19609,
  "ĠvyhÄ¾adÃ¡vaÄį": 19610,
  "ĠpovinnosÅ¥ou": 19611,
  "Ġrozchod": 19612,
  "ĠchodÃŃm": 19613,
  "Ġprenosu": 19614,
  "ĠpÃ´sobenÃŃm": 19615,
  "Ġnavon": 19616,
  "ĠocenenÃŃ": 19617,
  "ÅĪovÃ©": 19618,
  "Ġafirm": 19619,
  "Ġvetra": 19620,
  "Ġodchyt": 19621,
  "ovinou": 19622,
  "Ġdru": 19623,
  "ĠneposluÅ¡": 19624,
  "ĠkonÅ¡trukt": 19625,
  "Ġsusedov": 19626,
  "pomoc": 19627,
  "Ġ72": 19628,
  "Ġagil": 19629,
  "petent": 19630,
  "Ġstrihu": 19631,
  "Ġafgan": 19632,
  "hadzovaÅ¥": 19633,
  "Ġdoobed": 19634,
  "ĠÅ¾iarovky": 19635,
  "ovaÄįkÃ¡m": 19636,
  "ĠpoÄįÃŃtaÄįe": 19637,
  "tex": 19638,
  "icovÃ½mi": 19639,
  "ĠtechnickÃ¡": 19640,
  "ĠpomocnÃŃkom": 19641,
  "Ġhobl": 19642,
  "ĠpreÅ¾itie": 19643,
  "ĠdodatoÄįne": 19644,
  "Ġnenakop": 19645,
  "kovitou": 19646,
  "ĠobsiahnutÃ©": 19647,
  "Ġprofit": 19648,
  "ĠgenerÃ¡ciu": 19649,
  "ĠvoÄ¾nej": 19650,
  "ĠnovÃŃn": 19651,
  "Ġastronaut": 19652,
  "ĠkultÃºre": 19653,
  "Ġcle": 19654,
  "ĠlÃŃÅ¡i": 19655,
  "ĠÄįeliÅ¥": 19656,
  "Ġaklimatiz": 19657,
  "ĠvypnÃºÅ¥": 19658,
  "Ġzaznamenali": 19659,
  "Ġnebyt": 19660,
  "Ġbielu": 19661,
  "Ġuj": 19662,
  "Ġtuber": 19663,
  "kosÅ¥ami": 19664,
  "ĠÅ¡Ä¾ach": 19665,
  "Ġpud": 19666,
  "ĠdispozÃŃciÃŃ": 19667,
  "Ġnohu": 19668,
  "ĠtÃ½r": 19669,
  "Ġmonolit": 19670,
  "Ġbrak": 19671,
  "kovitom": 19672,
  "Ġpin": 19673,
  "ĠzÃ¡vÃ¤zok": 19674,
  "faksimil": 19675,
  "ĠuvoÄ¾nenie": 19676,
  "ĠtrvalÃ©ho": 19677,
  "iograf": 19678,
  "Ġpaprad": 19679,
  "ĠÅ¡tik": 19680,
  "ĠsÃºkromia": 19681,
  "Ġprototyp": 19682,
  "Ġkou": 19683,
  "ĠrozÅ¡ÃŃrenÃ©": 19684,
  "filozof": 19685,
  "Ġreces": 19686,
  "ĠrozÅ¡iruje": 19687,
  "Ġfantaz": 19688,
  "kovitÃ©mu": 19689,
  "ĠnafÃºk": 19690,
  "ĠreprezentÃ¡cie": 19691,
  "Ġtatra": 19692,
  "ynchron": 19693,
  "Ġandreja": 19694,
  "Ġpokoji": 19695,
  "Ġfistul": 19696,
  "ĠnoÄįnÃ½": 19697,
  "Ġzamier": 19698,
  "ĠbarikÃ¡d": 19699,
  "ĠzÃ¡mky": 19700,
  "ĠvÃ½mene": 19701,
  "ĠprÃŃpravku": 19702,
  "ĠterÄį": 19703,
  "ĠplatnÃ½ch": 19704,
  "kvalifikov": 19705,
  "kovitÃŃ": 19706,
  "ĠvÃ½znamu": 19707,
  "vest": 19708,
  "stoje": 19709,
  "Ġpriameho": 19710,
  "Ġzvolene": 19711,
  "Ġtrn": 19712,
  "ĠnemusÃŃme": 19713,
  "icovÃ©mu": 19714,
  "Ġobrazov": 19715,
  "ĠvylieÄį": 19716,
  "Ġneuspo": 19717,
  "ĠroÄįnÃŃkov": 19718,
  "Ġtenisky": 19719,
  "sek": 19720,
  "Ġzasek": 19721,
  "Ġnasek": 19722,
  "ĠbytovÃ©ho": 19723,
  "Ġkyn": 19724,
  "Ġvelik": 19725,
  "ĠprÃ¡vnym": 19726,
  "livÃŃ": 19727,
  "Ġneprelet": 19728,
  "Ġsmi": 19729,
  "sonanÄį": 19730,
  "Ġmarcel": 19731,
  "ĠindividuÃ¡lnych": 19732,
  "iteÄ¾nostiach": 19733,
  "iteÄ¾nostiam": 19734,
  "iteÄ¾nosÅ¥ami": 19735,
  "nobles": 19736,
  "Ġegocentr": 19737,
  "erot": 19738,
  "Ġnekop": 19739,
  "Äįervenie": 19740,
  "ĠÅ¡raub": 19741,
  "Ġexplik": 19742,
  "ĠdÅ¾av": 19743,
  "drezÃºr": 19744,
  "Ġnedozn": 19745,
  "krpat": 19746,
  "solut": 19747,
  "patet": 19748,
  "ĠnezdomÃ¡c": 19749,
  "Ġneposten": 19750,
  "Ġposten": 19751,
  "ĠÃºdrÅ¾ba": 19752,
  "Ġzbierku": 19753,
  "Ġtransplant": 19754,
  "Ġrecid": 19755,
  "ĠtÃ©z": 19756,
  "Ġscest": 19757,
  "Ġeditor": 19758,
  "Ġkotv": 19759,
  "Ġodb": 19760,
  "ĠodmeÅĪ": 19761,
  "Ġklan": 19762,
  "ĠnechÃ¡": 19763,
  "Ġproducent": 19764,
  "Äįku": 19765,
  "Ġsamolep": 19766,
  "ĠnenÃ¡visÅ¥": 19767,
  "ĠhodnotiÅ¥": 19768,
  "ĠspÃ¡lÅĪa": 19769,
  "ĠvÃ½hoda": 19770,
  "ĠvyuÄįovanie": 19771,
  "ĠbazÃ©ne": 19772,
  "Ġpochopili": 19773,
  "Ġsolidar": 19774,
  "Ġnemusel": 19775,
  "ĠvenovanÃ¡": 19776,
  "kÃ¡rske": 19777,
  "ĠminimÃ¡lna": 19778,
  "Ġsume": 19779,
  "Ġeg": 19780,
  "Ġrozhranie": 19781,
  "Ġdotier": 19782,
  "Ġrovinat": 19783,
  "Ġniekdaj": 19784,
  "ĠvzdelÃ¡vacÃŃch": 19785,
  "Ġdostaneme": 19786,
  "Ġplatbu": 19787,
  "Ġvecou": 19788,
  "reÅĪ": 19789,
  "ĠneÃºspe": 19790,
  "ĠkamarÃ¡ti": 19791,
  "ĠzaÄįneme": 19792,
  "Ġcomp": 19793,
  "Ġfluorid": 19794,
  "Ġrozvoji": 19795,
  "ĠpeknÃº": 19796,
  "ĠkÃºpnu": 19797,
  "Ġhnutie": 19798,
  "ĠprÃŃplatok": 19799,
  "ĠprevÃ¡dzkuje": 19800,
  "ĠcestovateÄ¾": 19801,
  "Ġsady": 19802,
  "Ġkovu": 19803,
  "Ġvrstvou": 19804,
  "ĠdezÃ©n": 19805,
  "ĠhlasovaÅ¥": 19806,
  "Ġjazero": 19807,
  "ĠzahrnutÃ©": 19808,
  "Ġzosnul": 19809,
  "Ã¡zij": 19810,
  "ĠvÃ½skytu": 19811,
  "ĠpohÄ¾adÃ¡vky": 19812,
  "Äįky": 19813,
  "Ã¡ta": 19814,
  "Ġchleba": 19815,
  "Ġzat": 19816,
  "ĠuhÄ¾": 19817,
  "anca": 19818,
  "Ġzmaz": 19819,
  "ĠsvetovÃ¡": 19820,
  "ĠguÄ¾at": 19821,
  "Ġtar": 19822,
  "ĠruskÃ½": 19823,
  "Ġkarcin": 19824,
  "Ġbiliard": 19825,
  "ĠmÃ©dia": 19826,
  "ĠsmartfÃ³n": 19827,
  "Ġpatrik": 19828,
  "ĠtermÃŃnu": 19829,
  "Ġzvar": 19830,
  "Ġhavran": 19831,
  "ĠÅ¾alm": 19832,
  "ĠvytÃºÅ¾": 19833,
  "ĠnezluÄį": 19834,
  "Ã¡cki": 19835,
  "Ġkovov": 19836,
  "Ġpatrili": 19837,
  "dÅ¾entlmen": 19838,
  "ĠkalendÃ¡rneho": 19839,
  "ĠodoslanÃŃm": 19840,
  "ĠtampÃ³n": 19841,
  "Ġodohral": 19842,
  "Ġsej": 19843,
  "ĠpÃŃÅ¡Å¥": 19844,
  "Ġbitco": 19845,
  "ĠvyplÃ½vajÃºce": 19846,
  "Ġ59": 19847,
  "ĠvÃ½nimky": 19848,
  "anskÃ¡": 19849,
  "ĠvyuÅ¾il": 19850,
  "ĠchÃ¡paÅ¥": 19851,
  "ÄįÃ¡k": 19852,
  "ĠodstraÅ¡": 19853,
  "ĠnÃ¡rodnom": 19854,
  "Ġelektromagnet": 19855,
  "ĠobdÄºÅ¾ni": 19856,
  "Ġvycest": 19857,
  "Ġliga": 19858,
  "Ġokult": 19859,
  "Ġkulin": 19860,
  "ĠklasickÃ©ho": 19861,
  "*.": 19862,
  "ĠchumÃ¡Äį": 19863,
  "ĠvojenskÃ½ch": 19864,
  "Ġpotvrdila": 19865,
  "erven": 19866,
  "Ġnatier": 19867,
  "Ġskladieb": 19868,
  "Ã¡ckymi": 19869,
  "ĠnasledujÃºceho": 19870,
  "Ġvytrval": 19871,
  "Ġpomn": 19872,
  "hrian": 19873,
  "ĠspÃ¡d": 19874,
  "ĠnedoruÄį": 19875,
  "iteÄ¾ku": 19876,
  "ĠsamostatnÃ¡": 19877,
  "Ġtruc": 19878,
  "ĠmimovlÃ¡d": 19879,
  "Ġstiahnite": 19880,
  "Ġpodla": 19881,
  "Ġodstrih": 19882,
  "Ġvzlet": 19883,
  "Ġplatformy": 19884,
  "ĠprÃŃstupnÃ©": 19885,
  "ĠnÃ¡hrady": 19886,
  "Ġblan": 19887,
  "ĠnevyÅ¾aduje": 19888,
  "iteÄ¾ke": 19889,
  "odpoved": 19890,
  "ĠkÃ´l": 19891,
  "ĠverejnÃ¡": 19892,
  "ĠpouÅ¾ÃŃvajte": 19893,
  "Ġservisu": 19894,
  "hÄ¾ad": 19895,
  "ĠzÃºroÄį": 19896,
  "ĠchrÃ¡nenÃ¡": 19897,
  "Ġrozkop": 19898,
  "Ġsemien": 19899,
  "ĠzberateÄ¾": 19900,
  "Ġobnovy": 19901,
  "ĠvÃ½poveÄı": 19902,
  "Ġnedostatkom": 19903,
  "ĠpoukÃ¡zaÅ¥": 19904,
  "ĠobÄįianskej": 19905,
  "Ġvyjav": 19906,
  "ĠpoÄįÃŃta": 19907,
  "Ġpsom": 19908,
  "Ġarte": 19909,
  "kysliÄį": 19910,
  "Ġpalm": 19911,
  "Ġkardio": 19912,
  "ĠsociÃ¡lny": 19913,
  "ĠlÃ¡ka": 19914,
  "ĠzdravotnÃº": 19915,
  "Ġpokrst": 19916,
  "Ġkamil": 19917,
  "ĠpÃŃsmo": 19918,
  "Ġpavel": 19919,
  "chÃ¡dzalo": 19920,
  "Ġdepozit": 19921,
  "Ġdojazd": 19922,
  "ĠnacviÄį": 19923,
  "Ġkorenie": 19924,
  "Ġpyr": 19925,
  "Ġtrbliet": 19926,
  "ĠpolitickÃ½": 19927,
  "Ġass": 19928,
  "ĠnezodpovedÃ¡": 19929,
  "ĠpredchÃ¡dzajÃºci": 19930,
  "Ġstopercent": 19931,
  "ĠpazÃºr": 19932,
  "omÃ´Å¾e": 19933,
  "nÃ¡Å¡ali": 19934,
  "Ġujm": 19935,
  "Ġupch": 19936,
  "Ġnajed": 19937,
  "ĠposlanÃŃm": 19938,
  "ĠvlastnÃŃkov": 19939,
  "ĠÅ¾murk": 19940,
  "ĠpatrÃŃte": 19941,
  "Ġrovine": 19942,
  "ĠchÃ´dze": 19943,
  "ĠnepoÅ¡kod": 19944,
  "Ġpovolanie": 19945,
  "Ġpadne": 19946,
  "ĠÄįervenÃ©ho": 19947,
  "Ġhercov": 19948,
  "ĠnajÄįist": 19949,
  "ĠprejaviÅ¥": 19950,
  "Ġ$": 19951,
  "ovitosÅ¥": 19952,
  "hz": 19953,
  "Ġpesim": 19954,
  "cete": 19955,
  "ĠavokÃ¡d": 19956,
  "Ġchladno": 19957,
  "stali": 19958,
  "ĠalternatÃŃva": 19959,
  "ĠkolÃŃz": 19960,
  "Ġperi": 19961,
  "ĠpodobnÃº": 19962,
  "Ã¡ckemu": 19963,
  "Ġministerstvom": 19964,
  "ĠÅ¾ul": 19965,
  "Ġnadpis": 19966,
  "Ġalegor": 19967,
  "ĠaplikÃ¡ciou": 19968,
  "ĠÃºspeÅ¡nÃ¡": 19969,
  "Ġposlanca": 19970,
  "Ġsili": 19971,
  "ĠzaujÃŃmavosti": 19972,
  "gue": 19973,
  "Ġdrogy": 19974,
  "ĠfrancÃºzskej": 19975,
  "ĠobÃ½vacia": 19976,
  "Ġrec": 19977,
  "ĠstrednÃº": 19978,
  "ĠdekorÃ¡cie": 19979,
  "Ġkvadr": 19980,
  "ĠalternatÃŃvu": 19981,
  "baliÅ¥": 19982,
  "Ġpaz": 19983,
  "ĠsvetobeÅ¾": 19984,
  "ĠaudÃŃt": 19985,
  "ĠdennÃŃka": 19986,
  "Ġpresek": 19987,
  "ĠÅ¡Ãºch": 19988,
  "ÅĻÃŃ": 19989,
  "ĠÅ¡Ä¾ap": 19990,
  "Ġutrpenie": 19991,
  "ĠtrÃ©novaÅ¥": 19992,
  "Ġtrofej": 19993,
  "68": 19994,
  "Ġvykaz": 19995,
  "Ġbicykle": 19996,
  "ĠkompletnÃº": 19997,
  "Ġrieke": 19998,
  "roÄįnom": 19999,
  "iteÄ¾kami": 20000,
  "Ġoddychu": 20001,
  "Ġhur": 20002,
  "kostiam": 20003,
  "ĠÄ¾avom": 20004,
  "Ġpublikum": 20005,
  "ĠlÃŃstkov": 20006,
  "livostÃŃ": 20007,
  "ĠnÃ¡hÄ¾ad": 20008,
  "ĠkÃºpa": 20009,
  "ĠhraÄįka": 20010,
  "ĠateliÃ©r": 20011,
  "Ġsprievodca": 20012,
  "ĠskÃ¡k": 20013,
  "Ã³novÃ½": 20014,
  "ÄįnÃŃ": 20015,
  "ĠnÃŃzkym": 20016,
  "ĠreliÃ©f": 20017,
  "ovateÄ¾nÃ¡": 20018,
  "Ġpovahu": 20019,
  "ĠzÃ¡konodar": 20020,
  "livostiach": 20021,
  "livostiam": 20022,
  "ĠnavÃŃj": 20023,
  "ĠÄįervotoÄį": 20024,
  "Ġmapa": 20025,
  "Ġinteres": 20026,
  "Ġhuspen": 20027,
  "Ġdobiedz": 20028,
  "uvaÅ¾": 20029,
  "Ġkrmov": 20030,
  "diskrÃ©t": 20031,
  "Ġkrop": 20032,
  "Ġdribl": 20033,
  "Ġzakukl": 20034,
  "ĠmakarÃ³n": 20035,
  "Å¡kvÅķk": 20036,
  "ĠbÄ¾ab": 20037,
  "ondia": 20038,
  "otavejÅ¡ie": 20039,
  "ĠzjaÅ¡": 20040,
  "prÃ¡chniv": 20041,
  "ĠlaÅ¡": 20042,
  "pozÃ©r": 20043,
  "Ġneogab": 20044,
  "buvin": 20045,
  "hniliÄį": 20046,
  "Ġnebubl": 20047,
  "ĠÄįrvotoÄį": 20048,
  "ĠmatrÃ³z": 20049,
  "otavejÅ¡ÃŃ": 20050,
  "Ã¡Äįisk": 20051,
  "otavejÅ¡iu": 20052,
  "otavejÅ¡ÃŃm": 20053,
  "otavejÅ¡ieho": 20054,
  "otavejÅ¡ÃŃmi": 20055,
  "otavejÅ¡ou": 20056,
  "otavejÅ¡ÃŃch": 20057,
  "otavejÅ¡om": 20058,
  "otavejÅ¡ia": 20059,
  "otavejÅ¡iemu": 20060,
  "otavejÅ¡ej": 20061,
  "Ġpresiah": 20062,
  "ĠnereÃ¡l": 20063,
  "Ġjazera": 20064,
  "Ġcyn": 20065,
  "ectve": 20066,
  "ĠÃºchvat": 20067,
  "Ã¡nskych": 20068,
  "Ġlud": 20069,
  "ĠdiskutovaÅ¥": 20070,
  "ĠregionÃ¡lnych": 20071,
  "ĠcieÄ¾u": 20072,
  "Ġnehrdz": 20073,
  "ĠpoÅ¾adovanÃ½": 20074,
  "ĠgurmÃ¡n": 20075,
  "Ġtvoju": 20076,
  "Ã´Äįky": 20077,
  "Ġdoprave": 20078,
  "Ġpolnoc": 20079,
  "Ġmetafor": 20080,
  "Ġletenky": 20081,
  "ĠhmotnosÅ¥ou": 20082,
  "Ġohrev": 20083,
  "Ġobzor": 20084,
  "ĠmuÅ¾stva": 20085,
  "Ġodstred": 20086,
  "ĠprÃŃbehom": 20087,
  "Ġanglickom": 20088,
  "ĠkyslÃŃka": 20089,
  "ĠzÃ¡zvor": 20090,
  "ĠuplatÅĪuje": 20091,
  "ĠmeÅ¡t": 20092,
  "ĠzaslÃºÅ¾il": 20093,
  "Ġviktor": 20094,
  "Ġobjekte": 20095,
  "Ġuvedomila": 20096,
  "hÃ¡ÅĪala": 20097,
  "Ġdc": 20098,
  "ĠzaviesÅ¥": 20099,
  "Ġobranyschop": 20100,
  "ĠneskonÄį": 20101,
  "Ġsynom": 20102,
  "ĠbratislavskÃ½": 20103,
  "ĠobmedzenÃ½": 20104,
  "kÃ¡rskych": 20105,
  "antky": 20106,
  "ĠobnaÅ¾": 20107,
  "ĠdÃ´leÅ¾itosÅ¥": 20108,
  "Ġjedincov": 20109,
  "Ġhonos": 20110,
  "ĠbÃ½vaÅ¥": 20111,
  "ĠÅ¾iadnym": 20112,
  "ĠadministratÃŃv": 20113,
  "ĠpremÃ¡vky": 20114,
  "ĠrezervÃ¡cii": 20115,
  "Ġsebavedomie": 20116,
  "Ġbankrot": 20117,
  "Ġukr": 20118,
  "ĠpoÅ¾iadavku": 20119,
  "Ġnevyhnutne": 20120,
  "ĠporuÅ¡enia": 20121,
  "Ġsti": 20122,
  "ĠrekonÅ¡trukciou": 20123,
  "ĠhÃºf": 20124,
  "ĠdovÃ¡Å¾": 20125,
  "Ġvypch": 20126,
  "ĠpromenÃ¡d": 20127,
  "ĠobliÄįiek": 20128,
  "ovÃ¡va": 20129,
  "ĠangliÄįtiny": 20130,
  "Ġstrechu": 20131,
  "Ġpak": 20132,
  "mÃ¡hajÃº": 20133,
  "ĠpreniesÅ¥": 20134,
  "Ġ68": 20135,
  "ĠÄįistÃº": 20136,
  "ĠpÃŃsomnÃ©ho": 20137,
  "ĠjedinÃº": 20138,
  "04": 20139,
  "Å¡enie": 20140,
  "ĠtÃŃÅ¡": 20141,
  "ĠÃ©r": 20142,
  "Ġzimnom": 20143,
  "voÄ¾": 20144,
  "ĠzaÃºtoÄį": 20145,
  "Ġpozdvih": 20146,
  "Ġpovoz": 20147,
  "Ġvenovala": 20148,
  "Ġnezd": 20149,
  "Ġvym": 20150,
  "ĠzrÃºc": 20151,
  "Ġparty": 20152,
  "ĠvykonanÃ©": 20153,
  "ĠfalÅ¡": 20154,
  "Ġtestu": 20155,
  "ĠmandÄ¾": 20156,
  "Ġspravili": 20157,
  "Ġnespad": 20158,
  "ĠponukÃ¡ch": 20159,
  "Ġdokladu": 20160,
  "ĠelektrickÃ½ch": 20161,
  "ĠeurÃ³pskom": 20162,
  "Ġprispeli": 20163,
  "ĠmanÅ¾et": 20164,
  "ceme": 20165,
  "ĠvlaÅ¾": 20166,
  "ĠvedenÃŃ": 20167,
  "ĠkÄ¾ak": 20168,
  "ĠmanuÃ¡lne": 20169,
  "lip": 20170,
  "Ġposolstvo": 20171,
  "Ġnedostav": 20172,
  "ĠÅ¡tefÃ¡ni": 20173,
  "Ġpercento": 20174,
  "ĠprospeÅ¡nÃ©": 20175,
  "ĠtvrdÃ©": 20176,
  "ĠprechÃ¡dzajÃº": 20177,
  "stÃ¡vala": 20178,
  "ĠsÃºdneho": 20179,
  "Ġroztek": 20180,
  "ovaÄįu": 20181,
  "Ġpohodu": 20182,
  "livÃº": 20183,
  "Ġsestier": 20184,
  "ĠinÅ¡truktor": 20185,
  "ĠmÃ¡Äį": 20186,
  "piecÅ¥": 20187,
  "anke": 20188,
  "hÃ¡ÅĪajte": 20189,
  "Ġzrkadlo": 20190,
  "inskÃ©": 20191,
  "raÅ¾": 20192,
  "Ġmodelom": 20193,
  "Ġzomk": 20194,
  "ĠtypickÃ½": 20195,
  "ĠnÃ¡plne": 20196,
  "Ġlaz": 20197,
  "meÅĪme": 20198,
  "ĠznÃ¡sil": 20199,
  "liecÅ¥": 20200,
  "ĠpoloÅ¾iÅ¥": 20201,
  "ĠdojÃŃm": 20202,
  "Ġparoch": 20203,
  "ceÅ¡": 20204,
  "nÃŃkovÃ½ch": 20205,
  "ĠodlÃŃÅ¡": 20206,
  "ĠporadÃŃme": 20207,
  "otami": 20208,
  "Ġmatkou": 20209,
  "ĠmenÅ¡iu": 20210,
  "ĠnevzÅ¥ahuje": 20211,
  "loÄį": 20212,
  "Ġ00": 20213,
  "Ã¡nka": 20214,
  "ĠdraÄį": 20215,
  "ĠzneuÅ¾it": 20216,
  "ĠprehliadaÄį": 20217,
  "ĠkniÅ¾ky": 20218,
  "ĠkÄ¾ÃºÄįe": 20219,
  "Ġbavlna": 20220,
  "Ġdopis": 20221,
  "Ġneodklad": 20222,
  "Ġoce": 20223,
  "Ġzink": 20224,
  "Ġvstupenky": 20225,
  "ĠsamotnÃº": 20226,
  "ĠuzatvÃ¡ra": 20227,
  "Ġbimetal": 20228,
  "ĠslneÄįnÃ½": 20229,
  "aniek": 20230,
  "ĠÅ¡tudoval": 20231,
  "ĠÃºtoky": 20232,
  "anku": 20233,
  "ĠÃºdrÅ¾by": 20234,
  "Ġklientovi": 20235,
  "ĠastronÃ³m": 20236,
  "Ġkarat": 20237,
  "ĠnedarÃŃ": 20238,
  "Ġzaprisah": 20239,
  "ĠupravovaÅ¥": 20240,
  "ĠotepÄ¾": 20241,
  "Ġhind": 20242,
  "ucion": 20243,
  "ĠzÃ¡vÃ¤zkov": 20244,
  "Ġsektore": 20245,
  "Ġlarv": 20246,
  "Ġuistite": 20247,
  "ĠvraÅ¾dy": 20248,
  "ĠobÃ¡vaÅ¥": 20249,
  "ĠpÃ´vodnÃ¡": 20250,
  "Ġjuraja": 20251,
  "ĠÄįvirik": 20252,
  "Ġpian": 20253,
  "ĠsprevÃ¡dza": 20254,
  "Ġstuh": 20255,
  "ĠstraÅ¡idel": 20256,
  "ĠozvuÄį": 20257,
  "02": 20258,
  "Ġultrazvuk": 20259,
  "Ġendokrin": 20260,
  "ĠstoliÄįka": 20261,
  "ĠcestovnÃ½": 20262,
  "Ġstagn": 20263,
  "ĠtisÃŃcky": 20264,
  "Ġvysch": 20265,
  "ĠsvÃ¡r": 20266,
  "ĠhornÃ¡": 20267,
  "ĠpÃŃsali": 20268,
  "nickÃ¡": 20269,
  "ĠreÅ¡truktur": 20270,
  "ĠskutoÄįnÃ½ch": 20271,
  "Ġspestr": 20272,
  "Ġruko": 20273,
  "Ġreproduktor": 20274,
  "ĠlastÃºr": 20275,
  "ĠteÃ³ria": 20276,
  "Ġskombin": 20277,
  "ĠsuchÃº": 20278,
  "ÄįÃŃc": 20279,
  "ĠcestujÃºci": 20280,
  "Ġplodov": 20281,
  "ĠblÃŃzkeho": 20282,
  "ĠfunkÄįnÃ½": 20283,
  "ĠvystaÄį": 20284,
  "Ġdioptr": 20285,
  "ĠzmenÃ¡ch": 20286,
  "isÅ¥": 20287,
  "ĠkatalÃ³gu": 20288,
  "ĠnespoÄįÃŃt": 20289,
  "Ġkolos": 20290,
  "ĠanglickÃ½": 20291,
  "Ġnedonos": 20292,
  "Ġfantasy": 20293,
  "Ġnepopier": 20294,
  "Ġpoznali": 20295,
  "ĠneuteÅ¡": 20296,
  "ĠprÃŃtomnÃ½": 20297,
  "ĠkreatÃŃvne": 20298,
  "ĠoznÃ¡menÃŃ": 20299,
  "Ġneprija": 20300,
  "ĠstÃºpa": 20301,
  "Ġkozmetiku": 20302,
  "ĠrozbÃŃj": 20303,
  "'s": 20304,
  "ĠtradÃŃciou": 20305,
  "Ġkompost": 20306,
  "Ġstrosk": 20307,
  "Ġpatriot": 20308,
  "iteÄ¾kÃ¡m": 20309,
  "ĠkomerÄįnÃ©": 20310,
  "Å¡ovÃ¡": 20311,
  "Ġvybudovanie": 20312,
  "Ġpulz": 20313,
  "ĠstrÃ¡vil": 20314,
  "iteÄ¾kÃ¡ch": 20315,
  "Ġkonte": 20316,
  "Ġlapaj": 20317,
  "ĠkrajskÃ©ho": 20318,
  "ĠmiloÅ¡": 20319,
  "ĠprÃŃstrojov": 20320,
  "pil": 20321,
  "ĠchmÃºr": 20322,
  "Ġdrb": 20323,
  "Ġdeport": 20324,
  "Ġzdoch": 20325,
  "ĠhlÃºb": 20326,
  "ĠpodpaÄ¾": 20327,
  "Ġzacvak": 20328,
  "Ġelektrovod": 20329,
  "ĠneÅ¾er": 20330,
  "ĠrozkrÃ¡d": 20331,
  "Ġeo": 20332,
  "Ġpremok": 20333,
  "ĠfiligrÃ¡n": 20334,
  "Ġscvrk": 20335,
  "Ġnemih": 20336,
  "Ġkarp": 20337,
  "ĠÅ¡plech": 20338,
  "ĠoÅ¡kliv": 20339,
  "Ġced": 20340,
  "ĠoÅ¡klb": 20341,
  "Ġamfibol": 20342,
  "Ġneklap": 20343,
  "ĠgrambÄ¾": 20344,
  "Ġnecvak": 20345,
  "Ġnezacvak": 20346,
  "Ġdiftong": 20347,
  "Ġnecink": 20348,
  "Ġnecvrk": 20349,
  "Ġfrc": 20350,
  "Ġzabrink": 20351,
  "Ġnecrk": 20352,
  "Ġnebrink": 20353,
  "Ġnecveng": 20354,
  "Ġnezabrink": 20355,
  "Ġmichalovce": 20356,
  "Ġprijala": 20357,
  "ÅĪujÃºci": 20358,
  "ĠzachraÅĪ": 20359,
  "ĠplanÃ©te": 20360,
  "ers": 20361,
  "Ġtub": 20362,
  "ĠobyvateÄ¾om": 20363,
  "ĠpÃŃsania": 20364,
  "ĠinformaÄįnÃ½": 20365,
  "ĠÅ¾ivotnÃ©mu": 20366,
  "ĠbeÅ¡ti": 20367,
  "ĠdispoziÄį": 20368,
  "ĠÄįÃŃta": 20369,
  "ovinÃ¡ch": 20370,
  "Ġinformovali": 20371,
  "Ġdosad": 20372,
  "Ġvlah": 20373,
  "ĠprispÃ´sobenÃ©": 20374,
  "Ġsester": 20375,
  "Ġmamy": 20376,
  "Ã³novej": 20377,
  "Ã¡loch": 20378,
  "ĠdohÄ¾adu": 20379,
  "Ġstredoveku": 20380,
  "Ġlight": 20381,
  "eninÃ¡ch": 20382,
  "ĠkonkrÃ©tnu": 20383,
  "Ġflaut": 20384,
  "istikou": 20385,
  "ĠkariÃ©re": 20386,
  "ĠvÃ½bornÃ½m": 20387,
  "ĠvonkajÅ¡ieho": 20388,
  "ĠemÃ³ciÃŃ": 20389,
  "Ġzuz": 20390,
  "Ġkiska": 20391,
  "ĠdÃ¡tumy": 20392,
  "Ġprotiklad": 20393,
  "Ġpridala": 20394,
  "Ġhranica": 20395,
  "Ġzmraz": 20396,
  "Ġetym": 20397,
  "Ġohmat": 20398,
  "ĠprekladateÄ¾": 20399,
  "ĠhrubÃ©": 20400,
  "ĠopiÄį": 20401,
  "Ġprog": 20402,
  "ĠnamaÄ¾": 20403,
  "Ġgladi": 20404,
  "ĠpoloÅ¾iek": 20405,
  "Ġbuben": 20406,
  "ĠvysÃ¡vaÄį": 20407,
  "Ġnepremen": 20408,
  "Ġvodotesn": 20409,
  "ĠkÃ³t": 20410,
  "ĠnarodenÃŃ": 20411,
  "ĠdiÃ©ty": 20412,
  "ĠvzdelÃ¡vacieho": 20413,
  "iacemu": 20414,
  "ingy": 20415,
  "Ġblahodar": 20416,
  "ĠcentrÃ¡ch": 20417,
  "ĠdlhÃ½m": 20418,
  "ĠnavrÃ¡t": 20419,
  "trieÅ¥": 20420,
  "enÄįnÃ¡": 20421,
  "ĠÅ¡pat": 20422,
  "sÃ©mant": 20423,
  "Ġgramov": 20424,
  "Ġrealitu": 20425,
  "Ġsektora": 20426,
  "ovÃ¡vaÅ¥": 20427,
  "ĠÅ¥aÅ¾kÃ¡": 20428,
  "ĠdruhÃ©mu": 20429,
  "roÄįnÃ½ch": 20430,
  "ĠuznÃ¡Å¡": 20431,
  "ĠubytovanÃŃ": 20432,
  "Ġ57": 20433,
  "ĠskÃºsenÃ½": 20434,
  "ĠbritÃ¡nie": 20435,
  "ĠneÅ¡tandard": 20436,
  "ĠvÃ½hry": 20437,
  "Ġrozhodlo": 20438,
  "eninami": 20439,
  "Ġpotvrdenia": 20440,
  "Ġnetrpez": 20441,
  "ĠmyslÃŃÅ¡": 20442,
  "ĠodtieÅĪov": 20443,
  "ĠzaloÅ¾ili": 20444,
  "enstvami": 20445,
  "Ġintra": 20446,
  "Ġsynov": 20447,
  "ĠdlhodobÃ½": 20448,
  "ĠposielaÅ¥": 20449,
  "Ġnajkrat": 20450,
  "ĠÅ¡tatut": 20451,
  "ĠbaÅĪ": 20452,
  "ĠvnÃŃmanie": 20453,
  "ĠÃºtoÄįnÃŃk": 20454,
  "ĠponÃºkaÅ¥": 20455,
  "ĠnÃ¡jdite": 20456,
  "ĠzvrÃ¡t": 20457,
  "Ġusporiadanie": 20458,
  "anskom": 20459,
  "ĠriaditeÄ¾om": 20460,
  "Ġpriznal": 20461,
  "nÃ¡t": 20462,
  "ĠpÃºzd": 20463,
  "Ġkonto": 20464,
  "ĠoperÃ¡cii": 20465,
  "ĠcÃŃp": 20466,
  "ĠflÃ¡m": 20467,
  "ĠzaÄįnem": 20468,
  "ĠprekvapiÅ¥": 20469,
  "itosÅ¥ou": 20470,
  "07": 20471,
  "ĠtabaÄį": 20472,
  "Ġzapark": 20473,
  "ĠsymptÃ³m": 20474,
  "ancami": 20475,
  "ĠrepertoÃ¡r": 20476,
  "nÃŃkovÃ©": 20477,
  "livom": 20478,
  "Ġreh": 20479,
  "ĠÃºboh": 20480,
  "ĠspracÃºva": 20481,
  "Ġtoku": 20482,
  "Ġturistiku": 20483,
  "Ġjednotlivca": 20484,
  "Ġpreboj": 20485,
  "ĠdotÃ½k": 20486,
  "Ġihriska": 20487,
  "Ġerb": 20488,
  "Ġzdes": 20489,
  "Ġmikroskop": 20490,
  "ĠakÃ¡koÄ¾vek": 20491,
  "ĠubezpeÄį": 20492,
  "ĠuvaÅ¾ovaÅ¥": 20493,
  "ĠdostatoÄįnÃº": 20494,
  "Ġkonsolid": 20495,
  "Ġfreud": 20496,
  "2000": 20497,
  "vÃ¤t": 20498,
  "ĠbÃ´b": 20499,
  "Ġvysielanie": 20500,
  "Ġobehu": 20501,
  "Ġstm": 20502,
  "Ġoplot": 20503,
  "tri": 20504,
  "Ġdennej": 20505,
  "./": 20506,
  "ĠstudÅĪ": 20507,
  "Ġsci": 20508,
  "Ġvic": 20509,
  "ateÄ¾nej": 20510,
  "Ã¡vke": 20511,
  "ĠmÃºzej": 20512,
  "ĠoÄįnÃ©": 20513,
  "ĠnenaÅ¡li": 20514,
  "Ġcentimetrov": 20515,
  "ĠnauÄįila": 20516,
  "ĠÄįeskom": 20517,
  "Ġodrez": 20518,
  "ĠpreÄįÃŃtala": 20519,
  "Ġbezob": 20520,
  "Ġdiakon": 20521,
  "Ġmonograf": 20522,
  "ĠchrÃ¡mu": 20523,
  "Ġuniverzita": 20524,
  "ĠsvetoznÃ¡m": 20525,
  "Ġvia": 20526,
  "Ġhodiniek": 20527,
  "Ġantisem": 20528,
  "Ġposkytli": 20529,
  ".),": 20530,
  "Ġbetlehem": 20531,
  "Ġeco": 20532,
  "arov": 20533,
  "Ġpiaty": 20534,
  "ĠzÃ¡kaznÃŃkmi": 20535,
  "Ġsopl": 20536,
  "Ġtapety": 20537,
  "ĠsmeÄį": 20538,
  "Ġonedlho": 20539,
  "ĠklobÃ¡s": 20540,
  "ĠÅ¾alÃºdok": 20541,
  "ĠrÃ½dz": 20542,
  "ĠnavrhnÃºÅ¥": 20543,
  "Ġparen": 20544,
  "Ġpriekup": 20545,
  "ĠmÃŃÅĪ": 20546,
  "Ġbunda": 20547,
  "Ġnecitliv": 20548,
  "gor": 20549,
  "roj": 20550,
  "alizÃ¡ciou": 20551,
  "ĠreklamÃ¡cia": 20552,
  "nicovÃ©ho": 20553,
  "Ġpomyk": 20554,
  "Ã³zou": 20555,
  "ĠnajlepÅ¡ej": 20556,
  "Ġzameranie": 20557,
  "ĠceloÅ¡tÃ¡t": 20558,
  "Ġalexander": 20559,
  "Ãºrami": 20560,
  "Ġmestskom": 20561,
  "kladÃ¡m": 20562,
  "ĠneoddeliteÄ¾nou": 20563,
  "ĠodporÃºÄįanÃ©": 20564,
  "Ġzdravej": 20565,
  "vÃ¡r": 20566,
  "Ġlitr": 20567,
  "ĠmobilnÃ©ho": 20568,
  "Ġubytovacie": 20569,
  "Ġproduktiv": 20570,
  "ĠzvÃ½Å¡il": 20571,
  "Ġnemci": 20572,
  "ĠargentÃŃn": 20573,
  "ĠdiskotÃ©k": 20574,
  "ĠberÃº": 20575,
  "Ġkaramel": 20576,
  "podlaÅ¾": 20577,
  "Ġstimuluje": 20578,
  "Ġstavy": 20579,
  "ĠinformÃ¡ciÃ¡m": 20580,
  "ĠÅ¡kreÄį": 20581,
  "ĠpreÅ¡lo": 20582,
  "ĠprimeranÃ©": 20583,
  "ĠohluÅ¡": 20584,
  "ĠbÃ¡Äį": 20585,
  "Ġbohato": 20586,
  "ĠorgÃ¡nmi": 20587,
  "ĠpÃ¡nov": 20588,
  "oviskom": 20589,
[truncated: 627,213 more chars]
