# Supplementary material for: Slovak morphological tokenizer using the Byte-Pair Encoding algorithm
Source: PeerJ Comput Sci. 2024 Nov 19;10:e2465. doi: 10.7717/peerj-cs.2465 (PMC11622830; doi:10.7717/peerj-cs.2465)
Supplement: Supplemental Information 1 [file peerj-cs-10-2465-s001.zip › SuppFiles/0 Tokenizers/SKMT/tokenization_demo.ipynb]

# %% [code]
import sys
sys.path.append('/')

from SKMT_lib_v2.SKMT_BPE import SKMorfoTokenizer
tokenizer = SKMorfoTokenizer()

# %% [code]
# The text we want to tokenize
text = "Farboslepú červenovlásku ohrozili protiidúce autá, a preto núdzovo zaparkovala svoje auto v močarine.".lower()

# Tokenization of the lowercase text
tokens = tokenizer.tokenize(text)

# Conversion of tokens to their IDs
token_ids = tokenizer.convert_list_tokens_to_ids(tokens)

print("Tokens:", tokens)
print("Token ID:", token_ids)

# %% [code]
# Pre-prepared encodings for entering the language model
encoding = tokenizer.tokenize(text, max_length=256, return_tensors="pt")
print(encoding)

# %% [raw]
Sample segmented text without byte representation

# %% [code]
with open("SKMT_lib_v2/kodovanie.json", "r", encoding="utf-8") as f:
    dictionary = json.load(f)

def decode(tokens):
    decoded_tokens = []
    for token in tokens:
        for k, v in dictionary.items():
            if k in token:
                token = token.replace(k, v)
        decoded_tokens.append(token)
    return decoded_tokens

# %% [code]
print(decode(tokenizer.convert_list_ids_to_tokens(encoding['input_ids'][0])))

# %% [code]
