# Supplementary material for: Slovak morphological tokenizer using the Byte-Pair Encoding algorithm
Source: PeerJ Comput Sci. 2024 Nov 19;10:e2465. doi: 10.7717/peerj-cs.2465 (PMC11622830; doi:10.7717/peerj-cs.2465)
Supplement: Supplemental Information 1 [file peerj-cs-10-2465-s001.zip › SuppFiles/1 Tokenization of a random sample of text by three tokenizers + results/link to output file.txt]

10.6084/m9.figshare.25726575

https://figshare.com/articles/dataset/Output_file_of_tokenization_of_text_paragraphs_by_three_tokenizers_for_the_article_Slovak_morphological_tokenizer_using_the_Byte-Pair_Encoding_algorithm_/25726575
