# Supplementary material for: Slovak morphological tokenizer using the Byte-Pair Encoding algorithm
Source: PeerJ Comput Sci. 2024 Nov 19;10:e2465. doi: 10.7717/peerj-cs.2465 (PMC11622830; doi:10.7717/peerj-cs.2465)
Supplement: Supplemental Information 1 [file peerj-cs-10-2465-s001.zip › SuppFiles/2 Pre training and fine-tunning models/encodings_creation SKMT.ipynb]

# %% [code]
import torch
from torch.utils.data import Dataset, DataLoader
from transformers import RobertaForSequenceClassification, RobertaTokenizerFast, AdamW

import pandas as pd
from tqdm.auto import tqdm
from sklearn.model_selection import train_test_split
import os

# %% [code]
cesta_k_adresaru = 'sentiment_analysis_datasets_SK'

df = pd.DataFrame()

for file in os.listdir(cesta_k_adresaru):
    if file.endswith(".xlsx"):
        filepath = os.path.join(cesta_k_adresaru, file)
        temp_df = pd.read_excel(filepath)
        df = pd.concat([df, temp_df], ignore_index=True)

# %% [code]
df

# %% [code]
df['text'] = df['text'].str.replace('„', '"')
df['text'] = df['text'].str.replace('“', '"')

# %% [raw]
df["labels"] = df["labels"].replace([-1, 0, 1], [0, 1, 2])

# %% [raw]
#Vylúčime neutrálne príklady
df = df[df["labels"] != 0]

# %% [code]
# df["labels"] = df["labels"].replace([-1, 1], [0, 1])
df['labels'] = df['labels'].replace([-1, 0, 1], [0, 1, 2])

# %% [code]
from SKMT_lib_v2.SKMT_BPE import SKMorfoTokenizer
tokenizer_skmt = SKMorfoTokenizer()

# %% [code]
texts = df['text'].tolist()
labels = df['labels'].tolist()

# %% [code]
processed_encodings = list()
for line_index, line in enumerate(tqdm(texts)):
    line = line.lower().strip()

    encoding = tokenizer_skmt.tokenize(line, max_length=256, return_tensors="pt", return_subword=False)

    processed_encodings.append({
        'input_ids': encoding.input_ids,
        'attention_mask': encoding.attention_mask,
        'labels': labels[line_index]
    })

# %% [code]
input_ids = torch.cat([res['input_ids'] for res in processed_encodings])
mask = torch.cat([res['attention_mask'] for res in processed_encodings])
labels = [res['labels'] for res in processed_encodings]

encodings = {
    'input_ids': input_ids,
    'attention_mask': mask,
    'labels': torch.tensor(labels)
}   

# %% [code]
import pickle
with open('encodings/encodings_sentiment_skmt', 'wb') as f:
    pickle.dump(encodings, f)


# %% [code]


# %% [code]


# %% [code]


# %% [code]


# %% [code]


# %% [code]


# %% [code]


# %% [code]


# %% [code]


# %% [code]


# %% [code]
