# Supplementary material for: Slovak morphological tokenizer using the Byte-Pair Encoding algorithm
Source: PeerJ Comput Sci. 2024 Nov 19;10:e2465. doi: 10.7717/peerj-cs.2465 (PMC11622830; doi:10.7717/peerj-cs.2465)
Supplement: Supplemental Information 1 [file peerj-cs-10-2465-s001.zip › SuppFiles/2 Pre training and fine-tunning models/perplexity.ipynb]

# %% [code]
import os
import pandas as pd
import numpy as np
import plotly.graph_objects as go


def load_logs_to_dataframe(logs_dir):
    matrix_data = {}

    for filename in os.listdir(logs_dir):
        if filename.startswith("epoch_"):  
            epoch = filename.split('_')[1]  
            if epoch.isdigit():
                epoch = int(epoch)
                file_path = os.path.join(logs_dir, filename)
                if epoch not in matrix_data:
                    matrix_data[epoch] = []
                df = pd.read_csv(file_path)
                matrix_data[epoch].extend(df.values.flatten().tolist())

    matrix_df = pd.DataFrame.from_dict(matrix_data, orient='index')
    matrix_df = matrix_df.transpose()
    matrix_df = matrix_df.sort_index(axis=1)

    return matrix_df.describe()


# %% [code]
pureBPE_train = load_logs_to_dataframe('modely/pureBPE/train_loss')
pureBPE_test = load_logs_to_dataframe('modely/pureBPE/test_loss')
SKMT_train = load_logs_to_dataframe('modely/SKMT/train_loss')
SKMT_test = load_logs_to_dataframe('modely/SKMT/test_loss')

# %% [code]
pureBPE_train = pureBPE_train.iloc[:, :10]
pureBPE_test = pureBPE_test.iloc[:, :10]
SKMT_train = SKMT_train.iloc[:, :10]
SKMT_test = SKMT_test.iloc[:, :10]

# %% [code]
pureBPE_train

# %% [code]
pureBPE_test

# %% [code]
SKMT_train

# %% [code]
SKMT_test

# %% [code]
# Získanie 50% (median) hodnoty pre každý DataFrame
pureBPE_train_median = pureBPE_train.loc['50%']

SKMT_train_median = SKMT_train.loc['50%']

# Vytvorenie čiarového grafu
fig = go.Figure()

# Pridanie čiar a bodov do grafu pre pureBPE_train
fig.add_trace(go.Scatter(x=pureBPE_train_median.index, y=pureBPE_train_median.values, mode='lines+markers', name='SK_BPE_BLM'))


# Pridanie čiar a bodov do grafu pre SKMT_train
fig.add_trace(go.Scatter(x=SKMT_train_median.index, y=SKMT_train_median.values, mode='lines+markers', name='SK_Morph_BLM'))

# Nastavenie osí a názvu grafu
fig.update_layout(
    title={
        'text': 'Median Training Loss Over Epochs',
        'x': 0.5,
        'y': 0.96
    },
    legend={
        'x': 0.7,
        'y': 0.7
    },
    xaxis=dict(
        tickfont=dict(size=14),
        title='Epoch'
    ),
    yaxis=dict(
        tickfont=dict(size=14),
        title='Median Train Loss'
    ),
    height=400,
    width=600,
    margin=dict(l=40, r=40, t=40, b=40)
)

# Zobrazenie grafu
fig.show()

# %% [code]
import plotly.graph_objects as go

# Získanie 50% (median) hodnoty pre každý DataFrame
pureBPE_test_median = pureBPE_test.loc['50%']
pureBPE_test_25 = pureBPE_test.loc['25%']
pureBPE_test_75 = pureBPE_test.loc['75%']

SKMT_test_median = SKMT_test.loc['50%']
SKMT_test_25 = SKMT_test.loc['25%']
SKMT_test_75 = SKMT_test.loc['75%']

# Vytvorenie čiarového grafu
fig = go.Figure()

# Farby
pureBPE_color = 'blue'
SKMT_color = 'red'

# Pridanie čiar a bodov do grafu pre median hodnoty SKMT_test
fig.add_trace(go.Scatter(
    x=SKMT_test_median.index, 
    y=SKMT_test_median.values, 
    mode='lines+markers', 
    name='SK_Morph_BLM',
    line=dict(color=SKMT_color)
))

# Pridanie výplne medzi 25% a 75% hodnotami pre SKMT_test
fig.add_trace(go.Scatter(
    x=SKMT_test_median.index, 
    y=SKMT_test_75.values,
    mode='lines',
    name='75% quantile',
    line=dict(width=0),
    showlegend=False,
    fillcolor='rgba(255, 0, 0, 0.2)'  # červená farba s priehľadnosťou
))
fig.add_trace(go.Scatter(
    x=SKMT_test_median.index,
    y=SKMT_test_25.values,
    mode='lines',
    name='25% quantile',
    fill='tonexty',
    fillcolor='rgba(255, 0, 0, 0.2)',  # červená farba s priehľadnosťou
    line=dict(width=0),
    showlegend=False
))

# Pridanie čiar a bodov do grafu pre median hodnoty pureBPE_test
fig.add_trace(go.Scatter(
    x=pureBPE_test_median.index, 
    y=pureBPE_test_median.values, 
    mode='lines+markers', 
    name='SK_BPE_BLM',
    line=dict(color=pureBPE_color)
))

# Pridanie výplne medzi 25% a 75% hodnotami pre pureBPE_test
fig.add_trace(go.Scatter(
    x=pureBPE_test_median.index, 
    y=pureBPE_test_75.values,
    mode='lines',
    name='75% quantile',
    line=dict(width=0),
    showlegend=False,
    fillcolor='rgba(0, 0, 255, 0.2)'  # modrá farba s priehľadnosťou
))
fig.add_trace(go.Scatter(
    x=pureBPE_test_median.index,
    y=pureBPE_test_25.values,
    mode='lines',
    name='25% quantile',
    fill='tonexty',
    fillcolor='rgba(0, 0, 255, 0.2)',  # modrá farba s priehľadnosťou
    line=dict(width=0),
    showlegend=False
))

# Nastavenie osí a názvu grafu
fig.update_layout(
    title={
        'text': 'Median Eval Loss Over Epochs',
        'x': 0.5,
        'y': 0.96
    },
    legend={
        'x': 0.7,
        'y': 0.7
    },
    xaxis=dict(
        tickfont=dict(size=14),
        title='Epoch'
    ),
    yaxis=dict(
        tickfont=dict(size=14),
        title='Median Eval Loss'
    ),
    height=400,
    width=600,
    margin=dict(l=40, r=40, t=40, b=40)
)

# Zobrazenie grafu
fig.show()


# %% [code]
