# Supplementary material for: Slovak morphological tokenizer using the Byte-Pair Encoding algorithm
Source: PeerJ Comput Sci. 2024 Nov 19;10:e2465. doi: 10.7717/peerj-cs.2465 (PMC11622830; doi:10.7717/peerj-cs.2465)
Supplement: Supplemental Information 1 [file peerj-cs-10-2465-s001.zip › SuppFiles/2 Pre training and fine-tunning models/STS dataset/original source.txt]

https://gluebenchmark.com/tasks

https://dl.fbaipublicfiles.com/glue/data/STS-B.zip
