# Supplementary material for: Slovak morphological tokenizer using the Byte-Pair Encoding algorithm
Source: PeerJ Comput Sci. 2024 Nov 19;10:e2465. doi: 10.7717/peerj-cs.2465 (PMC11622830; doi:10.7717/peerj-cs.2465)
Supplement: Supplemental Information 1 [file peerj-cs-10-2465-s001.zip › SuppFiles/ReadMe.txt]

- Folder 0: Tokenizers
- SKMT tokenizer along with dictionaries for word roots
- PureBPE tokenization files
- Both tokenizers are available on GitHub: https://github.com/daviddrzik/Slovak_subword_tokenizers

- Folder 1: Tokenization of a random sample of text by three tokenizers + results
- Statistics of analyzed results (file: statistics.xlsx)
- All results comparing individual texts processed by each tokenizer (file: link to output file.txt)
- Source code for the tokenization of text (file: tokenization of text.py)

- Folder 2: Pre-training and fine-tuning models
- Pre-trained models (link inside to Figshare)
- Sentiment datasets from SlovakBERT
- STS dataset (link to official data source inside)
- Other source codes for pre-training and fine-tuning models, etc.
